# Supplementary material for: An Integrated Genomic, Proteomic, and Immunopeptidomic Approach to Discover Treatment-Induced Neoantigens
Source: Front Immunol. 2021 Apr 15;12:662443. doi: 10.3389/fimmu.2021.662443 (PMC8082494; doi:10.3389/fimmu.2021.662443)
Supplement: Supplementary file 2 [file Table_1.xlsx]

## Sheet: Supp_Table1_Proteome
FASTA Title Lines	Control 1 abundances (126)	IFN-gamma 1 abundances (127N)	Control 2 abundances (128C)	IFN-gamma 2 abundances (129N)	Control 3 abundances (130C)	IFN-gamma 3 abundances (131)	Protein Group IDs
>NP_008835_3785|1 SEQ_SET: GRANTA; ORIG_REF: NP_008835_3785_A/D;	17943.9	17431.4	18146.3	17659.4	17650.1	17522.5	4869
>sp|Q14204|DYHC1|1 SEQ_SET: UNI; ORIG_REF: sp|Q14204|DYHC1_HUMAN; Cytoplasmic dynein 1 heavy chain 1 OS=Homo sapiens GN=DYNC1H1 PE=1 SV=5;;SEQ_SET: GRANTA; ORIG_REF: NP_001367;	10786.4	11142.4	11098.6	11537.6	11092.4	11723.7	2912
>XP_005251033_1464|1 SEQ_SET: GRANTA; ORIG_REF: XP_005251033_1464_H/R;	9087.1	8664	9206.9	8707.3	8538.5	8379.2	3695
>XP|14907 SEQ_SET: GRANTA; ORIG_REF: XP_006717309;	12440.8	12322.5	12154.2	11946.1	11683.5	11738.5	644
>XP|14908 SEQ_SET: GRANTA; ORIG_REF: XP_006717310;	107.2	101.3	105.8	98.3	94.3	104.5	3423
>XP|9157 SEQ_SET: GRANTA; ORIG_REF: XP_005270752;	5177.4	5087	5391	5265.3	5453.7	5378.4	2776
>sp|Q9UPN3|MACF1|1 SEQ_SET: UNI; ORIG_REF: sp|Q9UPN3|MACF1_HUMAN; Microtubule-actin cross-linking factor 1, isoforms 1/2/3/5 OS=Homo sapiens GN=MACF1 PE=1 SV=4	223	205.7	242.3	219.9	222.7	217.7	5534
>tr|A0A024R1N1|A0A024R1N1|1 SEQ_SET: UNI; ORIG_REF: sp|P35579|MYH9_HUMAN; Myosin-9 OS=Homo sapiens GN=MYH9 PE=1 SV=4;;SEQ_SET: UNI; ORIG_REF: tr|A0A024R1N1|A0A024R1N1_HUMAN; Myosin, heavy polypeptide 9, non-muscle, isoform CRA_a OS=Homo sapiens GN=MYH9 PE=4 SV=1;;SEQ_SET: GRANTA; ORIG_REF: NP_002464;	16013.5	15046.7	16597.1	15281.8	15968.9	14982.1	5140
>XP|9161 SEQ_SET: GRANTA; ORIG_REF: XP_005270757;	48.2	40	38.7	45.5	42.2	42.5	3351
>tr|B2ZZ89|B2ZZ89|1 SEQ_SET: UNI; ORIG_REF: sp|Q01082|SPTB2_HUMAN; Spectrin beta chain, non-erythrocytic 1 OS=Homo sapiens GN=SPTBN1 PE=1 SV=2;;SEQ_SET: UNI; ORIG_REF: tr|B2ZZ89|B2ZZ89_HUMAN; Epididymis luminal protein 102 OS=Homo sapiens GN=SPTBN1 PE=2 SV=1;;SEQ_SET: GRANTA; ORIG_REF: NP_003119; ;;SEQ_SET: GRANTA; ORIG_REF: XP_005264574; ;;SEQ_SET: GRANTA; ORIG_REF: XP_006712150;	10833	10928	10637	10633.5	10567.6	10676.3	6418
>XP_006716915_1227|1 SEQ_SET: GRANTA; ORIG_REF: XP_005251621_1227_S/L; ;;SEQ_SET: GRANTA; ORIG_REF: XP_006716915_1227_S/L;	355.1	360.8	337.6	354.5	336.5	359.7	6048
>XP|3121 SEQ_SET: GRANTA; ORIG_REF: XP_005251621; ;;SEQ_SET: GRANTA; ORIG_REF: XP_006716915;	13061.2	12475.9	13359.8	12486.5	13103	12333.7	7808
>XP_006712150_2320|1 SEQ_SET: GRANTA; ORIG_REF: XP_005264574_2320_T/M; ;;SEQ_SET: GRANTA; ORIG_REF: XP_006712150_2320_T/M; ;;SEQ_SET: GRANTA; ORIG_REF: NP_003119_2320_T/M;	70.2	105.8	67.3	88.5	89.4	93	1071
>tr|E1NZA1|E1NZA1|1 SEQ_SET: UNI; ORIG_REF: tr|E1NZA1|E1NZA1_HUMAN; Peroxisome proliferator activated receptor interacting complex protein OS=Homo sapiens GN=PRIC295 PE=2 SV=1	8565	8510.6	8824	8991.8	8939.5	9226.2	1998
>NP_002408_104|1 SEQ_SET: GRANTA; ORIG_REF: NP_002408_104_N/S;	11859.8	11155.9	7864.8	10487.8	11746.1	11196.4	5104
>XP|6321 SEQ_SET: GRANTA; ORIG_REF: XP_005262025;	5504.2	5580.5	5983.5	5909.3	5785.8	5794.2	1843
>sp|P49327|FAS|1 SEQ_SET: UNI; ORIG_REF: sp|P49327|FAS_HUMAN; Fatty acid synthase OS=Homo sapiens GN=FASN PE=1 SV=3;;SEQ_SET: GRANTA; ORIG_REF: NP_004095;	7589.2	7922.6	8181.6	8258.9	8363.9	8708.7	1231
>sp|O75643|U520|1 SEQ_SET: UNI; ORIG_REF: sp|O75643|U520_HUMAN; U5 small nuclear ribonucleoprotein 200 kDa helicase OS=Homo sapiens GN=SNRNP200 PE=1 SV=2;;SEQ_SET: GRANTA; ORIG_REF: NP_054733;	8606.6	8441.1	8352.6	8239.3	8022.9	7859.2	6556
>NP_001243000_321|1 SEQ_SET: GRANTA; ORIG_REF: NP_001243000_321_M/T;	3704.1	6338.2	3656.4	6188	3602.6	6096.1	398
>NP|2532 SEQ_SET: GRANTA; ORIG_REF: NP_001139438;	92	105	63.4	91.9	87.8	120.2	5644
>sp|P21333|FLNA|1 SEQ_SET: UNI; ORIG_REF: sp|P21333|FLNA_HUMAN; Filamin-A OS=Homo sapiens GN=FLNA PE=1 SV=4;;SEQ_SET: GRANTA; ORIG_REF: NP_001104026;	8674.9	8186.1	8010.2	7830.9	8669.6	8232.3	1953
>sp|Q6P2Q9|PRP8|1 SEQ_SET: UNI; ORIG_REF: sp|Q6P2Q9|PRP8_HUMAN; Pre-mRNA-processing-splicing factor 8 OS=Homo sapiens GN=PRPF8 PE=1 SV=2;;SEQ_SET: GRANTA; ORIG_REF: NP_006436;	9815.2	9517.1	9365.8	9337.6	9450.1	9229.3	5981
>NP|2919 SEQ_SET: GRANTA; ORIG_REF: NP_001157789;	6177	6679.6	6268.8	6708.4	6549.2	7015.3	1433
>tr|A0A024R5M9|A0A024R5M9|1 SEQ_SET: UNI; ORIG_REF: tr|A0A024R5M9|A0A024R5M9_HUMAN; Nuclear mitotic apparatus protein 1, isoform CRA_a OS=Homo sapiens GN=NUMA1 PE=4 SV=1;;SEQ_SET: GRANTA; ORIG_REF: NP_001273490; ;;SEQ_SET: GRANTA; ORIG_REF: XP_006718633;	5415	5273	5442.2	5334.9	5079.2	5062.8	3118
>XP|6983 SEQ_SET: GRANTA; ORIG_REF: XP_005264059;	5047.2	4888.3	5124	4969	5053	4940.6	6954
>NP_055426_440|1 SEQ_SET: GRANTA; ORIG_REF: NP_055426_440_F/V;	3630.1	3838.1	3650.1	3695.1	3985.1	3780.6	252
>tr|Q5H924|Q5H924|1 SEQ_SET: UNI; ORIG_REF: tr|Q5H924|Q5H924_HUMAN; HECT, UBA and WWE domain containing 1 (Fragment) OS=Homo sapiens GN=HUWE1 PE=4 SV=1	347.7	345.9	347.8	366.5	352.5	356.4	161
>tr|A0A024RC65|A0A024RC65|1 SEQ_SET: UNI; ORIG_REF: sp|P46940|IQGA1_HUMAN; Ras GTPase-activating-like protein IQGAP1 OS=Homo sapiens GN=IQGAP1 PE=1 SV=1;;SEQ_SET: UNI; ORIG_REF: tr|A0A024RC65|A0A024RC65_HUMAN; HCG1991735, isoform CRA_a OS=Homo sapiens GN=hCG_1991735 PE=4 SV=1;;SEQ_SET: GRANTA; ORIG_REF: NP_003861;	8390.9	8667.4	8232.3	8445.3	8071.9	8524.9	7622
>XP|4874 SEQ_SET: GRANTA; ORIG_REF: XP_005257069;	7727.2	7916.7	7997.1	7953.5	7495.2	7910.2	5129
>tr|E5KNY5|E5KNY5|1 SEQ_SET: UNI; ORIG_REF: sp|P42704|LPPRC_HUMAN; Leucine-rich PPR motif-containing protein, mitochondrial OS=Homo sapiens GN=LRPPRC PE=1 SV=3;;SEQ_SET: UNI; ORIG_REF: tr|E5KNY5|E5KNY5_HUMAN; Leucine-rich PPR-motif containing OS=Homo sapiens GN=LRPPRC PE=4 SV=1;;SEQ_SET: GRANTA; ORIG_REF: NP_573566;	8082.7	8158.8	6928.2	7094.8	7659.1	7584.3	3436
>XP_006710570_4879|1 SEQ_SET: GRANTA; ORIG_REF: XP_006710570_4879_M/L;	3323.6	3293.8	3375.1	3501.3	3371.5	3506.2	707
>XP|8143 SEQ_SET: GRANTA; ORIG_REF: XP_005267514;	2046.1	2123.9	1496.5	1867.1	1829.1	1947.9	5321
>XP|15993 SEQ_SET: GRANTA; ORIG_REF: XP_006719025;	5318.2	5277.8	5350	5295.6	5239.7	5209.6	50
>NP_004437_308|1 SEQ_SET: GRANTA; ORIG_REF: NP_004437_308_D/E;	6931	6696.1	7232.3	6881.7	7077.1	7006.9	1884
>tr|B3KY63|B3KY63|1 SEQ_SET: UNI; ORIG_REF: tr|B3KY63|B3KY63_HUMAN; cDNA FLJ16830 fis, clone UTERU3022536, highly similar to Chromodomain helicase-DNA-binding protein 4 (EC 3.6.1.-) OS=Homo sapiens PE=2 SV=1	33.5	39.3	35.3	31.9	29.7	29.8	7107
>sp|Q14008|CKAP5|1 SEQ_SET: UNI; ORIG_REF: sp|Q14008|CKAP5_HUMAN; Cytoskeleton-associated protein 5 OS=Homo sapiens GN=CKAP5 PE=1 SV=3;;SEQ_SET: GRANTA; ORIG_REF: NP_001008938;	4623.6	4644.6	5003.3	4748.1	5038.7	4906.1	3879
>sp|P27708|PYR1|1 SEQ_SET: UNI; ORIG_REF: sp|P27708|PYR1_HUMAN; CAD protein OS=Homo sapiens GN=CAD PE=1 SV=3;;SEQ_SET: GRANTA; ORIG_REF: NP_004332;	3756.3	3710.1	3943.4	3843.2	3875.3	3884.2	1407
>sp|P49454|CENPF|1 SEQ_SET: UNI; ORIG_REF: sp|P49454|CENPF_HUMAN; Centromere protein F OS=Homo sapiens GN=CENPF PE=1 SV=2	2476.5	2540.5	2681.2	2709.6	2593.6	2606.2	7538
>XP|15991 SEQ_SET: GRANTA; ORIG_REF: XP_006719023;	13.7	11	12.3	10.7	8.8	11.4	3149
>tr|B2RWN5|B2RWN5|1 SEQ_SET: UNI; ORIG_REF: tr|B2RWN5|B2RWN5_HUMAN; HEAT repeat containing 1 OS=Homo sapiens GN=HEATR1 PE=2 SV=1	4586.3	4587.6	4778.7	4765	4752.2	4686.8	1283
>sp|O75592|MYCB2|1 SEQ_SET: UNI; ORIG_REF: sp|O75592|MYCB2_HUMAN; E3 ubiquitin-protein ligase MYCBP2 OS=Homo sapiens GN=MYCBP2 PE=1 SV=3	2830.6	2899.8	2836.2	2913.7	2828.9	2886.4	1391
>XP|1161 SEQ_SET: GRANTA; ORIG_REF: XP_005245528;	4402.9	4492.2	4448.4	4470.3	4313.8	4396.3	520
>sp|Q5UIP0|RIF1|1 SEQ_SET: UNI; ORIG_REF: sp|Q5UIP0|RIF1_HUMAN; Telomere-associated protein RIF1 OS=Homo sapiens GN=RIF1 PE=1 SV=2;;SEQ_SET: GRANTA; ORIG_REF: NP_060621; ;;SEQ_SET: GRANTA; ORIG_REF: XP_005246722;	3568.5	3502.4	3721.5	3606	3601	3550.5	3939
>sp|Q02880|TOP2B|1 SEQ_SET: UNI; ORIG_REF: sp|Q02880|TOP2B_HUMAN; DNA topoisomerase 2-beta OS=Homo sapiens GN=TOP2B PE=1 SV=3;;SEQ_SET: GRANTA; ORIG_REF: XP_005265484;	6082.9	5686.2	5969.8	5717.4	5847	5564.1	968
>NP|10377 SEQ_SET: GRANTA; ORIG_REF: NP_942131;	2939.5	3089.8	3069.3	3170.5	3126.6	3330	5559
>sp|Q92608|DOCK2|1 SEQ_SET: UNI; ORIG_REF: sp|Q92608|DOCK2_HUMAN; Dedicator of cytokinesis protein 2 OS=Homo sapiens GN=DOCK2 PE=1 SV=2;;SEQ_SET: GRANTA; ORIG_REF: NP_004937;	4381.6	4280.6	4394.6	4320.2	4302.5	4347.8	2094
>NP_002465_1289|1 SEQ_SET: GRANTA; ORIG_REF: NP_002465_1289_V/A;	1645.1	1613.2	1703.3	1616.5	1773.9	1734.8	5322
>sp|P11388|TOP2A|1 SEQ_SET: UNI; ORIG_REF: sp|P11388|TOP2A_HUMAN; DNA topoisomerase 2-alpha OS=Homo sapiens GN=TOP2A PE=1 SV=3;;SEQ_SET: GRANTA; ORIG_REF: NP_001058;	5628.9	5684	5628.8	5771.9	5624.9	5737.4	335
>sp|O75533|SF3B1|1 SEQ_SET: UNI; ORIG_REF: sp|O75533|SF3B1_HUMAN; Splicing factor 3B subunit 1 OS=Homo sapiens GN=SF3B1 PE=1 SV=3;;SEQ_SET: GRANTA; ORIG_REF: NP_036565;	5969.3	6080.5	5966.9	5894.9	5698.4	5944.8	2492
>tr|A0A024RD80|A0A024RD80|1 SEQ_SET: UNI; ORIG_REF: sp|P08238|HS90B_HUMAN; Heat shock protein HSP 90-beta OS=Homo sapiens GN=HSP90AB1 PE=1 SV=4;;SEQ_SET: UNI; ORIG_REF: tr|A0A024RD80|A0A024RD80_HUMAN; Heat shock protein 90kDa alpha (Cytosolic), class B member 1, isoform CRA_a OS=Homo sapiens GN=HSP90AB1 PE=4 SV=1;;SEQ_SET: GRANTA; ORIG_REF: NP_001258898; ;;SEQ_SET: GRANTA; ORIG_REF: NP_001258899;…	17058.5	17215.4	17110.2	16925.1	18314.3	18030	2942
>tr|J3KN16|J3KN16|1 SEQ_SET: UNI; ORIG_REF: tr|J3KN16|J3KN16_HUMAN; Proteasome-associated protein ECM29 homolog OS=Homo sapiens GN=KIAA0368 PE=1 SV=1;;SEQ_SET: GRANTA; ORIG_REF: NP_001073867;	2847.5	2960.8	2991	3022.4	2905.9	2902.6	2069
>XP|18705 SEQ_SET: GRANTA; ORIG_REF: XP_006723469;	66.8	65	68.4	72.3	84.8	71.8	805
>sp|O43707|ACTN4|1 SEQ_SET: UNI; ORIG_REF: sp|O43707|ACTN4_HUMAN; Alpha-actinin-4 OS=Homo sapiens GN=ACTN4 PE=1 SV=2;;SEQ_SET: GRANTA; ORIG_REF: NP_004915;	4546.9	4553.2	4615.7	4571	4636.8	4637.5	5349
>sp|A5YKK6|CNOT1|1 SEQ_SET: UNI; ORIG_REF: sp|A5YKK6|CNOT1_HUMAN; CCR4-NOT transcription complex subunit 1 OS=Homo sapiens GN=CNOT1 PE=1 SV=2;;SEQ_SET: GRANTA; ORIG_REF: NP_057368;	3354.3	3386.6	3421.4	3443.2	3303	3434	2485
>XP|613 SEQ_SET: GRANTA; ORIG_REF: NP_002262; ;;SEQ_SET: GRANTA; ORIG_REF: XP_005254106; ;;SEQ_SET: GRANTA; ORIG_REF: XP_005254109; ;;SEQ_SET: GRANTA; ORIG_REF: XP_005254110;	6660.1	6597.9	7023.1	6856.4	7087.4	6833.5	2313
>tr|Q86VX4|Q86VX4|1 SEQ_SET: UNI; ORIG_REF: tr|Q86VX4|Q86VX4_HUMAN; Structural maintenance of chromosomes 3 OS=Homo sapiens GN=SMC3 PE=2 SV=1	4468	4484.8	4538.5	4519.4	4404.2	4411.1	1632
>XP|2925 SEQ_SET: GRANTA; ORIG_REF: XP_005251013;	2367.4	2363.6	2357	2385.1	2284.6	2336.7	830
>NP_056988_522|1 SEQ_SET: GRANTA; ORIG_REF: NP_056988_522_K/T;	6333.8	6538.7	6658.7	6578.6	6528.4	6717.2	7758
>sp|P13639|EF2|1 SEQ_SET: UNI; ORIG_REF: sp|P13639|EF2_HUMAN; Elongation factor 2 OS=Homo sapiens GN=EEF2 PE=1 SV=4;;SEQ_SET: GRANTA; ORIG_REF: NP_001952;	11309.4	11250.9	11406.9	11495.6	11062.8	11243.2	5502
>NP_510880_958|1 SEQ_SET: GRANTA; ORIG_REF: NP_510880_958_A/V;	3107	3088.7	3085.5	3038.9	2871.1	2993.6	5682
>tr|J9R021|J9R021|1 SEQ_SET: UNI; ORIG_REF: tr|J9R021|J9R021_HUMAN; Eukaryotic translation initiation factor 3 subunit A OS=Homo sapiens GN=eIF3a PE=2 SV=1	6410.1	6264.1	6961.4	6272.6	6716.1	6277.2	4837
>NP_065872_2913|1 SEQ_SET: GRANTA; ORIG_REF: NP_065872_2913_S/N;	2408.3	2438.8	2283.2	2412.7	2077.8	2277.6	3434
>XP|9774 SEQ_SET: GRANTA; ORIG_REF: XP_005272732;	2743.4	2859.9	2884.3	2879.5	2828.7	2936.7	3449
>sp|Q93008|USP9X|1 SEQ_SET: UNI; ORIG_REF: sp|Q93008|USP9X_HUMAN; Probable ubiquitin carboxyl-terminal hydrolase FAF-X OS=Homo sapiens GN=USP9X PE=1 SV=3;;SEQ_SET: GRANTA; ORIG_REF: NP_001034679;	32.9	24.8	28.7	33.6	29.9	30	6302
>NP|509 SEQ_SET: GRANTA; ORIG_REF: NP_001017963;	8195.9	8496.7	8583.3	8703.7	9414.6	9950.5	289
>sp|Q9UQ35|SRRM2|1 SEQ_SET: UNI; ORIG_REF: sp|Q9UQ35|SRRM2_HUMAN; Serine/arginine repetitive matrix protein 2 OS=Homo sapiens GN=SRRM2 PE=1 SV=2;;SEQ_SET: GRANTA; ORIG_REF: NP_057417; ;;SEQ_SET: GRANTA; ORIG_REF: XP_005255282; ;;SEQ_SET: GRANTA; ORIG_REF: XP_006720935;	3829.5	4088.3	3882.1	3931.9	3892	3869.8	3435
>XP|4994 SEQ_SET: GRANTA; ORIG_REF: XP_005257450;	4454.5	4620.2	4852.5	4836.7	4774.5	4962.7	1169
>XP|12039 SEQ_SET: GRANTA; ORIG_REF: XP_006712698;	81.3	80.7	81.2	100.4	84.7	97.6	4153
>NP|10194 SEQ_SET: GRANTA; ORIG_REF: NP_886553;	6126.4	6176.7	6303.9	6094	6207.1	6135.3	3187
>sp|Q9Y4A5|TRRAP|1 SEQ_SET: UNI; ORIG_REF: sp|Q9Y4A5|TRRAP_HUMAN; Transformation/transcription domain-associated protein OS=Homo sapiens GN=TRRAP PE=1 SV=3;;SEQ_SET: GRANTA; ORIG_REF: NP_001231509;	1845.8	1837.6	1911.5	1939.1	1887.8	1852.8	1675
>tr|A0A024R663|A0A024R663|1 SEQ_SET: UNI; ORIG_REF: sp|Q86UP2|KTN1_HUMAN; Kinectin OS=Homo sapiens GN=KTN1 PE=1 SV=1;;SEQ_SET: UNI; ORIG_REF: tr|A0A024R663|A0A024R663_HUMAN; Kinectin 1 (Kinesin receptor), isoform CRA_a OS=Homo sapiens GN=KTN1 PE=4 SV=1;;SEQ_SET: GRANTA; ORIG_REF: NP_001072989; ;;SEQ_SET: GRANTA; ORIG_REF: XP_006720201;	3532.7	3507.9	2926.1	3295.5	3611	3699.4	7637
>sp|Q08378|GOGA3|1 SEQ_SET: UNI; ORIG_REF: sp|Q08378|GOGA3_HUMAN; Golgin subfamily A member 3 OS=Homo sapiens GN=GOLGA3 PE=1 SV=2;;SEQ_SET: GRANTA; ORIG_REF: NP_005886; ;;SEQ_SET: GRANTA; ORIG_REF: XP_005266219; ;;SEQ_SET: GRANTA; ORIG_REF: XP_006719799; ;;SEQ_SET: GRANTA; ORIG_REF: XP_006719800; ;;SEQ_SET: GRANTA; ORIG_REF: XP_006719801;	2169.4	2204.9	2079.9	2155.6	2002.1	2097.1	5404
>sp|Q96BY6|DOC10|1 SEQ_SET: UNI; ORIG_REF: sp|Q96BY6|DOC10_HUMAN; Dedicator of cytokinesis protein 10 OS=Homo sapiens GN=DOCK10 PE=1 SV=3;;SEQ_SET: GRANTA; ORIG_REF: NP_055504;	2662.3	2466.9	2949.3	2766.1	3137.3	2899.1	1293
>tr|G1UI16|G1UI16|1 SEQ_SET: UNI; ORIG_REF: sp|Q29RF7|PDS5A_HUMAN; Sister chromatid cohesion protein PDS5 homolog A OS=Homo sapiens GN=PDS5A PE=1 SV=1;;SEQ_SET: UNI; ORIG_REF: tr|G1UI16|G1UI16_HUMAN; SCC-112 protein, isoform CRA_b OS=Homo sapiens GN=PDS5A PE=2 SV=1;;SEQ_SET: GRANTA; ORIG_REF: NP_001093869; ;;SEQ_SET: GRANTA; ORIG_REF: XP_005262709;	3837.7	4012.4	3953.8	4001.7	3907	4053	7399
>tr|A0A024R652|A0A024R652|1 SEQ_SET: UNI; ORIG_REF: tr|A0A024R652|A0A024R652_HUMAN; Methylenetetrahydrofolate dehydrogenase (NADP+ dependent) 1, methenyltetrahydrofolate cyclohydrolase, formyltetrahydrofolate synthetase, isoform CRA_a OS=Homo sapiens GN=MTHFD1 PE=4 SV=1	5603.3	5813.7	5956.2	5985.2	5730.2	5952.9	7005
>sp|Q9NYU2|UGGG1|1 SEQ_SET: UNI; ORIG_REF: sp|Q9NYU2|UGGG1_HUMAN; UDP-glucose:glycoprotein glucosyltransferase 1 OS=Homo sapiens GN=UGGT1 PE=1 SV=3;;SEQ_SET: GRANTA; ORIG_REF: NP_064505;	3151.3	3219.8	3354.6	3320.7	3217.6	3272.4	6614
>sp|Q14683|SMC1A|1 SEQ_SET: UNI; ORIG_REF: sp|Q14683|SMC1A_HUMAN; Structural maintenance of chromosomes protein 1A OS=Homo sapiens GN=SMC1A PE=1 SV=2;;SEQ_SET: GRANTA; ORIG_REF: NP_006297;	4170.9	4205.1	4309.6	4210.1	4143.6	4077.8	409
>tr|A0A024R3T8|A0A024R3T8|1 SEQ_SET: UNI; ORIG_REF: sp|P09874|PARP1_HUMAN; Poly [ADP-ribose] polymerase 1 OS=Homo sapiens GN=PARP1 PE=1 SV=4;;SEQ_SET: UNI; ORIG_REF: tr|A0A024R3T8|A0A024R3T8_HUMAN; Poly (ADP-ribose) polymerase family, member 1, isoform CRA_a OS=Homo sapiens GN=PARP1 PE=4 SV=1;;SEQ_SET: GRANTA; ORIG_REF: NP_001609;	7553.2	7076.9	7697.4	7202.9	7353.6	6998.4	3469
>XP|8802 SEQ_SET: GRANTA; ORIG_REF: XP_005269704;	3793.1	3750.9	3864.1	3900.6	3760.3	3815.7	3076
>tr|V9HW80|V9HW80|1 SEQ_SET: UNI; ORIG_REF: sp|P55072|TERA_HUMAN; Transitional endoplasmic reticulum ATPase OS=Homo sapiens GN=VCP PE=1 SV=4;;SEQ_SET: UNI; ORIG_REF: tr|V9HW80|V9HW80_HUMAN; Epididymis luminal protein 220 OS=Homo sapiens GN=HEL-S-70 PE=2 SV=1;;SEQ_SET: GRANTA; ORIG_REF: NP_009057;	5548.3	5589.7	5586.2	5494	5213.5	5346.6	976
>NP_055950_1356|1 SEQ_SET: GRANTA; ORIG_REF: NP_055950_1356_E/Q;	3169.7	3211.2	3216.1	3285	3163	3260	1932
>sp|P53621|COPA|1 SEQ_SET: UNI; ORIG_REF: sp|P53621|COPA_HUMAN; Coatomer subunit alpha OS=Homo sapiens GN=COPA PE=1 SV=2;;SEQ_SET: GRANTA; ORIG_REF: NP_004362;	4274	4306.6	4394.2	4407.6	4240.7	4375.8	6670
>sp|P34932|HSP74|1 SEQ_SET: UNI; ORIG_REF: sp|P34932|HSP74_HUMAN; Heat shock 70 kDa protein 4 OS=Homo sapiens GN=HSPA4 PE=1 SV=4;;SEQ_SET: GRANTA; ORIG_REF: NP_002145;	6830.5	6902.4	7304.8	6984.7	7408.6	7360.6	3610
>sp|P16885|PLCG2|1 SEQ_SET: UNI; ORIG_REF: sp|P16885|PLCG2_HUMAN; 1-phosphatidylinositol 4,5-bisphosphate phosphodiesterase gamma-2 OS=Homo sapiens GN=PLCG2 PE=1 SV=4;;SEQ_SET: GRANTA; ORIG_REF: NP_002652;	3881.7	3774.1	4031.4	3882.1	3767.4	3949.8	1627
>tr|A0A024RDT4|A0A024RDT4|1 SEQ_SET: UNI; ORIG_REF: sp|P13796|PLSL_HUMAN; Plastin-2 OS=Homo sapiens GN=LCP1 PE=1 SV=6;;SEQ_SET: UNI; ORIG_REF: tr|A0A024RDT4|A0A024RDT4_HUMAN; Lymphocyte cytosolic protein 1 (L-plastin), isoform CRA_a OS=Homo sapiens GN=LCP1 PE=4 SV=1;;SEQ_SET: GRANTA; ORIG_REF: NP_002289; ;;SEQ_SET: GRANTA; ORIG_REF: XP_005266431;	9312.2	8416.3	9630.3	8891.4	9910.2	8951.4	1763
>sp|Q9NTJ3|SMC4|1 SEQ_SET: UNI; ORIG_REF: sp|Q9NTJ3|SMC4_HUMAN; Structural maintenance of chromosomes protein 4 OS=Homo sapiens GN=SMC4 PE=1 SV=2;;SEQ_SET: GRANTA; ORIG_REF: NP_001002800; ;;SEQ_SET: GRANTA; ORIG_REF: NP_005487;	4509.4	4491.6	4394.4	4477.7	4343.6	4382.8	2283
>tr|A0A024RAM4|A0A024RAM4|1 SEQ_SET: UNI; ORIG_REF: tr|A0A024RAM4|A0A024RAM4_HUMAN; Microtubule-associated protein 1B, isoform CRA_b OS=Homo sapiens GN=MAP1B PE=4 SV=1	2809.6	2798.5	2811.8	2755.8	2714.5	2721	825
>XP|438 SEQ_SET: GRANTA; ORIG_REF: NP_001242941; ;;SEQ_SET: GRANTA; ORIG_REF: XP_005256708;	1294.4	1265.7	1340.3	1318.6	1266.6	1274.1	5721
>tr|V9HW29|V9HW29|1 SEQ_SET: UNI; ORIG_REF: sp|P33176|KINH_HUMAN; Kinesin-1 heavy chain OS=Homo sapiens GN=KIF5B PE=1 SV=1;;SEQ_SET: UNI; ORIG_REF: tr|V9HW29|V9HW29_HUMAN; Epididymis secretory protein Li 61 OS=Homo sapiens GN=HEL-S-61 PE=2 SV=1;;SEQ_SET: GRANTA; ORIG_REF: NP_004512;	3875.6	3804.8	4010	3915.7	4033.5	3878.3	1094
>NP_002379_822|1 SEQ_SET: GRANTA; ORIG_REF: NP_002379_822_E/K;	4267.8	4549.2	4208.5	4294.1	3942.4	4307.8	5326
>XP|16461 SEQ_SET: GRANTA; ORIG_REF: XP_006719820;	4651.2	4894.5	5300	5088.5	5966.3	5894.6	6835
>NP|7721 SEQ_SET: GRANTA; ORIG_REF: NP_002379;	104.1	110.6	115.8	105.3	94.4	102	6726
>XP|16979 SEQ_SET: GRANTA; ORIG_REF: XP_006720633;	10295.4	9348.1	11576.4	10791.9	10831.4	10441.7	2994
>tr|A0A024R3X4|A0A024R3X4|1 SEQ_SET: UNI; ORIG_REF: sp|P10809|CH60_HUMAN; 60 kDa heat shock protein, mitochondrial OS=Homo sapiens GN=HSPD1 PE=1 SV=2;;SEQ_SET: UNI; ORIG_REF: tr|A0A024R3X4|A0A024R3X4_HUMAN; Heat shock 60kDa protein 1 (Chaperonin), isoform CRA_a OS=Homo sapiens GN=HSPD1 PE=3 SV=1;;SEQ_SET: GRANTA; ORIG_REF: NP_002147; ;;SEQ_SET: GRANTA; ORIG_REF: NP_955472; ;;SEQ_SET: GRANTA; ORIG…	10902.3	11372.6	10245.7	10475.7	11242.6	11595.3	6291
>tr|A8K8U1|A8K8U1|1 SEQ_SET: UNI; ORIG_REF: tr|A8K8U1|A8K8U1_HUMAN; cDNA FLJ77762, highly similar to Homo sapiens cullin-associated and neddylation-dissociated 1 (CAND1), mRNA OS=Homo sapiens PE=2 SV=1	3962	3860.5	4184.7	3957.5	4030	3960.9	4082
>tr|V9HW96|V9HW96|1 SEQ_SET: UNI; ORIG_REF: sp|P78371|TCPB_HUMAN; T-complex protein 1 subunit beta OS=Homo sapiens GN=CCT2 PE=1 SV=4;;SEQ_SET: UNI; ORIG_REF: tr|V9HW96|V9HW96_HUMAN; Chaperonin containing TCP1, subunit 2 (Beta), isoform CRA_b OS=Homo sapiens GN=HEL-S-100n PE=2 SV=1;;SEQ_SET: GRANTA; ORIG_REF: NP_006422;	5636.6	5861.3	6228.6	6039.4	6123.5	6146.7	5146
>tr|B2RCM2|B2RCM2|1 SEQ_SET: UNI; ORIG_REF: tr|B2RCM2|B2RCM2_HUMAN; cDNA, FLJ96156, highly similar to Homo sapiens leucyl-tRNA synthetase (LARS), mRNA OS=Homo sapiens PE=2 SV=1	4318.9	4354.7	4534.1	4486.2	4363.6	4532.7	6179
>sp|Q93009|UBP7|1 SEQ_SET: UNI; ORIG_REF: sp|Q93009|UBP7_HUMAN; Ubiquitin carboxyl-terminal hydrolase 7 OS=Homo sapiens GN=USP7 PE=1 SV=2;;SEQ_SET: GRANTA; ORIG_REF: NP_003461;	3753.8	3758	3807.1	3795.1	3624.4	3741.9	3063
>tr|A0A024R158|A0A024R158|1 SEQ_SET: UNI; ORIG_REF: sp|O95347|SMC2_HUMAN; Structural maintenance of chromosomes protein 2 OS=Homo sapiens GN=SMC2 PE=1 SV=2;;SEQ_SET: UNI; ORIG_REF: tr|A0A024R158|A0A024R158_HUMAN; Structural maintenance of chromosomes protein OS=Homo sapiens GN=SMC2L1 PE=3 SV=1;;SEQ_SET: GRANTA; ORIG_REF: NP_001036015; ;;SEQ_SET: GRANTA; ORIG_REF: NP_001036016; ;;SEQ_SET: GRANTA; …	3888.5	3866.9	3903.3	3816.6	3824	3804.9	7085
>XP|9762 SEQ_SET: GRANTA; ORIG_REF: XP_005272705;	5855.9	5780.4	6190.9	5900.8	5977.9	5779.3	330
>sp|Q08211|DHX9|1 SEQ_SET: UNI; ORIG_REF: sp|Q08211|DHX9_HUMAN; ATP-dependent RNA helicase A OS=Homo sapiens GN=DHX9 PE=1 SV=4;;SEQ_SET: GRANTA; ORIG_REF: NP_001348;	4338.4	4172.8	4482.7	4316	4228.4	4140.8	6902
>XP|3924 SEQ_SET: GRANTA; ORIG_REF: XP_005254128;	3440.7	3419.6	3679	3609.6	3562	3679	5240
>tr|Q59G75|Q59G75|1 SEQ_SET: UNI; ORIG_REF: tr|Q59G75|Q59G75_HUMAN; Isoleucyl-tRNA synthetase, cytoplasmic variant (Fragment) OS=Homo sapiens PE=2 SV=1	4185.6	4017.5	4354.4	4211.1	4287.6	4174.3	6756
>XP_005266355_1059|1 SEQ_SET: GRANTA; ORIG_REF: XP_005266355_1059_A/V;	3105.2	3012.7	3053.4	3039.8	2990.7	2921.6	820
>NP_001370_311|1 SEQ_SET: GRANTA; ORIG_REF: NP_001370_311_I/V;	108.4	104.1	111.7	107.8	100	102.4	5805
>sp|O14980|XPO1|1 SEQ_SET: UNI; ORIG_REF: sp|O14980|XPO1_HUMAN; Exportin-1 OS=Homo sapiens GN=XPO1 PE=1 SV=1;;SEQ_SET: GRANTA; ORIG_REF: NP_003391; ;;SEQ_SET: GRANTA; ORIG_REF: XP_006712157;	4034.7	4030.9	4175.7	4073.7	4015.8	4110.6	3489
>NP_002799_313|1 SEQ_SET: GRANTA; ORIG_REF: NP_002799_313_E/D;	3528.1	3668.5	3714.7	3657.1	3556	3667.6	449
>sp|Q9UIG0|BAZ1B|1 SEQ_SET: UNI; ORIG_REF: sp|Q9UIG0|BAZ1B_HUMAN; Tyrosine-protein kinase BAZ1B OS=Homo sapiens GN=BAZ1B PE=1 SV=2;;SEQ_SET: GRANTA; ORIG_REF: NP_115784;	3327.5	3204	3025.8	3224.8	3243.9	3185.6	3425
>NP_002102_1064|1 SEQ_SET: GRANTA; ORIG_REF: NP_002102_1064_V/I;	1535.5	1707.5	1490.8	1715.9	1392.7	1634.9	4764
>sp|Q7KZ85|SPT6H|1 SEQ_SET: UNI; ORIG_REF: sp|Q7KZ85|SPT6H_HUMAN; Transcription elongation factor SPT6 OS=Homo sapiens GN=SUPT6H PE=1 SV=2;;SEQ_SET: GRANTA; ORIG_REF: NP_003161; ;;SEQ_SET: GRANTA; ORIG_REF: XP_005258083; ;;SEQ_SET: GRANTA; ORIG_REF: XP_005258084;	2598.2	2681.1	2769.7	2756.2	2756.6	2810.6	551
>NP_001124295_327|1 SEQ_SET: GRANTA; ORIG_REF: NP_001124295_327_I/V;	3586.2	3693.4	3568.9	3641	3590.2	3659.4	6088
>NP|4764 SEQ_SET: GRANTA; ORIG_REF: NP_001193725;	73.9	66.7	69.5	66.3	69.5	66	7132
>sp|Q9Y678|COPG1|1 SEQ_SET: UNI; ORIG_REF: sp|Q9Y678|COPG1_HUMAN; Coatomer subunit gamma-1 OS=Homo sapiens GN=COPG1 PE=1 SV=1;;SEQ_SET: GRANTA; ORIG_REF: NP_057212;	2870.4	2907.7	2966.3	2912.5	2786	2814	2712
>sp|Q9NR30|DDX21|1 SEQ_SET: UNI; ORIG_REF: sp|Q9NR30|DDX21_HUMAN; Nucleolar RNA helicase 2 OS=Homo sapiens GN=DDX21 PE=1 SV=5;;SEQ_SET: GRANTA; ORIG_REF: NP_004719;	6400.2	6360.9	6042.3	6302.8	6321.2	6206.8	623
>tr|Q59HH3|Q59HH3|1 SEQ_SET: UNI; ORIG_REF: tr|Q59HH3|Q59HH3_HUMAN; Phosphoribosylglycinamide formyltransferase, phosphoribosylglycinamide synthetase, phosphoribosylaminoimidazole synthetase isoform 1 variant (Fragment) OS=Homo sapiens PE=2 SV=1	4502.5	4637.2	4526.8	4578.8	4508.8	4822.4	7032
>NP_056121_2468|1 SEQ_SET: GRANTA; ORIG_REF: NP_056121_2468_V/A;	1844.5	1845.1	1945.6	1894.5	1951.8	1921.5	4490
>tr|A0A024R1N4|A0A024R1N4|1 SEQ_SET: UNI; ORIG_REF: sp|P12956|XRCC6_HUMAN; X-ray repair cross-complementing protein 6 OS=Homo sapiens GN=XRCC6 PE=1 SV=2;;SEQ_SET: UNI; ORIG_REF: tr|A0A024R1N4|A0A024R1N4_HUMAN; X-ray repair complementing defective repair in Chinese hamster cells 6 (Ku autoantigen, 70kDa), isoform CRA_a OS=Homo sapiens GN=XRCC6 PE=4 SV=1;;SEQ_SET: GRANTA; ORIG_REF: NP_001275905; ;;…	6960.9	6508.6	7592	6796.3	7190.4	6604.6	4828
>tr|Q9HBD4|Q9HBD4|1 SEQ_SET: UNI; ORIG_REF: tr|Q9HBD4|Q9HBD4_HUMAN; SMARCA4 isoform 2 OS=Homo sapiens GN=SMARCA4 PE=4 SV=1;;SEQ_SET: GRANTA; ORIG_REF: NP_001122321; ;;SEQ_SET: GRANTA; ORIG_REF: XP_006722908; ;;SEQ_SET: GRANTA; ORIG_REF: XP_006722909;	2764.1	2778.6	2786.6	2732.4	2655.8	2697.1	6803
>sp|Q15029|U5S1|1 SEQ_SET: UNI; ORIG_REF: sp|Q15029|U5S1_HUMAN; 116 kDa U5 small nuclear ribonucleoprotein component OS=Homo sapiens GN=EFTUD2 PE=1 SV=1;;SEQ_SET: GRANTA; ORIG_REF: NP_001245282; ;;SEQ_SET: GRANTA; ORIG_REF: NP_004238;	3710.5	3861.9	3999.7	4092	3827.1	3908.7	7505
>XP|2054 SEQ_SET: GRANTA; ORIG_REF: XP_005248207;	2513	2604.6	2560.2	2593.7	2510.4	2474.1	291
>NP_055680_83|1 SEQ_SET: GRANTA; ORIG_REF: NP_055680_83_Q/E;	3205.6	3181.4	3227	3069.4	3017.3	2981.6	1520
>XP_005275347_627|1 SEQ_SET: GRANTA; ORIG_REF: XP_005272926_627_P/S; ;;SEQ_SET: GRANTA; ORIG_REF: XP_005275347_627_P/S; ;;SEQ_SET: GRANTA; ORIG_REF: XP_005274943_627_P/S; ;;SEQ_SET: GRANTA; ORIG_REF: XP_005249419_627_P/S; ;;SEQ_SET: GRANTA; ORIG_REF: XP_005275078_627_P/S;	203	224.9	208.4	230.7	203.1	231.1	3868
>sp|Q9UPU5|UBP24|1 SEQ_SET: UNI; ORIG_REF: sp|Q9UPU5|UBP24_HUMAN; Ubiquitin carboxyl-terminal hydrolase 24 OS=Homo sapiens GN=USP24 PE=1 SV=3;;SEQ_SET: GRANTA; ORIG_REF: NP_056121;	22	19.1	21.7	19	17.9	15.5	7772
>sp|P49588|SYAC|1 SEQ_SET: UNI; ORIG_REF: sp|P49588|SYAC_HUMAN; Alanine--tRNA ligase, cytoplasmic OS=Homo sapiens GN=AARS PE=1 SV=2;;SEQ_SET: GRANTA; ORIG_REF: NP_001596;	4350.4	4249.2	4602.9	4345.6	4454	4380.5	5366
>tr|A0A024RCN6|A0A024RCN6|1 SEQ_SET: UNI; ORIG_REF: sp|P26640|SYVC_HUMAN; Valine--tRNA ligase OS=Homo sapiens GN=VARS PE=1 SV=4;;SEQ_SET: UNI; ORIG_REF: tr|A0A024RCN6|A0A024RCN6_HUMAN; Valyl-tRNA synthetase, isoform CRA_a OS=Homo sapiens GN=VARS PE=4 SV=1;;SEQ_SET: GRANTA; ORIG_REF: NP_006286;	3978.5	3986.6	3975.2	3974.6	3941	4027.6	1352
>NP_006286_626|1 SEQ_SET: GRANTA; ORIG_REF: NP_006286_626_P/S;	17.4	13.5	18	21.6	22.7	16.5	3516
>tr|A0A024R7U6|A0A024R7U6|1 SEQ_SET: UNI; ORIG_REF: tr|A0A024R7U6|A0A024R7U6_HUMAN; MCM4 minichromosome maintenance deficient 4 (S. cerevisiae), isoform CRA_a OS=Homo sapiens GN=MCM4 PE=3 SV=1;;SEQ_SET: GRANTA; ORIG_REF: NP_877423_650_L/M; ;;SEQ_SET: GRANTA; ORIG_REF: NP_005905_650_L/M;	3405.3	3423.6	3654.1	3420.3	3417.5	3343.6	3646
>tr|V9HW22|V9HW22|1 SEQ_SET: UNI; ORIG_REF: sp|P11142|HSP7C_HUMAN; Heat shock cognate 71 kDa protein OS=Homo sapiens GN=HSPA8 PE=1 SV=1;;SEQ_SET: UNI; ORIG_REF: tr|V9HW22|V9HW22_HUMAN; Epididymis luminal protein 33 OS=Homo sapiens GN=HEL-S-72p PE=2 SV=1;;SEQ_SET: GRANTA; ORIG_REF: NP_006588; ;;SEQ_SET: GRANTA; ORIG_REF: XP_006718894;	9247.1	9015.1	9595	9295.7	9863.8	9570.9	3541
>NP_036558_659|1 SEQ_SET: GRANTA; ORIG_REF: NP_036558_659_S/L;	3350.2	3280.4	3503.7	3438.2	3372.7	3307	5368
>XP|9378 SEQ_SET: GRANTA; ORIG_REF: XP_005271447; ;;SEQ_SET: GRANTA; ORIG_REF: XP_005271449; ;;SEQ_SET: GRANTA; ORIG_REF: XP_005271450; ;;SEQ_SET: GRANTA; ORIG_REF: XP_005271451;	3486.9	3424.2	3537.4	3484.6	3590.6	3592.1	2771
>sp|P24928|RPB1|1 SEQ_SET: UNI; ORIG_REF: sp|P24928|RPB1_HUMAN; DNA-directed RNA polymerase II subunit RPB1 OS=Homo sapiens GN=POLR2A PE=1 SV=2	1869	1911.6	1879.6	1912.1	1866.5	1881.1	3843
>tr|V9HWE1|V9HWE1|1 SEQ_SET: UNI; ORIG_REF: sp|P08670|VIME_HUMAN; Vimentin OS=Homo sapiens GN=VIM PE=1 SV=4;;SEQ_SET: UNI; ORIG_REF: tr|V9HWE1|V9HWE1_HUMAN; Epididymis luminal protein 113 OS=Homo sapiens GN=HEL113 PE=2 SV=1;;SEQ_SET: GRANTA; ORIG_REF: NP_003371; ;;SEQ_SET: GRANTA; ORIG_REF: XP_006717563;	7584.7	6740.1	7849.5	6964.2	7335	6584.5	887
>XP_005245080_908|1 SEQ_SET: GRANTA; ORIG_REF: XP_005245080_908_A/T;	3478.7	3746.1	3507.3	3564.5	3518.7	3741.7	1896
>NP_055640_1791|1 SEQ_SET: GRANTA; ORIG_REF: NP_055640_1791_V/L;	1585.6	1510.2	1576.9	1487.5	1555	1455.2	4273
>tr|H0YFY6|H0YFY6|1 SEQ_SET: UNI; ORIG_REF: tr|H0YFY6|H0YFY6_HUMAN; Nuclear mitotic apparatus protein 1 (Fragment) OS=Homo sapiens GN=NUMA1 PE=1 SV=1	99	96.8	78.9	80.7	74.3	73.1	4326
>NP_055680_797|1 SEQ_SET: GRANTA; ORIG_REF: NP_055680_797_V/M;	117.1	124.7	140.6	114.3	126.2	118.8	8
>sp|O60264|SMCA5|1 SEQ_SET: UNI; ORIG_REF: sp|O60264|SMCA5_HUMAN; SWI/SNF-related matrix-associated actin-dependent regulator of chromatin subfamily A member 5 OS=Homo sapiens GN=SMARCA5 PE=1 SV=1;;SEQ_SET: GRANTA; ORIG_REF: NP_003592;	4280.9	4206.6	4035.6	4097.9	4149.7	4090	650
>tr|A0A024R4E5|A0A024R4E5|1 SEQ_SET: UNI; ORIG_REF: tr|A0A024R4E5|A0A024R4E5_HUMAN; High density lipoprotein binding protein (Vigilin), isoform CRA_a OS=Homo sapiens GN=HDLBP PE=4 SV=1;;SEQ_SET: GRANTA; ORIG_REF: NP_005327; ;;SEQ_SET: GRANTA; ORIG_REF: NP_976221; ;;SEQ_SET: GRANTA; ORIG_REF: XP_005247057; ;;SEQ_SET: GRANTA; ORIG_REF: XP_005247058; ;;SEQ_SET: GRANTA; ORIG_REF: XP_005247059; ;;SEQ_…	4041.8	4269.6	4186.5	4073.9	4155.9	4250.5	1112
>tr|Q53G99|Q53G99|1 SEQ_SET: UNI; ORIG_REF: tr|Q53G99|Q53G99_HUMAN; Beta actin variant (Fragment) OS=Homo sapiens PE=2 SV=1	13534.5	12775.8	14718.1	13859.3	14285.3	14139.8	2519
>sp|Q08J23|NSUN2|1 SEQ_SET: UNI; ORIG_REF: sp|Q08J23|NSUN2_HUMAN; tRNA (cytosine(34)-C(5))-methyltransferase OS=Homo sapiens GN=NSUN2 PE=1 SV=2;;SEQ_SET: GRANTA; ORIG_REF: NP_060225;	3576.6	3729.3	3559.3	3738.8	3560	3644.2	1683
>tr|V9HWP2|V9HWP2|1 SEQ_SET: UNI; ORIG_REF: sp|P14625|ENPL_HUMAN; Endoplasmin OS=Homo sapiens GN=HSP90B1 PE=1 SV=1;;SEQ_SET: UNI; ORIG_REF: tr|V9HWP2|V9HWP2_HUMAN; Epididymis luminal protein 35 OS=Homo sapiens GN=HEL-S-125m PE=2 SV=1;;SEQ_SET: GRANTA; ORIG_REF: NP_003290;	5452.2	5383	5742	5572.3	5674.2	5596.8	403
>XP|12384 SEQ_SET: GRANTA; ORIG_REF: XP_006713214;	4167.1	4429	4239.8	4246.8	4055.1	4114.1	5716
>XP|1617 SEQ_SET: GRANTA; ORIG_REF: XP_005246893;	6718.4	6617.7	7143.2	6700.3	6694.5	6573.7	4895
>NP_009123_415|1 SEQ_SET: GRANTA; ORIG_REF: NP_009123_415_A/G;	4626.8	4431.2	4817.2	4525.7	4643.1	4354.6	7419
>NP_056110_708|1 SEQ_SET: GRANTA; ORIG_REF: NP_056110_708_V/I;	2461.4	2526.1	2433.7	2473.4	2358.8	2411.4	3205
>tr|A7BI36|A7BI36|1 SEQ_SET: UNI; ORIG_REF: tr|A7BI36|A7BI36_HUMAN; p180/ribosome receptor OS=Homo sapiens GN=RRBP1 PE=2 SV=2	2177.6	2081.5	1985.9	2012.9	2165.2	2080.6	5854
>tr|A6NEM2|A6NEM2|1 SEQ_SET: UNI; ORIG_REF: tr|A6NEM2|A6NEM2_HUMAN; HCF N-terminal chain 5 OS=Homo sapiens GN=HCFC1 PE=1 SV=2;;SEQ_SET: GRANTA; ORIG_REF: XP_006724878;	2915.8	2918.2	2930.6	2822.3	2790.6	2687.8	4918
>NP|7956 SEQ_SET: GRANTA; ORIG_REF: NP_005349;	2245.5	2205.4	2320.2	2315	2308.2	2350.6	1157
>tr|B2RBA6|B2RBA6|1 SEQ_SET: UNI; ORIG_REF: tr|B2RBA6|B2RBA6_HUMAN; cDNA, FLJ95407, highly similar to Homo sapiens MCM7 minichromosome maintenance deficient 7 (S. cerevisiae) (MCM7), mRNA OS=Homo sapiens PE=2 SV=1	3319.2	3199.2	3435.7	3275.2	3288.1	3184.3	5657
>XP|20183 SEQ_SET: GRANTA; ORIG_REF: XP_005268559;	4068.6	4015.1	4393.8	4047	4267	4034.8	2489
>NP_001099008_35|1 SEQ_SET: GRANTA; ORIG_REF: NP_001099008_35_F/L;	3344.6	3340.1	3324.4	3321.7	3490.1	3373.4	740
>sp|P38646|GRP75|1 SEQ_SET: UNI; ORIG_REF: sp|P38646|GRP75_HUMAN; Stress-70 protein, mitochondrial OS=Homo sapiens GN=HSPA9 PE=1 SV=2;;SEQ_SET: GRANTA; ORIG_REF: NP_004125;	6506.4	6810.8	5790.7	5751.2	6355.8	6347.5	6272
>sp|P16615|AT2A2|1 SEQ_SET: UNI; ORIG_REF: sp|P16615|AT2A2_HUMAN; Sarcoplasmic/endoplasmic reticulum calcium ATPase 2 OS=Homo sapiens GN=ATP2A2 PE=1 SV=1;;SEQ_SET: GRANTA; ORIG_REF: NP_733765;	3334	3244.4	2179.1	2801	3204.2	3209.9	4498
>tr|B4DZF2|B4DZF2|1 SEQ_SET: UNI; ORIG_REF: tr|B4DZF2|B4DZF2_HUMAN; cDNA FLJ59571, highly similar to Eukaryotic translation initiation factor 4gamma 2 OS=Homo sapiens PE=2 SV=1	3036.9	3025.6	3181.6	3010.3	3248.7	3067.9	915
>NP_001017915_1169|1 SEQ_SET: GRANTA; ORIG_REF: NP_001017915_1169_H/Y;	2691.1	2539.2	2778.3	2706	2853.3	2760	3029
>XP|11857 SEQ_SET: GRANTA; ORIG_REF: XP_006712444;	2505.6	2718.9	2471	2647	2535.1	2721	6180
>sp|Q16531|DDB1|1 SEQ_SET: UNI; ORIG_REF: sp|Q16531|DDB1_HUMAN; DNA damage-binding protein 1 OS=Homo sapiens GN=DDB1 PE=1 SV=1;;SEQ_SET: GRANTA; ORIG_REF: NP_001914;	4082.4	3774.2	4278.5	4063.4	3940.2	3710.2	945
>NP_001099008_8|1 SEQ_SET: GRANTA; ORIG_REF: NP_001099008_8_Q/E;	14.4	16.5	18.2	14.6	17.9	18.3	7030
>sp|P52272|HNRPM|1 SEQ_SET: UNI; ORIG_REF: sp|P52272|HNRPM_HUMAN; Heterogeneous nuclear ribonucleoprotein M OS=Homo sapiens GN=HNRNPM PE=1 SV=3;;SEQ_SET: GRANTA; ORIG_REF: NP_005959;	5232.7	4583.3	5364.4	4824.5	5228.3	4585	6356
>XP|6406 SEQ_SET: GRANTA; ORIG_REF: XP_005262326;	6611.7	6291.4	6649.8	6289.4	6503.4	6096.4	5940
>XP|1661 SEQ_SET: GRANTA; ORIG_REF: XP_005247013;	1227.3	1332.6	1275.7	1337.5	1390.6	1358.9	260
>NP_006819_146|1 SEQ_SET: GRANTA; ORIG_REF: NP_006819_146_L/F;	2285.4	2197.4	2325.4	2297.4	2298.4	2333.6	1790
>sp|Q14203|DCTN1|1 SEQ_SET: UNI; ORIG_REF: sp|Q14203|DCTN1_HUMAN; Dynactin subunit 1 OS=Homo sapiens GN=DCTN1 PE=1 SV=3;;SEQ_SET: GRANTA; ORIG_REF: NP_004073;	2014.8	1995	2054.9	2063.9	1988.5	2020.2	404
>sp|P49368|TCPG|1 SEQ_SET: UNI; ORIG_REF: sp|P49368|TCPG_HUMAN; T-complex protein 1 subunit gamma OS=Homo sapiens GN=CCT3 PE=1 SV=4;;SEQ_SET: GRANTA; ORIG_REF: NP_005989;	4591	4591.4	4879.3	4832.7	5045.4	5067	6849
>sp|P49321|NASP|1 SEQ_SET: UNI; ORIG_REF: sp|P49321|NASP_HUMAN; Nuclear autoantigenic sperm protein OS=Homo sapiens GN=NASP PE=1 SV=2;;SEQ_SET: GRANTA; ORIG_REF: NP_002473;	5489.6	5674	5481.9	5495.5	5129.2	5237.4	2782
>tr|A0A024R9L1|A0A024R9L1|1 SEQ_SET: UNI; ORIG_REF: sp|O60306|AQR_HUMAN; Intron-binding protein aquarius OS=Homo sapiens GN=AQR PE=1 SV=4;;SEQ_SET: UNI; ORIG_REF: tr|A0A024R9L1|A0A024R9L1_HUMAN; Aquarius homolog (Mouse), isoform CRA_b OS=Homo sapiens GN=AQR PE=4 SV=1;;SEQ_SET: GRANTA; ORIG_REF: NP_055506;	2103.6	2159.1	2118.5	2154.8	2135.8	2141.9	2666
>NP_005564_407|1 SEQ_SET: GRANTA; ORIG_REF: NP_005564_407_R/S;	4228.4	4364.1	4016	4078.4	3726.9	3975.3	6555
>sp|P53618|COPB|1 SEQ_SET: UNI; ORIG_REF: sp|P53618|COPB_HUMAN; Coatomer subunit beta OS=Homo sapiens GN=COPB1 PE=1 SV=3;;SEQ_SET: GRANTA; ORIG_REF: NP_001137533; ;;SEQ_SET: GRANTA; ORIG_REF: NP_001137534; ;;SEQ_SET: GRANTA; ORIG_REF: NP_057535;	3715.8	3569.2	3808	3656.5	3667.3	3571.4	3668
>NP_056036_1413|1 SEQ_SET: GRANTA; ORIG_REF: NP_056036_1413_C/W;	2197	2013.1	2083.8	2023.8	2072.2	1962.4	7407
>XP|4925 SEQ_SET: GRANTA; ORIG_REF: XP_005257210;	2262.5	2216.2	2193	2099.5	2177.2	2047.7	4343
>NP_982272_22|1 SEQ_SET: GRANTA; ORIG_REF: NP_982272_22_A/V;	1742.4	1876.9	1740.8	1869.8	1767.6	1925.2	2189
>NP_055318_109|1 SEQ_SET: GRANTA; ORIG_REF: NP_055318_109_D/N;	1756.1	1819.3	1702	1827	1723.1	1807.8	1664
>sp|P42285|SK2L2|1 SEQ_SET: UNI; ORIG_REF: sp|P42285|SK2L2_HUMAN; Superkiller viralicidic activity 2-like 2 OS=Homo sapiens GN=SKIV2L2 PE=1 SV=3;;SEQ_SET: GRANTA; ORIG_REF: NP_056175;	2334.6	2341.3	2328.2	2351.9	2282.6	2309.7	2352
>tr|A0A090N8Y2|A0A090N8Y2|1 SEQ_SET: UNI; ORIG_REF: sp|P13667|PDIA4_HUMAN; Protein disulfide-isomerase A4 OS=Homo sapiens GN=PDIA4 PE=1 SV=2;;SEQ_SET: UNI; ORIG_REF: tr|A0A090N8Y2|A0A090N8Y2_HUMAN; Protein disulfide isomerase related protein (Calcium-binding protein, intestinal-related) OS=Homo sapiens GN=ERP70 PE=4 SV=1;;SEQ_SET: GRANTA; ORIG_REF: NP_004902;	5057.2	5210.1	5240.5	5214.7	5057.7	5375.8	680
>XP|9639 SEQ_SET: GRANTA; ORIG_REF: XP_005272273;	1945.2	1954.5	2044	2041	1983.2	2022.6	2453
>XP|10221 SEQ_SET: GRANTA; ORIG_REF: XP_005274301;	1799.2	1817.8	1795.4	1810.3	1676.7	1819.6	1766
>XP|9723 SEQ_SET: GRANTA; ORIG_REF: XP_005272536;	142.5	148.4	133.8	141.9	152.5	154.7	4646
>XP|14255 SEQ_SET: GRANTA; ORIG_REF: XP_006716248;	13.5	13.1	15.5	17.1	13.7	17.9	2281
>tr|A0A024R7L8|A0A024R7L8|1 SEQ_SET: UNI; ORIG_REF: sp|Q92900|RENT1_HUMAN; Regulator of nonsense transcripts 1 OS=Homo sapiens GN=UPF1 PE=1 SV=2;;SEQ_SET: UNI; ORIG_REF: tr|A0A024R7L8|A0A024R7L8_HUMAN; UPF1 regulator of nonsense transcripts homolog (Yeast), isoform CRA_a OS=Homo sapiens GN=UPF1 PE=4 SV=1;;SEQ_SET: GRANTA; ORIG_REF: NP_001284478;	2070.2	2073.2	2232	2130.3	2236	2197	3369
>XP_006716404_159|1 SEQ_SET: GRANTA; ORIG_REF: XP_006716404_159_N/S;	10.8	13	14.3	11	11	11.4	6271
>sp|O95202|LETM1|1 SEQ_SET: UNI; ORIG_REF: sp|O95202|LETM1_HUMAN; LETM1 and EF-hand domain-containing protein 1, mitochondrial OS=Homo sapiens GN=LETM1 PE=1 SV=1;;SEQ_SET: GRANTA; ORIG_REF: NP_036450;	2637.1	2799.1	2233.8	2469.2	2437.6	2590.5	2902
>XP|14336 SEQ_SET: GRANTA; ORIG_REF: XP_006716404;	1830.6	1967	1782.2	1863.1	1792.1	1876.7	4497
>tr|A0A024R071|A0A024R071|1 SEQ_SET: UNI; ORIG_REF: sp|O75694|NU155_HUMAN; Nuclear pore complex protein Nup155 OS=Homo sapiens GN=NUP155 PE=1 SV=1;;SEQ_SET: UNI; ORIG_REF: tr|A0A024R071|A0A024R071_HUMAN; Nucleoporin 155kDa, isoform CRA_a OS=Homo sapiens GN=NUP155 PE=4 SV=1;;SEQ_SET: GRANTA; ORIG_REF: NP_705618;	1911.6	1923.1	1979.1	1961.2	1968.9	1962.3	1359
>sp|Q03701|CEBPZ|1 SEQ_SET: UNI; ORIG_REF: sp|Q03701|CEBPZ_HUMAN; CCAAT/enhancer-binding protein zeta OS=Homo sapiens GN=CEBPZ PE=1 SV=3;;SEQ_SET: GRANTA; ORIG_REF: NP_005751;	2965.6	3084.9	3053.1	3095.5	3101	3101	899
>sp|Q1KMD3|HNRL2|1 SEQ_SET: UNI; ORIG_REF: sp|Q1KMD3|HNRL2_HUMAN; Heterogeneous nuclear ribonucleoprotein U-like protein 2 OS=Homo sapiens GN=HNRNPUL2 PE=1 SV=1;;SEQ_SET: GRANTA; ORIG_REF: NP_001073027;	4771.6	4832.7	4792.1	4786.3	4524.8	4577.8	7299
>sp|Q10570|CPSF1|1 SEQ_SET: UNI; ORIG_REF: sp|Q10570|CPSF1_HUMAN; Cleavage and polyadenylation specificity factor subunit 1 OS=Homo sapiens GN=CPSF1 PE=1 SV=2;;SEQ_SET: GRANTA; ORIG_REF: NP_037423;	2035.4	1986.5	2073.8	2061.5	1958.3	1933	2923
>XP|19058 SEQ_SET: GRANTA; ORIG_REF: XP_006724106;	3075.3	3152.9	3041.8	3035.5	3074.2	3071.2	2344
>tr|V9GYM8|V9GYM8|1 SEQ_SET: UNI; ORIG_REF: tr|V9GYM8|V9GYM8_HUMAN; Rho guanine nucleotide exchange factor 2 OS=Homo sapiens GN=ARHGEF2 PE=1 SV=1	2050.6	2011.6	2128	2041.8	2221.6	2155.9	1759
>XP|7438 SEQ_SET: GRANTA; ORIG_REF: XP_005265332; ;;SEQ_SET: GRANTA; ORIG_REF: XP_006713283; ;;SEQ_SET: GRANTA; ORIG_REF: XP_006713284; ;;SEQ_SET: GRANTA; ORIG_REF: XP_006713285;	2668	2606.1	2744.2	2638.6	2643.2	2555	7551
>sp|P52701|MSH6|1 SEQ_SET: UNI; ORIG_REF: sp|P52701|MSH6_HUMAN; DNA mismatch repair protein Msh6 OS=Homo sapiens GN=MSH6 PE=1 SV=2;;SEQ_SET: GRANTA; ORIG_REF: NP_000170;	3485.3	3415.8	3432.2	3328.8	3275.6	3283.9	5435
>tr|B2RBR9|B2RBR9|1 SEQ_SET: UNI; ORIG_REF: tr|B2RBR9|B2RBR9_HUMAN; cDNA, FLJ95650, highly similar to Homo sapiens karyopherin (importin) beta 1 (KPNB1), mRNA OS=Homo sapiens PE=2 SV=1	3124.2	3095.1	3336.7	3188.3	3230.1	3227.4	5543
>sp|P28838|AMPL|1 SEQ_SET: UNI; ORIG_REF: sp|P28838|AMPL_HUMAN; Cytosol aminopeptidase OS=Homo sapiens GN=LAP3 PE=1 SV=3;;SEQ_SET: GRANTA; ORIG_REF: NP_056991;	3137.6	3723.8	3259	3842.1	3104.5	3637.4	179
>NP_006576_463|1 SEQ_SET: GRANTA; ORIG_REF: NP_006576_463_V/L;	5233.6	5264.4	5435.9	5306.9	5544.3	5519.4	3389
>tr|B2RBE5|B2RBE5|1 SEQ_SET: UNI; ORIG_REF: tr|B2RBE5|B2RBE5_HUMAN; cDNA, FLJ95468, highly similar to Homo sapiens transcriptional coactivator tubedown-100 (TBDN100),transcript variant 1, mRNA OS=Homo sapiens PE=2 SV=1	4215.1	4269.4	4221.5	4160.2	4277.1	4309.8	326
>tr|Q59F66|Q59F66|1 SEQ_SET: UNI; ORIG_REF: tr|Q59F66|Q59F66_HUMAN; DEAD box polypeptide 17 isoform p82 variant (Fragment) OS=Homo sapiens PE=2 SV=1	4596.1	4551.5	4843.9	4645.7	4619.7	4516.2	7530
>tr|A0A024RDB0|A0A024RDB0|1 SEQ_SET: UNI; ORIG_REF: sp|A0AVT1|UBA6_HUMAN; Ubiquitin-like modifier-activating enzyme 6 OS=Homo sapiens GN=UBA6 PE=1 SV=1;;SEQ_SET: UNI; ORIG_REF: tr|A0A024RDB0|A0A024RDB0_HUMAN; Ubiquitin-activating enzyme E1-like 2, isoform CRA_a OS=Homo sapiens GN=UBE1L2 PE=4 SV=1;;SEQ_SET: GRANTA; ORIG_REF: NP_060697;	2012.9	2185.5	2160.4	2172.1	2100.4	2197	5632
>tr|B2R6D0|B2R6D0|1 SEQ_SET: UNI; ORIG_REF: tr|B2R6D0|B2R6D0_HUMAN; cDNA, FLJ92896, highly similar to Homo sapiens proteasome (prosome, macropain) 26S subunit, non-ATPase, 1 (PSMD1), mRNA OS=Homo sapiens PE=2 SV=1	3641.2	3694.5	3817	3683.3	3699.1	3699.6	3201
>sp|Q92878|RAD50|1 SEQ_SET: UNI; ORIG_REF: sp|Q92878|RAD50_HUMAN; DNA repair protein RAD50 OS=Homo sapiens GN=RAD50 PE=1 SV=1;;SEQ_SET: GRANTA; ORIG_REF: NP_005723;	2441	2477.3	2470.5	2503	2391.6	2522.5	2051
>sp|Q12789|TF3C1|1 SEQ_SET: UNI; ORIG_REF: sp|Q12789|TF3C1_HUMAN; General transcription factor 3C polypeptide 1 OS=Homo sapiens GN=GTF3C1 PE=1 SV=4;;SEQ_SET: GRANTA; ORIG_REF: NP_001511;	1670.3	1708.8	1706.4	1684.1	1747.8	1727.2	4442
>sp|O60610|DIAP1|1 SEQ_SET: UNI; ORIG_REF: sp|O60610|DIAP1_HUMAN; Protein diaphanous homolog 1 OS=Homo sapiens GN=DIAPH1 PE=1 SV=2;;SEQ_SET: GRANTA; ORIG_REF: NP_005210;	3326.9	3328.5	3292.5	3314.9	3340.3	3418.5	1718
>NP_005751_102|1 SEQ_SET: GRANTA; ORIG_REF: NP_005751_102_V/I;	28.6	34.6	38.9	33.4	33.9	40.3	4157
>tr|B7ZMF2|B7ZMF2|1 SEQ_SET: UNI; ORIG_REF: tr|B7ZMF2|B7ZMF2_HUMAN; Fanconi anemia, complementation group I OS=Homo sapiens GN=FANCI PE=2 SV=1	2035.8	1848.6	2056.8	1946.2	1887.7	1856.4	2538
>sp|P55060|XPO2|1 SEQ_SET: UNI; ORIG_REF: sp|P55060|XPO2_HUMAN; Exportin-2 OS=Homo sapiens GN=CSE1L PE=1 SV=3;;SEQ_SET: GRANTA; ORIG_REF: NP_001307;	3845.1	3714	4057	3911.3	4009.3	3974.9	3067
>NP|11566 SEQ_SET: GRANTA; ORIG_REF: NP_062535;	1901.1	1926.2	1954.1	1932.4	1826.5	1891.3	7150
>NP_056240_150|1 SEQ_SET: GRANTA; ORIG_REF: NP_056240_150_P/A;	1482.7	1514.7	1516	1572.5	1513.5	1587.5	3196
>sp|Q02218|ODO1|1 SEQ_SET: UNI; ORIG_REF: sp|Q02218|ODO1_HUMAN; 2-oxoglutarate dehydrogenase, mitochondrial OS=Homo sapiens GN=OGDH PE=1 SV=3;;SEQ_SET: GRANTA; ORIG_REF: NP_002532;	2731.2	2668.5	2265.4	2356.7	2496	2419.4	5089
>XP|16391 SEQ_SET: GRANTA; ORIG_REF: XP_006719694;	1448.5	1497.7	1490.2	1518.8	1438.2	1472	863
>NP|2044 SEQ_SET: GRANTA; ORIG_REF: NP_001135452;	1791.6	1692.6	1826	1778.4	1810	1743.3	6119
>NP|727 SEQ_SET: GRANTA; ORIG_REF: NP_001032409; ;;SEQ_SET: GRANTA; ORIG_REF: NP_001032410; ;;SEQ_SET: GRANTA; ORIG_REF: NP_055191;	2093.6	1993.9	2146.1	2106	2042.2	2055	4180
>XP|8406 SEQ_SET: GRANTA; ORIG_REF: XP_005268489;	5634.7	5404.1	5232.6	4812.1	5328.6	5036.1	3317
>sp|P30876|RPB2|1 SEQ_SET: UNI; ORIG_REF: sp|P30876|RPB2_HUMAN; DNA-directed RNA polymerase II subunit RPB2 OS=Homo sapiens GN=POLR2B PE=1 SV=1;;SEQ_SET: GRANTA; ORIG_REF: NP_000929;	1749.7	1815.1	1870	1835.5	1771.6	1792.1	6465
>NP_057688_256|1 SEQ_SET: GRANTA; ORIG_REF: NP_057688_256_A/T;	1977	1918	2011.2	1950.9	1919.1	1844.1	1703
>sp|P35606|COPB2|1 SEQ_SET: UNI; ORIG_REF: sp|P35606|COPB2_HUMAN; Coatomer subunit beta' OS=Homo sapiens GN=COPB2 PE=1 SV=2;;SEQ_SET: GRANTA; ORIG_REF: NP_004757;	2876	2704	3058.5	2800.5	2900.7	2758.4	6507
>tr|Q53XS4|Q53XS4|1 SEQ_SET: UNI; ORIG_REF: tr|Q53XS4|Q53XS4_HUMAN; Tyrosine-protein phosphatase non-receptor type OS=Homo sapiens GN=PTPN6 PE=2 SV=1;;SEQ_SET: GRANTA; ORIG_REF: NP_536858;	4911.9	4597.5	4564	4497.1	4321.2	4249.9	2729
>NP|8466 SEQ_SET: GRANTA; ORIG_REF: NP_060090;	4581	4670.4	4655.4	4651.3	4324.3	4442.8	4038
>tr|A0A024R0R6|A0A024R0R6|1 SEQ_SET: UNI; ORIG_REF: sp|Q92797|SYMPK_HUMAN; Symplekin OS=Homo sapiens GN=SYMPK PE=1 SV=2;;SEQ_SET: UNI; ORIG_REF: tr|A0A024R0R6|A0A024R0R6_HUMAN; Symplekin, isoform CRA_a OS=Homo sapiens GN=SYMPK PE=4 SV=1;;SEQ_SET: GRANTA; ORIG_REF: NP_004810; ;;SEQ_SET: GRANTA; ORIG_REF: XP_005259343;	2514.3	2644.4	2548.4	2577.9	2464.4	2494.5	6888
>tr|E5KLJ5|E5KLJ5|1 SEQ_SET: UNI; ORIG_REF: tr|E5KLJ5|E5KLJ5_HUMAN; Dynamin-like 120 kDa protein, mitochondrial OS=Homo sapiens GN=OPA1 PE=1 SV=1;;SEQ_SET: GRANTA; ORIG_REF: NP_570850;	2481.3	2521.3	2291.5	2272.8	2375.8	2287.6	2731
>tr|V9HWF4|V9HWF4|1 SEQ_SET: UNI; ORIG_REF: sp|P00558|PGK1_HUMAN; Phosphoglycerate kinase 1 OS=Homo sapiens GN=PGK1 PE=1 SV=3;;SEQ_SET: UNI; ORIG_REF: tr|V9HWF4|V9HWF4_HUMAN; Phosphoglycerate kinase OS=Homo sapiens GN=HEL-S-68p PE=2 SV=1;;SEQ_SET: GRANTA; ORIG_REF: NP_000282;	7029.6	7047.9	7735.4	7355.5	7159.7	7343.5	3396
>XP|14106 SEQ_SET: GRANTA; ORIG_REF: XP_006716002; ;;SEQ_SET: GRANTA; ORIG_REF: XP_005250348;	3880.9	3869.9	3864	3685.3	3617.9	3655.1	3236
>sp|O00267|SPT5H|1 SEQ_SET: UNI; ORIG_REF: sp|O00267|SPT5H_HUMAN; Transcription elongation factor SPT5 OS=Homo sapiens GN=SUPT5H PE=1 SV=1;;SEQ_SET: GRANTA; ORIG_REF: NP_001104490; ;;SEQ_SET: GRANTA; ORIG_REF: NP_001124296; ;;SEQ_SET: GRANTA; ORIG_REF: NP_003160; ;;SEQ_SET: GRANTA; ORIG_REF: XP_005259240;	1921.1	1995	1988.9	2023.9	1988.5	2069.5	288
>tr|A8K5Y7|A8K5Y7|1 SEQ_SET: UNI; ORIG_REF: tr|A8K5Y7|A8K5Y7_HUMAN; cDNA FLJ78655, highly similar to Homo sapiens exportin 5 (XPO5), mRNA OS=Homo sapiens PE=2 SV=1	1910.7	1928.4	2059.8	2001.9	2010.1	2031.3	1727
>sp|Q14997|PSME4|1 SEQ_SET: UNI; ORIG_REF: sp|Q14997|PSME4_HUMAN; Proteasome activator complex subunit 4 OS=Homo sapiens GN=PSME4 PE=1 SV=2;;SEQ_SET: GRANTA; ORIG_REF: NP_055429;	1361.9	1356.2	1367	1405.3	1269.8	1334.5	7164
>sp|Q7L014|DDX46|1 SEQ_SET: UNI; ORIG_REF: sp|Q7L014|DDX46_HUMAN; Probable ATP-dependent RNA helicase DDX46 OS=Homo sapiens GN=DDX46 PE=1 SV=2;;SEQ_SET: GRANTA; ORIG_REF: NP_055644;	3224.5	3168.5	3169.4	3077.4	2978.1	3099.8	6598
>NP|9494 SEQ_SET: GRANTA; ORIG_REF: NP_663782;	49.8	35.9	36.5	38.6	54.1	36	3801
>XP|3941 SEQ_SET: GRANTA; ORIG_REF: XP_005254176; ;;SEQ_SET: GRANTA; ORIG_REF: XP_005254177; ;;SEQ_SET: GRANTA; ORIG_REF: XP_006720434; ;;SEQ_SET: GRANTA; ORIG_REF: XP_006720435;	1605.3	1573.5	1781.9	1721.7	1743.4	1762.2	807
>NP|1503 SEQ_SET: GRANTA; ORIG_REF: NP_001118;	2934	2864.2	2945.9	2883.5	2909.1	2856.5	4949
>tr|B1AHB0|B1AHB0|1 SEQ_SET: UNI; ORIG_REF: sp|P33992|MCM5_HUMAN; DNA replication licensing factor MCM5 OS=Homo sapiens GN=MCM5 PE=1 SV=5;;SEQ_SET: UNI; ORIG_REF: tr|B1AHB0|B1AHB0_HUMAN; MCM5 minichromosome maintenance deficient 5, cell division cycle 46 (S. cerevisiae), isoform CRA_a OS=Homo sapiens GN=MCM5 PE=2 SV=1;;SEQ_SET: GRANTA; ORIG_REF: NP_006730;	2928.5	2667.1	2756.2	2659.3	2703.1	2528.3	2084
>sp|Q14566|MCM6|1 SEQ_SET: UNI; ORIG_REF: sp|Q14566|MCM6_HUMAN; DNA replication licensing factor MCM6 OS=Homo sapiens GN=MCM6 PE=1 SV=1;;SEQ_SET: GRANTA; ORIG_REF: NP_005906;	3885.5	3734.2	3800.2	3778	3619.2	3532	3644
>sp|P54886|P5CS|1 SEQ_SET: UNI; ORIG_REF: sp|P54886|P5CS_HUMAN; Delta-1-pyrroline-5-carboxylate synthase OS=Homo sapiens GN=ALDH18A1 PE=1 SV=2;;SEQ_SET: GRANTA; ORIG_REF: NP_002851; ;;SEQ_SET: GRANTA; ORIG_REF: XP_006717996;	1933	1993.2	1753.5	1850.1	1950.8	1973.8	2199
>NP|7627 SEQ_SET: GRANTA; ORIG_REF: NP_001276052;	1959.9	1953.6	2130	2173.7	2094.6	2066.6	4086
>sp|P08133|ANXA6|1 SEQ_SET: UNI; ORIG_REF: sp|P08133|ANXA6_HUMAN; Annexin A6 OS=Homo sapiens GN=ANXA6 PE=1 SV=3;;SEQ_SET: GRANTA; ORIG_REF: NP_001146;	206.6	195.8	187.5	188.7	173	200.3	238
>tr|Q59HG1|Q59HG1|1 SEQ_SET: UNI; ORIG_REF: tr|Q59HG1|Q59HG1_HUMAN; Chromosome-associated kinesin KIF4A variant (Fragment) OS=Homo sapiens PE=2 SV=1	1602.3	1579.8	1515	1515.4	1479	1468.4	5824
>sp|Q6PD62|CTR9|1 SEQ_SET: UNI; ORIG_REF: sp|Q6PD62|CTR9_HUMAN; RNA polymerase-associated protein CTR9 homolog OS=Homo sapiens GN=CTR9 PE=1 SV=1;;SEQ_SET: GRANTA; ORIG_REF: NP_055448;	2078.9	2126.8	2104.6	2150.1	2132.4	2182.2	5810
>sp|Q6PKG0|LARP1|1 SEQ_SET: UNI; ORIG_REF: sp|Q6PKG0|LARP1_HUMAN; La-related protein 1 OS=Homo sapiens GN=LARP1 PE=1 SV=2;;SEQ_SET: GRANTA; ORIG_REF: XP_005268461;	3050.3	3010.9	3260.3	3162.9	3161.5	3126	4033
>XP_006717996_299|1 SEQ_SET: GRANTA; ORIG_REF: NP_002851_299_T/I; ;;SEQ_SET: GRANTA; ORIG_REF: XP_006717996_299_T/I;	130	122.8	103.3	106	113.2	111.9	1260
>tr|V9HW31|V9HW31|1 SEQ_SET: UNI; ORIG_REF: sp|P06576|ATPB_HUMAN; ATP synthase subunit beta, mitochondrial OS=Homo sapiens GN=ATP5B PE=1 SV=3;;SEQ_SET: UNI; ORIG_REF: tr|V9HW31|V9HW31_HUMAN; ATP synthase subunit beta OS=Homo sapiens GN=HEL-S-271 PE=2 SV=1;;SEQ_SET: GRANTA; ORIG_REF: NP_001677;	3246.3	3338.8	3013.7	3096.7	3221.5	3144.1	4907
>sp|Q9H2M9|RBGPR|1 SEQ_SET: UNI; ORIG_REF: sp|Q9H2M9|RBGPR_HUMAN; Rab3 GTPase-activating protein non-catalytic subunit OS=Homo sapiens GN=RAB3GAP2 PE=1 SV=1;;SEQ_SET: GRANTA; ORIG_REF: NP_036546;	2219.3	2240.2	2270.5	2186	2166.2	2200.7	3743
>XP|7153 SEQ_SET: GRANTA; ORIG_REF: XP_005264506;	841.2	853.5	831	856.1	809	887.9	3485
>sp|P49736|MCM2|1 SEQ_SET: UNI; ORIG_REF: sp|P49736|MCM2_HUMAN; DNA replication licensing factor MCM2 OS=Homo sapiens GN=MCM2 PE=1 SV=4;;SEQ_SET: GRANTA; ORIG_REF: NP_004517;	3535.4	3228.9	3438.8	3256.5	3204.5	3061.1	3447
>XP|2102 SEQ_SET: GRANTA; ORIG_REF: XP_005248337;	52.3	49.3	42.8	47.6	34.4	46	7747
>XP|443 SEQ_SET: GRANTA; ORIG_REF: NP_001243415; ;;SEQ_SET: GRANTA; ORIG_REF: XP_005247428;	1382.4	1418.9	1241.1	1363.5	1377.3	1410.8	1254
>tr|B3KMR5|B3KMR5|1 SEQ_SET: UNI; ORIG_REF: tr|B3KMR5|B3KMR5_HUMAN; cDNA FLJ12434 fis, clone NT2RM1000037, highly similar to Homo sapiens KIAA0690 protein OS=Homo sapiens PE=2 SV=1	2184.4	2162.5	2187.8	2242	2230.9	2276.6	7247
>tr|M0R2B7|M0R2B7|1 SEQ_SET: UNI; ORIG_REF: tr|M0R2B7|M0R2B7_HUMAN; DNA polymerase OS=Homo sapiens GN=POLD1 PE=1 SV=1;;SEQ_SET: GRANTA; ORIG_REF: XP_005259063; ;;SEQ_SET: GRANTA; ORIG_REF: XP_005259064;	1865.1	1812.3	2038.4	1851.8	1925.1	1841.1	1657
>tr|Q2M1V9|Q2M1V9|1 SEQ_SET: UNI; ORIG_REF: sp|O14981|BTAF1_HUMAN; TATA-binding protein-associated factor 172 OS=Homo sapiens GN=BTAF1 PE=1 SV=2;;SEQ_SET: UNI; ORIG_REF: tr|Q2M1V9|Q2M1V9_HUMAN; BTAF1 RNA polymerase II, B-TFIID transcription factor-associated, 170kDa OS=Homo sapiens GN=BTAF1 PE=2 SV=1;;SEQ_SET: GRANTA; ORIG_REF: NP_003963;	1308.3	1334.7	1310	1351	1396.2	1393.6	5946
>sp|P18858|DNLI1|1 SEQ_SET: UNI; ORIG_REF: sp|P18858|DNLI1_HUMAN; DNA ligase 1 OS=Homo sapiens GN=LIG1 PE=1 SV=1;;SEQ_SET: GRANTA; ORIG_REF: NP_000225; ;;SEQ_SET: GRANTA; ORIG_REF: XP_006723279;	2170.6	2097.4	1951.1	1939.7	1765.5	1821.6	7133
>sp|Q8N1F7|NUP93|1 SEQ_SET: UNI; ORIG_REF: sp|Q8N1F7|NUP93_HUMAN; Nuclear pore complex protein Nup93 OS=Homo sapiens GN=NUP93 PE=1 SV=2;;SEQ_SET: GRANTA; ORIG_REF: NP_055484; ;;SEQ_SET: GRANTA; ORIG_REF: XP_005256320;	2865.1	2660.2	2729	2672.4	2688.2	2603.1	7686
>tr|B4E299|B4E299|1 SEQ_SET: UNI; ORIG_REF: tr|B4E299|B4E299_HUMAN; cDNA FLJ54574, highly similar to Staphylococcal nuclease domain-containing protein 1 OS=Homo sapiens PE=2 SV=1	4532.9	4158.9	4234	4087.6	4089.5	3900.7	2316
>sp|Q7L576|CYFP1|1 SEQ_SET: UNI; ORIG_REF: sp|Q7L576|CYFP1_HUMAN; Cytoplasmic FMR1-interacting protein 1 OS=Homo sapiens GN=CYFIP1 PE=1 SV=1;;SEQ_SET: GRANTA; ORIG_REF: NP_001274739; ;;SEQ_SET: GRANTA; ORIG_REF: NP_055423; ;;SEQ_SET: GRANTA; ORIG_REF: XP_005272600;	427.5	416.8	443.4	444.1	455.1	493.5	5815
>sp|P42224|STAT1|1 SEQ_SET: UNI; ORIG_REF: sp|P42224|STAT1_HUMAN; Signal transducer and activator of transcription 1-alpha/beta OS=Homo sapiens GN=STAT1 PE=1 SV=2;;SEQ_SET: GRANTA; ORIG_REF: NP_009330; ;;SEQ_SET: GRANTA; ORIG_REF: XP_006712781;	973.6	4870.7	1058.2	4772	961.3	4462.9	1593
>sp|Q6KC79|NIPBL|1 SEQ_SET: UNI; ORIG_REF: sp|Q6KC79|NIPBL_HUMAN; Nipped-B-like protein OS=Homo sapiens GN=NIPBL PE=1 SV=2;;SEQ_SET: GRANTA; ORIG_REF: NP_597677;	1246.5	1295.6	1269.6	1315.2	1213	1292.7	6382
>sp|Q16891|MIC60|1 SEQ_SET: UNI; ORIG_REF: sp|Q16891|MIC60_HUMAN; MICOS complex subunit MIC60 OS=Homo sapiens GN=IMMT PE=1 SV=1;;SEQ_SET: GRANTA; ORIG_REF: NP_006830;	3091.2	3303.3	2675.1	2827.6	2881	3014.7	7745
>tr|J9JID7|J9JID7|1 SEQ_SET: UNI; ORIG_REF: tr|J9JID7|J9JID7_HUMAN; Lamin B2, isoform CRA_a OS=Homo sapiens GN=LMNB2 PE=1 SV=1;;SEQ_SET: GRANTA; ORIG_REF: NP_116126;	3296.4	3427.1	3426.8	3508.9	3300.3	3385	4493
>NP|8147 SEQ_SET: GRANTA; ORIG_REF: NP_036333;	2476.1	2490.4	1721	2154.2	2259.3	2247.5	6182
>XP|104 SEQ_SET: GRANTA; ORIG_REF: NP_001036214; ;;SEQ_SET: GRANTA; ORIG_REF: NP_001036215; ;;SEQ_SET: GRANTA; ORIG_REF: XP_005262414; ;;SEQ_SET: GRANTA; ORIG_REF: XP_005262415; ;;SEQ_SET: GRANTA; ORIG_REF: XP_005262416; ;;SEQ_SET: GRANTA; ORIG_REF: XP_005262417; ;;SEQ_SET: GRANTA; ORIG_REF: XP_006724790;	2214	2192.8	2359.4	2253.8	2254.6	2177.1	7445
>tr|A3RJH1|A3RJH1|1 SEQ_SET: UNI; ORIG_REF: sp|Q92499|DDX1_HUMAN; ATP-dependent RNA helicase DDX1 OS=Homo sapiens GN=DDX1 PE=1 SV=2;;SEQ_SET: UNI; ORIG_REF: tr|A3RJH1|A3RJH1_HUMAN; ATP-dependent RNA helicase DDX1 OS=Homo sapiens GN=DDX1 PE=2 SV=1;;SEQ_SET: GRANTA; ORIG_REF: NP_004930;	2843.8	2752.8	3040.8	2824.3	2961.7	2778.9	3822
>XP_005253056_461|1 SEQ_SET: GRANTA; ORIG_REF: XP_005253056_461_Y/H; ;;SEQ_SET: GRANTA; ORIG_REF: NP_078938_461_Y/H;	3090.5	3102.4	2968.7	3016.8	3089.2	3064	7056
>sp|Q9NZB2|F120A|1 SEQ_SET: UNI; ORIG_REF: sp|Q9NZB2|F120A_HUMAN; Constitutive coactivator of PPAR-gamma-like protein 1 OS=Homo sapiens GN=FAM120A PE=1 SV=2;;SEQ_SET: GRANTA; ORIG_REF: NP_055427;	282.7	295.1	294.1	276.6	278.3	298	6037
>XP|15411 SEQ_SET: GRANTA; ORIG_REF: XP_006718110;	1263.7	1316.7	1320.7	1322	1330.3	1347.7	4386
>tr|E7EQR4|E7EQR4|1 SEQ_SET: UNI; ORIG_REF: tr|E7EQR4|E7EQR4_HUMAN; Ezrin OS=Homo sapiens GN=EZR PE=1 SV=3	3194.4	2895.6	3186.3	2941.5	3170.8	2854.9	5340
>tr|V9HVY3|V9HVY3|1 SEQ_SET: UNI; ORIG_REF: sp|P30101|PDIA3_HUMAN; Protein disulfide-isomerase A3 OS=Homo sapiens GN=PDIA3 PE=1 SV=4;;SEQ_SET: UNI; ORIG_REF: tr|V9HVY3|V9HVY3_HUMAN; Protein disulfide-isomerase OS=Homo sapiens GN=HEL-S-269 PE=2 SV=1;;SEQ_SET: GRANTA; ORIG_REF: NP_005304;	4271.1	4731.2	4476.5	4662.5	4342.9	4806.8	4535
>sp|O43143|DHX15|1 SEQ_SET: UNI; ORIG_REF: sp|O43143|DHX15_HUMAN; Putative pre-mRNA-splicing factor ATP-dependent RNA helicase DHX15 OS=Homo sapiens GN=DHX15 PE=1 SV=2;;SEQ_SET: GRANTA; ORIG_REF: NP_001349;	3316.9	3094.1	3493.9	3183.4	3497.3	3142.8	6138
>XP|13164 SEQ_SET: GRANTA; ORIG_REF: XP_006714458; ;;SEQ_SET: GRANTA; ORIG_REF: NP_001276978;	1598.8	1740.2	1665.7	1817.3	1673	1803.5	377
>XP|3233 SEQ_SET: GRANTA; ORIG_REF: XP_005251899;	1675.8	1759.6	1805.4	1774.2	1749.1	1855	517
>sp|P52732|KIF11|1 SEQ_SET: UNI; ORIG_REF: sp|P52732|KIF11_HUMAN; Kinesin-like protein KIF11 OS=Homo sapiens GN=KIF11 PE=1 SV=2;;SEQ_SET: GRANTA; ORIG_REF: NP_004514;	2120.7	2070.1	2188	2100.9	2248.6	2079.4	2432
>tr|V9HWB4|V9HWB4|1 SEQ_SET: UNI; ORIG_REF: sp|P11021|GRP78_HUMAN; 78 kDa glucose-regulated protein OS=Homo sapiens GN=HSPA5 PE=1 SV=2;;SEQ_SET: UNI; ORIG_REF: tr|V9HWB4|V9HWB4_HUMAN; Epididymis secretory sperm binding protein Li 89n OS=Homo sapiens GN=HEL-S-89n PE=2 SV=1;;SEQ_SET: GRANTA; ORIG_REF: NP_005338;	4286.7	4394.5	4223.5	4308.6	4270.2	4397	4162
>XP|1734 SEQ_SET: GRANTA; ORIG_REF: XP_005247302;	1403.4	1390.8	1392.2	1367.9	1335	1444.4	7475
>NP|7451 SEQ_SET: GRANTA; ORIG_REF: NP_001274273;	1912.6	1942.2	1840.1	1852.1	1881.3	1912.9	488
>NP_000867_1619|1 SEQ_SET: GRANTA; ORIG_REF: NP_000867_1619_R/G;	1606.2	1452.6	1470.5	1469.8	1692.1	1552.9	7759
>NP_115593_326|1 SEQ_SET: GRANTA; ORIG_REF: NP_115593_326_D/Y;	1365.6	1354.6	1388.6	1387.3	1393.5	1392.8	5377
>tr|A8K916|A8K916|1 SEQ_SET: UNI; ORIG_REF: tr|A8K916|A8K916_HUMAN; cDNA FLJ78481, highly similar to Homo sapiens adaptor-related protein complex 2, beta 1 subunit, mRNA OS=Homo sapiens PE=2 SV=1	1064.2	1069.2	1207.3	1139.1	1113.8	1095.5	835
>sp|Q13885|TBB2A|1 SEQ_SET: UNI; ORIG_REF: sp|Q13885|TBB2A_HUMAN; Tubulin beta-2A chain OS=Homo sapiens GN=TUBB2A PE=1 SV=1;;SEQ_SET: GRANTA; ORIG_REF: NP_001060;	413.2	366.6	464.5	425.4	454.2	397.6	921
>sp|Q14562|DHX8|1 SEQ_SET: UNI; ORIG_REF: sp|Q14562|DHX8_HUMAN; ATP-dependent RNA helicase DHX8 OS=Homo sapiens GN=DHX8 PE=1 SV=1;;SEQ_SET: GRANTA; ORIG_REF: NP_004932;	1738.7	1784.1	1832.2	1838.2	1691.6	1778.1	7336
>tr|E5KMI6|E5KMI6|1 SEQ_SET: UNI; ORIG_REF: tr|E5KMI6|E5KMI6_HUMAN; Lon protease homolog, mitochondrial OS=Homo sapiens GN=LONP1 PE=3 SV=1;;SEQ_SET: GRANTA; ORIG_REF: NP_004784_675_V/L;	3295.5	3227.2	2941.9	3018.2	3221.5	3201.4	7115
>sp|Q8WWM7|ATX2L|1 SEQ_SET: UNI; ORIG_REF: sp|Q8WWM7|ATX2L_HUMAN; Ataxin-2-like protein OS=Homo sapiens GN=ATXN2L PE=1 SV=2;;SEQ_SET: GRANTA; ORIG_REF: NP_009176;	2739.8	2854.3	2764.7	2784.3	2701	2886.1	5165
>XP|19651 SEQ_SET: GRANTA; ORIG_REF: NP_694858; ;;SEQ_SET: GRANTA; ORIG_REF: XP_005248557;	2154.1	2046.5	2207.1	2111.5	2176.1	2128.7	4158
>NP_055870_505|1 SEQ_SET: GRANTA; ORIG_REF: NP_055870_505_Q/E;	2727.9	2550.7	2862.3	2625.1	2779.6	2647.6	4243
>XP|7085 SEQ_SET: GRANTA; ORIG_REF: XP_005264337;	1876.9	1853.6	1891.1	1872.1	1971.3	1977.8	3417
>NP_004035_116|1 SEQ_SET: GRANTA; ORIG_REF: NP_004035_116_T/S;	24.8	48.4	38.8	38.3	11.3	34.9	3044
>tr|A0A024QZM6|A0A024QZM6|1 SEQ_SET: UNI; ORIG_REF: sp|P53992|SC24C_HUMAN; Protein transport protein Sec24C OS=Homo sapiens GN=SEC24C PE=1 SV=3;;SEQ_SET: UNI; ORIG_REF: tr|A0A024QZM6|A0A024QZM6_HUMAN; SEC24 related gene family, member C (S. cerevisiae), isoform CRA_a OS=Homo sapiens GN=SEC24C PE=4 SV=1;;SEQ_SET: GRANTA; ORIG_REF: NP_004913; ;;SEQ_SET: GRANTA; ORIG_REF: NP_940999;	2195.9	2260.2	2359	2321.5	2220	2277.6	4835
>tr|B2R7P8|B2R7P8|1 SEQ_SET: UNI; ORIG_REF: tr|B2R7P8|B2R7P8_HUMAN; cDNA, FLJ93545, highly similar to Homo sapiens 5-aminoimidazole-4-carboxamide ribonucleotide formyltransferase/IMP cyclohydrolase (ATIC), mRNA OS=Homo sapiens PE=2 SV=1	3875.9	3876.5	4152.6	4138.2	4017.3	4112	4846
>tr|A0A024QZW7|A0A024QZW7|1 SEQ_SET: UNI; ORIG_REF: tr|A0A024QZW7|A0A024QZW7_HUMAN; Nucleoporin 153kDa, isoform CRA_a OS=Homo sapiens GN=NUP153 PE=4 SV=1;;SEQ_SET: GRANTA; ORIG_REF: NP_005115_827_A/T;	2445.2	2437.8	2557.4	2473.1	2528.1	2500.5	1136
>NP_065916_416|1 SEQ_SET: GRANTA; ORIG_REF: NP_065916_416_S/C;	1162.5	1185.2	1199.3	1209.4	1151.3	1205.9	392
>sp|P47897|SYQ|1 SEQ_SET: UNI; ORIG_REF: sp|P47897|SYQ_HUMAN; Glutamine--tRNA ligase OS=Homo sapiens GN=QARS PE=1 SV=1;;SEQ_SET: GRANTA; ORIG_REF: NP_005042;	2110.1	2091	2184.8	2113.1	2037.1	2062.7	3503
>sp|O95782|AP2A1|1 SEQ_SET: UNI; ORIG_REF: sp|O95782|AP2A1_HUMAN; AP-2 complex subunit alpha-1 OS=Homo sapiens GN=AP2A1 PE=1 SV=3;;SEQ_SET: GRANTA; ORIG_REF: NP_055018;	2120	1985.2	1923.2	2034.2	2061.6	2059.9	3446
>XP|19994 SEQ_SET: GRANTA; ORIG_REF: XP_005259446;	2077.6	1967.6	2077.2	2040.3	2035.3	1951.8	941
>tr|A0A024QYU9|A0A024QYU9|1 SEQ_SET: UNI; ORIG_REF: sp|Q99613|EIF3C_HUMAN; Eukaryotic translation initiation factor 3 subunit C OS=Homo sapiens GN=EIF3C PE=1 SV=1;;SEQ_SET: UNI; ORIG_REF: tr|A0A024QYU9|A0A024QYU9_HUMAN; Eukaryotic translation initiation factor 3 subunit C OS=Homo sapiens GN=EIF3S8 PE=3 SV=1;;SEQ_SET: GRANTA; ORIG_REF: NP_001032897; ;;SEQ_SET: GRANTA; ORIG_REF: NP_001186071; ;;SEQ…	3234.4	3204	3054.6	3152.2	3113.3	3283.3	6523
>NP_056073_413|1 SEQ_SET: GRANTA; ORIG_REF: NP_056073_413_H/Q;	1481.8	1528.5	1523.9	1500.1	1472.7	1528.6	3064
>XP|4736 SEQ_SET: GRANTA; ORIG_REF: XP_005256625;	1460.2	1513.8	1476.2	1495.2	1470.3	1499	3152
>tr|V9HW26|V9HW26|1 SEQ_SET: UNI; ORIG_REF: sp|P25705|ATPA_HUMAN; ATP synthase subunit alpha, mitochondrial OS=Homo sapiens GN=ATP5A1 PE=1 SV=1;;SEQ_SET: UNI; ORIG_REF: tr|V9HW26|V9HW26_HUMAN; ATP synthase subunit alpha OS=Homo sapiens GN=HEL-S-123m PE=2 SV=1;;SEQ_SET: GRANTA; ORIG_REF: NP_001001937; ;;SEQ_SET: GRANTA; ORIG_REF: NP_004037;	4981.5	4814.7	4379.1	4344.6	4624.4	4368.4	4906
>XP_005269298_23|1 SEQ_SET: GRANTA; ORIG_REF: XP_005269298_23_D/E;	2792.6	2965.5	2981.8	3020.7	2890.1	3040.8	756
>NP|1422 SEQ_SET: GRANTA; ORIG_REF: NP_001108628;	3640.8	3520.8	3958.2	3764.3	3712.8	3683.9	6906
>NP|7751 SEQ_SET: GRANTA; ORIG_REF: NP_002829;	2561.1	2531.2	1827.3	2182.8	2333.1	2514.2	1615
>sp|P52948|NUP98|1 SEQ_SET: UNI; ORIG_REF: sp|P52948|NUP98_HUMAN; Nuclear pore complex protein Nup98-Nup96 OS=Homo sapiens GN=NUP98 PE=1 SV=4;;SEQ_SET: GRANTA; ORIG_REF: XP_005253007;	1790.7	1775.7	1828.8	1793.4	1728.4	1794.1	1973
>XP|8979 SEQ_SET: GRANTA; ORIG_REF: XP_005270199;	1862.1	1768.7	1941.3	1809.2	1893.1	1856.5	3521
>XP|6774 SEQ_SET: GRANTA; ORIG_REF: XP_005263429; ;;SEQ_SET: GRANTA; ORIG_REF: XP_005263430;	1553.9	1547.1	1606.4	1594.7	1473.3	1554.4	3671
>sp|Q15020|SART3|1 SEQ_SET: UNI; ORIG_REF: sp|Q15020|SART3_HUMAN; Squamous cell carcinoma antigen recognized by T-cells 3 OS=Homo sapiens GN=SART3 PE=1 SV=1;;SEQ_SET: GRANTA; ORIG_REF: NP_055521;	162.5	155	167.6	143.8	179.8	136.5	2006
>NP|8627 SEQ_SET: GRANTA; ORIG_REF: NP_065741;	606.9	623.5	668.4	644.5	665.1	641.3	327
>NP_057376_307|1 SEQ_SET: GRANTA; ORIG_REF: NP_057376_307_R/G;	2722.1	2691.1	2664.8	2425.4	3011.6	2577.5	3551
>tr|E9KL44|E9KL44|1 SEQ_SET: UNI; ORIG_REF: sp|P40939|ECHA_HUMAN; Trifunctional enzyme subunit alpha, mitochondrial OS=Homo sapiens GN=HADHA PE=1 SV=2;;SEQ_SET: UNI; ORIG_REF: tr|E9KL44|E9KL44_HUMAN; Epididymis tissue sperm binding protein Li 14m OS=Homo sapiens PE=2 SV=1;;SEQ_SET: GRANTA; ORIG_REF: NP_000173;	2979.2	2958.2	2664.5	2617.5	2743.1	2649.9	4044
>NP_149072_1568|1 SEQ_SET: GRANTA; ORIG_REF: NP_001180298_1568_T/A; ;;SEQ_SET: GRANTA; ORIG_REF: NP_149072_1568_T/A;	1407.7	1461	1433.6	1431.3	1392.7	1430.5	1852
>NP|7789 SEQ_SET: GRANTA; ORIG_REF: NP_003312;	4230.7	4353.6	3940.1	3941.9	4313.9	4165.1	1969
>NP_055521_23|1 SEQ_SET: GRANTA; ORIG_REF: NP_055521_23_D/E;	79.3	77.4	84.5	85.1	79.2	92.4	1069
>NP_060024_450|1 SEQ_SET: GRANTA; ORIG_REF: NP_060024_450_R/K;	832.2	1553	823.2	1589.4	805.7	1558.9	5382
>NP_002878_397|1 SEQ_SET: GRANTA; ORIG_REF: NP_002878_397_F/Y;	3589.8	3617.5	3827.3	3769.4	3706.3	3834.3	6473
>sp|Q9ULT8|HECD1|1 SEQ_SET: UNI; ORIG_REF: sp|Q9ULT8|HECD1_HUMAN; E3 ubiquitin-protein ligase HECTD1 OS=Homo sapiens GN=HECTD1 PE=1 SV=3	1327.8	1353.2	1419	1303	1441.3	1404.7	1321
>tr|Q6LC01|Q6LC01|1 SEQ_SET: UNI; ORIG_REF: tr|Q6LC01|Q6LC01_HUMAN; MRNA encoding beta-tubulin. (from clone D-beta-1) (Fragment) OS=Homo sapiens PE=2 SV=1	11473.8	10956.9	12136	11774.7	11487.5	11339.5	1817
>sp|O43290|SNUT1|1 SEQ_SET: UNI; ORIG_REF: sp|O43290|SNUT1_HUMAN; U4/U6.U5 tri-snRNP-associated protein 1 OS=Homo sapiens GN=SART1 PE=1 SV=1;;SEQ_SET: GRANTA; ORIG_REF: NP_005137;	2301.4	2258.7	2224.9	2245.4	2210.5	2223.7	6486
>sp|Q12769|NU160|1 SEQ_SET: UNI; ORIG_REF: sp|Q12769|NU160_HUMAN; Nuclear pore complex protein Nup160 OS=Homo sapiens GN=NUP160 PE=1 SV=3;;SEQ_SET: GRANTA; ORIG_REF: NP_056046;	1327.4	1295.2	1390.9	1351.5	1393.8	1341.8	216
>XP_005272073_730|1 SEQ_SET: GRANTA; ORIG_REF: XP_005272073_730_Q/E; ;;SEQ_SET: GRANTA; ORIG_REF: XP_005272072_730_Q/E;	2677.6	2892.4	2714.7	2925.3	2614.5	2882.5	5456
>sp|Q5VTR2|BRE1A|1 SEQ_SET: UNI; ORIG_REF: sp|Q5VTR2|BRE1A_HUMAN; E3 ubiquitin-protein ligase BRE1A OS=Homo sapiens GN=RNF20 PE=1 SV=2;;SEQ_SET: GRANTA; ORIG_REF: NP_062538;	1621.8	1704.8	1650.6	1720.3	1694.4	1733.9	376
>XP|5669 SEQ_SET: GRANTA; ORIG_REF: XP_005259725;	3683.3	3616.8	3777.2	3562.8	3534.7	3456.3	4278
>NP|2730 SEQ_SET: GRANTA; ORIG_REF: NP_001153705;	2134.6	2078.8	1571.1	1885.2	2098.9	2251.6	4268
>NP_060322_1052|1 SEQ_SET: GRANTA; ORIG_REF: NP_001167552_1052_A/E; ;;SEQ_SET: GRANTA; ORIG_REF: NP_060322_1052_A/E;	1752.9	1877.7	1850.6	1908.3	1958.7	2044.6	7013
>sp|Q6P2E9|EDC4|1 SEQ_SET: UNI; ORIG_REF: sp|Q6P2E9|EDC4_HUMAN; Enhancer of mRNA-decapping protein 4 OS=Homo sapiens GN=EDC4 PE=1 SV=1;;SEQ_SET: GRANTA; ORIG_REF: NP_055144;	1545.6	1538	1648.4	1629.4	1619.5	1572.1	5901
>sp|Q13435|SF3B2|1 SEQ_SET: UNI; ORIG_REF: sp|Q13435|SF3B2_HUMAN; Splicing factor 3B subunit 2 OS=Homo sapiens GN=SF3B2 PE=1 SV=2;;SEQ_SET: GRANTA; ORIG_REF: NP_006833;	3070.7	2986.1	3115.4	3030.1	2972.2	2961	7000
>tr|Q53HV2|Q53HV2|1 SEQ_SET: UNI; ORIG_REF: tr|Q53HV2|Q53HV2_HUMAN; Chaperonin containing TCP1, subunit 7 (Eta) variant (Fragment) OS=Homo sapiens PE=2 SV=1	3761.4	3836.8	4069.6	4032.7	4037.6	4222.1	5770
>NP|10319 SEQ_SET: GRANTA; ORIG_REF: NP_938149;	2756.4	2570.6	2656.6	2747.6	2753.8	2776.2	5839
>sp|P55786|PSA|1 SEQ_SET: UNI; ORIG_REF: sp|P55786|PSA_HUMAN; Puromycin-sensitive aminopeptidase OS=Homo sapiens GN=NPEPPS PE=1 SV=2;;SEQ_SET: GRANTA; ORIG_REF: NP_006301;	2924.9	2949.2	3120.2	3007.6	3092.6	3174.7	5569
>tr|A0A024R9G7|A0A024R9G7|1 SEQ_SET: UNI; ORIG_REF: sp|Q6PL18|ATAD2_HUMAN; ATPase family AAA domain-containing protein 2 OS=Homo sapiens GN=ATAD2 PE=1 SV=1;;SEQ_SET: UNI; ORIG_REF: tr|A0A024R9G7|A0A024R9G7_HUMAN; ATPase family, AAA domain containing 2, isoform CRA_c OS=Homo sapiens GN=ATAD2 PE=3 SV=1;;SEQ_SET: GRANTA; ORIG_REF: NP_054828;	1901.4	1998.9	1995.6	1986.1	1906.3	2004.8	852
>NP_055768_269|1 SEQ_SET: GRANTA; ORIG_REF: NP_055768_269_N/S;	1912	1944.8	1834.2	1910.1	1902	1907.5	737
>NP|5060 SEQ_SET: GRANTA; ORIG_REF: NP_001230106;	3807	3598.2	4146.3	3568.7	3897.2	3613	3996
>sp|A3KN83|SBNO1|1 SEQ_SET: UNI; ORIG_REF: sp|A3KN83|SBNO1_HUMAN; Protein strawberry notch homolog 1 OS=Homo sapiens GN=SBNO1 PE=1 SV=1;;SEQ_SET: GRANTA; ORIG_REF: NP_001161328; ;;SEQ_SET: GRANTA; ORIG_REF: XP_005253629; ;;SEQ_SET: GRANTA; ORIG_REF: XP_005253630; ;;SEQ_SET: GRANTA; ORIG_REF: XP_006719536; ;;SEQ_SET: GRANTA; ORIG_REF: XP_006719537;	1545.2	1559.8	1589	1563.3	1587.6	1551.2	3276
>tr|A0A024R0C3|A0A024R0C3|1 SEQ_SET: UNI; ORIG_REF: sp|Q13423|NNTM_HUMAN; NAD(P) transhydrogenase, mitochondrial OS=Homo sapiens GN=NNT PE=1 SV=3;;SEQ_SET: UNI; ORIG_REF: tr|A0A024R0C3|A0A024R0C3_HUMAN; Nicotinamide nucleotide transhydrogenase, isoform CRA_a OS=Homo sapiens GN=NNT PE=4 SV=1;;SEQ_SET: GRANTA; ORIG_REF: NP_036475; ;;SEQ_SET: GRANTA; ORIG_REF: NP_892022; ;;SEQ_SET: GRANTA; ORIG_REF:…	2980.5	3186.6	2646.9	2693.9	2916.3	2883.7	4
>sp|Q00839|HNRPU|1 SEQ_SET: UNI; ORIG_REF: sp|Q00839|HNRPU_HUMAN; Heterogeneous nuclear ribonucleoprotein U OS=Homo sapiens GN=HNRNPU PE=1 SV=6;;SEQ_SET: GRANTA; ORIG_REF: NP_114032;	4994	4621.9	5018.1	4630.9	5011	4590.6	3782
>XP_005245184_183|1 SEQ_SET: GRANTA; ORIG_REF: XP_005245184_183_S/T;	2904.5	3227.5	2705.9	3127.2	2655.7	2981.6	2610
>NP|7796 SEQ_SET: GRANTA; ORIG_REF: NP_003472;	3191.2	3128.4	3072.6	3095.8	2942	2992	1749
>NP_005981_520|1 SEQ_SET: GRANTA; ORIG_REF: NP_005981_520_P/L;	2086	1998	2192.7	2139.3	2227.3	2125.8	1484
>tr|A0A024R8S5|A0A024R8S5|1 SEQ_SET: UNI; ORIG_REF: sp|P07237|PDIA1_HUMAN; Protein disulfide-isomerase OS=Homo sapiens GN=P4HB PE=1 SV=3;;SEQ_SET: UNI; ORIG_REF: tr|A0A024R8S5|A0A024R8S5_HUMAN; Protein disulfide-isomerase OS=Homo sapiens GN=P4HB PE=3 SV=1;;SEQ_SET: GRANTA; ORIG_REF: NP_000909;	6263.1	5532.1	5843.8	5498.8	5668.4	5295.4	2800
>sp|Q9BPX3|CND3|1 SEQ_SET: UNI; ORIG_REF: sp|Q9BPX3|CND3_HUMAN; Condensin complex subunit 3 OS=Homo sapiens GN=NCAPG PE=1 SV=1;;SEQ_SET: GRANTA; ORIG_REF: NP_071741;	1735.4	1590.2	1661	1626.9	1701.4	1575.5	6916
>sp|Q9NSE4|SYIM|1 SEQ_SET: UNI; ORIG_REF: sp|Q9NSE4|SYIM_HUMAN; Isoleucine--tRNA ligase, mitochondrial OS=Homo sapiens GN=IARS2 PE=1 SV=2;;SEQ_SET: GRANTA; ORIG_REF: NP_060530;	1849	1891.7	1602.4	1721.2	1787.5	1803.3	2873
>NP|1648 SEQ_SET: GRANTA; ORIG_REF: NP_001123476;	864.3	805.3	850.5	786.2	877.7	856.5	3732
>tr|Q4LE38|Q4LE38|1 SEQ_SET: UNI; ORIG_REF: tr|Q4LE38|Q4LE38_HUMAN; IKBKAP variant protein (Fragment) OS=Homo sapiens GN=IKBKAP variant protein PE=1 SV=1	1252.9	1236.2	1445.5	1368.1	1417.7	1389.9	3336
>tr|Q5TDG3|Q5TDG3|1 SEQ_SET: UNI; ORIG_REF: sp|Q9UNX4|WDR3_HUMAN; WD repeat-containing protein 3 OS=Homo sapiens GN=WDR3 PE=1 SV=1;;SEQ_SET: UNI; ORIG_REF: tr|Q5TDG3|Q5TDG3_HUMAN; WD repeat domain 3, isoform CRA_b OS=Homo sapiens GN=WDR3 PE=2 SV=1;;SEQ_SET: GRANTA; ORIG_REF: NP_006775;	2004	2002.6	2039.9	2074.3	2004.5	2072.4	1308
>sp|P07384|CAN1|1 SEQ_SET: UNI; ORIG_REF: sp|P07384|CAN1_HUMAN; Calpain-1 catalytic subunit OS=Homo sapiens GN=CAPN1 PE=1 SV=1;;SEQ_SET: GRANTA; ORIG_REF: NP_001185797; ;;SEQ_SET: GRANTA; ORIG_REF: NP_001185798; ;;SEQ_SET: GRANTA; ORIG_REF: NP_005177; ;;SEQ_SET: GRANTA; ORIG_REF: XP_006718761;	2223.7	2193.4	2159.8	2151.1	2100.4	2108	7148
>tr|B0I1T6|B0I1T6|1 SEQ_SET: UNI; ORIG_REF: sp|Q13459|MYO9B_HUMAN; Unconventional myosin-IXb OS=Homo sapiens GN=MYO9B PE=1 SV=3;;SEQ_SET: UNI; ORIG_REF: tr|B0I1T6|B0I1T6_HUMAN; MYO9B variant protein OS=Homo sapiens PE=2 SV=1;;SEQ_SET: GRANTA; ORIG_REF: NP_004136; ;;SEQ_SET: GRANTA; ORIG_REF: XP_006722818;	1258.8	1350.1	1268.5	1310.6	1300.1	1387.4	6882
>sp|P26639|SYTC|1 SEQ_SET: UNI; ORIG_REF: sp|P26639|SYTC_HUMAN; Threonine--tRNA ligase, cytoplasmic OS=Homo sapiens GN=TARS PE=1 SV=3;;SEQ_SET: GRANTA; ORIG_REF: NP_001245366; ;;SEQ_SET: GRANTA; ORIG_REF: NP_689508;	3651.5	3405.2	3438.6	3500.9	3617.6	3568.7	4111
>NP|4468 SEQ_SET: GRANTA; ORIG_REF: NP_001188267;	3718.6	3724.9	3688.4	3678.7	3495.1	3671.6	1052
>sp|O75475|PSIP1|1 SEQ_SET: UNI; ORIG_REF: sp|O75475|PSIP1_HUMAN; PC4 and SFRS1-interacting protein OS=Homo sapiens GN=PSIP1 PE=1 SV=1;;SEQ_SET: GRANTA; ORIG_REF: NP_001121689; ;;SEQ_SET: GRANTA; ORIG_REF: NP_150091;	4050.9	3941.8	4006	3827	3798.5	3752	2822
>tr|A0A024RDL1|A0A024RDL1|1 SEQ_SET: UNI; ORIG_REF: sp|P40227|TCPZ_HUMAN; T-complex protein 1 subunit zeta OS=Homo sapiens GN=CCT6A PE=1 SV=3;;SEQ_SET: UNI; ORIG_REF: tr|A0A024RDL1|A0A024RDL1_HUMAN; Chaperonin containing TCP1, subunit 6A (Zeta 1), isoform CRA_a OS=Homo sapiens GN=CCT6A PE=3 SV=1;;SEQ_SET: GRANTA; ORIG_REF: NP_001753;	2166	2284.9	2476.3	2369	2413	2520.8	5274
>sp|Q9NRL2|BAZ1A|1 SEQ_SET: UNI; ORIG_REF: sp|Q9NRL2|BAZ1A_HUMAN; Bromodomain adjacent to zinc finger domain protein 1A OS=Homo sapiens GN=BAZ1A PE=1 SV=2;;SEQ_SET: GRANTA; ORIG_REF: NP_038476;	1633	1865.9	1470.9	1857.4	1626.8	1838	2172
>tr|B4DJ30|B4DJ30|1 SEQ_SET: UNI; ORIG_REF: tr|B4DJ30|B4DJ30_HUMAN; cDNA FLJ61290, highly similar to Neutral alpha-glucosidase AB OS=Homo sapiens PE=2 SV=1	348	359.9	384.7	366.2	357.1	380.2	310
>XP|20963 SEQ_SET: GRANTA; ORIG_REF: XP_006719057;	49.2	53.1	32.5	46.2	30.7	46.6	6898
>sp|P11387|TOP1|1 SEQ_SET: UNI; ORIG_REF: sp|P11387|TOP1_HUMAN; DNA topoisomerase 1 OS=Homo sapiens GN=TOP1 PE=1 SV=2;;SEQ_SET: GRANTA; ORIG_REF: NP_003277;	3822.1	3925.3	3807.9	3806.8	4105.4	3848.7	7813
>tr|A8K6G9|A8K6G9|1 SEQ_SET: UNI; ORIG_REF: tr|A8K6G9|A8K6G9_HUMAN; cDNA FLJ76871, highly similar to Homo sapiens DEAH (Asp-Glu-Ala-His) box polypeptide 38 (DHX38), mRNA OS=Homo sapiens PE=2 SV=1	1582	1573.3	1674.9	1637	1617	1561.8	1974
>NP_542417_1285|1 SEQ_SET: GRANTA; ORIG_REF: NP_004629_1285_G/A; ;;SEQ_SET: GRANTA; ORIG_REF: NP_542417_1285_G/A;	915.2	888.8	944.1	896.7	958.9	889.4	4902
>tr|A0A024RAH8|A0A024RAH8|1 SEQ_SET: UNI; ORIG_REF: sp|Q9NVP1|DDX18_HUMAN; ATP-dependent RNA helicase DDX18 OS=Homo sapiens GN=DDX18 PE=1 SV=2;;SEQ_SET: UNI; ORIG_REF: tr|A0A024RAH8|A0A024RAH8_HUMAN; DEAD (Asp-Glu-Ala-Asp) box polypeptide 18, isoform CRA_b OS=Homo sapiens GN=DDX18 PE=3 SV=1;;SEQ_SET: GRANTA; ORIG_REF: NP_006764;	3244.3	3053.6	3021.1	2994.3	3022.9	3066.8	1022
>XP|6654 SEQ_SET: GRANTA; ORIG_REF: XP_005263086;	1238.2	1278.2	1299.8	1341.4	1329.2	1365.1	2896
>sp|Q96ST3|SIN3A|1 SEQ_SET: UNI; ORIG_REF: sp|Q96ST3|SIN3A_HUMAN; Paired amphipathic helix protein Sin3a OS=Homo sapiens GN=SIN3A PE=1 SV=2;;SEQ_SET: GRANTA; ORIG_REF: NP_001138829; ;;SEQ_SET: GRANTA; ORIG_REF: NP_001138830; ;;SEQ_SET: GRANTA; ORIG_REF: NP_056292; ;;SEQ_SET: GRANTA; ORIG_REF: XP_006720528; ;;SEQ_SET: GRANTA; ORIG_REF: XP_006720529; ;;SEQ_SET: GRANTA; ORIG_REF: XP_006720530;	1584.9	1545.8	1609.2	1570.7	1580.4	1563.6	960
>NP|5723 SEQ_SET: GRANTA; ORIG_REF: NP_001244957;	4036.6	3967.2	4279.1	4133.8	4161.3	4080.7	5208
>tr|A4LAA3|A4LAA3|1 SEQ_SET: UNI; ORIG_REF: tr|A4LAA3|A4LAA3_HUMAN; Alpha thalassemia/mental retardation syndrome X-linked OS=Homo sapiens GN=ATRX PE=4 SV=1;;SEQ_SET: GRANTA; ORIG_REF: NP_000480;	1588.8	1717.9	1625.8	1610.5	1592.1	1632.6	6734
>NP_004230_39|1 SEQ_SET: GRANTA; ORIG_REF: NP_004230_39_M/L;	1035.6	1054.6	1000.4	1061.8	990.2	1052.4	2802
>XP|6460 SEQ_SET: GRANTA; ORIG_REF: XP_005262538;	2916	2860.4	2947.8	2800.8	2838.1	2808.3	3689
>sp|P23246|SFPQ|1 SEQ_SET: UNI; ORIG_REF: sp|P23246|SFPQ_HUMAN; Splicing factor, proline- and glutamine-rich OS=Homo sapiens GN=SFPQ PE=1 SV=2;;SEQ_SET: GRANTA; ORIG_REF: NP_005057; ;;SEQ_SET: GRANTA; ORIG_REF: XP_005271168; ;;SEQ_SET: GRANTA; ORIG_REF: XP_005271169; ;;SEQ_SET: GRANTA; ORIG_REF: XP_005271170;	4568.7	4500.2	4461.8	4345.6	4452.8	4260.8	4726
>tr|Q58EY4|Q58EY4|1 SEQ_SET: UNI; ORIG_REF: tr|Q58EY4|Q58EY4_HUMAN; SWI/SNF related, matrix associated, actin dependent regulator of chromatin, subfamily c, member 1 OS=Homo sapiens GN=SMARCC1 PE=2 SV=1	3386.8	3299.3	3240.5	3055.3	3063.9	3004	967
>tr|V9HW37|V9HW37|1 SEQ_SET: UNI; ORIG_REF: sp|P48643|TCPE_HUMAN; T-complex protein 1 subunit epsilon OS=Homo sapiens GN=CCT5 PE=1 SV=1;;SEQ_SET: UNI; ORIG_REF: tr|V9HW37|V9HW37_HUMAN; Epididymis secretory protein Li 69 OS=Homo sapiens GN=HEL-S-69 PE=2 SV=1;;SEQ_SET: GRANTA; ORIG_REF: NP_036205;	4247.4	4365	4342.6	4348.1	4428.9	4474.6	7051
>XP|18149 SEQ_SET: GRANTA; ORIG_REF: XP_006722497;	908.1	919	960.5	995.5	932.4	1003.4	6142
>tr|Q4LE69|Q4LE69|1 SEQ_SET: UNI; ORIG_REF: tr|Q4LE69|Q4LE69_HUMAN; PIK4CA variant protein (Fragment) OS=Homo sapiens GN=PIK4CA variant protein PE=2 SV=1	720.3	712.1	740.8	717.5	728.9	732.3	5450
>tr|A0A024R4F1|A0A024R4F1|1 SEQ_SET: UNI; ORIG_REF: sp|P06733|ENOA_HUMAN; Alpha-enolase OS=Homo sapiens GN=ENO1 PE=1 SV=2;;SEQ_SET: UNI; ORIG_REF: tr|A0A024R4F1|A0A024R4F1_HUMAN; Enolase 1, (Alpha), isoform CRA_a OS=Homo sapiens GN=ENO1 PE=4 SV=1;;SEQ_SET: GRANTA; ORIG_REF: NP_001419;	6248.6	4781.8	5812.9	5126.3	6060	5184.7	6280
>NP_001737_577|1 SEQ_SET: GRANTA; ORIG_REF: NP_001019820_577_D/G; ;;SEQ_SET: GRANTA; ORIG_REF: NP_001737_577_D/G;	5209	5114.7	3435.2	4318.6	4994.4	5021.9	6959
>tr|B4DW52|B4DW52|1 SEQ_SET: UNI; ORIG_REF: tr|B4DW52|B4DW52_HUMAN; cDNA FLJ55253, highly similar to Actin, cytoplasmic 1 OS=Homo sapiens PE=2 SV=1	14.8	12.1	12.2	15.6	11.3	16.6	6299
>XP|12309 SEQ_SET: GRANTA; ORIG_REF: XP_006713113;	1328.8	1291.7	1420.8	1342.3	1420.3	1408.2	4518
>sp|O75717|WDHD1|1 SEQ_SET: UNI; ORIG_REF: sp|O75717|WDHD1_HUMAN; WD repeat and HMG-box DNA-binding protein 1 OS=Homo sapiens GN=WDHD1 PE=1 SV=1;;SEQ_SET: GRANTA; ORIG_REF: NP_009017;	2107.2	2012.3	2105.1	2002.9	2028.7	1973.2	3182
>XP|2745 SEQ_SET: GRANTA; ORIG_REF: XP_005250462;	3181.3	3243	3179.4	3175.4	3124.5	3128.3	7024
>XP|11013 SEQ_SET: GRANTA; ORIG_REF: XP_006711173;	14.3	25.6	15.9	21.3	22.1	34.7	4954
>XP|11012 SEQ_SET: GRANTA; ORIG_REF: XP_006711172;	2824.4	3041.6	2798.9	2977	2755.8	2989.8	613
>sp|P27824|CALX|1 SEQ_SET: UNI; ORIG_REF: sp|P27824|CALX_HUMAN; Calnexin OS=Homo sapiens GN=CANX PE=1 SV=2;;SEQ_SET: GRANTA; ORIG_REF: NP_001019820; ;;SEQ_SET: GRANTA; ORIG_REF: NP_001737;	284.9	304.8	182.8	276	271.5	293.3	4952
>tr|Q59GX6|Q59GX6|1 SEQ_SET: UNI; ORIG_REF: tr|Q59GX6|Q59GX6_HUMAN; DEAD/H (Asp-Glu-Ala-Asp/His) box polypeptide 3 variant (Fragment) OS=Homo sapiens PE=2 SV=1	3863.8	3747.9	3826.7	3771.5	3765.2	3667.6	6606
>tr|B3KML9|B3KML9|1 SEQ_SET: UNI; ORIG_REF: tr|B3KML9|B3KML9_HUMAN; cDNA FLJ11352 fis, clone HEMBA1000020, highly similar to Tubulin beta-2C chain OS=Homo sapiens PE=2 SV=1	111.9	106.3	107.8	117.8	103.1	111.1	6660
>NP_003061_1546|1 SEQ_SET: GRANTA; ORIG_REF: NP_001276325_1546_D/E; ;;SEQ_SET: GRANTA; ORIG_REF: NP_003061_1546_D/E;	437.3	450.5	484.6	493.8	477.2	474.6	5468
>sp|Q9HCS7|SYF1|1 SEQ_SET: UNI; ORIG_REF: sp|Q9HCS7|SYF1_HUMAN; Pre-mRNA-splicing factor SYF1 OS=Homo sapiens GN=XAB2 PE=1 SV=2;;SEQ_SET: GRANTA; ORIG_REF: NP_064581;	1220.4	1251.5	1247.6	1217.3	1256.6	1293.8	6318
>sp|P14868|SYDC|1 SEQ_SET: UNI; ORIG_REF: sp|P14868|SYDC_HUMAN; Aspartate--tRNA ligase, cytoplasmic OS=Homo sapiens GN=DARS PE=1 SV=2;;SEQ_SET: GRANTA; ORIG_REF: NP_001340;	2763.3	2697	2975	2888.2	2921.1	2811.4	5877
>XP|3278 SEQ_SET: GRANTA; ORIG_REF: XP_005252020; ;;SEQ_SET: GRANTA; ORIG_REF: XP_005252021; ;;SEQ_SET: GRANTA; ORIG_REF: XP_005252022;	3556.8	3504.4	3604.2	3505.6	3574.3	3368.9	6529
>sp|Q8NE71|ABCF1|1 SEQ_SET: UNI; ORIG_REF: sp|Q8NE71|ABCF1_HUMAN; ATP-binding cassette sub-family F member 1 OS=Homo sapiens GN=ABCF1 PE=1 SV=2;;SEQ_SET: GRANTA; ORIG_REF: NP_001020262;	2932.9	2917.7	2990.9	2912.3	2910.3	2946.3	568
>XP|2477 SEQ_SET: GRANTA; ORIG_REF: XP_005249549; ;;SEQ_SET: GRANTA; ORIG_REF: XP_005272966; ;;SEQ_SET: GRANTA; ORIG_REF: XP_005274956; ;;SEQ_SET: GRANTA; ORIG_REF: XP_005275122; ;;SEQ_SET: GRANTA; ORIG_REF: XP_005275378; ;;SEQ_SET: GRANTA; ORIG_REF: XP_005275549; ;;SEQ_SET: GRANTA; ORIG_REF: XP_005275686;	1316.5	1285.7	1313.1	1276.3	1251.3	1202	5692
>sp|Q6PGP7|TTC37|1 SEQ_SET: UNI; ORIG_REF: sp|Q6PGP7|TTC37_HUMAN; Tetratricopeptide repeat protein 37 OS=Homo sapiens GN=TTC37 PE=1 SV=1;;SEQ_SET: GRANTA; ORIG_REF: NP_055454;	1282.7	1289.8	1287.9	1318.7	1244.9	1271.1	255
>sp|P49756|RBM25|1 SEQ_SET: UNI; ORIG_REF: sp|P49756|RBM25_HUMAN; RNA-binding protein 25 OS=Homo sapiens GN=RBM25 PE=1 SV=3;;SEQ_SET: GRANTA; ORIG_REF: NP_067062;	3216.7	3082.3	3068.5	3015.4	3065.1	3014.6	4024
>sp|Q8TEX9|IPO4|1 SEQ_SET: UNI; ORIG_REF: sp|Q8TEX9|IPO4_HUMAN; Importin-4 OS=Homo sapiens GN=IPO4 PE=1 SV=2;;SEQ_SET: GRANTA; ORIG_REF: NP_078934;	1236.8	1217.8	1328.1	1268	1327.7	1283.2	6093
>NP|6856 SEQ_SET: GRANTA; ORIG_REF: NP_001269581;	5979.3	5793	6400.8	5731.8	6578	6107.7	3860
>tr|B3KMC9|B3KMC9|1 SEQ_SET: UNI; ORIG_REF: tr|B3KMC9|B3KMC9_HUMAN; cDNA FLJ10711 fis, clone NT2RP3000917, highly similar to 5'-3' exoribonuclease 2 (EC 3.1.11.-) OS=Homo sapiens PE=2 SV=1	1910.3	1886	1826.5	1878.8	1776.2	1805.1	6046
>tr|I6TRR8|I6TRR8|1 SEQ_SET: UNI; ORIG_REF: tr|I6TRR8|I6TRR8_HUMAN; SND1-BRAF fusion OS=Homo sapiens PE=2 SV=1	819.1	799.6	800.2	794	751.2	779.3	3650
>tr|A0A087X117|A0A087X117|1 SEQ_SET: UNI; ORIG_REF: tr|A0A087X117|A0A087X117_HUMAN; Nodal modulator 1 OS=Homo sapiens GN=NOMO1 PE=4 SV=1	1538.6	1443.5	1143.1	1390.6	1661.3	1583.5	6795
>sp|O43592|XPOT|1 SEQ_SET: UNI; ORIG_REF: sp|O43592|XPOT_HUMAN; Exportin-T OS=Homo sapiens GN=XPOT PE=1 SV=2;;SEQ_SET: GRANTA; ORIG_REF: NP_009166;	2288.7	2193.3	2491.4	2316.4	2386.8	2321.8	6867
>XP|12292 SEQ_SET: GRANTA; ORIG_REF: XP_006713095;	1479.2	1554.2	1362.7	1414.1	1472.8	1502.3	2072
>XP|10284 SEQ_SET: GRANTA; ORIG_REF: XP_005274551;	2498.5	2543.7	2644.1	2621.6	2433.2	2617.8	3657
>XP_005271903_652|1 SEQ_SET: GRANTA; ORIG_REF: NP_055568_652_K/R; ;;SEQ_SET: GRANTA; ORIG_REF: XP_005271903_652_K/R;	1413.5	1472.9	1509.2	1566.3	1518.9	1537.8	5158
>tr|D3DUW5|D3DUW5|1 SEQ_SET: UNI; ORIG_REF: tr|D3DUW5|D3DUW5_HUMAN; Dynamin 1-like, isoform CRA_c OS=Homo sapiens GN=DNM1L PE=3 SV=1	1439.6	1503.1	1518.1	1566.8	1494.4	1532.9	2100
>tr|Q59EC0|Q59EC0|1 SEQ_SET: UNI; ORIG_REF: tr|Q59EC0|Q59EC0_HUMAN; Adenosine deaminase, RNA-specific isoform ADAR-a variant (Fragment) OS=Homo sapiens PE=2 SV=1	24.4	29.4	22.1	29.6	20.4	25.2	557
>NP_064504_701|1 SEQ_SET: GRANTA; ORIG_REF: NP_064504_701_Q/E;	2086.7	2246.4	2200.7	2253.8	2251.1	2254.5	4543
>sp|A3KMH1|VWA8|1 SEQ_SET: UNI; ORIG_REF: sp|A3KMH1|VWA8_HUMAN; von Willebrand factor A domain-containing protein 8 OS=Homo sapiens GN=VWA8 PE=1 SV=2;;SEQ_SET: GRANTA; ORIG_REF: NP_055873;	1187.9	1228.4	1013.9	1071.1	1139.4	1151.9	648
>sp|P42166|LAP2A|1 SEQ_SET: UNI; ORIG_REF: sp|P42166|LAP2A_HUMAN; Lamina-associated polypeptide 2, isoform alpha OS=Homo sapiens GN=TMPO PE=1 SV=2;;SEQ_SET: GRANTA; ORIG_REF: NP_003267;	2689.9	2775.4	2438.6	2627.6	2658	2779.4	6177
>NP|5895 SEQ_SET: GRANTA; ORIG_REF: NP_001248755;	1924.5	1985.3	1960	1908.9	1958.8	1916	6975
>NP|5000 SEQ_SET: GRANTA; ORIG_REF: NP_001229820;	2206.7	2142.6	2099.9	2079.8	2092.7	2123.8	5509
>NP_002038_42|1 SEQ_SET: GRANTA; ORIG_REF: NP_002038_42_P/A;	3546.7	3251.4	3294.9	3314.8	3421.4	3341.2	6457
>sp|P49915|GUAA|1 SEQ_SET: UNI; ORIG_REF: sp|P49915|GUAA_HUMAN; GMP synthase [glutamine-hydrolyzing] OS=Homo sapiens GN=GMPS PE=1 SV=1;;SEQ_SET: GRANTA; ORIG_REF: NP_003866;	2481.6	2470	2491.4	2427.3	2446.9	2436.5	1869
>sp|Q14151|SAFB2|1 SEQ_SET: UNI; ORIG_REF: sp|Q14151|SAFB2_HUMAN; Scaffold attachment factor B2 OS=Homo sapiens GN=SAFB2 PE=1 SV=1;;SEQ_SET: GRANTA; ORIG_REF: NP_055464;	1110.5	1153.3	1104.2	1118.2	1072.4	1094.9	4282
>tr|A0A024R7X0|A0A024R7X0|1 SEQ_SET: UNI; ORIG_REF: sp|Q9Y6D6|BIG1_HUMAN; Brefeldin A-inhibited guanine nucleotide-exchange protein 1 OS=Homo sapiens GN=ARFGEF1 PE=1 SV=2;;SEQ_SET: UNI; ORIG_REF: tr|A0A024R7X0|A0A024R7X0_HUMAN; ADP-ribosylation factor guanine nucleotide-exchange factor 1(Brefeldin A-inhibited), isoform CRA_a OS=Homo sapiens GN=ARFGEF1 PE=4 SV=1;;SEQ_SET: GRANTA; ORIG_REF: NP_0064…	939.2	948.9	945.7	967.5	955.8	989.1	5185
>XP|12134 SEQ_SET: GRANTA; ORIG_REF: XP_006712863;	1543.1	1640	1621.2	1614.2	1563.8	1625.5	2918
>sp|P52209|6PGD|1 SEQ_SET: UNI; ORIG_REF: sp|P52209|6PGD_HUMAN; 6-phosphogluconate dehydrogenase, decarboxylating OS=Homo sapiens GN=PGD PE=1 SV=3;;SEQ_SET: GRANTA; ORIG_REF: NP_002622;	3376	3093.9	3571.6	3206.8	3367.6	3201	6936
>XP|2027 SEQ_SET: GRANTA; ORIG_REF: XP_005248139;	818.7	828.9	781.6	826.7	813.5	814.4	5707
>tr|B9EK47|B9EK47|1 SEQ_SET: UNI; ORIG_REF: tr|B9EK47|B9EK47_HUMAN; HEAT repeat containing 5B OS=Homo sapiens GN=HEATR5B PE=2 SV=1	701.2	698.8	736.9	730.8	729.8	731.3	4720
>sp|Q9GZR7|DDX24|1 SEQ_SET: UNI; ORIG_REF: sp|Q9GZR7|DDX24_HUMAN; ATP-dependent RNA helicase DDX24 OS=Homo sapiens GN=DDX24 PE=1 SV=1;;SEQ_SET: GRANTA; ORIG_REF: NP_065147;	1748.1	1756.1	1834.2	1768.4	1877.6	1811.6	1442
>tr|A4D212|A4D212|1 SEQ_SET: UNI; ORIG_REF: tr|A4D212|A4D212_HUMAN; DKFZP586J0619 protein OS=Homo sapiens GN=DKFZP586J0619 PE=4 SV=1	988.3	1026.5	1041.8	1034.3	968.7	1015.3	7203
>sp|P61221|ABCE1|1 SEQ_SET: UNI; ORIG_REF: sp|P61221|ABCE1_HUMAN; ATP-binding cassette sub-family E member 1 OS=Homo sapiens GN=ABCE1 PE=1 SV=1;;SEQ_SET: GRANTA; ORIG_REF: NP_001035809; ;;SEQ_SET: GRANTA; ORIG_REF: NP_002931;	2606.9	2485.5	2672	2578.2	2700.5	2606.5	4061
>sp|Q5SRE5|NU188|1 SEQ_SET: UNI; ORIG_REF: sp|Q5SRE5|NU188_HUMAN; Nucleoporin NUP188 homolog OS=Homo sapiens GN=NUP188 PE=1 SV=1;;SEQ_SET: GRANTA; ORIG_REF: NP_056169;	925.9	920.7	854.5	872.4	832.2	868	2849
>NP_036601_488|1 SEQ_SET: GRANTA; ORIG_REF: NP_036601_488_D/Y;	2771	2750.3	2664.1	2627.9	2678.5	2547.7	324
>XP|8828 SEQ_SET: GRANTA; ORIG_REF: XP_005269792;	2054.7	2384.2	2060.8	2354.1	2053	2359.6	2737
>tr|A0A024R9C1|A0A024R9C1|1 SEQ_SET: UNI; ORIG_REF: sp|P11940|PABP1_HUMAN; Polyadenylate-binding protein 1 OS=Homo sapiens GN=PABPC1 PE=1 SV=2;;SEQ_SET: UNI; ORIG_REF: tr|A0A024R9C1|A0A024R9C1_HUMAN; Poly(A) binding protein, cytoplasmic 1, isoform CRA_b OS=Homo sapiens GN=PABPC1 PE=4 SV=1;;SEQ_SET: GRANTA; ORIG_REF: NP_002559; ;;SEQ_SET: GRANTA; ORIG_REF: XP_005250918;	2964	2845.8	3173.5	2904.3	3126.2	2861.5	6880
>tr|B2R8Z8|B2R8Z8|1 SEQ_SET: UNI; ORIG_REF: tr|B2R8Z8|B2R8Z8_HUMAN; cDNA, FLJ94136, highly similar to Homo sapiens synaptotagmin binding, cytoplasmic RNA interacting protein (SYNCRIP), mRNA OS=Homo sapiens PE=2 SV=1	3832.7	3753.7	4041.2	3761.5	3882.1	3686.2	1055
>tr|B3KY60|B3KY60|1 SEQ_SET: UNI; ORIG_REF: tr|B3KY60|B3KY60_HUMAN; cDNA FLJ16777 fis, clone BRHIP2029567, highly similar to Cell division cycle 5-like protein OS=Homo sapiens PE=2 SV=1	2312.6	2423.9	2297	2422.6	2277.4	2416.4	556
>tr|A0A024RB22|A0A024RB22|1 SEQ_SET: UNI; ORIG_REF: sp|Q8TAQ2|SMRC2_HUMAN; SWI/SNF complex subunit SMARCC2 OS=Homo sapiens GN=SMARCC2 PE=1 SV=1;;SEQ_SET: UNI; ORIG_REF: tr|A0A024RB22|A0A024RB22_HUMAN; SWI/SNF related, matrix associated, actin dependent regulator of chromatin, subfamily c, member 2, isoform CRA_a OS=Homo sapiens GN=SMARCC2 PE=4 SV=1;;SEQ_SET: GRANTA; ORIG_REF: NP_003066;	1528.7	1572.6	1560	1534.5	1509.1	1558.8	472
>sp|O95373|IPO7|1 SEQ_SET: UNI; ORIG_REF: sp|O95373|IPO7_HUMAN; Importin-7 OS=Homo sapiens GN=IPO7 PE=1 SV=1;;SEQ_SET: GRANTA; ORIG_REF: NP_006382;	1501	1520.6	1615.8	1577.6	1597	1634.2	5930
>tr|D6REX3|D6REX3|1 SEQ_SET: UNI; ORIG_REF: tr|D6REX3|D6REX3_HUMAN; Protein transport protein Sec31A OS=Homo sapiens GN=SEC31A PE=1 SV=1	2729.5	2776	2831.8	2805.8	2770.1	2787.3	2370
>tr|A0A024R0Z3|A0A024R0Z3|1 SEQ_SET: UNI; ORIG_REF: sp|Q9BUQ8|DDX23_HUMAN; Probable ATP-dependent RNA helicase DDX23 OS=Homo sapiens GN=DDX23 PE=1 SV=3;;SEQ_SET: UNI; ORIG_REF: tr|A0A024R0Z3|A0A024R0Z3_HUMAN; DEAD (Asp-Glu-Ala-Asp) box polypeptide 23, isoform CRA_b OS=Homo sapiens GN=DDX23 PE=3 SV=1;;SEQ_SET: GRANTA; ORIG_REF: NP_004809;	2409.2	2265.8	2329	2308.8	2291.8	2287.8	2937
>sp|P43246|MSH2|1 SEQ_SET: UNI; ORIG_REF: sp|P43246|MSH2_HUMAN; DNA mismatch repair protein Msh2 OS=Homo sapiens GN=MSH2 PE=1 SV=1;;SEQ_SET: GRANTA; ORIG_REF: NP_000242;	1999.6	1935.5	1975.7	1936.4	1928.5	1890.9	1903
>sp|Q00653|NFKB2|1 SEQ_SET: UNI; ORIG_REF: sp|Q00653|NFKB2_HUMAN; Nuclear factor NF-kappa-B p100 subunit OS=Homo sapiens GN=NFKB2 PE=1 SV=4;;SEQ_SET: GRANTA; ORIG_REF: NP_001070962; ;;SEQ_SET: GRANTA; ORIG_REF: XP_005269917; ;;SEQ_SET: GRANTA; ORIG_REF: XP_005269918;	2218.3	2073.3	2301.5	2193.9	2295.8	2211.7	2894
>sp|P50991|TCPD|1 SEQ_SET: UNI; ORIG_REF: sp|P50991|TCPD_HUMAN; T-complex protein 1 subunit delta OS=Homo sapiens GN=CCT4 PE=1 SV=4;;SEQ_SET: GRANTA; ORIG_REF: NP_006421;	3148.7	3022.4	3397.1	3175.4	3597.7	3357.8	845
>NP|9865 SEQ_SET: GRANTA; ORIG_REF: NP_776216;	1579.7	1576.7	1613.3	1654.8	1614.9	1639.1	1077
>tr|A8K7B7|A8K7B7|1 SEQ_SET: UNI; ORIG_REF: sp|P30153|2AAA_HUMAN; Serine/threonine-protein phosphatase 2A 65 kDa regulatory subunit A alpha isoform OS=Homo sapiens GN=PPP2R1A PE=1 SV=4;;SEQ_SET: UNI; ORIG_REF: tr|A8K7B7|A8K7B7_HUMAN; Protein phosphatase 2 (Formerly 2A), regulatory subunit A (PR 65), alpha isoform OS=Homo sapiens GN=PPP2R1A PE=2 SV=1;;SEQ_SET: GRANTA; ORIG_REF: NP_055040;	3520.1	3694.6	3612	3569.3	3484.5	3648.8	3638
>sp|P54577|SYYC|1 SEQ_SET: UNI; ORIG_REF: sp|P54577|SYYC_HUMAN; Tyrosine--tRNA ligase, cytoplasmic OS=Homo sapiens GN=YARS PE=1 SV=4;;SEQ_SET: GRANTA; ORIG_REF: NP_003671;	2747.3	2756.2	2893.1	2882.9	2762.1	2818.7	5781
>tr|A2A274|A2A274|1 SEQ_SET: UNI; ORIG_REF: tr|A2A274|A2A274_HUMAN; Aconitate hydratase, mitochondrial OS=Homo sapiens GN=ACO2 PE=1 SV=1	2387.7	2533.6	2098.7	2244.5	2265.2	2436.3	2926
>XP|6251 SEQ_SET: GRANTA; ORIG_REF: XP_005261752;	2312.2	2296.1	2634	2469.1	2468.3	2354.1	5737
>NP|4152 SEQ_SET: GRANTA; ORIG_REF: NP_001184222;	2569.8	2493.3	2705	2406.2	2630.9	2438.1	6127
>tr|A0A024R821|A0A024R821|1 SEQ_SET: UNI; ORIG_REF: sp|P55884|EIF3B_HUMAN; Eukaryotic translation initiation factor 3 subunit B OS=Homo sapiens GN=EIF3B PE=1 SV=3;;SEQ_SET: UNI; ORIG_REF: tr|A0A024R821|A0A024R821_HUMAN; Eukaryotic translation initiation factor 3 subunit B OS=Homo sapiens GN=EIF3S9 PE=3 SV=1;;SEQ_SET: GRANTA; ORIG_REF: NP_001032360; ;;SEQ_SET: GRANTA; ORIG_REF: NP_003742;	2634	2687.6	2784.2	2794.9	2709.7	2748.9	5323
>tr|Q4KMR3|Q4KMR3|1 SEQ_SET: UNI; ORIG_REF: sp|Q12965|MYO1E_HUMAN; Unconventional myosin-Ie OS=Homo sapiens GN=MYO1E PE=1 SV=2;;SEQ_SET: UNI; ORIG_REF: tr|Q4KMR3|Q4KMR3_HUMAN; MYO1E variant protein OS=Homo sapiens GN=MYO1E PE=2 SV=1;;SEQ_SET: GRANTA; ORIG_REF: NP_004989;	1270.4	1214.4	1156.5	1179.8	1169.7	1172.6	3701
>NP_056311_806|1 SEQ_SET: GRANTA; ORIG_REF: NP_056311_806_P/S;	1123.1	1119.3	1166.5	1148.8	1097.4	1098.1	1807
>tr|A0A087WTW0|A0A087WTW0|1 SEQ_SET: UNI; ORIG_REF: tr|A0A087WTW0|A0A087WTW0_HUMAN; E3 ubiquitin-protein ligase UHRF1 OS=Homo sapiens GN=UHRF1 PE=1 SV=1	1714.1	1704.7	1728.8	1672.6	1612.4	1579.8	4549
>NP|4482 SEQ_SET: GRANTA; ORIG_REF: NP_001188408;	1529.2	1506.2	1396.3	1404.6	1324.4	1351.3	4477
>sp|O14497|ARI1A|1 SEQ_SET: UNI; ORIG_REF: sp|O14497|ARI1A_HUMAN; AT-rich interactive domain-containing protein 1A OS=Homo sapiens GN=ARID1A PE=1 SV=3;;SEQ_SET: GRANTA; ORIG_REF: NP_006006;	867.1	870.3	905.5	853.7	842.2	882.4	5187
>tr|A0A024R571|A0A024R571|1 SEQ_SET: UNI; ORIG_REF: tr|A0A024R571|A0A024R571_HUMAN; EH domain-containing protein 1 OS=Homo sapiens GN=EHD1 PE=1 SV=1;;SEQ_SET: GRANTA; ORIG_REF: NP_001269374;	2150.9	2280.4	2111.2	2243.5	2064	2266.4	1652
>sp|Q13619|CUL4A|1 SEQ_SET: UNI; ORIG_REF: sp|Q13619|CUL4A_HUMAN; Cullin-4A OS=Homo sapiens GN=CUL4A PE=1 SV=3;;SEQ_SET: GRANTA; ORIG_REF: NP_001008895;	1232.9	1223.6	1263.3	1276.8	1294.7	1317.4	4621
>tr|B4DMU8|B4DMU8|1 SEQ_SET: UNI; ORIG_REF: tr|B4DMU8|B4DMU8_HUMAN; cDNA FLJ53063, highly similar to Tubulin beta-7 chain OS=Homo sapiens PE=2 SV=1	444.7	418.6	466.3	465	469.3	449.5	622
>XP|4175 SEQ_SET: GRANTA; ORIG_REF: XP_005254896;	834.1	864.6	806.3	863	794.9	904.9	4362
>NP|470 SEQ_SET: GRANTA; ORIG_REF: NP_001014437;	1941	2066.4	2095.6	2191.1	1958.1	2151	1491
>sp|P17987|TCPA|1 SEQ_SET: UNI; ORIG_REF: sp|P17987|TCPA_HUMAN; T-complex protein 1 subunit alpha OS=Homo sapiens GN=TCP1 PE=1 SV=1;;SEQ_SET: GRANTA; ORIG_REF: NP_110379;	2888.1	2924.3	2971.7	2988.4	3085.2	3159.7	2187
>XP|20157 SEQ_SET: GRANTA; ORIG_REF: XP_005266897; ;;SEQ_SET: GRANTA; ORIG_REF: XP_005266898; ;;SEQ_SET: GRANTA; ORIG_REF: XP_006715419;	1837.9	1860.5	1691.1	1799	1906	1981.1	7106
>NP_003655_585|1 SEQ_SET: GRANTA; ORIG_REF: NP_003655_585_V/E;	2310.1	2286.9	2358.6	2312.5	2218.9	2254.4	7161
>tr|J3KTA4|J3KTA4|1 SEQ_SET: UNI; ORIG_REF: tr|J3KTA4|J3KTA4_HUMAN; Probable ATP-dependent RNA helicase DDX5 OS=Homo sapiens GN=DDX5 PE=1 SV=1	3816.7	3705	3641.2	3444.2	3481.3	3311.5	4508
>sp|O15294|OGT1|1 SEQ_SET: UNI; ORIG_REF: sp|O15294|OGT1_HUMAN; UDP-N-acetylglucosamine--peptide N-acetylglucosaminyltransferase 110 kDa subunit OS=Homo sapiens GN=OGT PE=1 SV=3;;SEQ_SET: GRANTA; ORIG_REF: NP_858058;	1502.6	1583.9	1533.1	1585.3	1533.1	1662.8	2697
>tr|E7EQT4|E7EQT4|1 SEQ_SET: UNI; ORIG_REF: tr|E7EQT4|E7EQT4_HUMAN; Apoptotic chromatin condensation inducer in the nucleus OS=Homo sapiens GN=ACIN1 PE=1 SV=2;;SEQ_SET: GRANTA; ORIG_REF: NP_001158287;	80.2	75.1	69.8	77.2	75.3	64.8	6743
>tr|A8MXP9|A8MXP9|1 SEQ_SET: UNI; ORIG_REF: tr|A8MXP9|A8MXP9_HUMAN; Matrin-3 OS=Homo sapiens GN=MATR3 PE=1 SV=1	2390.3	2477.2	2261.4	2349.9	2218.3	2338.3	37
>sp|Q6ZS81|WDFY4|1 SEQ_SET: UNI; ORIG_REF: sp|Q6ZS81|WDFY4_HUMAN; WD repeat- and FYVE domain-containing protein 4 OS=Homo sapiens GN=WDFY4 PE=1 SV=3;;SEQ_SET: GRANTA; ORIG_REF: NP_065996; ;;SEQ_SET: GRANTA; ORIG_REF: XP_005270061; ;;SEQ_SET: GRANTA; ORIG_REF: XP_005270062;	1067.8	1125.6	1084.7	1087.5	1102.6	1133.4	1798
>tr|Q5W7F7|Q5W7F7|1 SEQ_SET: UNI; ORIG_REF: tr|Q5W7F7|Q5W7F7_HUMAN; Ubiquitin ligase E3A isoform 1 OS=Homo sapiens GN=UBE3A PE=2 SV=1	196.8	194.8	180.2	201.8	209.5	222.6	5684
>tr|Q59ER5|Q59ER5|1 SEQ_SET: UNI; ORIG_REF: tr|Q59ER5|Q59ER5_HUMAN; WD repeat-containing protein 1 isoform 1 variant (Fragment) OS=Homo sapiens PE=2 SV=1	3804	3725.2	3893.8	3686.9	3905.8	3693.9	5213
>tr|Q59FZ4|Q59FZ4|1 SEQ_SET: UNI; ORIG_REF: tr|Q59FZ4|Q59FZ4_HUMAN; Serine/threonine kinase 4 variant (Fragment) OS=Homo sapiens PE=2 SV=1	1946.9	2137.1	2158.3	2241.2	2151	2231	6763
>XP|4282 SEQ_SET: GRANTA; ORIG_REF: XP_005255239;	971.6	996.9	1044.7	1066	1002.1	1077.8	60
>sp|Q9Y6D5|BIG2|1 SEQ_SET: UNI; ORIG_REF: sp|Q9Y6D5|BIG2_HUMAN; Brefeldin A-inhibited guanine nucleotide-exchange protein 2 OS=Homo sapiens GN=ARFGEF2 PE=1 SV=3;;SEQ_SET: GRANTA; ORIG_REF: NP_006411;	468.1	503.6	468.3	503.1	492.3	501.7	40
>XP|15352 SEQ_SET: GRANTA; ORIG_REF: XP_006718007;	1013.2	1011.8	1133.1	1083.9	1130.1	1130.1	3585
>tr|A0A024RAV2|A0A024RAV2|1 SEQ_SET: UNI; ORIG_REF: sp|P46063|RECQ1_HUMAN; ATP-dependent DNA helicase Q1 OS=Homo sapiens GN=RECQL PE=1 SV=3;;SEQ_SET: UNI; ORIG_REF: tr|A0A024RAV2|A0A024RAV2_HUMAN; RecQ protein-like (DNA helicase Q1-like), isoform CRA_a OS=Homo sapiens GN=RECQL PE=4 SV=1;;SEQ_SET: GRANTA; ORIG_REF: NP_002898; ;;SEQ_SET: GRANTA; ORIG_REF: NP_116559; ;;SEQ_SET: GRANTA; ORIG_REF: XP_…	2456.2	2463.3	2531.5	2438.4	2382.3	2336.9	6863
>XP|8129 SEQ_SET: GRANTA; ORIG_REF: XP_005267473;	2987	2760	3077.4	2859.8	3000.4	2763.1	7335
>XP_005272521_954|1 SEQ_SET: GRANTA; ORIG_REF: XP_005272521_954_Q/R;	915.9	878.7	913.2	837.1	876.4	887.2	2871
>tr|B2RBD5|B2RBD5|1 SEQ_SET: UNI; ORIG_REF: tr|B2RBD5|B2RBD5_HUMAN; cDNA, FLJ95457, highly similar to Homo sapiens tubulin, beta, 4 (TUBB4), mRNA OS=Homo sapiens PE=2 SV=1	497.5	452.9	502.4	505.1	522.2	452.5	1086
>sp|Q86XP3|DDX42|1 SEQ_SET: UNI; ORIG_REF: sp|Q86XP3|DDX42_HUMAN; ATP-dependent RNA helicase DDX42 OS=Homo sapiens GN=DDX42 PE=1 SV=1;;SEQ_SET: GRANTA; ORIG_REF: NP_031398; ;;SEQ_SET: GRANTA; ORIG_REF: NP_987095; ;;SEQ_SET: GRANTA; ORIG_REF: XP_006721720;	2167.1	2066.5	2190.6	2083.5	2188.6	2060.2	1258
>tr|B2RAH7|B2RAH7|1 SEQ_SET: UNI; ORIG_REF: tr|B2RAH7|B2RAH7_HUMAN; cDNA, FLJ94921, highly similar to Homo sapiens prolyl endopeptidase (PREP), mRNA OS=Homo sapiens PE=2 SV=1	1928.6	1876.6	2005.6	1891.1	2003.7	1952.1	3949
>NP_001106963_576|1 SEQ_SET: GRANTA; ORIG_REF: NP_001106963_576_M/V;	2124.8	2224.8	2013.5	2051.4	2001.4	2133.3	6941
>tr|X5D2M8|X5D2M8|1 SEQ_SET: UNI; ORIG_REF: sp|Q14764|MVP_HUMAN; Major vault protein OS=Homo sapiens GN=MVP PE=1 SV=4;;SEQ_SET: UNI; ORIG_REF: tr|X5D2M8|X5D2M8_HUMAN; Major vault protein isoform A (Fragment) OS=Homo sapiens GN=MVP PE=2 SV=1;;SEQ_SET: GRANTA; ORIG_REF: NP_005106; ;;SEQ_SET: GRANTA; ORIG_REF: NP_059447;	967.1	1557.9	1005	1558.7	892.5	1465.1	1443
>sp|Q05086|UBE3A|1 SEQ_SET: UNI; ORIG_REF: sp|Q05086|UBE3A_HUMAN; Ubiquitin-protein ligase E3A OS=Homo sapiens GN=UBE3A PE=1 SV=4;;SEQ_SET: GRANTA; ORIG_REF: NP_000453;	1314.5	1302.1	1380.6	1376.6	1349.8	1377.6	727
>XP|8273 SEQ_SET: GRANTA; ORIG_REF: XP_005268061;	749.1	755.1	690.2	699.2	637.1	676.7	6730
>NP_037506_309|1 SEQ_SET: GRANTA; ORIG_REF: NP_037506_309_A/T;	2202.8	2133.6	2229.1	2105.5	2188.5	2064.9	1427
>NP|7604 SEQ_SET: GRANTA; ORIG_REF: NP_001275996;	2177.4	2152.7	2230.1	2116.1	2052.7	2055.8	6220
>tr|Q7RTP8|Q7RTP8|1 SEQ_SET: UNI; ORIG_REF: tr|Q7RTP8|Q7RTP8_HUMAN; Kinesin light chain 1J OS=Homo sapiens GN=KNS2 PE=2 SV=1	2266.7	2300.5	2254.7	2275	2214	2287.7	1085
>tr|A0A024RB16|A0A024RB16|1 SEQ_SET: UNI; ORIG_REF: tr|A0A024RB16|A0A024RB16_HUMAN; Family with sequence similarity 62 (C2 domain containing), member A, isoform CRA_a OS=Homo sapiens GN=FAM62A PE=4 SV=1;;SEQ_SET: GRANTA; ORIG_REF: NP_001171725;	1995.4	1907.1	1455.8	1702.5	1984.6	1948.6	7741
>tr|A0A024R1K8|A0A024R1K8|1 SEQ_SET: UNI; ORIG_REF: sp|Q15459|SF3A1_HUMAN; Splicing factor 3A subunit 1 OS=Homo sapiens GN=SF3A1 PE=1 SV=1;;SEQ_SET: UNI; ORIG_REF: tr|A0A024R1K8|A0A024R1K8_HUMAN; Splicing factor 3a, subunit 1, 120kDa, isoform CRA_a OS=Homo sapiens GN=SF3A1 PE=4 SV=1;;SEQ_SET: GRANTA; ORIG_REF: NP_005868;	3302.4	3204.8	3351.2	3176.2	3210.1	3055	6117
>tr|B5BUB5|B5BUB5|1 SEQ_SET: UNI; ORIG_REF: tr|B5BUB5|B5BUB5_HUMAN; Autoantigen La (Fragment) OS=Homo sapiens GN=SSB PE=2 SV=1	4282.6	3949	4474.4	4168.6	4352.7	4019.1	5412
>tr|A6NMQ1|A6NMQ1|1 SEQ_SET: UNI; ORIG_REF: tr|A6NMQ1|A6NMQ1_HUMAN; DNA polymerase OS=Homo sapiens GN=POLA1 PE=1 SV=1;;SEQ_SET: GRANTA; ORIG_REF: XP_005274609;	1849.3	1869.9	1995	1978	1971	1941.2	836
>NP|5547 SEQ_SET: GRANTA; ORIG_REF: NP_001243546;	1153.3	1165.3	1208.5	1191.7	1201.7	1225.9	2174
>NP_149100_121|1 SEQ_SET: GRANTA; ORIG_REF: NP_149100_121_I/V;	1453.5	1494.5	1280.1	1346.5	1378.4	1459.5	7011
>tr|A0JP11|A0JP11|1 SEQ_SET: UNI; ORIG_REF: tr|A0JP11|A0JP11_HUMAN; Phosphoinositide-3-kinase, regulatory subunit 4 OS=Homo sapiens GN=PIK3R4 PE=2 SV=1	1248.9	1248	1272.4	1313.3	1240.9	1316.6	6110
>XP|16326 SEQ_SET: GRANTA; ORIG_REF: XP_006719583;	1088.7	1120.7	1148	1119.9	1111.5	1132	5882
>sp|Q9Y2X3|NOP58|1 SEQ_SET: UNI; ORIG_REF: sp|Q9Y2X3|NOP58_HUMAN; Nucleolar protein 58 OS=Homo sapiens GN=NOP58 PE=1 SV=1;;SEQ_SET: GRANTA; ORIG_REF: NP_057018;	2182.7	2176.5	2201.7	2309	2223.5	2265.8	1002
>XP|17441 SEQ_SET: GRANTA; ORIG_REF: XP_006721393;	11	9	9.9	12	11.2	10.3	5320
>XP|7739 SEQ_SET: GRANTA; ORIG_REF: XP_005266193;	39.8	40.1	38.2	42.3	34.6	40.9	4005
>XP|4726 SEQ_SET: GRANTA; ORIG_REF: XP_005256612;	1476.5	1384.4	1512.9	1435	1426.4	1433.1	4480
>tr|B3KXW5|B3KXW5|1 SEQ_SET: UNI; ORIG_REF: tr|B3KXW5|B3KXW5_HUMAN; cDNA FLJ46199 fis, clone TESTI4007965, highly similar to AP-1 complex subunit gamma-1 OS=Homo sapiens PE=2 SV=1	1440.5	1362.7	1460.6	1377	1433.5	1349.6	1608
>NP_060700_294|1 SEQ_SET: GRANTA; ORIG_REF: NP_060700_294_I/V;	1439.1	1441.9	1447.4	1429.1	1431.2	1427	6764
>sp|Q9Y4E8|UBP15|1 SEQ_SET: UNI; ORIG_REF: sp|Q9Y4E8|UBP15_HUMAN; Ubiquitin carboxyl-terminal hydrolase 15 OS=Homo sapiens GN=USP15 PE=1 SV=3;;SEQ_SET: GRANTA; ORIG_REF: NP_001239007;	1664.8	1801.4	1637.4	1825.2	1622.5	1830.1	4391
>tr|A0A024R718|A0A024R718|1 SEQ_SET: UNI; ORIG_REF: sp|P43490|NAMPT_HUMAN; Nicotinamide phosphoribosyltransferase OS=Homo sapiens GN=NAMPT PE=1 SV=1;;SEQ_SET: UNI; ORIG_REF: tr|A0A024R718|A0A024R718_HUMAN; Pre-B-cell colony enhancing factor 1, isoform CRA_a OS=Homo sapiens GN=PBEF1 PE=4 SV=1;;SEQ_SET: GRANTA; ORIG_REF: NP_005737; ;;SEQ_SET: GRANTA; ORIG_REF: XP_005250157;	2729.7	2673	2802.6	2662	2866.5	2770.3	5747
>sp|P13797|PLST|1 SEQ_SET: UNI; ORIG_REF: sp|P13797|PLST_HUMAN; Plastin-3 OS=Homo sapiens GN=PLS3 PE=1 SV=4;;SEQ_SET: GRANTA; ORIG_REF: NP_001129497; ;;SEQ_SET: GRANTA; ORIG_REF: NP_005023;	864.4	886.5	931.9	954.5	1001	1061.7	6258
>tr|B2R6E2|B2R6E2|1 SEQ_SET: UNI; ORIG_REF: tr|B2R6E2|B2R6E2_HUMAN; cDNA, FLJ92910, highly similar to Homo sapiens programmed cell death 4 (neoplastic transformation inhibitor) (PDCD4), transcript variant 1, mRNA OS=Homo sapiens PE=2 SV=1	2830	2428.1	2904.3	2658.3	2851	2783	7175
>sp|Q9Y230|RUVB2|1 SEQ_SET: UNI; ORIG_REF: sp|Q9Y230|RUVB2_HUMAN; RuvB-like 2 OS=Homo sapiens GN=RUVBL2 PE=1 SV=3;;SEQ_SET: GRANTA; ORIG_REF: NP_006657;	2906.2	2768.9	3020.6	2879.2	3017.9	2846.6	524
>tr|A8K5I0|A8K5I0|1 SEQ_SET: UNI; ORIG_REF: sp|P08107|HSP71_HUMAN; Heat shock 70 kDa protein 1A/1B OS=Homo sapiens GN=HSPA1A PE=1 SV=5;;SEQ_SET: UNI; ORIG_REF: tr|A8K5I0|A8K5I0_HUMAN; Epididymis secretory protein Li 103 OS=Homo sapiens GN=HSPA1A PE=2 SV=1;;SEQ_SET: GRANTA; ORIG_REF: NP_005336; ;;SEQ_SET: GRANTA; ORIG_REF: NP_005337;	992.3	1014.2	2106.9	1963.3	2572.8	2417.9	5047
>sp|Q9UHB9|SRP68|1 SEQ_SET: UNI; ORIG_REF: sp|Q9UHB9|SRP68_HUMAN; Signal recognition particle subunit SRP68 OS=Homo sapiens GN=SRP68 PE=1 SV=2;;SEQ_SET: GRANTA; ORIG_REF: NP_055045;	1684.4	1690.1	1834.8	1753.8	1783.8	1753.3	2686
>sp|P42345|MTOR|1 SEQ_SET: UNI; ORIG_REF: sp|P42345|MTOR_HUMAN; Serine/threonine-protein kinase mTOR OS=Homo sapiens GN=MTOR PE=1 SV=1;;SEQ_SET: GRANTA; ORIG_REF: NP_004949; ;;SEQ_SET: GRANTA; ORIG_REF: XP_005263495;	863.5	906.3	959.6	919.7	938.5	950.2	3082
>tr|B2R8R5|B2R8R5|1 SEQ_SET: UNI; ORIG_REF: tr|B2R8R5|B2R8R5_HUMAN; cDNA, FLJ94025, highly similar to Homo sapiens tripartite motif-containing 28 (TRIM28), mRNA OS=Homo sapiens PE=2 SV=1	3821.3	3165.5	3631	3138.4	3700.3	2958.7	1392
>sp|P04843|RPN1|1 SEQ_SET: UNI; ORIG_REF: sp|P04843|RPN1_HUMAN; Dolichyl-diphosphooligosaccharide--protein glycosyltransferase subunit 1 OS=Homo sapiens GN=RPN1 PE=1 SV=1;;SEQ_SET: GRANTA; ORIG_REF: NP_002941;	2424.8	2399.1	1662.2	2061.2	2537.7	2489.8	4984
>NP_065871_1340|1 SEQ_SET: GRANTA; ORIG_REF: NP_065871_1340_K/E;	997.5	936.9	996.9	961.8	934.6	911.7	2325
>XP|15232 SEQ_SET: GRANTA; ORIG_REF: XP_006717789;	1375.2	1411.3	1359.9	1345.6	1353.3	1375.9	6089
>tr|Q6IBR8|Q6IBR8|1 SEQ_SET: UNI; ORIG_REF: sp|P20042|IF2B_HUMAN; Eukaryotic translation initiation factor 2 subunit 2 OS=Homo sapiens GN=EIF2S2 PE=1 SV=2;;SEQ_SET: UNI; ORIG_REF: tr|Q6IBR8|Q6IBR8_HUMAN; EIF2S2 protein OS=Homo sapiens GN=EIF2S2 PE=2 SV=1;;SEQ_SET: GRANTA; ORIG_REF: NP_003899;	3078.9	2951.9	2865.5	2953.1	3176.1	3127.1	6840
>sp|Q6YHU6|THADA|1 SEQ_SET: UNI; ORIG_REF: sp|Q6YHU6|THADA_HUMAN; Thyroid adenoma-associated protein OS=Homo sapiens GN=THADA PE=1 SV=1;;SEQ_SET: GRANTA; ORIG_REF: NP_001077422; ;;SEQ_SET: GRANTA; ORIG_REF: NP_071348; ;;SEQ_SET: GRANTA; ORIG_REF: XP_006712124;	587.3	586.6	644.9	622	644.7	629.6	6558
>tr|A0A024RDV3|A0A024RDV3|1 SEQ_SET: UNI; ORIG_REF: sp|P06400|RB_HUMAN; Retinoblastoma-associated protein OS=Homo sapiens GN=RB1 PE=1 SV=2;;SEQ_SET: UNI; ORIG_REF: tr|A0A024RDV3|A0A024RDV3_HUMAN; Retinoblastoma 1 (Including osteosarcoma), isoform CRA_a OS=Homo sapiens GN=RB1 PE=4 SV=1;;SEQ_SET: GRANTA; ORIG_REF: NP_000312;	2340.3	2534.2	2163.7	2385.2	2078.2	2343.9	6376
>sp|Q9Y3Z3|SAMH1|1 SEQ_SET: UNI; ORIG_REF: sp|Q9Y3Z3|SAMH1_HUMAN; Deoxynucleoside triphosphate triphosphohydrolase SAMHD1 OS=Homo sapiens GN=SAMHD1 PE=1 SV=2;;SEQ_SET: GRANTA; ORIG_REF: NP_056289;	1671	1807.9	1642	1790.4	1630.6	1745.9	803
>sp|P02786|TFR1|1 SEQ_SET: UNI; ORIG_REF: sp|P02786|TFR1_HUMAN; Transferrin receptor protein 1 OS=Homo sapiens GN=TFRC PE=1 SV=2;;SEQ_SET: GRANTA; ORIG_REF: NP_001121620; ;;SEQ_SET: GRANTA; ORIG_REF: NP_003225;	2210.7	2165.5	2010.8	2141.2	2323.3	2373.1	7027
>NP|6303 SEQ_SET: GRANTA; ORIG_REF: NP_001259004;	1400.2	1425.3	1494.9	1383.5	1460.8	1373.5	2898
>sp|P68366|TBA4A|1 SEQ_SET: UNI; ORIG_REF: sp|P68366|TBA4A_HUMAN; Tubulin alpha-4A chain OS=Homo sapiens GN=TUBA4A PE=1 SV=1;;SEQ_SET: GRANTA; ORIG_REF: NP_005991;	3518.3	3503.3	3660.7	3744.3	3778.7	3926.9	7743
>sp|P62195|PRS8|1 SEQ_SET: UNI; ORIG_REF: sp|P62195|PRS8_HUMAN; 26S protease regulatory subunit 8 OS=Homo sapiens GN=PSMC5 PE=1 SV=1;;SEQ_SET: GRANTA; ORIG_REF: NP_002796;	2304.4	2426.5	2295.6	2325.8	2232.2	2352	7061
>NP|7924 SEQ_SET: GRANTA; ORIG_REF: NP_004936;	1768.3	1748.9	1774.1	1780.9	1775.4	1767	3242
>sp|P50570|DYN2|1 SEQ_SET: UNI; ORIG_REF: sp|P50570|DYN2_HUMAN; Dynamin-2 OS=Homo sapiens GN=DNM2 PE=1 SV=2;;SEQ_SET: GRANTA; ORIG_REF: NP_001005360;	12.4	11.5	12.4	12.5	13.2	8.9	5521
>tr|V9HWK4|V9HWK4|1 SEQ_SET: UNI; ORIG_REF: sp|Q96SI9|STRBP_HUMAN; Spermatid perinuclear RNA-binding protein OS=Homo sapiens GN=STRBP PE=1 SV=1;;SEQ_SET: UNI; ORIG_REF: tr|V9HWK4|V9HWK4_HUMAN; Epididymis luminal protein 162 OS=Homo sapiens GN=HEL162 PE=2 SV=1;;SEQ_SET: GRANTA; ORIG_REF: NP_060857; ;;SEQ_SET: GRANTA; ORIG_REF: XP_005252140;	1528.3	1363.1	1524.9	1302	1523.9	1252.4	5859
>sp|P12268|IMDH2|1 SEQ_SET: UNI; ORIG_REF: sp|P12268|IMDH2_HUMAN; Inosine-5'-monophosphate dehydrogenase 2 OS=Homo sapiens GN=IMPDH2 PE=1 SV=2;;SEQ_SET: GRANTA; ORIG_REF: NP_000875;	2353.7	2417	2552.9	2477	2439.4	2606.7	6665
>NP_005678_585|1 SEQ_SET: GRANTA; ORIG_REF: NP_005678_585_V/I;	3063	2921.7	3297.2	3239	3066.2	3039.9	88
>XP|9524 SEQ_SET: GRANTA; ORIG_REF: XP_005271923;	1167.7	1222.5	1163.7	1232.8	1191	1252.1	1492
>tr|E9PN89|E9PN89|1 SEQ_SET: UNI; ORIG_REF: tr|E9PN89|E9PN89_HUMAN; Heat shock cognate 71 kDa protein (Fragment) OS=Homo sapiens GN=HSPA8 PE=1 SV=1	19.8	29	9.3	18.6	10.9	23.8	6584
>NP_003379_977|1 SEQ_SET: GRANTA; ORIG_REF: NP_003379_977_R/P;	1127	1142.6	1127.7	1180.7	1160.2	1260.7	6748
>XP|7736 SEQ_SET: GRANTA; ORIG_REF: XP_005266189;	1194.4	1275.1	1270.6	1266.4	1221.7	1309.9	3501
>XP|21242 SEQ_SET: GRANTA; ORIG_REF: XP_006724834; ;;SEQ_SET: GRANTA; ORIG_REF: XP_006724835;	1648.8	1613.7	1650	1611	1603.5	1608.1	725
>sp|Q9H1A4|APC1|1 SEQ_SET: UNI; ORIG_REF: sp|Q9H1A4|APC1_HUMAN; Anaphase-promoting complex subunit 1 OS=Homo sapiens GN=ANAPC1 PE=1 SV=1;;SEQ_SET: GRANTA; ORIG_REF: NP_073153;	1092.2	1125.5	1092.9	1124.6	1140.3	1107.3	5771
>NP|235 SEQ_SET: GRANTA; ORIG_REF: NP_001005362;	406.3	380.3	410.7	411.1	374	391.6	5385
>tr|A0A024R4A0|A0A024R4A0|1 SEQ_SET: UNI; ORIG_REF: sp|P19338|NUCL_HUMAN; Nucleolin OS=Homo sapiens GN=NCL PE=1 SV=3;;SEQ_SET: UNI; ORIG_REF: tr|A0A024R4A0|A0A024R4A0_HUMAN; Nucleolin, isoform CRA_b OS=Homo sapiens GN=NCL PE=4 SV=1;;SEQ_SET: GRANTA; ORIG_REF: NP_005372;	9335.8	8315.9	9453.5	8672.1	8854.7	8267.1	5424
>sp|P17980|PRS6A|1 SEQ_SET: UNI; ORIG_REF: sp|P17980|PRS6A_HUMAN; 26S protease regulatory subunit 6A OS=Homo sapiens GN=PSMC3 PE=1 SV=3;;SEQ_SET: GRANTA; ORIG_REF: NP_002795;	3398.9	3462.3	3486.4	3509	3314.9	3459.4	603
>sp|Q13342|SP140|1 SEQ_SET: UNI; ORIG_REF: sp|Q13342|SP140_HUMAN; Nuclear body protein SP140 OS=Homo sapiens GN=SP140 PE=1 SV=2;;SEQ_SET: GRANTA; ORIG_REF: NP_009168;	1137.4	1355.1	1100.2	1319.5	1086.7	1235.9	7191
>tr|B2R7W4|B2R7W4|1 SEQ_SET: UNI; ORIG_REF: tr|B2R7W4|B2R7W4_HUMAN; cDNA, FLJ93632, highly similar to Homo sapiens heterogeneous nuclear ribonucleoprotein R (HNRPR), mRNA OS=Homo sapiens PE=2 SV=1	4327.1	4232.6	4332.3	4071.5	4140.8	3951.9	7224
>sp|O43242|PSMD3|1 SEQ_SET: UNI; ORIG_REF: sp|O43242|PSMD3_HUMAN; 26S proteasome non-ATPase regulatory subunit 3 OS=Homo sapiens GN=PSMD3 PE=1 SV=2;;SEQ_SET: GRANTA; ORIG_REF: NP_002800;	2597.9	2534.1	2551.2	2555.2	2506.9	2536	5306
>sp|P35251|RFC1|1 SEQ_SET: UNI; ORIG_REF: sp|P35251|RFC1_HUMAN; Replication factor C subunit 1 OS=Homo sapiens GN=RFC1 PE=1 SV=4;;SEQ_SET: GRANTA; ORIG_REF: NP_001191676;	1488.1	1508.5	1429.2	1441.2	1359.2	1401	192
>sp|Q9Y3I0|RTCB|1 SEQ_SET: UNI; ORIG_REF: sp|Q9Y3I0|RTCB_HUMAN; tRNA-splicing ligase RtcB homolog OS=Homo sapiens GN=RTCB PE=1 SV=1;;SEQ_SET: GRANTA; ORIG_REF: NP_055121;	3536.8	3509.6	3782.9	3576.8	3614.5	3488.5	2765
>tr|A8K492|A8K492|1 SEQ_SET: UNI; ORIG_REF: tr|A8K492|A8K492_HUMAN; cDNA FLJ76789, highly similar to Homo sapiens methionine-tRNA synthetase (MARS), mRNA OS=Homo sapiens PE=2 SV=1	1611.8	1539	1742.1	1667.7	1636.1	1661.4	5174
>tr|A8K2M0|A8K2M0|1 SEQ_SET: UNI; ORIG_REF: sp|P43686|PRS6B_HUMAN; 26S protease regulatory subunit 6B OS=Homo sapiens GN=PSMC4 PE=1 SV=2;;SEQ_SET: UNI; ORIG_REF: tr|A8K2M0|A8K2M0_HUMAN; Proteasome (Prosome, macropain) 26S subunit, ATPase, 4, isoform CRA_b OS=Homo sapiens GN=PSMC4 PE=2 SV=1;;SEQ_SET: GRANTA; ORIG_REF: NP_006494;	1945.9	1964.3	1870.5	1954.8	1801.2	1941	6102
>sp|Q86UX7|URP2|1 SEQ_SET: UNI; ORIG_REF: sp|Q86UX7|URP2_HUMAN; Fermitin family homolog 3 OS=Homo sapiens GN=FERMT3 PE=1 SV=1;;SEQ_SET: GRANTA; ORIG_REF: NP_848537;	2146.1	2059.8	2226.3	2159.4	1992.1	2038.8	334
>XP|5177 SEQ_SET: GRANTA; ORIG_REF: XP_005258027;	1983.6	1900.7	1987.9	1894.8	1922.3	1858.6	1612
>NP|10812 SEQ_SET: GRANTA; ORIG_REF: NP_001129125;	1247	1212.5	1333.1	1249.3	1320.3	1283.7	2701
>NP_057662_475|1 SEQ_SET: GRANTA; ORIG_REF: NP_057662_475_S/P;	1068.1	1032.7	1081.3	1091.4	1040.9	1019.5	2465
>sp|P23921|RIR1|1 SEQ_SET: UNI; ORIG_REF: sp|P23921|RIR1_HUMAN; Ribonucleoside-diphosphate reductase large subunit OS=Homo sapiens GN=RRM1 PE=1 SV=1;;SEQ_SET: GRANTA; ORIG_REF: NP_001024;	1955.9	1845.9	1993	1970.7	2032.1	1927.5	2852
>XP|5405 SEQ_SET: GRANTA; ORIG_REF: XP_005258820; ;;SEQ_SET: GRANTA; ORIG_REF: NP_001276718;	3112.4	2937.9	3271.1	3024.1	3206.7	3081.6	5406
>sp|Q68E01|INT3|1 SEQ_SET: UNI; ORIG_REF: sp|Q68E01|INT3_HUMAN; Integrator complex subunit 3 OS=Homo sapiens GN=INTS3 PE=1 SV=1	1176.5	1140.4	1215.4	1148.6	1167.5	1078.7	2121
>sp|P42695|CNDD3|1 SEQ_SET: UNI; ORIG_REF: sp|P42695|CNDD3_HUMAN; Condensin-2 complex subunit D3 OS=Homo sapiens GN=NCAPD3 PE=1 SV=2;;SEQ_SET: GRANTA; ORIG_REF: NP_056076;	784.3	739.8	793.4	796.9	749.1	764.2	6590
>sp|Q9Y4G6|TLN2|1 SEQ_SET: UNI; ORIG_REF: sp|Q9Y4G6|TLN2_HUMAN; Talin-2 OS=Homo sapiens GN=TLN2 PE=1 SV=4;;SEQ_SET: GRANTA; ORIG_REF: NP_055874; ;;SEQ_SET: GRANTA; ORIG_REF: XP_006720781;	364.7	311.6	245.6	251.6	288.1	283.8	77
>sp|Q8NI36|WDR36|1 SEQ_SET: UNI; ORIG_REF: sp|Q8NI36|WDR36_HUMAN; WD repeat-containing protein 36 OS=Homo sapiens GN=WDR36 PE=1 SV=1;;SEQ_SET: GRANTA; ORIG_REF: NP_644810;	1421.2	1455.4	1423.8	1409.2	1418.6	1396.4	6940
>sp|P23526|SAHH|1 SEQ_SET: UNI; ORIG_REF: sp|P23526|SAHH_HUMAN; Adenosylhomocysteinase OS=Homo sapiens GN=AHCY PE=1 SV=4;;SEQ_SET: GRANTA; ORIG_REF: NP_000678;	4141.6	3997.1	4101.5	4014.2	4030.5	4022.1	5795
>sp|Q9UKV8|AGO2|1 SEQ_SET: UNI; ORIG_REF: sp|Q9UKV8|AGO2_HUMAN; Protein argonaute-2 OS=Homo sapiens GN=AGO2 PE=1 SV=3;;SEQ_SET: GRANTA; ORIG_REF: NP_036286;	1163.8	1184.2	1229.4	1201.9	1181.6	1228.7	307
>sp|O14715|RGPD8|1 SEQ_SET: UNI; ORIG_REF: sp|O14715|RGPD8_HUMAN; RANBP2-like and GRIP domain-containing protein 8 OS=Homo sapiens GN=RGPD8 PE=1 SV=2;;SEQ_SET: GRANTA; ORIG_REF: NP_001157935;	84.9	70	128	106.1	127.8	92.7	5182
>sp|Q9H307|PININ|1 SEQ_SET: UNI; ORIG_REF: sp|Q9H307|PININ_HUMAN; Pinin OS=Homo sapiens GN=PNN PE=1 SV=4;;SEQ_SET: GRANTA; ORIG_REF: NP_002678_441_T/S;	2113.1	2196.4	2043.5	2071	2045.6	2137.7	6506
>sp|Q9BVJ6|UT14A|1 SEQ_SET: UNI; ORIG_REF: sp|Q9BVJ6|UT14A_HUMAN; U3 small nucleolar RNA-associated protein 14 homolog A OS=Homo sapiens GN=UTP14A PE=1 SV=1;;SEQ_SET: GRANTA; ORIG_REF: NP_006640;	1531.5	1582.1	1568	1559.2	1467.6	1512.7	2706
>tr|A0A024RB85|A0A024RB85|1 SEQ_SET: UNI; ORIG_REF: sp|Q9UQ80|PA2G4_HUMAN; Proliferation-associated protein 2G4 OS=Homo sapiens GN=PA2G4 PE=1 SV=3;;SEQ_SET: UNI; ORIG_REF: tr|A0A024RB85|A0A024RB85_HUMAN; Proliferation-associated 2G4, 38kDa, isoform CRA_a OS=Homo sapiens GN=PA2G4 PE=4 SV=1;;SEQ_SET: GRANTA; ORIG_REF: NP_006182;	4685.3	4348	4927.2	4630.5	4713.3	4529.9	5555
>NP_055925_306|1 SEQ_SET: GRANTA; ORIG_REF: NP_055925_306_V/I;	1418.9	1358.4	1416.9	1379.9	1377.6	1319	132
>sp|P15498|VAV|1 SEQ_SET: UNI; ORIG_REF: sp|P15498|VAV_HUMAN; Proto-oncogene vav OS=Homo sapiens GN=VAV1 PE=1 SV=4;;SEQ_SET: GRANTA; ORIG_REF: NP_005419;	1486.7	1476.4	1451.7	1416.5	1464.2	1432.2	6858
>XP|11441 SEQ_SET: GRANTA; ORIG_REF: XP_006711821;	1001.8	1053.6	922.8	998.9	1029.6	1041.5	1346
>XP|8581 SEQ_SET: GRANTA; ORIG_REF: XP_005269031; ;;SEQ_SET: GRANTA; ORIG_REF: XP_005269032; ;;SEQ_SET: GRANTA; ORIG_REF: XP_005269033;	1495.7	1490.5	1569.9	1583.6	1579.6	1598.5	5212
>sp|Q9Y263|PLAP|1 SEQ_SET: UNI; ORIG_REF: sp|Q9Y263|PLAP_HUMAN; Phospholipase A-2-activating protein OS=Homo sapiens GN=PLAA PE=1 SV=2;;SEQ_SET: GRANTA; ORIG_REF: NP_001026859;	1354.7	1368.3	1403.1	1403	1450.4	1365.6	1324
>sp|P14866|HNRPL|1 SEQ_SET: UNI; ORIG_REF: sp|P14866|HNRPL_HUMAN; Heterogeneous nuclear ribonucleoprotein L OS=Homo sapiens GN=HNRNPL PE=1 SV=2;;SEQ_SET: GRANTA; ORIG_REF: NP_001524;	2767.8	2769.4	2847.1	2752.6	2679.4	2737.4	4997
>sp|Q9Y5K6|CD2AP|1 SEQ_SET: UNI; ORIG_REF: sp|Q9Y5K6|CD2AP_HUMAN; CD2-associated protein OS=Homo sapiens GN=CD2AP PE=1 SV=1;;SEQ_SET: GRANTA; ORIG_REF: NP_036252;	1914.5	2016	1941.2	1978.2	1900	2022.3	6212
>XP|8383 SEQ_SET: GRANTA; ORIG_REF: XP_005268422;	1669.1	1710.7	1747	1704	1723.8	1695.4	6145
>sp|B0I1T2|MYO1G|1 SEQ_SET: UNI; ORIG_REF: sp|B0I1T2|MYO1G_HUMAN; Unconventional myosin-Ig OS=Homo sapiens GN=MYO1G PE=1 SV=2;;SEQ_SET: GRANTA; ORIG_REF: NP_149043;	1193.9	1287.5	1031.4	1211.5	1021.9	1203.3	7221
>sp|Q02790|FKBP4|1 SEQ_SET: UNI; ORIG_REF: sp|Q02790|FKBP4_HUMAN; Peptidyl-prolyl cis-trans isomerase FKBP4 OS=Homo sapiens GN=FKBP4 PE=1 SV=3;;SEQ_SET: GRANTA; ORIG_REF: NP_002005;	3490.6	3890.6	3732.1	3835.8	4263.9	4537.9	6014
>tr|F5H5D3|F5H5D3|1 SEQ_SET: UNI; ORIG_REF: tr|F5H5D3|F5H5D3_HUMAN; Tubulin alpha-1C chain OS=Homo sapiens GN=TUBA1C PE=1 SV=1	6031.8	5669.3	6078.9	5919.5	6152.4	5991.9	684
>NP|4454 SEQ_SET: GRANTA; ORIG_REF: NP_001186913;	1224.1	1270.2	1127.5	1177.5	1193.2	1235.5	1558
>NP_064627_1206|1 SEQ_SET: GRANTA; ORIG_REF: NP_064627_1206_L/M;	830.2	829.2	787.4	833	814.9	855.6	7588
>tr|A0A024RBH2|A0A024RBH2|1 SEQ_SET: UNI; ORIG_REF: sp|Q07065|CKAP4_HUMAN; Cytoskeleton-associated protein 4 OS=Homo sapiens GN=CKAP4 PE=1 SV=2;;SEQ_SET: UNI; ORIG_REF: tr|A0A024RBH2|A0A024RBH2_HUMAN; Cytoskeleton-associated protein 4, isoform CRA_c OS=Homo sapiens GN=CKAP4 PE=4 SV=1;;SEQ_SET: GRANTA; ORIG_REF: NP_006816;	1571.2	1393	1069	1227.2	1560.5	1534.4	7476
>tr|A0A024RA61|A0A024RA61|1 SEQ_SET: UNI; ORIG_REF: sp|P22626|ROA2_HUMAN; Heterogeneous nuclear ribonucleoproteins A2/B1 OS=Homo sapiens GN=HNRNPA2B1 PE=1 SV=2;;SEQ_SET: UNI; ORIG_REF: tr|A0A024RA61|A0A024RA61_HUMAN; Heterogeneous nuclear ribonucleoprotein A2/B1, isoform CRA_c OS=Homo sapiens GN=HNRPA2B1 PE=4 SV=1;;SEQ_SET: GRANTA; ORIG_REF: NP_112533; ;;SEQ_SET: GRANTA; ORIG_REF: XP_005249786;	6036	5836.8	6063.5	5762.3	6038.7	5842.6	4338
>NP_055844_522|1 SEQ_SET: GRANTA; ORIG_REF: NP_055844_522_K/N; ;;SEQ_SET: GRANTA; ORIG_REF: NP_001139332_522_K/N; ;;SEQ_SET: GRANTA; ORIG_REF: NP_001139333_522_K/N;	1284.3	1333.5	1288.9	1302.6	1306.9	1254.3	5310
>sp|Q9H3U1|UN45A|1 SEQ_SET: UNI; ORIG_REF: sp|Q9H3U1|UN45A_HUMAN; Protein unc-45 homolog A OS=Homo sapiens GN=UNC45A PE=1 SV=1;;SEQ_SET: GRANTA; ORIG_REF: NP_061141;	952.1	940.5	881.6	913.4	926.1	931.8	429
>NP_079199_1752|1 SEQ_SET: GRANTA; ORIG_REF: NP_079199_1752_L/S;	1518.9	1434.1	987.5	1271.2	1511.6	1461.1	4369
>sp|Q96JM3|CHAP1|1 SEQ_SET: UNI; ORIG_REF: sp|Q96JM3|CHAP1_HUMAN; Chromosome alignment-maintaining phosphoprotein 1 OS=Homo sapiens GN=CHAMP1 PE=1 SV=2;;SEQ_SET: GRANTA; ORIG_REF: NP_001157616; ;;SEQ_SET: GRANTA; ORIG_REF: NP_001157617; ;;SEQ_SET: GRANTA; ORIG_REF: NP_115812; ;;SEQ_SET: GRANTA; ORIG_REF: XP_005266254;	2110.3	2207.5	2055	2116.7	1948.8	2007.3	3011
>tr|A0A024R6K8|A0A024R6K8|1 SEQ_SET: UNI; ORIG_REF: sp|P23381|SYWC_HUMAN; Tryptophan--tRNA ligase, cytoplasmic OS=Homo sapiens GN=WARS PE=1 SV=2;;SEQ_SET: UNI; ORIG_REF: tr|A0A024R6K8|A0A024R6K8_HUMAN; Tryptophanyl-tRNA synthetase, isoform CRA_a OS=Homo sapiens GN=WARS PE=3 SV=1;;SEQ_SET: GRANTA; ORIG_REF: NP_004175; ;;SEQ_SET: GRANTA; ORIG_REF: NP_776049; ;;SEQ_SET: GRANTA; ORIG_REF: XP_00526810…	2434.6	5609.9	2576.5	5860.8	2447.5	5530.1	997
>tr|Q6NX51|Q6NX51|1 SEQ_SET: UNI; ORIG_REF: tr|Q6NX51|Q6NX51_HUMAN; Exocyst complex component 4 OS=Homo sapiens GN=EXOC4 PE=2 SV=1	1344.6	1328	1371.2	1330.2	1316.6	1358	6389
>NP_899199_210|1 SEQ_SET: GRANTA; ORIG_REF: NP_001664_210_V/E; ;;SEQ_SET: GRANTA; ORIG_REF: NP_899199_210_V/E; ;;SEQ_SET: GRANTA; ORIG_REF: NP_597680_210_V/E;	2452.3	2690.7	2756.2	2767.5	2349.8	2567.4	6361
>tr|A0A024RCS7|A0A024RCS7|1 SEQ_SET: UNI; ORIG_REF: sp|Q9BW19|KIFC1_HUMAN; Kinesin-like protein KIFC1 OS=Homo sapiens GN=KIFC1 PE=1 SV=2;;SEQ_SET: UNI; ORIG_REF: tr|A0A024RCS7|A0A024RCS7_HUMAN; Kinesin family member C1, isoform CRA_b OS=Homo sapiens GN=KIFC1 PE=3 SV=1;;SEQ_SET: GRANTA; ORIG_REF: NP_002254;	1094.8	1117.5	1145.1	1148.2	1128.6	1141.7	5381
>tr|A8K8N7|A8K8N7|1 SEQ_SET: UNI; ORIG_REF: tr|A8K8N7|A8K8N7_HUMAN; Phosphoribosylformylglycinamidine synthase (FGAR amidotransferase), isoform CRA_b OS=Homo sapiens GN=PFAS PE=2 SV=1	1390.4	1410.2	1542.6	1463.5	1518.1	1402.5	6000
>tr|C4B4C6|C4B4C6|1 SEQ_SET: UNI; ORIG_REF: sp|Q8N6R0|MET13_HUMAN; Methyltransferase-like protein 13 OS=Homo sapiens GN=METTL13 PE=1 SV=1;;SEQ_SET: UNI; ORIG_REF: tr|C4B4C6|C4B4C6_HUMAN; Antiapoptotic protein FEAT OS=Homo sapiens GN=feat PE=2 SV=1;;SEQ_SET: GRANTA; ORIG_REF: NP_057019;	841.7	909.4	917.8	922.9	908.2	936.8	5676
>NP_542166_496|1 SEQ_SET: GRANTA; ORIG_REF: NP_056357_496_N/S; ;;SEQ_SET: GRANTA; ORIG_REF: NP_542166_496_N/S;	1100.4	1084	1128.8	1153.2	1149.1	1142.8	3726
>NP_079199_786|1 SEQ_SET: GRANTA; ORIG_REF: NP_079199_786_R/L;	13.3	14.1	7.9	7.8	13.2	9.9	6672
>XP|19000 SEQ_SET: GRANTA; ORIG_REF: XP_006723973;	1601.4	1631.4	1665.6	1667.1	1682.6	1619.1	6385
>sp|Q96T37|RBM15|1 SEQ_SET: UNI; ORIG_REF: sp|Q96T37|RBM15_HUMAN; Putative RNA-binding protein 15 OS=Homo sapiens GN=RBM15 PE=1 SV=2;;SEQ_SET: GRANTA; ORIG_REF: NP_073605;	1313.4	1353.4	1342.2	1314	1240.4	1278.1	3180
>sp|O60488|ACSL4|1 SEQ_SET: UNI; ORIG_REF: sp|O60488|ACSL4_HUMAN; Long-chain-fatty-acid--CoA ligase 4 OS=Homo sapiens GN=ACSL4 PE=1 SV=2;;SEQ_SET: GRANTA; ORIG_REF: NP_075266; ;;SEQ_SET: GRANTA; ORIG_REF: XP_005262165; ;;SEQ_SET: GRANTA; ORIG_REF: XP_005262166;	1522.8	1453.3	1551.3	1568.3	1570.8	1561.1	2862
>XP|5061 SEQ_SET: GRANTA; ORIG_REF: XP_005257673;	720.9	1388.4	769.8	1445.6	785	1454.5	105
>tr|B3KTJ9|B3KTJ9|1 SEQ_SET: UNI; ORIG_REF: tr|B3KTJ9|B3KTJ9_HUMAN; cDNA FLJ38393 fis, clone FEBRA2007212 OS=Homo sapiens PE=2 SV=1	2236.5	2264.4	2337.3	2219.5	2249.5	2194.6	3744
>NP|9936 SEQ_SET: GRANTA; ORIG_REF: NP_789771;	1869.1	1897.7	1799.2	1815.4	1697.1	1811.5	930
>sp|Q9HCK8|CHD8|1 SEQ_SET: UNI; ORIG_REF: sp|Q9HCK8|CHD8_HUMAN; Chromodomain-helicase-DNA-binding protein 8 OS=Homo sapiens GN=CHD8 PE=1 SV=5;;SEQ_SET: GRANTA; ORIG_REF: NP_001164100;	1205	1230.1	1149.8	1199.2	1202.9	1249.7	257
>sp|Q9BTE3|MCMBP|1 SEQ_SET: UNI; ORIG_REF: sp|Q9BTE3|MCMBP_HUMAN; Mini-chromosome maintenance complex-binding protein OS=Homo sapiens GN=MCMBP PE=1 SV=2;;SEQ_SET: GRANTA; ORIG_REF: NP_079110;	1210.2	1258.6	1228.3	1260.3	1223.1	1238.8	6572
>sp|Q9BUF5|TBB6|1 SEQ_SET: UNI; ORIG_REF: sp|Q9BUF5|TBB6_HUMAN; Tubulin beta-6 chain OS=Homo sapiens GN=TUBB6 PE=1 SV=1;;SEQ_SET: GRANTA; ORIG_REF: NP_115914;	250.8	254.1	275.6	258.4	276.7	259	3268
>sp|Q9Y2W1|TR150|1 SEQ_SET: UNI; ORIG_REF: sp|Q9Y2W1|TR150_HUMAN; Thyroid hormone receptor-associated protein 3 OS=Homo sapiens GN=THRAP3 PE=1 SV=2;;SEQ_SET: GRANTA; ORIG_REF: NP_005110;	188.3	200.1	178.3	187.5	177.7	184.5	3536
>NP|3440 SEQ_SET: GRANTA; ORIG_REF: NP_001165906;	1584.7	1570.1	1637.9	1598.9	1602.2	1575.9	7608
>tr|A0A024R9D2|A0A024R9D2|1 SEQ_SET: UNI; ORIG_REF: sp|Q86UE4|LYRIC_HUMAN; Protein LYRIC OS=Homo sapiens GN=MTDH PE=1 SV=2;;SEQ_SET: UNI; ORIG_REF: tr|A0A024R9D2|A0A024R9D2_HUMAN; Metadherin, isoform CRA_a OS=Homo sapiens GN=MTDH PE=4 SV=1;;SEQ_SET: GRANTA; ORIG_REF: NP_848927;	2802.5	2676.2	1846.3	2280.3	2670.3	2606.1	2214
>NP_004680_612|1 SEQ_SET: GRANTA; ORIG_REF: NP_004680_612_A/T;	1248.8	1202.6	1270.2	1241.2	1262.3	1257.7	6074
>sp|O43776|SYNC|1 SEQ_SET: UNI; ORIG_REF: sp|O43776|SYNC_HUMAN; Asparagine--tRNA ligase, cytoplasmic OS=Homo sapiens GN=NARS PE=1 SV=1;;SEQ_SET: GRANTA; ORIG_REF: NP_004530;	2411.9	2544.9	2501	2557.6	2437.5	2537.1	4725
>NP_056280_1155|1 SEQ_SET: GRANTA; ORIG_REF: NP_056280_1155_P/S;	1048.2	969.8	1131.4	1082.6	1139	1076.4	177
>sp|O94874|UFL1|1 SEQ_SET: UNI; ORIG_REF: sp|O94874|UFL1_HUMAN; E3 UFM1-protein ligase 1 OS=Homo sapiens GN=UFL1 PE=1 SV=2;;SEQ_SET: GRANTA; ORIG_REF: NP_056138;	1229.6	1220.8	1221.2	1215.2	1151.7	1166.9	1240
>tr|B4DMJ5|B4DMJ5|1 SEQ_SET: UNI; ORIG_REF: tr|B4DMJ5|B4DMJ5_HUMAN; cDNA FLJ53012, highly similar to Tubulin beta-7 chain OS=Homo sapiens PE=2 SV=1;;SEQ_SET: GRANTA; ORIG_REF: NP_001280142;	123.3	221.4	77.2	135.1	68.8	163.7	17
>sp|Q9Y6A5|TACC3|1 SEQ_SET: UNI; ORIG_REF: sp|Q9Y6A5|TACC3_HUMAN; Transforming acidic coiled-coil-containing protein 3 OS=Homo sapiens GN=TACC3 PE=1 SV=1;;SEQ_SET: GRANTA; ORIG_REF: NP_006333;	1396.5	1460.2	1542.2	1591.3	1581.1	1630.2	4640
>tr|Q71UA4|Q71UA4|1 SEQ_SET: UNI; ORIG_REF: tr|Q71UA4|Q71UA4_HUMAN; Adenylosuccinate lyase OS=Homo sapiens PE=3 SV=1	2053.6	2080.7	2231.4	2069.8	2178.1	2037.9	3558
>NP|1279 SEQ_SET: GRANTA; ORIG_REF: NP_001095868;	23.7	19.8	22.7	24.7	22.4	24.6	3069
>NP|8026 SEQ_SET: GRANTA; ORIG_REF: NP_006304;	47.3	48.6	46.8	48.6	49.1	44.9	7047
>tr|A0A024RAZ7|A0A024RAZ7|1 SEQ_SET: UNI; ORIG_REF: sp|P09651|ROA1_HUMAN; Heterogeneous nuclear ribonucleoprotein A1 OS=Homo sapiens GN=HNRNPA1 PE=1 SV=5;;SEQ_SET: UNI; ORIG_REF: tr|A0A024RAZ7|A0A024RAZ7_HUMAN; Heterogeneous nuclear ribonucleoprotein A1, isoform CRA_b OS=Homo sapiens GN=HNRPA1 PE=4 SV=1;;SEQ_SET: GRANTA; ORIG_REF: NP_112420; ;;SEQ_SET: GRANTA; ORIG_REF: XP_005268883;	3231	3272.7	3522.3	3528.2	3371.5	3469.2	7478
>XP_005272521_1272|1 SEQ_SET: GRANTA; ORIG_REF: XP_005272521_1272_N/S;	31.1	11	21.2	13.6	19.1	8.2	3619
>NP_113619_747|1 SEQ_SET: GRANTA; ORIG_REF: NP_113619_747_N/S;	883.3	895.6	927.1	930.5	903.1	915.5	4771
>sp|Q12788|TBL3|1 SEQ_SET: UNI; ORIG_REF: sp|Q12788|TBL3_HUMAN; Transducin beta-like protein 3 OS=Homo sapiens GN=TBL3 PE=1 SV=2;;SEQ_SET: GRANTA; ORIG_REF: NP_006444;	1364.7	1379.2	1394.1	1371.3	1356.9	1370.6	5460
>sp|Q96QK1|VPS35|1 SEQ_SET: UNI; ORIG_REF: sp|Q96QK1|VPS35_HUMAN; Vacuolar protein sorting-associated protein 35 OS=Homo sapiens GN=VPS35 PE=1 SV=2;;SEQ_SET: GRANTA; ORIG_REF: NP_060676;	1446.7	1393	1531.3	1477.8	1522.7	1500	3002
>sp|P35221|CTNA1|1 SEQ_SET: UNI; ORIG_REF: sp|P35221|CTNA1_HUMAN; Catenin alpha-1 OS=Homo sapiens GN=CTNNA1 PE=1 SV=1;;SEQ_SET: GRANTA; ORIG_REF: NP_001894; ;;SEQ_SET: GRANTA; ORIG_REF: XP_006714599;	1028.8	1025.2	973.5	993	1009.1	1052.3	1836
>XP|6119 SEQ_SET: GRANTA; ORIG_REF: XP_005261192;	1122.1	1046.4	1224.9	1106.1	1173.4	1103.4	748
>XP|2448 SEQ_SET: GRANTA; ORIG_REF: XP_005249450; ;;SEQ_SET: GRANTA; ORIG_REF: XP_006715255; ;;SEQ_SET: GRANTA; ORIG_REF: XP_006715256; ;;SEQ_SET: GRANTA; ORIG_REF: XP_006715257; ;;SEQ_SET: GRANTA; ORIG_REF: XP_006715258; ;;SEQ_SET: GRANTA; ORIG_REF: XP_005272937; ;;SEQ_SET: GRANTA; ORIG_REF: XP_005275091; ;;SEQ_SET: GRANTA; ORIG_REF: XP_005275226; ;;SEQ_SET: GRANTA; ORIG_REF: XP_005275349; ;;SEQ…	1078.2	1057.2	992.4	1022.4	977.7	1016.7	1642
>XP_006718734_825|1 SEQ_SET: GRANTA; ORIG_REF: XP_005274250_825_S/G; ;;SEQ_SET: GRANTA; ORIG_REF: XP_006718733_825_S/G; ;;SEQ_SET: GRANTA; ORIG_REF: XP_006718734_825_S/G; ;;SEQ_SET: GRANTA; ORIG_REF: NP_008877_825_S/G; ;;SEQ_SET: GRANTA; ORIG_REF: XP_005274249_825_S/G;	319.8	337.3	300.6	298.3	299.6	283.9	1319
>tr|G3V180|G3V180|1 SEQ_SET: UNI; ORIG_REF: tr|G3V180|G3V180_HUMAN; Dipeptidyl peptidase 3 OS=Homo sapiens GN=DPP3 PE=1 SV=1	2408.9	2187.9	2355.6	2308.8	2213.3	2223.3	1067
>tr|A0A024R2C5|A0A024R2C5|1 SEQ_SET: UNI; ORIG_REF: sp|O75351|VPS4B_HUMAN; Vacuolar protein sorting-associated protein 4B OS=Homo sapiens GN=VPS4B PE=1 SV=2;;SEQ_SET: UNI; ORIG_REF: tr|A0A024R2C5|A0A024R2C5_HUMAN; Vacuolar protein sorting 4B (Yeast), isoform CRA_a OS=Homo sapiens GN=VPS4B PE=3 SV=1;;SEQ_SET: GRANTA; ORIG_REF: NP_004860;	3162.9	3161	3042.1	3137.4	2919.8	3152	2602
>NP_005073_358|1 SEQ_SET: GRANTA; ORIG_REF: NP_005073_358_P/L;	1259.7	1349.2	1265.4	1301.7	1228.2	1305.7	1208
>tr|A0A024R0R4|A0A024R0R4|1 SEQ_SET: UNI; ORIG_REF: sp|Q9UBE0|SAE1_HUMAN; SUMO-activating enzyme subunit 1 OS=Homo sapiens GN=SAE1 PE=1 SV=1;;SEQ_SET: UNI; ORIG_REF: tr|A0A024R0R4|A0A024R0R4_HUMAN; SUMO-1 activating enzyme subunit 1, isoform CRA_b OS=Homo sapiens GN=SAE1 PE=4 SV=1;;SEQ_SET: GRANTA; ORIG_REF: NP_005491;	2513.5	2501.5	2503.8	2443.4	2310.4	2336.7	1322
>sp|P42566|EPS15|1 SEQ_SET: UNI; ORIG_REF: sp|P42566|EPS15_HUMAN; Epidermal growth factor receptor substrate 15 OS=Homo sapiens GN=EPS15 PE=1 SV=2;;SEQ_SET: GRANTA; ORIG_REF: NP_001972;	1028.6	1066	1101.9	1119.9	1033.8	1145.9	2134
>NP|1675 SEQ_SET: GRANTA; ORIG_REF: NP_001123561;	3008.6	3167.2	3050.5	3180.5	3110.3	3241.1	795
>NP_060365_766|1 SEQ_SET: GRANTA; ORIG_REF: NP_060365_766_G/S;	1484.4	1518.8	1598.5	1594	1569.8	1538	4559
>XP_005261965_400|1 SEQ_SET: GRANTA; ORIG_REF: XP_005261965_400_K/E;	899.2	798.3	771	768.7	928.1	830.1	2364
>NP|6704 SEQ_SET: GRANTA; ORIG_REF: NP_001268862;	1100.3	1149.5	1085.3	1148.9	1038.8	1103	3314
>tr|A0A024R179|A0A024R179|1 SEQ_SET: UNI; ORIG_REF: sp|Q09161|NCBP1_HUMAN; Nuclear cap-binding protein subunit 1 OS=Homo sapiens GN=NCBP1 PE=1 SV=1;;SEQ_SET: UNI; ORIG_REF: tr|A0A024R179|A0A024R179_HUMAN; Nuclear cap binding protein subunit 1, 80kDa, isoform CRA_a OS=Homo sapiens GN=NCBP1 PE=4 SV=1;;SEQ_SET: GRANTA; ORIG_REF: NP_002477;	1523.7	1434.6	1660.8	1481.2	1726	1493.5	5074
>sp|O15042|SR140|1 SEQ_SET: UNI; ORIG_REF: sp|O15042|SR140_HUMAN; U2 snRNP-associated SURP motif-containing protein OS=Homo sapiens GN=U2SURP PE=1 SV=2;;SEQ_SET: GRANTA; ORIG_REF: NP_001073884;	1772.6	1791.4	1959.5	1830.6	1786.2	1809.8	6830
>XP_005264318_2018|1 SEQ_SET: GRANTA; ORIG_REF: XP_005264318_2018_A/V;	62.3	71.3	62.6	67.2	66.8	78.5	7760
>NP_003911_1018|1 SEQ_SET: GRANTA; ORIG_REF: NP_003911_1018_P/L;	1193.6	1120.5	1141.9	1138.7	1100	1102.2	5546
>sp|P31150|GDIA|1 SEQ_SET: UNI; ORIG_REF: sp|P31150|GDIA_HUMAN; Rab GDP dissociation inhibitor alpha OS=Homo sapiens GN=GDI1 PE=1 SV=2;;SEQ_SET: GRANTA; ORIG_REF: NP_001484;	1234	1225.6	1399.3	1356.7	1322.3	1311.9	1619
>XP|7805 SEQ_SET: GRANTA; ORIG_REF: XP_005266395;	769.2	758.5	766.9	726.7	758	741.6	730
>sp|Q15437|SC23B|1 SEQ_SET: UNI; ORIG_REF: sp|Q15437|SC23B_HUMAN; Protein transport protein Sec23B OS=Homo sapiens GN=SEC23B PE=1 SV=2;;SEQ_SET: GRANTA; ORIG_REF: NP_001166216; ;;SEQ_SET: GRANTA; ORIG_REF: NP_006354; ;;SEQ_SET: GRANTA; ORIG_REF: NP_116780; ;;SEQ_SET: GRANTA; ORIG_REF: NP_116781;	999	1024	1103	1091	1075.8	1068.1	1110
>sp|Q9NYF8|BCLF1|1 SEQ_SET: UNI; ORIG_REF: sp|Q9NYF8|BCLF1_HUMAN; Bcl-2-associated transcription factor 1 OS=Homo sapiens GN=BCLAF1 PE=1 SV=2;;SEQ_SET: GRANTA; ORIG_REF: NP_055554;	3392.8	3553.9	3357.7	3394.4	3131	3225.5	5227
>sp|Q6Y7W6|PERQ2|1 SEQ_SET: UNI; ORIG_REF: sp|Q6Y7W6|PERQ2_HUMAN; PERQ amino acid-rich with GYF domain-containing protein 2 OS=Homo sapiens GN=GIGYF2 PE=1 SV=1;;SEQ_SET: GRANTA; ORIG_REF: NP_001096616; ;;SEQ_SET: GRANTA; ORIG_REF: NP_056390;	1073.1	1021	1095	1039.1	1110.8	955.3	7846
>tr|A0A024R6M3|A0A024R6M3|1 SEQ_SET: UNI; ORIG_REF: sp|P51003|PAPOA_HUMAN; Poly(A) polymerase alpha OS=Homo sapiens GN=PAPOLA PE=1 SV=4;;SEQ_SET: UNI; ORIG_REF: tr|A0A024R6M3|A0A024R6M3_HUMAN; Poly(A) polymerase alpha, isoform CRA_a OS=Homo sapiens GN=PAPOLA PE=4 SV=1;;SEQ_SET: GRANTA; ORIG_REF: NP_116021;	1765.5	1789.9	1829.4	1804.6	1795.9	1793.8	1637
>tr|A0A024R534|A0A024R534|1 SEQ_SET: UNI; ORIG_REF: sp|O94776|MTA2_HUMAN; Metastasis-associated protein MTA2 OS=Homo sapiens GN=MTA2 PE=1 SV=1;;SEQ_SET: UNI; ORIG_REF: tr|A0A024R534|A0A024R534_HUMAN; Metastasis associated 1 family, member 2, isoform CRA_a OS=Homo sapiens GN=MTA2 PE=4 SV=1;;SEQ_SET: GRANTA; ORIG_REF: NP_004730;	2647.1	2568	2504.3	2443.2	2475.6	2444.4	4596
>tr|A0A090N7U0|A0A090N7U0|1 SEQ_SET: UNI; ORIG_REF: sp|Q13616|CUL1_HUMAN; Cullin-1 OS=Homo sapiens GN=CUL1 PE=1 SV=2;;SEQ_SET: UNI; ORIG_REF: tr|A0A090N7U0|A0A090N7U0_HUMAN; Cullin 1 OS=Homo sapiens GN=CUL1 PE=4 SV=1;;SEQ_SET: GRANTA; ORIG_REF: NP_003583; ;;SEQ_SET: GRANTA; ORIG_REF: XP_005250117;	1526.5	1429	1557.3	1457.1	1508.9	1405.8	5992
>sp|P60228|EIF3E|1 SEQ_SET: UNI; ORIG_REF: sp|P60228|EIF3E_HUMAN; Eukaryotic translation initiation factor 3 subunit E OS=Homo sapiens GN=EIF3E PE=1 SV=1;;SEQ_SET: GRANTA; ORIG_REF: NP_001559;	1899.8	1942.1	1999.8	1971.1	1918.4	2008.7	3111
>sp|P14735|IDE|1 SEQ_SET: UNI; ORIG_REF: sp|P14735|IDE_HUMAN; Insulin-degrading enzyme OS=Homo sapiens GN=IDE PE=1 SV=4;;SEQ_SET: GRANTA; ORIG_REF: NP_004960;	1779.7	1780.9	1775.5	1800.1	1704.4	1759.5	2438
>sp|O00291|HIP1|1 SEQ_SET: UNI; ORIG_REF: sp|O00291|HIP1_HUMAN; Huntingtin-interacting protein 1 OS=Homo sapiens GN=HIP1 PE=1 SV=5;;SEQ_SET: GRANTA; ORIG_REF: NP_005329;	989.7	943.3	979.5	920.1	947.9	916.9	2860
>sp|P51784|UBP11|1 SEQ_SET: UNI; ORIG_REF: sp|P51784|UBP11_HUMAN; Ubiquitin carboxyl-terminal hydrolase 11 OS=Homo sapiens GN=USP11 PE=1 SV=3;;SEQ_SET: GRANTA; ORIG_REF: NP_004642;	991.6	1003.8	952.2	955.3	887.8	940.9	3547
>NP_056156_539|1 SEQ_SET: GRANTA; ORIG_REF: NP_056156_539_V/A;	1384.9	1106	1252.2	1114.7	1236.4	1029.2	6304
>sp|O00567|NOP56|1 SEQ_SET: UNI; ORIG_REF: sp|O00567|NOP56_HUMAN; Nucleolar protein 56 OS=Homo sapiens GN=NOP56 PE=1 SV=4;;SEQ_SET: GRANTA; ORIG_REF: NP_006383;	1553.7	1628.5	1557	1629.2	1584.4	1656.5	6008
>XP|17901 SEQ_SET: GRANTA; ORIG_REF: XP_006722113;	2281.6	2294.3	2258.9	2163.3	2333	2265.4	1851
>XP_005273504_838|1 SEQ_SET: GRANTA; ORIG_REF: NP_004094_838_K/T; ;;SEQ_SET: GRANTA; ORIG_REF: NP_775268_838_K/T; ;;SEQ_SET: GRANTA; ORIG_REF: NP_775266_838_K/T; ;;SEQ_SET: GRANTA; ORIG_REF: XP_005273504_838_K/T;	1035.6	1044	1023.3	1066.3	989.7	1073.3	3141
>XP|7076 SEQ_SET: GRANTA; ORIG_REF: XP_005264318;	1196	1191.2	1196.7	1246.7	1282.6	1310.7	7042
>tr|A8K525|A8K525|1 SEQ_SET: UNI; ORIG_REF: tr|A8K525|A8K525_HUMAN; cDNA FLJ76817, highly similar to Homo sapiens non-POU domain containing, octamer-binding (NONO), mRNA OS=Homo sapiens PE=2 SV=1	3416	3281.3	3407.1	3275.9	3337.1	3164.4	3128
>sp|P02545|LMNA|1 SEQ_SET: UNI; ORIG_REF: sp|P02545|LMNA_HUMAN; Prelamin-A/C OS=Homo sapiens GN=LMNA PE=1 SV=1;;SEQ_SET: GRANTA; ORIG_REF: NP_733821;	1554.1	1634.4	1675.6	1825.3	1529.4	1660.3	4070
>XP|3814 SEQ_SET: GRANTA; ORIG_REF: XP_005253684;	1223.1	1249.8	1220.4	1190.6	1203.8	1211.8	7080
>tr|Q53EL1|Q53EL1|1 SEQ_SET: UNI; ORIG_REF: tr|Q53EL1|Q53EL1_HUMAN; Protein KIAA0196 variant (Fragment) OS=Homo sapiens PE=2 SV=1	1029.3	1068.8	1001.3	982.6	1025.7	1032.7	7448
>NP_005110_201|1 SEQ_SET: GRANTA; ORIG_REF: NP_005110_201_A/V;	2525.7	2610	2466.1	2522.8	2322.8	2407.6	6778
>XP|17322 SEQ_SET: GRANTA; ORIG_REF: XP_006721205;	591.1	569.7	582.8	624.3	622.7	593.9	3168
>sp|Q9UIQ6|LCAP|1 SEQ_SET: UNI; ORIG_REF: sp|Q9UIQ6|LCAP_HUMAN; Leucyl-cystinyl aminopeptidase OS=Homo sapiens GN=LNPEP PE=1 SV=3;;SEQ_SET: GRANTA; ORIG_REF: NP_005566;	1015.3	1014.9	875.2	978.2	945.6	1002.2	7576
>XP_006722130_461|1 SEQ_SET: GRANTA; ORIG_REF: XP_006722130_461_P/A;	15.5	13.9	14.2	20.3	14.3	14.6	6454
>tr|Q5U077|Q5U077|1 SEQ_SET: UNI; ORIG_REF: sp|P07195|LDHB_HUMAN; L-lactate dehydrogenase B chain OS=Homo sapiens GN=LDHB PE=1 SV=2;;SEQ_SET: UNI; ORIG_REF: tr|Q5U077|Q5U077_HUMAN; L-lactate dehydrogenase OS=Homo sapiens GN=LDHB PE=2 SV=1;;SEQ_SET: GRANTA; ORIG_REF: NP_001167568; ;;SEQ_SET: GRANTA; ORIG_REF: NP_002291;	3971.8	3985.3	4386.1	4072.2	4201.8	4141.8	3787
>XP|10201 SEQ_SET: GRANTA; ORIG_REF: XP_005274251;	2035.8	2005.1	2027.3	2026.5	2112.1	2060.5	3406
>XP|5779 SEQ_SET: GRANTA; ORIG_REF: XP_005260049;	1084.2	1017.1	725.7	894.1	1001.6	1003	3661
>sp|P68032|ACTC|1 SEQ_SET: UNI; ORIG_REF: sp|P68032|ACTC_HUMAN; Actin, alpha cardiac muscle 1 OS=Homo sapiens GN=ACTC1 PE=1 SV=1;;SEQ_SET: GRANTA; ORIG_REF: NP_005150;	788.5	806.8	799.3	830.5	776	854.7	6752
>tr|Q53HB3|Q53HB3|1 SEQ_SET: UNI; ORIG_REF: tr|Q53HB3|Q53HB3_HUMAN; Proteasome 26S ATPase subunit 1 variant (Fragment) OS=Homo sapiens PE=1 SV=1	2359.2	2482.4	2348.9	2406.5	2295.3	2433.8	6521
>tr|B4DHM5|B4DHM5|1 SEQ_SET: UNI; ORIG_REF: tr|B4DHM5|B4DHM5_HUMAN; Phosphoglycerate kinase OS=Homo sapiens PE=2 SV=1	229	233.1	170.2	202.6	173.2	219.3	5116
>XP_006722129_461|1 SEQ_SET: GRANTA; ORIG_REF: XP_006722129_461_P/A;	1154.8	1172.3	1039.4	1164	1032.5	1169.6	104
>XP|3452 SEQ_SET: GRANTA; ORIG_REF: XP_005252522;	1051.2	1158	1079.6	1175.7	1066.2	1188.9	5374
>tr|V9HVZ4|V9HVZ4|1 SEQ_SET: UNI; ORIG_REF: sp|P04406|G3P_HUMAN; Glyceraldehyde-3-phosphate dehydrogenase OS=Homo sapiens GN=GAPDH PE=1 SV=3;;SEQ_SET: UNI; ORIG_REF: tr|V9HVZ4|V9HVZ4_HUMAN; Glyceraldehyde-3-phosphate dehydrogenase OS=Homo sapiens GN=HEL-S-162eP PE=2 SV=1;;SEQ_SET: GRANTA; ORIG_REF: NP_002037; ;;SEQ_SET: GRANTA; ORIG_REF: NP_001276674; ;;SEQ_SET: GRANTA; ORIG_REF: NP_001276675;	4832.9	5101.5	5644.1	5036.9	5182.1	5002.3	4108
>tr|A0A024R4K3|A0A024R4K3|1 SEQ_SET: UNI; ORIG_REF: sp|P40926|MDHM_HUMAN; Malate dehydrogenase, mitochondrial OS=Homo sapiens GN=MDH2 PE=1 SV=3;;SEQ_SET: UNI; ORIG_REF: tr|A0A024R4K3|A0A024R4K3_HUMAN; Malate dehydrogenase OS=Homo sapiens GN=MDH2 PE=3 SV=1;;SEQ_SET: GRANTA; ORIG_REF: NP_005909;	4339.2	4041.8	3920.9	3714.4	4183.1	3721.2	2927
>XP|14021 SEQ_SET: GRANTA; ORIG_REF: XP_006715869;	46.5	48	54.1	48	53.5	55.6	5736
>tr|B7Z3K9|B7Z3K9|1 SEQ_SET: UNI; ORIG_REF: tr|B7Z3K9|B7Z3K9_HUMAN; Fructose-bisphosphate aldolase OS=Homo sapiens PE=2 SV=1	695.9	712.4	929.5	893.6	853.2	910.1	4329
>tr|D2CFK9|D2CFK9|1 SEQ_SET: UNI; ORIG_REF: sp|Q9BZE4|NOG1_HUMAN; Nucleolar GTP-binding protein 1 OS=Homo sapiens GN=GTPBP4 PE=1 SV=3;;SEQ_SET: UNI; ORIG_REF: tr|D2CFK9|D2CFK9_HUMAN; Nucleolar GTP-binding protein 1 OS=Homo sapiens GN=GTPBP4 PE=3 SV=1;;SEQ_SET: GRANTA; ORIG_REF: NP_036473;	1889.3	2141.8	1935.6	2075.2	1711.5	2026.9	710
>XP|18906 SEQ_SET: GRANTA; ORIG_REF: XP_006723822;	1394.2	1381.2	1402.2	1352	1412.6	1320.3	5044
>tr|A0A024R4U3|A0A024R4U3|1 SEQ_SET: UNI; ORIG_REF: sp|Q14166|TTL12_HUMAN; Tubulin--tyrosine ligase-like protein 12 OS=Homo sapiens GN=TTLL12 PE=1 SV=2;;SEQ_SET: UNI; ORIG_REF: tr|A0A024R4U3|A0A024R4U3_HUMAN; Tubulin tyrosine ligase-like family, member 12, isoform CRA_a OS=Homo sapiens GN=TTLL12 PE=4 SV=1;;SEQ_SET: GRANTA; ORIG_REF: NP_055955;	1486.4	1457.6	1677.7	1594.6	1604.4	1581.4	3981
>sp|Q14807|KIF22|1 SEQ_SET: UNI; ORIG_REF: sp|Q14807|KIF22_HUMAN; Kinesin-like protein KIF22 OS=Homo sapiens GN=KIF22 PE=1 SV=5;;SEQ_SET: GRANTA; ORIG_REF: NP_015556;	814.9	826.8	837.2	882.6	856.5	864.7	269
>sp|P48735|IDHP|1 SEQ_SET: UNI; ORIG_REF: sp|P48735|IDHP_HUMAN; Isocitrate dehydrogenase [NADP], mitochondrial OS=Homo sapiens GN=IDH2 PE=1 SV=2;;SEQ_SET: GRANTA; ORIG_REF: NP_002159;	2740.3	2840.7	2613.4	2683.1	2538.8	2529.8	5332
>tr|A0A024R794|A0A024R794|1 SEQ_SET: UNI; ORIG_REF: sp|Q9Y5L0|TNPO3_HUMAN; Transportin-3 OS=Homo sapiens GN=TNPO3 PE=1 SV=3;;SEQ_SET: UNI; ORIG_REF: tr|A0A024R794|A0A024R794_HUMAN; Transportin 3, isoform CRA_b OS=Homo sapiens GN=TNPO3 PE=4 SV=1;;SEQ_SET: GRANTA; ORIG_REF: NP_036602;	1547.2	1437.5	1516.3	1506.7	1567.3	1483.8	2271
>tr|B1AKJ5|B1AKJ5|1 SEQ_SET: UNI; ORIG_REF: tr|B1AKJ5|B1AKJ5_HUMAN; Nardilysin OS=Homo sapiens GN=NRD1 PE=1 SV=1;;SEQ_SET: GRANTA; ORIG_REF: NP_002516;	1472.1	1535.9	1464.9	1559.8	1399.5	1568.5	2587
>XP|18323 SEQ_SET: GRANTA; ORIG_REF: XP_006722776;	1033.4	1074.9	1031.4	1078.3	1002	1085.5	5076
>XP|6500 SEQ_SET: GRANTA; ORIG_REF: XP_005262685;	1372.9	1363.4	1341.2	1412.6	1331.1	1333.7	2012
>tr|Q59EL4|Q59EL4|1 SEQ_SET: UNI; ORIG_REF: tr|Q59EL4|Q59EL4_HUMAN; PRPF4 protein variant (Fragment) OS=Homo sapiens PE=2 SV=1	1782.1	1759.4	2089.9	1974.2	1960.9	1842	5222
>XP|18401 SEQ_SET: GRANTA; ORIG_REF: XP_006722886;	1625.4	1679.4	1679.1	1656	1600.8	1655.6	4287
>XP|14022 SEQ_SET: GRANTA; ORIG_REF: XP_006715870;	2855.5	2475.5	2876.1	2531.9	2818.7	2408.9	1569
>sp|Q06210|GFPT1|1 SEQ_SET: UNI; ORIG_REF: sp|Q06210|GFPT1_HUMAN; Glutamine--fructose-6-phosphate aminotransferase [isomerizing] 1 OS=Homo sapiens GN=GFPT1 PE=1 SV=3;;SEQ_SET: GRANTA; ORIG_REF: NP_001231639;	1600.5	1586.7	1594.3	1599.2	1561	1646.7	5646
>sp|Q8WVM8|SCFD1|1 SEQ_SET: UNI; ORIG_REF: sp|Q8WVM8|SCFD1_HUMAN; Sec1 family domain-containing protein 1 OS=Homo sapiens GN=SCFD1 PE=1 SV=4;;SEQ_SET: GRANTA; ORIG_REF: NP_057190;	1825.4	1815.9	1971	1946.2	1828.6	1885.8	2987
>sp|P07954|FUMH|1 SEQ_SET: UNI; ORIG_REF: sp|P07954|FUMH_HUMAN; Fumarate hydratase, mitochondrial OS=Homo sapiens GN=FH PE=1 SV=3;;SEQ_SET: GRANTA; ORIG_REF: NP_000134;	2383.4	2290.7	2256.5	2146.1	2281.1	2087	6265
>tr|A0A024QZG0|A0A024QZG0|1 SEQ_SET: UNI; ORIG_REF: tr|A0A024QZG0|A0A024QZG0_HUMAN; Ring finger protein 40, isoform CRA_a OS=Homo sapiens GN=RNF40 PE=4 SV=1;;SEQ_SET: GRANTA; ORIG_REF: NP_001273501; ;;SEQ_SET: GRANTA; ORIG_REF: NP_055586;	817.8	745.8	787.8	751.2	817.6	735.9	5734
>XP|5322 SEQ_SET: GRANTA; ORIG_REF: XP_005258516;	2106.7	1717.4	1955.5	1843.2	1980.9	1718.5	319
>sp|P41229|KDM5C|1 SEQ_SET: UNI; ORIG_REF: sp|P41229|KDM5C_HUMAN; Lysine-specific demethylase 5C OS=Homo sapiens GN=KDM5C PE=1 SV=2;;SEQ_SET: GRANTA; ORIG_REF: NP_004178;	703.3	718.4	721.3	750.9	768.6	791	5498
>NP|11057 SEQ_SET: GRANTA; ORIG_REF: NP_001247421; ;;SEQ_SET: GRANTA; ORIG_REF: NP_001247422;	1037.1	1101.5	1113	1142.3	1094.1	1155.6	2456
>sp|O60832|DKC1|1 SEQ_SET: UNI; ORIG_REF: sp|O60832|DKC1_HUMAN; H/ACA ribonucleoprotein complex subunit 4 OS=Homo sapiens GN=DKC1 PE=1 SV=3;;SEQ_SET: GRANTA; ORIG_REF: NP_001354;	1840.2	1849.7	1864.8	1870.7	1786	1792.1	3255
>sp|Q96L91|EP400|1 SEQ_SET: UNI; ORIG_REF: sp|Q96L91|EP400_HUMAN; E1A-binding protein p400 OS=Homo sapiens GN=EP400 PE=1 SV=4	921.2	929.5	918.9	937.2	910	932.6	2254
>tr|B0QY89|B0QY89|1 SEQ_SET: UNI; ORIG_REF: tr|B0QY89|B0QY89_HUMAN; Eukaryotic translation initiation factor 3 subunit L OS=Homo sapiens GN=EIF3L PE=1 SV=1	2941.2	3007.3	2946.7	2991.9	2837.2	3006.7	7218
>tr|B4DRM3|B4DRM3|1 SEQ_SET: UNI; ORIG_REF: tr|B4DRM3|B4DRM3_HUMAN; cDNA FLJ54492, highly similar to Eukaryotic translation initiation factor 4B OS=Homo sapiens PE=2 SV=1	3431.4	3401.1	3910.7	3493.6	3811.8	3594.3	4655
>tr|B2RAH5|B2RAH5|1 SEQ_SET: UNI; ORIG_REF: tr|B2RAH5|B2RAH5_HUMAN; Protein phosphatase 1 regulatory subunit 12 OS=Homo sapiens PE=2 SV=1	1269.6	1414.1	1235.5	1382	1224.9	1367.8	4105
>NP_055990_2054|1 SEQ_SET: GRANTA; ORIG_REF: NP_055990_2054_S/F;	485.4	456.2	503.8	495.3	495.8	472	3634
>tr|A0A024R8A7|A0A024R8A7|1 SEQ_SET: UNI; ORIG_REF: sp|Q96I24|FUBP3_HUMAN; Far upstream element-binding protein 3 OS=Homo sapiens GN=FUBP3 PE=1 SV=2;;SEQ_SET: UNI; ORIG_REF: tr|A0A024R8A7|A0A024R8A7_HUMAN; HCG31253, isoform CRA_a OS=Homo sapiens GN=hCG_31253 PE=4 SV=1;;SEQ_SET: GRANTA; ORIG_REF: NP_003925;	1153.5	1154.7	1199.2	1217.3	1128.7	1174.2	2636
>sp|Q9NYV4|CDK12|1 SEQ_SET: UNI; ORIG_REF: sp|Q9NYV4|CDK12_HUMAN; Cyclin-dependent kinase 12 OS=Homo sapiens GN=CDK12 PE=1 SV=2;;SEQ_SET: GRANTA; ORIG_REF: NP_057591;	1548	1647.2	1677.2	1695.7	1643.4	1655.4	6340
>tr|A8K7Z3|A8K7Z3|1 SEQ_SET: UNI; ORIG_REF: tr|A8K7Z3|A8K7Z3_HUMAN; cDNA FLJ77229, highly similar to Homo sapiens GRIP1 associated protein 1 (GRIPAP1), transcript variant 1, mRNA OS=Homo sapiens PE=2 SV=1	784.7	832.3	768.6	866.9	792.6	820.8	6855
>XP|12185 SEQ_SET: GRANTA; ORIG_REF: XP_006712933;	674.2	733.5	691.8	730.8	680.4	730.3	6918
>XP|16733 SEQ_SET: GRANTA; ORIG_REF: XP_006720231;	1828.8	1861.1	1826	1816.2	1771.6	1776.5	5244
>NP|7117 SEQ_SET: GRANTA; ORIG_REF: NP_001271317;	3418.7	3105.7	3339.7	3157.8	3246.7	3094.7	6401
>XP|16777 SEQ_SET: GRANTA; ORIG_REF: XP_006720306;	1105.9	1152.6	1278.1	1335.9	1299.8	1350.9	5341
>sp|Q9BQ52|RNZ2|1 SEQ_SET: UNI; ORIG_REF: sp|Q9BQ52|RNZ2_HUMAN; Zinc phosphodiesterase ELAC protein 2 OS=Homo sapiens GN=ELAC2 PE=1 SV=2;;SEQ_SET: GRANTA; ORIG_REF: NP_060597;	1498.8	1499.3	1480.6	1428.6	1600	1433.4	6679
>XP_006725127_230|1 SEQ_SET: GRANTA; ORIG_REF: XP_005250877_230_D/E; ;;SEQ_SET: GRANTA; ORIG_REF: XP_006725127_230_D/E;	3126.6	3067.6	3255.3	3114.2	3104.2	2971.4	6482
>sp|Q68EM7|RHG17|1 SEQ_SET: UNI; ORIG_REF: sp|Q68EM7|RHG17_HUMAN; Rho GTPase-activating protein 17 OS=Homo sapiens GN=ARHGAP17 PE=1 SV=1;;SEQ_SET: GRANTA; ORIG_REF: NP_001006635;	1553	1464.5	1578.5	1448.6	1584.5	1484.3	5504
>NP_660208_471|1 SEQ_SET: GRANTA; ORIG_REF: NP_660208_471_K/E;	976	1011.1	1010.5	1013	1016.9	1037.4	4858
>tr|J3KNL2|J3KNL2|1 SEQ_SET: UNI; ORIG_REF: tr|J3KNL2|J3KNL2_HUMAN; Septin-1 OS=Homo sapiens GN=SEPT1 PE=1 SV=2;;SEQ_SET: GRANTA; ORIG_REF: NP_443070;	1508.5	1498.1	1458.5	1462	1346.3	1363.5	2380
>XP|12454 SEQ_SET: GRANTA; ORIG_REF: XP_006713320;	1053	1066.6	986.8	1010.9	1016.9	1050.4	6890
>tr|A4D1X5|A4D1X5|1 SEQ_SET: UNI; ORIG_REF: sp|Q92556|ELMO1_HUMAN; Engulfment and cell motility protein 1 OS=Homo sapiens GN=ELMO1 PE=1 SV=2;;SEQ_SET: UNI; ORIG_REF: tr|A4D1X5|A4D1X5_HUMAN; Engulfment and cell motility 1 (Ced-12 homolog, C. elegans) OS=Homo sapiens GN=ELMO1 PE=2 SV=1;;SEQ_SET: GRANTA; ORIG_REF: NP_001193409; ;;SEQ_SET: GRANTA; ORIG_REF: NP_001193411; ;;SEQ_SET: GRANTA; ORIG_REF: …	2469.3	2427	2527.1	2415.6	2516.8	2450	1598
>NP|164 SEQ_SET: GRANTA; ORIG_REF: NP_001002858;	2855.6	2951.8	2788.7	2732.2	2595.3	2634.8	3672
>sp|P09960|LKHA4|1 SEQ_SET: UNI; ORIG_REF: sp|P09960|LKHA4_HUMAN; Leukotriene A-4 hydrolase OS=Homo sapiens GN=LTA4H PE=1 SV=2;;SEQ_SET: GRANTA; ORIG_REF: NP_000886;	2786.6	2758.7	2808.3	2744.5	2728.6	2728.2	7093
>tr|V9HWC7|V9HWC7|1 SEQ_SET: UNI; ORIG_REF: sp|P30041|PRDX6_HUMAN; Peroxiredoxin-6 OS=Homo sapiens GN=PRDX6 PE=1 SV=3;;SEQ_SET: UNI; ORIG_REF: tr|V9HWC7|V9HWC7_HUMAN; Epididymis secretory sperm binding protein Li 128m OS=Homo sapiens GN=HEL-S-128m PE=2 SV=1;;SEQ_SET: GRANTA; ORIG_REF: NP_004896;	3270.2	3236.6	3824.6	3455.7	3420	3421.8	2513
>sp|Q99661|KIF2C|1 SEQ_SET: UNI; ORIG_REF: sp|Q99661|KIF2C_HUMAN; Kinesin-like protein KIF2C OS=Homo sapiens GN=KIF2C PE=1 SV=2;;SEQ_SET: GRANTA; ORIG_REF: NP_006836;	1800.3	1805	1743.2	1727.5	1773.9	1732.3	4635
>tr|B2RCD8|B2RCD8|1 SEQ_SET: UNI; ORIG_REF: tr|B2RCD8|B2RCD8_HUMAN; cDNA, FLJ96012, highly similar to Homo sapiens interferon regulatory factor 2 binding protein 1 (IRF2BP1), mRNA OS=Homo sapiens PE=2 SV=1	1076	1040.1	1132.7	1026.2	1126.6	991	5302
>sp|O43175|SERA|1 SEQ_SET: UNI; ORIG_REF: sp|O43175|SERA_HUMAN; D-3-phosphoglycerate dehydrogenase OS=Homo sapiens GN=PHGDH PE=1 SV=4;;SEQ_SET: GRANTA; ORIG_REF: NP_006614;	1690	1665.1	1931.1	1841.1	1653.1	1633.4	1764
>XP|4763 SEQ_SET: GRANTA; ORIG_REF: XP_005256713;	1084.4	1018.2	743.3	855	936.1	912.3	4164
>sp|P35998|PRS7|1 SEQ_SET: UNI; ORIG_REF: sp|P35998|PRS7_HUMAN; 26S protease regulatory subunit 7 OS=Homo sapiens GN=PSMC2 PE=1 SV=3;;SEQ_SET: GRANTA; ORIG_REF: NP_002794;	2564.8	2618.4	2609.6	2636.6	2623.8	2624.1	854
>tr|B2RAR6|B2RAR6|1 SEQ_SET: UNI; ORIG_REF: tr|B2RAR6|B2RAR6_HUMAN; cDNA, FLJ95068, highly similar to Homo sapiens eukaryotic translation elongation factor 1 delta (guanine nucleotide exchange protein) (EEF1D), transcript variant 1, mRNA OS=Homo sapiens PE=2 SV=1	29.7	40.6	32.2	27.4	45.8	25.2	6621
>tr|A8K3B6|A8K3B6|1 SEQ_SET: UNI; ORIG_REF: tr|A8K3B6|A8K3B6_HUMAN; cDNA FLJ78579, highly similar to Homo sapiens c-src tyrosine kinase (CSK), mRNA OS=Homo sapiens PE=2 SV=1	2100.7	2169	2138.7	2154.7	2222	2276.6	5532
>tr|B5BUB1|B5BUB1|1 SEQ_SET: UNI; ORIG_REF: tr|B5BUB1|B5BUB1_HUMAN; RuvB-like 1 (Fragment) OS=Homo sapiens GN=RUVBL1 PE=2 SV=1	2467.1	2488.2	2790.3	2534.7	2650.4	2562.2	2804
>XP|10340 SEQ_SET: GRANTA; ORIG_REF: XP_005274714;	1968.3	1919.9	2151.5	2010.3	2141.7	2049.9	5622
>tr|B3KRW4|B3KRW4|1 SEQ_SET: UNI; ORIG_REF: tr|B3KRW4|B3KRW4_HUMAN; cDNA FLJ34980 fis, clone OCBBF2000522, highly similar to Rab GTPase-binding effector protein 2 OS=Homo sapiens PE=2 SV=1	982.2	989.2	956.9	948.9	944.7	914.6	1275
>sp|Q7Z3K3|POGZ|1 SEQ_SET: UNI; ORIG_REF: sp|Q7Z3K3|POGZ_HUMAN; Pogo transposable element with ZNF domain OS=Homo sapiens GN=POGZ PE=1 SV=2;;SEQ_SET: GRANTA; ORIG_REF: NP_055915; ;;SEQ_SET: GRANTA; ORIG_REF: XP_005245056; ;;SEQ_SET: GRANTA; ORIG_REF: XP_005245057; ;;SEQ_SET: GRANTA; ORIG_REF: XP_005245058;	1223.3	1209.2	1242	1203.2	1128.8	1160.3	6611
>tr|A0A087WV73|A0A087WV73|1 SEQ_SET: UNI; ORIG_REF: tr|A0A087WV73|A0A087WV73_HUMAN; Probable 28S rRNA (cytosine(4447)-C(5))-methyltransferase OS=Homo sapiens GN=NOP2 PE=1 SV=1	2070.9	2127.5	2114.3	2112.2	2130	2130.1	6267
>tr|E7ESC6|E7ESC6|1 SEQ_SET: UNI; ORIG_REF: tr|E7ESC6|E7ESC6_HUMAN; Exportin-7 OS=Homo sapiens GN=XPO7 PE=1 SV=1	1024.3	1002.9	1106	1057.4	1083.6	1071.1	180
>NP|3272 SEQ_SET: GRANTA; ORIG_REF: NP_001164006;	1921.2	1912.2	1725.8	1673.2	1876.3	1699.7	1774
>XP|8332 SEQ_SET: GRANTA; ORIG_REF: XP_005268265;	1070.2	1073.4	1095.4	1095.4	1060.9	1112.4	2287
>NP_001131024_783|1 SEQ_SET: GRANTA; ORIG_REF: NP_001131024_783_H/D;	2059.4	2086.9	2055.4	2003.5	2020.2	2010.4	4757
>sp|Q96HW7|INT4|1 SEQ_SET: UNI; ORIG_REF: sp|Q96HW7|INT4_HUMAN; Integrator complex subunit 4 OS=Homo sapiens GN=INTS4 PE=1 SV=2;;SEQ_SET: GRANTA; ORIG_REF: NP_291025;	1270.1	1196.4	1265	1212.5	1229.6	1171.2	7435
>sp|Q9UBT2|SAE2|1 SEQ_SET: UNI; ORIG_REF: sp|Q9UBT2|SAE2_HUMAN; SUMO-activating enzyme subunit 2 OS=Homo sapiens GN=UBA2 PE=1 SV=2;;SEQ_SET: GRANTA; ORIG_REF: NP_005490;	1989.9	1909.5	2062.3	1935.4	1968.1	1843.2	1566
>NP_055861_1192|1 SEQ_SET: GRANTA; ORIG_REF: NP_055861_1192_D/E;	896.3	986.1	734.5	854.3	747.2	852.3	2491
>XP|11505 SEQ_SET: GRANTA; ORIG_REF: XP_006711906; ;;SEQ_SET: GRANTA; ORIG_REF: XP_006725037;	839.9	888.4	858.5	899.2	850.9	923.1	4772
>XP|6792 SEQ_SET: GRANTA; ORIG_REF: XP_005263479;	748.6	670.8	728.4	719.6	780.7	722	234
>sp|O15371|EIF3D|1 SEQ_SET: UNI; ORIG_REF: sp|O15371|EIF3D_HUMAN; Eukaryotic translation initiation factor 3 subunit D OS=Homo sapiens GN=EIF3D PE=1 SV=1;;SEQ_SET: GRANTA; ORIG_REF: NP_003744;	2423.9	2367.3	2403	2363.8	2588	2447.9	2171
>tr|Q4LE60|Q4LE60|1 SEQ_SET: UNI; ORIG_REF: tr|Q4LE60|Q4LE60_HUMAN; TNPO2 variant protein (Fragment) OS=Homo sapiens GN=TNPO2 variant protein PE=2 SV=1	916.1	869.1	934.3	931.4	853.6	873.3	6619
>tr|V9HWE5|V9HWE5|1 SEQ_SET: UNI; ORIG_REF: sp|Q96KP4|CNDP2_HUMAN; Cytosolic non-specific dipeptidase OS=Homo sapiens GN=CNDP2 PE=1 SV=2;;SEQ_SET: UNI; ORIG_REF: tr|V9HWE5|V9HWE5_HUMAN; CNDP dipeptidase 2 (Metallopeptidase M20 family), isoform CRA_c OS=Homo sapiens GN=HEL-S-13 PE=2 SV=1;;SEQ_SET: GRANTA; ORIG_REF: NP_060705; ;;SEQ_SET: GRANTA; ORIG_REF: XP_005266785; ;;SEQ_SET: GRANTA; ORIG_REF: …	1787.4	2096.5	1881.5	2181.3	1818.2	2225.9	5933
>sp|P50579|MAP2|1 SEQ_SET: UNI; ORIG_REF: sp|P50579|MAP2_HUMAN; Methionine aminopeptidase 2 OS=Homo sapiens GN=METAP2 PE=1 SV=1;;SEQ_SET: GRANTA; ORIG_REF: NP_006829;	2035.7	2029.8	1967.9	2041.8	1875.9	1949.1	7119
>sp|Q7Z6E9|RBBP6|1 SEQ_SET: UNI; ORIG_REF: sp|Q7Z6E9|RBBP6_HUMAN; E3 ubiquitin-protein ligase RBBP6 OS=Homo sapiens GN=RBBP6 PE=1 SV=1;;SEQ_SET: GRANTA; ORIG_REF: NP_008841;	994.5	1070.4	1061	1032.1	1005	1083	6424
>XP|15594 SEQ_SET: GRANTA; ORIG_REF: XP_006718412;	1096	1065	1210.8	1187.4	1212.9	1244.1	5670
>XP|5102 SEQ_SET: GRANTA; ORIG_REF: XP_005257825;	1336	1356.8	1306.7	1297.9	1324.4	1350.1	1596
>tr|A6H8Y5|A6H8Y5|1 SEQ_SET: UNI; ORIG_REF: tr|A6H8Y5|A6H8Y5_HUMAN; Nibrin OS=Homo sapiens GN=NBN PE=2 SV=1	778.4	829.9	776.7	842.7	776.9	821.5	4857
>sp|Q8IX12|CCAR1|1 SEQ_SET: UNI; ORIG_REF: sp|Q8IX12|CCAR1_HUMAN; Cell division cycle and apoptosis regulator protein 1 OS=Homo sapiens GN=CCAR1 PE=1 SV=2;;SEQ_SET: GRANTA; ORIG_REF: NP_060707;	1580.5	1552.7	1680.7	1592.3	1562.8	1538	4181
>tr|Q96HX0|Q96HX0|1 SEQ_SET: UNI; ORIG_REF: tr|Q96HX0|Q96HX0_HUMAN; TUBB2C protein (Fragment) OS=Homo sapiens GN=TUBB2C PE=2 SV=1	45.9	93.7	29.9	61.2	37.6	92.3	4731
>tr|Q59ET0|Q59ET0|1 SEQ_SET: UNI; ORIG_REF: tr|Q59ET0|Q59ET0_HUMAN; Glucan , branching enzyme 1 variant (Fragment) OS=Homo sapiens PE=2 SV=1	2297.3	2308.2	2563	2510.2	2493.2	2564.8	5159
>XP|1925 SEQ_SET: GRANTA; ORIG_REF: XP_005247870;	1112.1	1139.9	1181.7	1207.4	1182.8	1223.6	7724
>XP|10947 SEQ_SET: GRANTA; ORIG_REF: XP_006711085;	33.5	34.7	32.4	37.8	32.7	33.1	3517
>sp|Q93034|CUL5|1 SEQ_SET: UNI; ORIG_REF: sp|Q93034|CUL5_HUMAN; Cullin-5 OS=Homo sapiens GN=CUL5 PE=1 SV=4;;SEQ_SET: GRANTA; ORIG_REF: NP_003469;	1026.1	1019.3	1110.5	1059.5	986	1071.2	1303
>tr|E9PEB5|E9PEB5|1 SEQ_SET: UNI; ORIG_REF: tr|E9PEB5|E9PEB5_HUMAN; Far upstream element-binding protein 1 OS=Homo sapiens GN=FUBP1 PE=1 SV=1	2653	2698.6	2546.6	2581.4	2535.4	2576	7704
>tr|Q86U75|Q86U75|1 SEQ_SET: UNI; ORIG_REF: tr|Q86U75|Q86U75_HUMAN; Dihydropyrimidinase-like 2 OS=Homo sapiens PE=2 SV=1	75.2	79.2	80.5	73.8	75.8	85.9	2775
>sp|P62495|ERF1|1 SEQ_SET: UNI; ORIG_REF: sp|P62495|ERF1_HUMAN; Eukaryotic peptide chain release factor subunit 1 OS=Homo sapiens GN=ETF1 PE=1 SV=3;;SEQ_SET: GRANTA; ORIG_REF: NP_004721;	2731	2620.6	2688.7	2733.2	2716.3	2728	4449
>tr|A0A024QZ89|A0A024QZ89|1 SEQ_SET: UNI; ORIG_REF: tr|A0A024QZ89|A0A024QZ89_HUMAN; Component of oligomeric golgi complex 4, isoform CRA_d OS=Homo sapiens GN=COG4 PE=4 SV=1;;SEQ_SET: GRANTA; ORIG_REF: NP_056201_162_T/I;	819.6	812.7	906.7	850.1	879.1	869.2	254
>NP|6861 SEQ_SET: GRANTA; ORIG_REF: NP_001269588;	948	894.1	926.2	951.5	949.4	949.1	3181
>tr|Q53YD7|Q53YD7|1 SEQ_SET: UNI; ORIG_REF: sp|P26641|EF1G_HUMAN; Elongation factor 1-gamma OS=Homo sapiens GN=EEF1G PE=1 SV=3;;SEQ_SET: UNI; ORIG_REF: tr|Q53YD7|Q53YD7_HUMAN; EEF1G protein OS=Homo sapiens GN=EEF1G PE=2 SV=1;;SEQ_SET: GRANTA; ORIG_REF: NP_001395;	3498.4	3496.1	4208.7	3651	3932	3525.2	44
>tr|A0A096LPC5|A0A096LPC5|1 SEQ_SET: UNI; ORIG_REF: tr|A0A096LPC5|A0A096LPC5_HUMAN; WASH complex subunit FAM21C OS=Homo sapiens GN=FAM21C PE=4 SV=1	792.9	822.9	831.1	789.2	807.8	795.9	3937
>sp|Q6NZY4|ZCHC8|1 SEQ_SET: UNI; ORIG_REF: sp|Q6NZY4|ZCHC8_HUMAN; Zinc finger CCHC domain-containing protein 8 OS=Homo sapiens GN=ZCCHC8 PE=1 SV=2;;SEQ_SET: GRANTA; ORIG_REF: NP_060082;	1164.2	1191.5	1201.4	1232	1137.7	1185	7723
>sp|Q96PK6|RBM14|1 SEQ_SET: UNI; ORIG_REF: sp|Q96PK6|RBM14_HUMAN; RNA-binding protein 14 OS=Homo sapiens GN=RBM14 PE=1 SV=2;;SEQ_SET: GRANTA; ORIG_REF: NP_006319;	2186.5	2167	2282	2143.7	2205.1	2170.1	1687
>sp|O43156|TTI1|1 SEQ_SET: UNI; ORIG_REF: sp|O43156|TTI1_HUMAN; TELO2-interacting protein 1 homolog OS=Homo sapiens GN=TTI1 PE=1 SV=3;;SEQ_SET: GRANTA; ORIG_REF: NP_055472; ;;SEQ_SET: GRANTA; ORIG_REF: XP_005260678;	522.2	492.7	510	508.5	518.2	566.8	5360
>sp|Q06124|PTN11|1 SEQ_SET: UNI; ORIG_REF: sp|Q06124|PTN11_HUMAN; Tyrosine-protein phosphatase non-receptor type 11 OS=Homo sapiens GN=PTPN11 PE=1 SV=2;;SEQ_SET: GRANTA; ORIG_REF: XP_006719589;	1680.7	1634.7	1775.8	1687.7	1709.2	1689.1	5955
>tr|Q8IYN3|Q8IYN3|1 SEQ_SET: UNI; ORIG_REF: tr|Q8IYN3|Q8IYN3_HUMAN; HMHA1 protein (Fragment) OS=Homo sapiens GN=HMHA1 PE=2 SV=1	128.3	136	128.4	131.6	123.9	131.1	2817
>sp|Q9UBB4|ATX10|1 SEQ_SET: UNI; ORIG_REF: sp|Q9UBB4|ATX10_HUMAN; Ataxin-10 OS=Homo sapiens GN=ATXN10 PE=1 SV=1;;SEQ_SET: GRANTA; ORIG_REF: NP_037368;	1793.8	1852.3	1767.8	1814.8	1777	1810.9	4029
>tr|A0A087WUL0|A0A087WUL0|1 SEQ_SET: UNI; ORIG_REF: tr|A0A087WUL0|A0A087WUL0_HUMAN; Bifunctional ATP-dependent dihydroxyacetone kinase/FAD-AMP lyase (cyclizing) OS=Homo sapiens GN=DAK PE=1 SV=1	1282.5	1315	1373.7	1319.4	1288.1	1290.3	6979
>NP_055535_697|1 SEQ_SET: GRANTA; ORIG_REF: NP_055535_697_T/I;	685.6	670.9	827.3	711	786.4	719.7	5609
>tr|A0A024QZ30|A0A024QZ30|1 SEQ_SET: UNI; ORIG_REF: sp|P31040|SDHA_HUMAN; Succinate dehydrogenase [ubiquinone] flavoprotein subunit, mitochondrial OS=Homo sapiens GN=SDHA PE=1 SV=2;;SEQ_SET: UNI; ORIG_REF: tr|A0A024QZ30|A0A024QZ30_HUMAN; Succinate dehydrogenase complex, subunit A, flavoprotein (Fp), isoform CRA_b OS=Homo sapiens GN=SDHA PE=4 SV=1;;SEQ_SET: GRANTA; ORIG_REF: NP_004159;	1325.1	1306.4	1125.7	1136.5	1211.6	1207	3952
>tr|B7ZKT9|B7ZKT9|1 SEQ_SET: UNI; ORIG_REF: tr|B7ZKT9|B7ZKT9_HUMAN; KIAA1033 protein OS=Homo sapiens GN=KIAA1033 PE=2 SV=1;;SEQ_SET: GRANTA; ORIG_REF: XP_005268799_902_V/I; ;;SEQ_SET: GRANTA; ORIG_REF: NP_001280569_902_V/I;	710.2	731.6	682.6	736.4	698.1	723.1	2258
>sp|P23258|TBG1|1 SEQ_SET: UNI; ORIG_REF: sp|P23258|TBG1_HUMAN; Tubulin gamma-1 chain OS=Homo sapiens GN=TUBG1 PE=1 SV=2;;SEQ_SET: GRANTA; ORIG_REF: NP_001061;	844	909.1	876.3	924.2	895.3	917.8	2791
>NP|7698 SEQ_SET: GRANTA; ORIG_REF: NP_002085;	1936.8	2020.3	2071.3	2025.5	1991	2089.2	1206
>tr|E9PKP7|E9PKP7|1 SEQ_SET: UNI; ORIG_REF: tr|E9PKP7|E9PKP7_HUMAN; Nucleolar transcription factor 1 OS=Homo sapiens GN=UBTF PE=1 SV=1	2109.9	2231.1	2175.5	2217	2142.1	2093.1	3422
>XP_006723664_502|1 SEQ_SET: GRANTA; ORIG_REF: XP_006723664_502_D/N; ;;SEQ_SET: GRANTA; ORIG_REF: NP_002853_502_D/N;	65.5	49.2	78.4	59.9	59.4	57.3	1474
>tr|B2R659|B2R659|1 SEQ_SET: UNI; ORIG_REF: tr|B2R659|B2R659_HUMAN; cDNA, FLJ92803, highly similar to Homo sapiens hydroxysteroid (17-beta) dehydrogenase 4 (HSD17B4), mRNA OS=Homo sapiens PE=2 SV=1	1483.8	1429.7	1466.4	1439.4	1499.7	1464.3	3286
>sp|Q32MZ4|LRRF1|1 SEQ_SET: UNI; ORIG_REF: sp|Q32MZ4|LRRF1_HUMAN; Leucine-rich repeat flightless-interacting protein 1 OS=Homo sapiens GN=LRRFIP1 PE=1 SV=2;;SEQ_SET: GRANTA; ORIG_REF: NP_001131024;	40.4	42	41.1	43.5	35.9	38.6	3741
>tr|A0A087X2I1|A0A087X2I1|1 SEQ_SET: UNI; ORIG_REF: tr|A0A087X2I1|A0A087X2I1_HUMAN; 26S protease regulatory subunit 10B OS=Homo sapiens GN=PSMC6 PE=1 SV=1;;SEQ_SET: GRANTA; ORIG_REF: NP_002797;	2167.2	2200.3	2239.9	2248.3	2185.2	2226.4	31
>tr|B2RNR6|B2RNR6|1 SEQ_SET: UNI; ORIG_REF: tr|B2RNR6|B2RNR6_HUMAN; Zinc finger RNA binding protein OS=Homo sapiens GN=ZFR PE=2 SV=1	1210	1196.4	1218.4	1235.9	1236.4	1246.1	2655
>sp|Q96JH7|VCIP1|1 SEQ_SET: UNI; ORIG_REF: sp|Q96JH7|VCIP1_HUMAN; Deubiquitinating protein VCIP135 OS=Homo sapiens GN=VCPIP1 PE=1 SV=2;;SEQ_SET: GRANTA; ORIG_REF: NP_079330;	812.7	920.3	860.4	900.4	824.4	897.5	1875
>sp|P11216|PYGB|1 SEQ_SET: UNI; ORIG_REF: sp|P11216|PYGB_HUMAN; Glycogen phosphorylase, brain form OS=Homo sapiens GN=PYGB PE=1 SV=5;;SEQ_SET: GRANTA; ORIG_REF: NP_002853; ;;SEQ_SET: GRANTA; ORIG_REF: XP_006723664;	1002.3	972.2	1036.3	985.1	1000.7	972.6	436
>tr|A0A024R5X3|A0A024R5X3|1 SEQ_SET: UNI; ORIG_REF: tr|A0A024R5X3|A0A024R5X3_HUMAN; SAFB-like, transcription modulator, isoform CRA_b OS=Homo sapiens GN=SLTM PE=4 SV=1	1990.9	1974.1	1930.3	1933.7	1906.8	1846.6	7087
>NP_002624_221|1 SEQ_SET: GRANTA; ORIG_REF: NP_002624_221_R/C;	1621.9	1622.9	1745.2	1708.9	1647.1	1683.3	3222
>sp|Q8NEB9|PK3C3|1 SEQ_SET: UNI; ORIG_REF: sp|Q8NEB9|PK3C3_HUMAN; Phosphatidylinositol 3-kinase catalytic subunit type 3 OS=Homo sapiens GN=PIK3C3 PE=1 SV=1;;SEQ_SET: GRANTA; ORIG_REF: NP_002638;	897.7	925.4	935.5	970.8	927.7	1021.7	6081
>tr|H7C2I1|H7C2I1|1 SEQ_SET: UNI; ORIG_REF: tr|H7C2I1|H7C2I1_HUMAN; Protein arginine N-methyltransferase 1 OS=Homo sapiens GN=PRMT1 PE=1 SV=1;;SEQ_SET: GRANTA; ORIG_REF: NP_001527;	2351.7	2253.8	2370	2332.6	2207.2	2291.6	3815
>sp|Q13206|DDX10|1 SEQ_SET: UNI; ORIG_REF: sp|Q13206|DDX10_HUMAN; Probable ATP-dependent RNA helicase DDX10 OS=Homo sapiens GN=DDX10 PE=1 SV=2;;SEQ_SET: GRANTA; ORIG_REF: NP_004389;	1203.7	1186.1	1148.6	1208.1	1126.1	1149.4	4941
>XP_005267638_148|1 SEQ_SET: GRANTA; ORIG_REF: XP_005267638_148_D/E; ;;SEQ_SET: GRANTA; ORIG_REF: NP_001632_148_D/E; ;;SEQ_SET: GRANTA; ORIG_REF: NP_542379_148_D/E; ;;SEQ_SET: GRANTA; ORIG_REF: NP_001231178_148_D/E; ;;SEQ_SET: GRANTA; ORIG_REF: NP_542380_148_D/E;	27.8	30	25.7	30.2	29.8	31.2	2391
>tr|Q5TZP7|Q5TZP7|1 SEQ_SET: UNI; ORIG_REF: sp|P27695|APEX1_HUMAN; DNA-(apurinic or apyrimidinic site) lyase OS=Homo sapiens GN=APEX1 PE=1 SV=2;;SEQ_SET: UNI; ORIG_REF: tr|Q5TZP7|Q5TZP7_HUMAN; APEX nuclease (Multifunctional DNA repair enzyme) 1 OS=Homo sapiens GN=APEX1 PE=2 SV=1;;SEQ_SET: GRANTA; ORIG_REF: NP_001231178; ;;SEQ_SET: GRANTA; ORIG_REF: NP_001632; ;;SEQ_SET: GRANTA; ORIG_REF: NP_54237…	2288.8	2404.5	3110.3	2677.9	2580.1	2518.6	217
>tr|B2R665|B2R665|1 SEQ_SET: UNI; ORIG_REF: tr|B2R665|B2R665_HUMAN; cDNA, FLJ92810, highly similar to Homo sapiens protein phosphatase 1G (formerly 2C), magnesium-dependent, gamma isoform (PPM1G), mRNA OS=Homo sapiens PE=2 SV=1	2318.9	2510.7	2274	2299.3	2288.5	2274.8	5342
>sp|Q9UGR2|Z3H7B|1 SEQ_SET: UNI; ORIG_REF: sp|Q9UGR2|Z3H7B_HUMAN; Zinc finger CCCH domain-containing protein 7B OS=Homo sapiens GN=ZC3H7B PE=1 SV=1	1105.2	1164.1	1215.3	1195.4	1279.4	1231.2	5093
>XP|2530 SEQ_SET: GRANTA; ORIG_REF: XP_005249700; ;;SEQ_SET: GRANTA; ORIG_REF: XP_006715720;	522.1	518.3	506.8	510.7	522.3	517.1	2784
>sp|Q86Y56|HEAT2|1 SEQ_SET: UNI; ORIG_REF: sp|Q86Y56|HEAT2_HUMAN; HEAT repeat-containing protein 2 OS=Homo sapiens GN=HEATR2 PE=1 SV=4;;SEQ_SET: GRANTA; ORIG_REF: NP_060272;	1109.8	1094.9	1199.4	1122.1	1205.5	1161.4	5677
>sp|Q9UBF2|COPG2|1 SEQ_SET: UNI; ORIG_REF: sp|Q9UBF2|COPG2_HUMAN; Coatomer subunit gamma-2 OS=Homo sapiens GN=COPG2 PE=1 SV=1;;SEQ_SET: GRANTA; ORIG_REF: NP_036265;	931.7	892.8	895.3	919.2	906.6	897.6	3917
>tr|A0A087WSY9|A0A087WSY9|1 SEQ_SET: UNI; ORIG_REF: tr|A0A087WSY9|A0A087WSY9_HUMAN; Thioredoxin reductase 1, cytoplasmic OS=Homo sapiens GN=TXNRD1 PE=4 SV=1	1327.1	1312.1	1305.8	1323.3	1242.7	1273.2	6641
>XP|20676 SEQ_SET: GRANTA; ORIG_REF: XP_006712609;	1847.7	1891	1916.8	1897.7	1837.7	1943.2	7799
>NP|6878 SEQ_SET: GRANTA; ORIG_REF: NP_001269633;	1717.1	1693.1	1837.6	1860.4	1762.6	1773	22
>sp|Q96G03|PGM2|1 SEQ_SET: UNI; ORIG_REF: sp|Q96G03|PGM2_HUMAN; Phosphoglucomutase-2 OS=Homo sapiens GN=PGM2 PE=1 SV=4;;SEQ_SET: GRANTA; ORIG_REF: NP_060760;	1975.9	1923.7	1944.4	1934.6	1897.4	1907.8	1004
>sp|Q14643|ITPR1|1 SEQ_SET: UNI; ORIG_REF: sp|Q14643|ITPR1_HUMAN; Inositol 1,4,5-trisphosphate receptor type 1 OS=Homo sapiens GN=ITPR1 PE=1 SV=3	585.4	627	441.8	563	602.1	608.8	5386
>sp|Q13451|FKBP5|1 SEQ_SET: UNI; ORIG_REF: sp|Q13451|FKBP5_HUMAN; Peptidyl-prolyl cis-trans isomerase FKBP5 OS=Homo sapiens GN=FKBP5 PE=1 SV=2;;SEQ_SET: GRANTA; ORIG_REF: NP_001139247; ;;SEQ_SET: GRANTA; ORIG_REF: NP_001139248; ;;SEQ_SET: GRANTA; ORIG_REF: NP_004108;	1884	1839.6	1860.5	1818.3	1895	1871.4	1054
>tr|B2RDY9|B2RDY9|1 SEQ_SET: UNI; ORIG_REF: tr|B2RDY9|B2RDY9_HUMAN; Adenylyl cyclase-associated protein OS=Homo sapiens PE=2 SV=1	3883.3	3863	3957	3743.5	3924.1	3880.8	2473
>NP_644670_154|1 SEQ_SET: GRANTA; ORIG_REF: NP_644670_154_V/I;	34.6	31.1	34.3	31.1	28.9	40.9	6732
>tr|A0A024R6Q1|A0A024R6Q1|1 SEQ_SET: UNI; ORIG_REF: sp|P55010|IF5_HUMAN; Eukaryotic translation initiation factor 5 OS=Homo sapiens GN=EIF5 PE=1 SV=2;;SEQ_SET: UNI; ORIG_REF: tr|A0A024R6Q1|A0A024R6Q1_HUMAN; Eukaryotic translation initiation factor 5, isoform CRA_b OS=Homo sapiens GN=EIF5 PE=4 SV=1;;SEQ_SET: GRANTA; ORIG_REF: NP_001960; ;;SEQ_SET: GRANTA; ORIG_REF: NP_892116;	2318.5	2329.5	2405.2	2396.4	2491.3	2490.2	6675
>XP|4694 SEQ_SET: GRANTA; ORIG_REF: XP_005256484;	268.1	269.7	269	241.5	301.5	242.2	2136
>tr|A0A024RBE7|A0A024RBE7|1 SEQ_SET: UNI; ORIG_REF: sp|P42167|LAP2B_HUMAN; Lamina-associated polypeptide 2, isoforms beta/gamma OS=Homo sapiens GN=TMPO PE=1 SV=2;;SEQ_SET: UNI; ORIG_REF: tr|A0A024RBE7|A0A024RBE7_HUMAN; Thymopoietin, isoform CRA_c OS=Homo sapiens GN=TMPO PE=4 SV=1;;SEQ_SET: GRANTA; ORIG_REF: NP_001027454;	929.1	965.7	612.7	819.9	905.1	965.2	4107
>XP|742 SEQ_SET: GRANTA; ORIG_REF: NP_149075; ;;SEQ_SET: GRANTA; ORIG_REF: XP_006713084; ;;SEQ_SET: GRANTA; ORIG_REF: XP_006713085;	1397.3	1350.3	1380.5	1320.3	1379.6	1242	4796
>NP|4973 SEQ_SET: GRANTA; ORIG_REF: NP_001229766;	555.3	535.4	621.3	594.9	609.1	576.8	1828
>tr|A0A024RAC5|A0A024RAC5|1 SEQ_SET: UNI; ORIG_REF: sp|Q9P258|RCC2_HUMAN; Protein RCC2 OS=Homo sapiens GN=RCC2 PE=1 SV=2;;SEQ_SET: UNI; ORIG_REF: tr|A0A024RAC5|A0A024RAC5_HUMAN; Regulator of chromosome condensation 2, isoform CRA_a OS=Homo sapiens GN=RCC2 PE=4 SV=1;;SEQ_SET: GRANTA; ORIG_REF: NP_001129676; ;;SEQ_SET: GRANTA; ORIG_REF: NP_061185;	1718.1	1707.6	1782.2	1763.7	1733.1	1743.5	4504
>XP|9637 SEQ_SET: GRANTA; ORIG_REF: XP_005272270;	966.3	896.4	970.2	959.5	947.7	920.3	5071
>sp|P43304|GPDM|1 SEQ_SET: UNI; ORIG_REF: sp|P43304|GPDM_HUMAN; Glycerol-3-phosphate dehydrogenase, mitochondrial OS=Homo sapiens GN=GPD2 PE=1 SV=3;;SEQ_SET: GRANTA; ORIG_REF: NP_000399; ;;SEQ_SET: GRANTA; ORIG_REF: NP_001076581; ;;SEQ_SET: GRANTA; ORIG_REF: XP_005246526;	1134	1208.7	1042.5	1079.2	1109.6	1131.6	200
>sp|P29966|MARCS|1 SEQ_SET: UNI; ORIG_REF: sp|P29966|MARCS_HUMAN; Myristoylated alanine-rich C-kinase substrate OS=Homo sapiens GN=MARCKS PE=1 SV=4;;SEQ_SET: GRANTA; ORIG_REF: NP_002347;	2852.7	2708.2	2917.2	2789.3	2911.9	2841.2	7363
>XP|1572 SEQ_SET: GRANTA; ORIG_REF: XP_005246733;	1689.7	1731.8	1749.1	1758.5	1721.7	1736	3819
>sp|P51812|KS6A3|1 SEQ_SET: UNI; ORIG_REF: sp|P51812|KS6A3_HUMAN; Ribosomal protein S6 kinase alpha-3 OS=Homo sapiens GN=RPS6KA3 PE=1 SV=1;;SEQ_SET: GRANTA; ORIG_REF: NP_004577;	1291.9	1222.7	1286.7	1221.8	1212.1	1222	2639
>sp|P12081|SYHC|1 SEQ_SET: UNI; ORIG_REF: sp|P12081|SYHC_HUMAN; Histidine--tRNA ligase, cytoplasmic OS=Homo sapiens GN=HARS PE=1 SV=2;;SEQ_SET: GRANTA; ORIG_REF: NP_002100;	1852.1	1808.5	1891.3	1860.9	1885.5	1873.8	5102
>tr|A0A024R059|A0A024R059|1 SEQ_SET: UNI; ORIG_REF: sp|Q01581|HMCS1_HUMAN; Hydroxymethylglutaryl-CoA synthase, cytoplasmic OS=Homo sapiens GN=HMGCS1 PE=1 SV=2;;SEQ_SET: UNI; ORIG_REF: tr|A0A024R059|A0A024R059_HUMAN; 3-hydroxy-3-methylglutaryl-Coenzyme A synthase 1 (Soluble), isoform CRA_a OS=Homo sapiens GN=HMGCS1 PE=4 SV=1;;SEQ_SET: GRANTA; ORIG_REF: NP_001091742; ;;SEQ_SET: GRANTA; ORIG_REF: NP…	1951.2	1967.1	2271.4	2217.1	2278.6	2307.5	1360
>XP|6800 SEQ_SET: GRANTA; ORIG_REF: XP_005263532;	1370.7	1397.5	1429.7	1452.4	1427.7	1439.6	2306
>tr|Q53XC0|Q53XC0|1 SEQ_SET: UNI; ORIG_REF: sp|P05198|IF2A_HUMAN; Eukaryotic translation initiation factor 2 subunit 1 OS=Homo sapiens GN=EIF2S1 PE=1 SV=3;;SEQ_SET: UNI; ORIG_REF: tr|Q53XC0|Q53XC0_HUMAN; Eukaryotic translation initiation factor 2, subunit 1 alpha, 35kDa, isoform CRA_a OS=Homo sapiens GN=EIF2S1 PE=2 SV=1;;SEQ_SET: GRANTA; ORIG_REF: NP_004085;	1637.6	1598.1	1659.3	1633.5	1688.4	1695.4	4532
>sp|O76021|RL1D1|1 SEQ_SET: UNI; ORIG_REF: sp|O76021|RL1D1_HUMAN; Ribosomal L1 domain-containing protein 1 OS=Homo sapiens GN=RSL1D1 PE=1 SV=3;;SEQ_SET: GRANTA; ORIG_REF: NP_056474;	2063.6	2060.4	2261.7	2029.3	2002.2	1920.6	3390
>sp|Q8TCG1|CIP2A|1 SEQ_SET: UNI; ORIG_REF: sp|Q8TCG1|CIP2A_HUMAN; Protein CIP2A OS=Homo sapiens GN=KIAA1524 PE=1 SV=2;;SEQ_SET: GRANTA; ORIG_REF: NP_065941;	1274.5	1326	1340.9	1297.5	1360.5	1419	3119
>sp|O14647|CHD2|1 SEQ_SET: UNI; ORIG_REF: sp|O14647|CHD2_HUMAN; Chromodomain-helicase-DNA-binding protein 2 OS=Homo sapiens GN=CHD2 PE=1 SV=2;;SEQ_SET: GRANTA; ORIG_REF: NP_001262;	532.7	524.7	542.1	518	545.9	523.1	190
>NP|5442 SEQ_SET: GRANTA; ORIG_REF: NP_001243239;	1389.9	1539.3	1225.7	1317.8	1373.9	1476.1	2470
>sp|Q99543|DNJC2|1 SEQ_SET: UNI; ORIG_REF: sp|Q99543|DNJC2_HUMAN; DnaJ homolog subfamily C member 2 OS=Homo sapiens GN=DNAJC2 PE=1 SV=4;;SEQ_SET: GRANTA; ORIG_REF: NP_055192;	1079	1085.8	1083.6	1078.2	1092.6	1099.8	587
>tr|J3KQ32|J3KQ32|1 SEQ_SET: UNI; ORIG_REF: tr|J3KQ32|J3KQ32_HUMAN; Obg-like ATPase 1 OS=Homo sapiens GN=OLA1 PE=1 SV=1	1978.1	1979.6	2190.9	2055.1	2108.1	2073.1	2664
>tr|E5KND7|E5KND7|1 SEQ_SET: UNI; ORIG_REF: tr|E5KND7|E5KND7_HUMAN; Elongation factor G, mitochondrial OS=Homo sapiens GN=GFM1 PE=3 SV=1;;SEQ_SET: GRANTA; ORIG_REF: NP_079272_215_V/I;	112.8	109	98.3	101.7	111	108.9	2980
>XP_005267319_211|1 SEQ_SET: GRANTA; ORIG_REF: XP_005267319_211_L/V;	609.9	631.7	674.9	670.5	626.4	659.8	2211
>sp|Q9Y3L3|3BP1|1 SEQ_SET: UNI; ORIG_REF: sp|Q9Y3L3|3BP1_HUMAN; SH3 domain-binding protein 1 OS=Homo sapiens GN=SH3BP1 PE=1 SV=3;;SEQ_SET: GRANTA; ORIG_REF: NP_061830;	1225.7	1246.3	1240.3	1235.1	1232.1	1204.1	6443
>tr|E5KND5|E5KND5|1 SEQ_SET: UNI; ORIG_REF: sp|Q96RP9|EFGM_HUMAN; Elongation factor G, mitochondrial OS=Homo sapiens GN=GFM1 PE=1 SV=2;;SEQ_SET: UNI; ORIG_REF: tr|E5KND5|E5KND5_HUMAN; Elongation factor G, mitochondrial OS=Homo sapiens GN=GFM1 PE=3 SV=1;;SEQ_SET: GRANTA; ORIG_REF: NP_079272;	1601.3	1653.4	1391.1	1436.2	1520.6	1535.7	3116
>XP|5650 SEQ_SET: GRANTA; ORIG_REF: XP_005259654;	2079.5	1990.6	2032.7	1985.3	1967.4	1961.9	3904
>tr|A0A024R9N6|A0A024R9N6|1 SEQ_SET: UNI; ORIG_REF: sp|Q9H223|EHD4_HUMAN; EH domain-containing protein 4 OS=Homo sapiens GN=EHD4 PE=1 SV=1;;SEQ_SET: UNI; ORIG_REF: tr|A0A024R9N6|A0A024R9N6_HUMAN; EH-domain containing 4, isoform CRA_a OS=Homo sapiens GN=EHD4 PE=4 SV=1;;SEQ_SET: GRANTA; ORIG_REF: NP_644670;	1100.4	1121.6	1114.3	1100.6	1100.5	1146.1	534
>tr|A8K7Q1|A8K7Q1|1 SEQ_SET: UNI; ORIG_REF: tr|A8K7Q1|A8K7Q1_HUMAN; cDNA FLJ77770, highly similar to Homo sapiens nucleobindin 1 (NUCB1), mRNA OS=Homo sapiens PE=2 SV=1	1122.1	1408.2	1063.9	1400.5	1053.1	1306.5	1733
>tr|B4DLM8|B4DLM8|1 SEQ_SET: UNI; ORIG_REF: tr|B4DLM8|B4DLM8_HUMAN; cDNA FLJ56105, highly similar to Nuclear valosin-containing protein-like OS=Homo sapiens PE=2 SV=1	458.8	459.3	477.3	485.2	462	463.4	1954
>tr|Q7Z4Q5|Q7Z4Q5|1 SEQ_SET: UNI; ORIG_REF: tr|Q7Z4Q5|Q7Z4Q5_HUMAN; Heterogeneous nuclear ribonucleoprotein U (Scaffold attachment factor A), isoform CRA_a OS=Homo sapiens GN=HNRPU PE=2 SV=1	36.8	45	13.6	38.9	17.1	48.1	1987
>sp|Q96P70|IPO9|1 SEQ_SET: UNI; ORIG_REF: sp|Q96P70|IPO9_HUMAN; Importin-9 OS=Homo sapiens GN=IPO9 PE=1 SV=3;;SEQ_SET: GRANTA; ORIG_REF: NP_060555;	1135.7	1164.8	1193.1	1183.7	1214.1	1158.9	6345
>tr|H3BM74|H3BM74|1 SEQ_SET: UNI; ORIG_REF: tr|H3BM74|H3BM74_HUMAN; NEDD8 ultimate buster 1 OS=Homo sapiens GN=NUB1 PE=1 SV=1;;SEQ_SET: GRANTA; ORIG_REF: NP_001230280;	1213.7	1557.5	1310.2	1691.2	1282	1638.8	5362
>NP|7745 SEQ_SET: GRANTA; ORIG_REF: NP_002729;	2028.1	1940.6	1950.3	1878.1	1988.5	1945.9	3820
>sp|P57740|NU107|1 SEQ_SET: UNI; ORIG_REF: sp|P57740|NU107_HUMAN; Nuclear pore complex protein Nup107 OS=Homo sapiens GN=NUP107 PE=1 SV=1;;SEQ_SET: GRANTA; ORIG_REF: NP_065134;	819.8	824.7	887.7	841.5	809.8	847.6	4280
>XP|8862 SEQ_SET: GRANTA; ORIG_REF: XP_005269863;	34.4	35.5	29.9	40.6	36.5	42.7	463
>sp|O00231|PSD11|1 SEQ_SET: UNI; ORIG_REF: sp|O00231|PSD11_HUMAN; 26S proteasome non-ATPase regulatory subunit 11 OS=Homo sapiens GN=PSMD11 PE=1 SV=3;;SEQ_SET: GRANTA; ORIG_REF: NP_001257411; ;;SEQ_SET: GRANTA; ORIG_REF: NP_002806;	1820.4	1995	1909	1980.4	1812.3	1963.9	3568
>tr|J3KNN5|J3KNN5|1 SEQ_SET: UNI; ORIG_REF: tr|J3KNN5|J3KNN5_HUMAN; Probable ATP-dependent RNA helicase DDX41 (Fragment) OS=Homo sapiens GN=DDX41 PE=1 SV=1	823.5	779.7	844.3	821.9	903.7	857.5	550
>sp|Q9BZZ5|API5|1 SEQ_SET: UNI; ORIG_REF: sp|Q9BZZ5|API5_HUMAN; Apoptosis inhibitor 5 OS=Homo sapiens GN=API5 PE=1 SV=3;;SEQ_SET: GRANTA; ORIG_REF: NP_001136402;	1845.3	1813.8	1989.3	1876.1	1911.1	1831	1546
>XP|6432 SEQ_SET: GRANTA; ORIG_REF: XP_005262425;	889.6	868.8	919	889.9	868.5	869.6	7535
>sp|P38606|VATA|1 SEQ_SET: UNI; ORIG_REF: sp|P38606|VATA_HUMAN; V-type proton ATPase catalytic subunit A OS=Homo sapiens GN=ATP6V1A PE=1 SV=2;;SEQ_SET: GRANTA; ORIG_REF: NP_001681;	1474.2	1396.5	1525.1	1452.9	1507.5	1392.6	182
>tr|A8K7F6|A8K7F6|1 SEQ_SET: UNI; ORIG_REF: tr|A8K7F6|A8K7F6_HUMAN; cDNA FLJ78244, highly similar to Homo sapiens eukaryotic translation initiation factor 4A, isoform 1 (EIF4A1), mRNA OS=Homo sapiens PE=2 SV=1	2708.2	2769.3	2891.2	2784.1	2883.5	2817	2033
>tr|Q5SQH4|Q5SQH4|1 SEQ_SET: UNI; ORIG_REF: sp|O60231|DHX16_HUMAN; Putative pre-mRNA-splicing factor ATP-dependent RNA helicase DHX16 OS=Homo sapiens GN=DHX16 PE=1 SV=2;;SEQ_SET: UNI; ORIG_REF: tr|Q5SQH4|Q5SQH4_HUMAN; DBP2 protein OS=Homo sapiens GN=DHX16 PE=2 SV=1;;SEQ_SET: GRANTA; ORIG_REF: NP_003578;	726.4	795.3	799.6	776.1	778.9	802.9	5790
>NP|2896 SEQ_SET: GRANTA; ORIG_REF: NP_001157632;	1314.7	1298.3	1223.9	1259.9	1180.2	1245.5	2349
>sp|P05091|ALDH2|1 SEQ_SET: UNI; ORIG_REF: sp|P05091|ALDH2_HUMAN; Aldehyde dehydrogenase, mitochondrial OS=Homo sapiens GN=ALDH2 PE=1 SV=2;;SEQ_SET: GRANTA; ORIG_REF: NP_000681;	1318.2	1302.8	1204.1	1160.2	1141.8	1090.7	4445
>sp|O60293|ZC3H1|1 SEQ_SET: UNI; ORIG_REF: sp|O60293|ZC3H1_HUMAN; Zinc finger C3H1 domain-containing protein OS=Homo sapiens GN=ZFC3H1 PE=1 SV=3;;SEQ_SET: GRANTA; ORIG_REF: NP_659419;	713	761.3	756.8	772.7	756.9	778.8	3173
>sp|P26196|DDX6|1 SEQ_SET: UNI; ORIG_REF: sp|P26196|DDX6_HUMAN; Probable ATP-dependent RNA helicase DDX6 OS=Homo sapiens GN=DDX6 PE=1 SV=2;;SEQ_SET: GRANTA; ORIG_REF: NP_001244120; ;;SEQ_SET: GRANTA; ORIG_REF: NP_004388; ;;SEQ_SET: GRANTA; ORIG_REF: XP_005271474;	1344.9	1354.2	1334.5	1358.7	1308.3	1359.7	363
>sp|P08240|SRPR|1 SEQ_SET: UNI; ORIG_REF: sp|P08240|SRPR_HUMAN; Signal recognition particle receptor subunit alpha OS=Homo sapiens GN=SRPR PE=1 SV=2;;SEQ_SET: GRANTA; ORIG_REF: NP_003130;	1506	1505.4	1128.7	1427.2	1583.4	1615.6	3074
>sp|Q0VDF9|HSP7E|1 SEQ_SET: UNI; ORIG_REF: sp|Q0VDF9|HSP7E_HUMAN; Heat shock 70 kDa protein 14 OS=Homo sapiens GN=HSPA14 PE=1 SV=1;;SEQ_SET: GRANTA; ORIG_REF: NP_057383;	1322.8	1247.2	1303.6	1259.4	1341.1	1248.1	1744
>sp|P55084|ECHB|1 SEQ_SET: UNI; ORIG_REF: sp|P55084|ECHB_HUMAN; Trifunctional enzyme subunit beta, mitochondrial OS=Homo sapiens GN=HADHB PE=1 SV=3;;SEQ_SET: GRANTA; ORIG_REF: NP_000174;	1523.9	1576.3	1453.9	1439	1475.7	1466.9	5649
>NP_056473_300|1 SEQ_SET: GRANTA; ORIG_REF: NP_056473_300_I/V;	14.3	9.7	13	13.9	13.1	10.5	1529
>XP|13860 SEQ_SET: GRANTA; ORIG_REF: XP_006715588;	643.8	692.6	717.8	725.3	683.4	677.5	2967
>sp|Q9BQ39|DDX50|1 SEQ_SET: UNI; ORIG_REF: sp|Q9BQ39|DDX50_HUMAN; ATP-dependent RNA helicase DDX50 OS=Homo sapiens GN=DDX50 PE=1 SV=1;;SEQ_SET: GRANTA; ORIG_REF: NP_076950;	724.3	751.5	723.7	733.3	724.7	785.9	5261
>XP|10439 SEQ_SET: GRANTA; ORIG_REF: XP_005277595;	857.6	784.8	864.9	832.8	830.8	814.6	5370
>sp|Q9UKN8|TF3C4|1 SEQ_SET: UNI; ORIG_REF: sp|Q9UKN8|TF3C4_HUMAN; General transcription factor 3C polypeptide 4 OS=Homo sapiens GN=GTF3C4 PE=1 SV=2;;SEQ_SET: GRANTA; ORIG_REF: NP_036336;	814.4	821.3	820.4	839.9	848	836.4	5912
>sp|Q9BY44|EIF2A|1 SEQ_SET: UNI; ORIG_REF: sp|Q9BY44|EIF2A_HUMAN; Eukaryotic translation initiation factor 2A OS=Homo sapiens GN=EIF2A PE=1 SV=3;;SEQ_SET: GRANTA; ORIG_REF: NP_114414;	2238.7	2272.9	2310.4	2305.6	2141.7	2224.4	464
>tr|A8K9E1|A8K9E1|1 SEQ_SET: UNI; ORIG_REF: tr|A8K9E1|A8K9E1_HUMAN; cDNA FLJ77957, highly similar to Homo sapiens HBS1-like (S. cerevisiae) (HBS1L), mRNA OS=Homo sapiens PE=2 SV=1	867.2	900.9	924.2	877.4	858.5	877.8	2854
>NP_055181_39|1 SEQ_SET: GRANTA; ORIG_REF: NP_055181_39_R/Q;	56.4	64.2	56.2	63.5	57	62	3148
>tr|D3DQ70|D3DQ70|1 SEQ_SET: UNI; ORIG_REF: tr|D3DQ70|D3DQ70_HUMAN; SERPINE1 mRNA binding protein 1, isoform CRA_d OS=Homo sapiens GN=SERBP1 PE=4 SV=1	3104	3224.9	3085.4	3044.2	3110.3	3145	6623
>XP|19752 SEQ_SET: GRANTA; ORIG_REF: XP_005246247;	1087.3	1122.5	1027.2	1068.6	1067	1148.3	6245
>NP_055181_367|1 SEQ_SET: GRANTA; ORIG_REF: NP_055181_367_V/M;	1898	1935.3	1881.4	1954.1	1783.2	1797.1	462
>tr|Q53ET4|Q53ET4|1 SEQ_SET: UNI; ORIG_REF: tr|Q53ET4|Q53ET4_HUMAN; Serine hydroxymethyltransferase (Fragment) OS=Homo sapiens PE=2 SV=1	2686.2	2675.7	2530.9	2572	2675.9	2639.7	3264
>sp|O94826|TOM70|1 SEQ_SET: UNI; ORIG_REF: sp|O94826|TOM70_HUMAN; Mitochondrial import receptor subunit TOM70 OS=Homo sapiens GN=TOMM70A PE=1 SV=1;;SEQ_SET: GRANTA; ORIG_REF: NP_055635;	1471.9	1641.1	1462.7	1558.1	1625.5	1611.3	4468
>XP|8676 SEQ_SET: GRANTA; ORIG_REF: XP_005269287;	1127.7	1165.4	1117.9	1158.6	1087.6	1122.4	1318
>XP|5883 SEQ_SET: GRANTA; ORIG_REF: XP_005260413;	935.6	953.9	982.5	930.6	961.8	941.6	1515
>tr|E9PAU2|E9PAU2|1 SEQ_SET: UNI; ORIG_REF: tr|E9PAU2|E9PAU2_HUMAN; Ribonucleoprotein PTB-binding 1 OS=Homo sapiens GN=RAVER1 PE=1 SV=1;;SEQ_SET: GRANTA; ORIG_REF: NP_597709;	1050.5	1109.8	1130	1124.7	1101.3	1149.7	7379
>sp|Q9P260|K1468|1 SEQ_SET: UNI; ORIG_REF: sp|Q9P260|K1468_HUMAN; LisH domain and HEAT repeat-containing protein KIAA1468 OS=Homo sapiens GN=KIAA1468 PE=1 SV=2;;SEQ_SET: GRANTA; ORIG_REF: NP_065905;	699.8	791.4	698.2	767.5	712.1	816.9	7308
>tr|F8VQZ7|F8VQZ7|1 SEQ_SET: UNI; ORIG_REF: tr|F8VQZ7|F8VQZ7_HUMAN; Methionine aminopeptidase 2 OS=Homo sapiens GN=METAP2 PE=1 SV=1;;SEQ_SET: GRANTA; ORIG_REF: XP_005268640;	46.1	42.2	35.1	43.5	35.1	38	5473
>tr|A0A024R8W0|A0A024R8W0|1 SEQ_SET: UNI; ORIG_REF: sp|P38919|IF4A3_HUMAN; Eukaryotic initiation factor 4A-III OS=Homo sapiens GN=EIF4A3 PE=1 SV=4;;SEQ_SET: UNI; ORIG_REF: tr|A0A024R8W0|A0A024R8W0_HUMAN; DEAD (Asp-Glu-Ala-Asp) box polypeptide 48, isoform CRA_a OS=Homo sapiens GN=DDX48 PE=3 SV=1;;SEQ_SET: GRANTA; ORIG_REF: NP_055555;	1538.1	1601.9	1600.3	1654.6	1586.4	1601.1	6103
>NP|5932 SEQ_SET: GRANTA; ORIG_REF: NP_001253968;	928.8	1035	990.1	1013.7	927.3	1011.1	1665
>NP_073585_329|1 SEQ_SET: GRANTA; ORIG_REF: NP_073585_329_R/P;	1162.1	1014	1090.9	951.1	1016.1	906.3	7439
>sp|P22087|FBRL|1 SEQ_SET: UNI; ORIG_REF: sp|P22087|FBRL_HUMAN; rRNA 2'-O-methyltransferase fibrillarin OS=Homo sapiens GN=FBL PE=1 SV=2;;SEQ_SET: GRANTA; ORIG_REF: NP_001427;	2061.9	2079.5	2204.1	2029.5	2065.1	1894.5	7522
>XP|1259 SEQ_SET: GRANTA; ORIG_REF: XP_005245843;	1370	1338.7	1392.7	1341.2	1318.5	1279.4	1738
>sp|Q9NUU7|DD19A|1 SEQ_SET: UNI; ORIG_REF: sp|Q9NUU7|DD19A_HUMAN; ATP-dependent RNA helicase DDX19A OS=Homo sapiens GN=DDX19A PE=1 SV=1;;SEQ_SET: GRANTA; ORIG_REF: NP_060802;	2051	1901.5	2131.6	1959.6	2108.4	2002.8	7485
>NP_056473_271|1 SEQ_SET: GRANTA; ORIG_REF: NP_056473_271_A/V;	1331.3	1382.4	1382	1382.6	1355.6	1339	614
>tr|B4DUP2|B4DUP2|1 SEQ_SET: UNI; ORIG_REF: tr|B4DUP2|B4DUP2_HUMAN; cDNA FLJ56155, highly similar to UTP--glucose-1-phosphate uridylyltransferase 2 (EC 2.7.7.9) OS=Homo sapiens PE=2 SV=1	1645.2	1698.6	1756.4	1711.2	1597.2	1685.3	6910
>tr|V9HW88|V9HW88|1 SEQ_SET: UNI; ORIG_REF: sp|P27797|CALR_HUMAN; Calreticulin OS=Homo sapiens GN=CALR PE=1 SV=1;;SEQ_SET: UNI; ORIG_REF: tr|V9HW88|V9HW88_HUMAN; Calreticulin, isoform CRA_b OS=Homo sapiens GN=HEL-S-99n PE=2 SV=1;;SEQ_SET: GRANTA; ORIG_REF: NP_004334;	4060.7	4094.5	3852.2	3920	3918.7	3948.6	7589
>tr|A0A024R4X7|A0A024R4X7|1 SEQ_SET: UNI; ORIG_REF: sp|Q9UKX7|NUP50_HUMAN; Nuclear pore complex protein Nup50 OS=Homo sapiens GN=NUP50 PE=1 SV=2;;SEQ_SET: UNI; ORIG_REF: tr|A0A024R4X7|A0A024R4X7_HUMAN; HCG1989366, isoform CRA_a OS=Homo sapiens GN=hCG_1989366 PE=4 SV=1;;SEQ_SET: GRANTA; ORIG_REF: NP_009103; ;;SEQ_SET: GRANTA; ORIG_REF: XP_006724166;	1526.2	1639.7	1576.9	1567.9	1611.2	1620.7	3098
>XP|12945 SEQ_SET: GRANTA; ORIG_REF: XP_006714098;	1827.9	1859.7	2022.5	1897.2	2028.3	1929.6	4020
>tr|H3BQK0|H3BQK0|1 SEQ_SET: UNI; ORIG_REF: tr|H3BQK0|H3BQK0_HUMAN; ATP-dependent RNA helicase DDX19B OS=Homo sapiens GN=DDX19B PE=4 SV=1	136.8	163.7	130	136.1	123.4	122	5872
>tr|Q59F99|Q59F99|1 SEQ_SET: UNI; ORIG_REF: tr|Q59F99|Q59F99_HUMAN; Staufen isoform b variant (Fragment) OS=Homo sapiens PE=2 SV=1	1228.7	1329.1	1322.3	1283.6	1262.6	1313.9	7640
>sp|Q96J02|ITCH|1 SEQ_SET: UNI; ORIG_REF: sp|Q96J02|ITCH_HUMAN; E3 ubiquitin-protein ligase Itchy homolog OS=Homo sapiens GN=ITCH PE=1 SV=2;;SEQ_SET: GRANTA; ORIG_REF: NP_001244066;	656.5	643.3	614	622	601.7	608.8	7271
>sp|P27694|RFA1|1 SEQ_SET: UNI; ORIG_REF: sp|P27694|RFA1_HUMAN; Replication protein A 70 kDa DNA-binding subunit OS=Homo sapiens GN=RPA1 PE=1 SV=2;;SEQ_SET: GRANTA; ORIG_REF: NP_002936;	2181.3	1946.7	2174.7	2019.6	2137.9	1928.6	4501
>tr|A0A024R201|A0A024R201|1 SEQ_SET: UNI; ORIG_REF: tr|A0A024R201|A0A024R201_HUMAN; Proteasome (Prosome, macropain) 26S subunit, non-ATPase, 13, isoform CRA_a OS=Homo sapiens GN=PSMD13 PE=4 SV=1;;SEQ_SET: GRANTA; ORIG_REF: NP_002808_13_N/S;	1880.9	1863.8	1928.8	1949.7	1842.6	1923	2738
>tr|D6W4Z6|D6W4Z6|1 SEQ_SET: UNI; ORIG_REF: tr|D6W4Z6|D6W4Z6_HUMAN; HCG23833, isoform CRA_b OS=Homo sapiens GN=hCG_23833 PE=4 SV=1	1664.7	1632.4	1691.3	1706.8	1768.9	1657.7	4223
>sp|Q9Y266|NUDC|1 SEQ_SET: UNI; ORIG_REF: sp|Q9Y266|NUDC_HUMAN; Nuclear migration protein nudC OS=Homo sapiens GN=NUDC PE=1 SV=1;;SEQ_SET: GRANTA; ORIG_REF: NP_006591;	2900.5	2794	2889.1	2774.2	2950.5	2847.9	2343
>sp|Q06323|PSME1|1 SEQ_SET: UNI; ORIG_REF: sp|Q06323|PSME1_HUMAN; Proteasome activator complex subunit 1 OS=Homo sapiens GN=PSME1 PE=1 SV=1;;SEQ_SET: GRANTA; ORIG_REF: NP_006254;	3726.9	3949	3649.9	4167.7	3546.5	3986.2	7334
>tr|B2R791|B2R791|1 SEQ_SET: UNI; ORIG_REF: tr|B2R791|B2R791_HUMAN; cDNA, FLJ93335, highly similar to Homo sapiens PRP3 pre-mRNA processing factor 3 homolog (yeast) (PRPF3), mRNA OS=Homo sapiens PE=2 SV=1	2352.4	2407.7	2226.2	2332.5	2202.8	2336.3	764
>NP_001271188_1177|1 SEQ_SET: GRANTA; ORIG_REF: NP_001271188_1177_C/R;	858.1	832.1	756.2	824.2	732.9	773.5	1943
>sp|Q15554|TERF2|1 SEQ_SET: UNI; ORIG_REF: sp|Q15554|TERF2_HUMAN; Telomeric repeat-binding factor 2 OS=Homo sapiens GN=TERF2 PE=1 SV=3;;SEQ_SET: GRANTA; ORIG_REF: NP_005643;	583	626.7	607.7	648.7	606.2	640.3	1585
>tr|Q53SS8|Q53SS8|1 SEQ_SET: UNI; ORIG_REF: sp|Q15365|PCBP1_HUMAN; Poly(rC)-binding protein 1 OS=Homo sapiens GN=PCBP1 PE=1 SV=2;;SEQ_SET: UNI; ORIG_REF: tr|Q53SS8|Q53SS8_HUMAN; Epididymis secretory protein Li 85 OS=Homo sapiens GN=PCBP1 PE=2 SV=1;;SEQ_SET: GRANTA; ORIG_REF: NP_006187;	2089.7	2099.6	2166.8	2118.6	2056.9	2120.3	4060
>tr|E9KL48|E9KL48|1 SEQ_SET: UNI; ORIG_REF: sp|P00367|DHE3_HUMAN; Glutamate dehydrogenase 1, mitochondrial OS=Homo sapiens GN=GLUD1 PE=1 SV=2;;SEQ_SET: UNI; ORIG_REF: tr|E9KL48|E9KL48_HUMAN; Epididymis tissue sperm binding protein Li 18mP OS=Homo sapiens GN=GLUD1 PE=2 SV=1;;SEQ_SET: GRANTA; ORIG_REF: NP_005262;	2022.6	2015.2	1894.3	1882.8	1915.5	1904.3	2274
>sp|Q13177|PAK2|1 SEQ_SET: UNI; ORIG_REF: sp|Q13177|PAK2_HUMAN; Serine/threonine-protein kinase PAK 2 OS=Homo sapiens GN=PAK2 PE=1 SV=3;;SEQ_SET: GRANTA; ORIG_REF: NP_002568;	1805.2	1829.3	1861.7	1760.3	1815.7	1892.2	7170
>sp|Q53GS9|SNUT2|1 SEQ_SET: UNI; ORIG_REF: sp|Q53GS9|SNUT2_HUMAN; U4/U6.U5 tri-snRNP-associated protein 2 OS=Homo sapiens GN=USP39 PE=1 SV=2;;SEQ_SET: GRANTA; ORIG_REF: NP_006581; ;;SEQ_SET: GRANTA; ORIG_REF: NP_001243654;	1424.5	1484.5	1560.5	1508	1482	1491.7	578
>tr|B4DTK7|B4DTK7|1 SEQ_SET: UNI; ORIG_REF: tr|B4DTK7|B4DTK7_HUMAN; cDNA FLJ61387, highly similar to Homo sapiens conserved nuclear protein NHN1 (NHN1), mRNA OS=Homo sapiens PE=2 SV=1	2096.3	2096.7	2082.9	2055.6	2099.6	2054.1	94
>tr|A8K5J1|A8K5J1|1 SEQ_SET: UNI; ORIG_REF: sp|P11172|UMPS_HUMAN; Uridine 5'-monophosphate synthase OS=Homo sapiens GN=UMPS PE=1 SV=1;;SEQ_SET: UNI; ORIG_REF: tr|A8K5J1|A8K5J1_HUMAN; Uridine monophosphate synthetase (Orotate phosphoribosyl transferase and orotidine-5'-decarboxylase), isoform CRA_b OS=Homo sapiens GN=UMPS PE=2 SV=1;;SEQ_SET: GRANTA; ORIG_REF: NP_000364;	1729.9	1807.9	1994.6	1987.6	1875.6	1942.7	867
>tr|D6W625|D6W625|1 SEQ_SET: UNI; ORIG_REF: tr|D6W625|D6W625_HUMAN; Chromatin assembly factor 1, subunit A (P150), isoform CRA_a OS=Homo sapiens GN=CHAF1A PE=4 SV=1;;SEQ_SET: GRANTA; ORIG_REF: NP_005474_923_A/V;	719.7	786.6	730.3	720.3	717	734.8	4465
>sp|Q9Y2Z0|SUGT1|1 SEQ_SET: UNI; ORIG_REF: sp|Q9Y2Z0|SUGT1_HUMAN; Suppressor of G2 allele of SKP1 homolog OS=Homo sapiens GN=SUGT1 PE=1 SV=3;;SEQ_SET: GRANTA; ORIG_REF: NP_001124384;	2079.9	2155.4	2249.6	2213	2359.4	2364	4792
>tr|A6NHB5|A6NHB5|1 SEQ_SET: UNI; ORIG_REF: tr|A6NHB5|A6NHB5_HUMAN; Zinc finger MYM-type protein 3 OS=Homo sapiens GN=ZMYM3 PE=1 SV=1	587.3	631.9	563.7	545.1	513.3	531.1	5820
>NP_060117_424|1 SEQ_SET: GRANTA; ORIG_REF: NP_060117_424_S/C;	1396.8	1422.8	1466.3	1490.2	1403.6	1418.2	6847
>sp|P61011|SRP54|1 SEQ_SET: UNI; ORIG_REF: sp|P61011|SRP54_HUMAN; Signal recognition particle 54 kDa protein OS=Homo sapiens GN=SRP54 PE=1 SV=1;;SEQ_SET: GRANTA; ORIG_REF: NP_003127;	2185.1	2188.3	2239.3	2192.8	2157.9	2121.9	5512
>sp|O95831|AIFM1|1 SEQ_SET: UNI; ORIG_REF: sp|O95831|AIFM1_HUMAN; Apoptosis-inducing factor 1, mitochondrial OS=Homo sapiens GN=AIFM1 PE=1 SV=1;;SEQ_SET: GRANTA; ORIG_REF: NP_004199;	1628	1816.3	1528.2	1621.8	1526.7	1669.4	1628
>tr|A0A024RDF4|A0A024RDF4|1 SEQ_SET: UNI; ORIG_REF: tr|A0A024RDF4|A0A024RDF4_HUMAN; Heterogeneous nuclear ribonucleoprotein D (AU-rich element RNA binding protein 1, 37kDa), isoform CRA_e OS=Homo sapiens GN=HNRPD PE=4 SV=1;;SEQ_SET: GRANTA; ORIG_REF: NP_002129;	3684	3567.2	3836.8	3506	3594.7	3346	2140
>sp|P29590|PML|1 SEQ_SET: UNI; ORIG_REF: sp|P29590|PML_HUMAN; Protein PML OS=Homo sapiens GN=PML PE=1 SV=3;;SEQ_SET: GRANTA; ORIG_REF: NP_150241;	958.6	1295.6	1041	1344.8	978.7	1338.7	5655
>tr|F8VZX2|F8VZX2|1 SEQ_SET: UNI; ORIG_REF: tr|F8VZX2|F8VZX2_HUMAN; Poly(rC)-binding protein 2 OS=Homo sapiens GN=PCBP2 PE=1 SV=1	220.2	204	244.8	210.7	238.5	219.8	2663
>tr|V9HWB5|V9HWB5|1 SEQ_SET: UNI; ORIG_REF: sp|Q15181|IPYR_HUMAN; Inorganic pyrophosphatase OS=Homo sapiens GN=PPA1 PE=1 SV=2;;SEQ_SET: UNI; ORIG_REF: tr|V9HWB5|V9HWB5_HUMAN; Epididymis secretory sperm binding protein Li 66p OS=Homo sapiens GN=HEL-S-66p PE=2 SV=1;;SEQ_SET: GRANTA; ORIG_REF: NP_066952;	2445.6	2310.8	2540.3	2497.8	2409.5	2464.5	1658
>tr|E7EX59|E7EX59|1 SEQ_SET: UNI; ORIG_REF: tr|E7EX59|E7EX59_HUMAN; Propionyl-CoA carboxylase beta chain, mitochondrial OS=Homo sapiens GN=PCCB PE=1 SV=1	720.7	745.1	731.3	722.1	745.8	740.3	3384
>tr|F1T0L5|F1T0L5|1 SEQ_SET: UNI; ORIG_REF: tr|F1T0L5|F1T0L5_HUMAN; ATP-dependent RNA helicase DDX51 OS=Homo sapiens GN=DDX51 PE=2 SV=1;;SEQ_SET: GRANTA; ORIG_REF: NP_778236_322_A/V;	1019.9	1065.7	981	1033.9	981.3	1011.6	3497
>tr|B2RDF2|B2RDF2|1 SEQ_SET: UNI; ORIG_REF: sp|O00541|PESC_HUMAN; Pescadillo homolog OS=Homo sapiens GN=PES1 PE=1 SV=1;;SEQ_SET: UNI; ORIG_REF: tr|B2RDF2|B2RDF2_HUMAN; Pescadillo homolog OS=Homo sapiens GN=PES1 PE=2 SV=1;;SEQ_SET: GRANTA; ORIG_REF: NP_055118;	1989	1858.3	1865	1878.6	1857.4	1794.7	5383
>tr|Q53G35|Q53G35|1 SEQ_SET: UNI; ORIG_REF: tr|Q53G35|Q53G35_HUMAN; Phosphoglycerate mutase (Fragment) OS=Homo sapiens PE=2 SV=1	2361	2623	2796.4	2827.3	2622.9	2681.5	7834
>sp|O43719|HTSF1|1 SEQ_SET: UNI; ORIG_REF: sp|O43719|HTSF1_HUMAN; HIV Tat-specific factor 1 OS=Homo sapiens GN=HTATSF1 PE=1 SV=1;;SEQ_SET: GRANTA; ORIG_REF: NP_001156752; ;;SEQ_SET: GRANTA; ORIG_REF: NP_055315; ;;SEQ_SET: GRANTA; ORIG_REF: XP_005262461;	1989.2	1912.4	2004	1793.7	2028	1766.4	1032
>NP_057321_29|1 SEQ_SET: GRANTA; ORIG_REF: NP_057321_29_W/R;	787.8	789.7	801.4	824.6	795.3	804	3857
>sp|P60174|TPIS|1 SEQ_SET: UNI; ORIG_REF: sp|P60174|TPIS_HUMAN; Triosephosphate isomerase OS=Homo sapiens GN=TPI1 PE=1 SV=3;;SEQ_SET: GRANTA; ORIG_REF: NP_001152759;	3329.6	3038.3	3157.4	2977.8	3286.5	2919.5	7690
>NP_057280_602|1 SEQ_SET: GRANTA; ORIG_REF: NP_057280_602_Q/E; ;;SEQ_SET: GRANTA; ORIG_REF: NP_001140171_602_Q/E; ;;SEQ_SET: GRANTA; ORIG_REF: NP_001140170_602_Q/E;	774.6	782.6	775	795.6	727.9	757.4	4904
>NP_001269701_333|1 SEQ_SET: GRANTA; ORIG_REF: NP_001269701_333_S/L;	723.4	740.1	813	778.1	765.9	764.1	6533
>XP|5767 SEQ_SET: GRANTA; ORIG_REF: XP_005260011;	979.6	1007.4	990.7	974.3	968	979.2	169
>sp|O14976|GAK|1 SEQ_SET: UNI; ORIG_REF: sp|O14976|GAK_HUMAN; Cyclin-G-associated kinase OS=Homo sapiens GN=GAK PE=1 SV=2;;SEQ_SET: GRANTA; ORIG_REF: NP_005246;	1068.8	1067.9	1103.6	1112.4	1104.1	1065.7	302
>tr|V9HWK0|V9HWK0|1 SEQ_SET: UNI; ORIG_REF: sp|O76094|SRP72_HUMAN; Signal recognition particle subunit SRP72 OS=Homo sapiens GN=SRP72 PE=1 SV=3;;SEQ_SET: UNI; ORIG_REF: tr|V9HWK0|V9HWK0_HUMAN; Signal recognition particle subunit SRP72 OS=Homo sapiens GN=HEL103 PE=2 SV=1;;SEQ_SET: GRANTA; ORIG_REF: NP_008878;	1545.8	1577.2	1542.4	1585.2	1555.4	1589	3004
>XP|6579 SEQ_SET: GRANTA; ORIG_REF: XP_005262884;	1488.7	1608.7	1473.4	1561.6	1483.6	1598.2	5557
>NP|7899 SEQ_SET: GRANTA; ORIG_REF: NP_004554;	1102.3	1079.1	1219.4	1188.5	1158.8	1044.2	6215
>sp|Q5VT52|RPRD2|1 SEQ_SET: UNI; ORIG_REF: sp|Q5VT52|RPRD2_HUMAN; Regulation of nuclear pre-mRNA domain-containing protein 2 OS=Homo sapiens GN=RPRD2 PE=1 SV=1;;SEQ_SET: GRANTA; ORIG_REF: NP_056018;	896.9	926.1	859.3	890.3	839.9	842.5	1755
>tr|B4E2A6|B4E2A6|1 SEQ_SET: UNI; ORIG_REF: tr|B4E2A6|B4E2A6_HUMAN; cDNA FLJ55508, highly similar to Sad1/unc-84-like protein 2 OS=Homo sapiens PE=2 SV=1	925.1	904.2	628.6	779.4	821.4	807.3	5529
>NP_001389_41|1 SEQ_SET: GRANTA; ORIG_REF: NP_001389_41_E/A;	1423	1392.4	1420.1	1391.8	1349	1418.1	3106
>sp|O00148|DX39A|1 SEQ_SET: UNI; ORIG_REF: sp|O00148|DX39A_HUMAN; ATP-dependent RNA helicase DDX39A OS=Homo sapiens GN=DDX39A PE=1 SV=2;;SEQ_SET: GRANTA; ORIG_REF: NP_005795;	1114.2	807.3	982.5	872.5	972.5	796.4	2679
>XP|18911 SEQ_SET: GRANTA; ORIG_REF: XP_006723828;	22	23.9	23.2	18.6	22.7	20.9	6432
>XP|7603 SEQ_SET: GRANTA; ORIG_REF: XP_005265804; ;;SEQ_SET: GRANTA; ORIG_REF: XP_005265805;	1090.6	1067.2	1098.6	1088.3	1122.9	1103.2	2181
>tr|J3KPF3|J3KPF3|1 SEQ_SET: UNI; ORIG_REF: tr|J3KPF3|J3KPF3_HUMAN; 4F2 cell-surface antigen heavy chain OS=Homo sapiens GN=SLC3A2 PE=1 SV=1;;SEQ_SET: GRANTA; ORIG_REF: NP_001012680;	1445.6	1437.8	1031.6	1250	1381.5	1482.4	4228
>tr|A0A024QZY5|A0A024QZY5|1 SEQ_SET: UNI; ORIG_REF: sp|Q13523|PRP4B_HUMAN; Serine/threonine-protein kinase PRP4 homolog OS=Homo sapiens GN=PRPF4B PE=1 SV=3;;SEQ_SET: UNI; ORIG_REF: tr|A0A024QZY5|A0A024QZY5_HUMAN; PRP4 pre-mRNA processing factor 4 homolog B (Yeast), isoform CRA_a OS=Homo sapiens GN=PRPF4B PE=4 SV=1;;SEQ_SET: GRANTA; ORIG_REF: NP_003904;	1696.6	1760.6	1696.4	1663.1	1674.8	1657	2865
>tr|Q5U0F4|Q5U0F4|1 SEQ_SET: UNI; ORIG_REF: sp|Q13347|EIF3I_HUMAN; Eukaryotic translation initiation factor 3 subunit I OS=Homo sapiens GN=EIF3I PE=1 SV=1;;SEQ_SET: UNI; ORIG_REF: tr|Q5U0F4|Q5U0F4_HUMAN; Eukaryotic translation initiation factor 3 subunit I OS=Homo sapiens GN=EIF3S2 PE=2 SV=1;;SEQ_SET: GRANTA; ORIG_REF: NP_003748;	2503.5	2431.4	2757	2675.7	2660.6	2394.1	549
>tr|A0A024R250|A0A024R250|1 SEQ_SET: UNI; ORIG_REF: tr|A0A024R250|A0A024R250_HUMAN; Nucleolar protein 8, isoform CRA_a OS=Homo sapiens GN=NOL8 PE=4 SV=1	865.3	928.1	913.2	909.8	918.6	920	6961
>sp|O96028|NSD2|1 SEQ_SET: UNI; ORIG_REF: sp|O96028|NSD2_HUMAN; Histone-lysine N-methyltransferase NSD2 OS=Homo sapiens GN=WHSC1 PE=1 SV=1;;SEQ_SET: GRANTA; ORIG_REF: NP_001035889; ;;SEQ_SET: GRANTA; ORIG_REF: NP_579877; ;;SEQ_SET: GRANTA; ORIG_REF: NP_579878; ;;SEQ_SET: GRANTA; ORIG_REF: NP_579890; ;;SEQ_SET: GRANTA; ORIG_REF: XP_005248058;	921	903.4	908.6	951.9	890.2	909	5409
>sp|Q5T9A4|ATD3B|1 SEQ_SET: UNI; ORIG_REF: sp|Q5T9A4|ATD3B_HUMAN; ATPase family AAA domain-containing protein 3B OS=Homo sapiens GN=ATAD3B PE=1 SV=1;;SEQ_SET: GRANTA; ORIG_REF: NP_114127;	145.7	155.9	142.3	155.7	159.7	161.3	5284
>sp|P67809|YBOX1|1 SEQ_SET: UNI; ORIG_REF: sp|P67809|YBOX1_HUMAN; Nuclease-sensitive element-binding protein 1 OS=Homo sapiens GN=YBX1 PE=1 SV=3;;SEQ_SET: GRANTA; ORIG_REF: NP_004550;	2177.3	2155.1	2399.7	2200	2249.1	2193.7	4072
>NP_055816_1091|1 SEQ_SET: GRANTA; ORIG_REF: NP_055816_1091_L/P;	869.7	896.3	862.4	888.5	839.6	876	1995
>sp|Q9NZM3|ITSN2|1 SEQ_SET: UNI; ORIG_REF: sp|Q9NZM3|ITSN2_HUMAN; Intersectin-2 OS=Homo sapiens GN=ITSN2 PE=1 SV=3;;SEQ_SET: GRANTA; ORIG_REF: NP_006268;	1074.6	1108.1	1005.3	1088.6	1020	1108.9	4457
>XP|8643 SEQ_SET: GRANTA; ORIG_REF: XP_005269189;	38.6	10.2	35.5	19	57.7	15.3	3223
>tr|B0YIW6|B0YIW6|1 SEQ_SET: UNI; ORIG_REF: tr|B0YIW6|B0YIW6_HUMAN; Archain 1, isoform CRA_a OS=Homo sapiens GN=ARCN1 PE=1 SV=1	2210.7	2196.2	2307.4	2186.8	2117.6	2154.6	4610
>tr|B3KM47|B3KM47|1 SEQ_SET: UNI; ORIG_REF: tr|B3KM47|B3KM47_HUMAN; cDNA FLJ10273 fis, clone HEMBB1001137, highly similar to SEC23-interacting protein OS=Homo sapiens PE=2 SV=1	1510.8	1538	1577.2	1566.6	1507.6	1535.7	5458
>sp|Q9C0J8|WDR33|1 SEQ_SET: UNI; ORIG_REF: sp|Q9C0J8|WDR33_HUMAN; pre-mRNA 3' end processing protein WDR33 OS=Homo sapiens GN=WDR33 PE=1 SV=2;;SEQ_SET: GRANTA; ORIG_REF: NP_060853;	935.9	915.5	933.1	889.5	859.4	862	15
>tr|B3KTC7|B3KTC7|1 SEQ_SET: UNI; ORIG_REF: tr|B3KTC7|B3KTC7_HUMAN; Double-strand break repair protein MRE11A OS=Homo sapiens GN=MRE11A PE=1 SV=1	956.6	1028.4	1104.2	1076.3	1037.5	1035.6	7473
>sp|Q9H6R4|NOL6|1 SEQ_SET: UNI; ORIG_REF: sp|Q9H6R4|NOL6_HUMAN; Nucleolar protein 6 OS=Homo sapiens GN=NOL6 PE=1 SV=2;;SEQ_SET: GRANTA; ORIG_REF: NP_075068;	1210.7	1322	1282.7	1296.5	1251.1	1312.6	878
>NP|8215 SEQ_SET: GRANTA; ORIG_REF: NP_055096;	2048.7	1948	1985.3	1982.8	1932.1	1876.6	3332
>tr|A0A024R0R9|A0A024R0R9|1 SEQ_SET: UNI; ORIG_REF: sp|P54920|SNAA_HUMAN; Alpha-soluble NSF attachment protein OS=Homo sapiens GN=NAPA PE=1 SV=3;;SEQ_SET: UNI; ORIG_REF: tr|A0A024R0R9|A0A024R0R9_HUMAN; N-ethylmaleimide-sensitive factor attachment protein, alpha, isoform CRA_c OS=Homo sapiens GN=NAPA PE=4 SV=1;;SEQ_SET: GRANTA; ORIG_REF: NP_003818;	1137.6	1199	1132.3	1189.3	1148.2	1170.5	2844
>sp|Q5QJE6|TDIF2|1 SEQ_SET: UNI; ORIG_REF: sp|Q5QJE6|TDIF2_HUMAN; Deoxynucleotidyltransferase terminal-interacting protein 2 OS=Homo sapiens GN=DNTTIP2 PE=1 SV=2;;SEQ_SET: GRANTA; ORIG_REF: NP_055412;	796.9	777.5	859.8	851.7	817.3	851.9	3028
>tr|B2R5R9|B2R5R9|1 SEQ_SET: UNI; ORIG_REF: tr|B2R5R9|B2R5R9_HUMAN; cDNA, FLJ92591, highly similar to Homo sapiens regulatory factor X, 5 (influences HLA class IIexpression) (RFX5), mRNA OS=Homo sapiens PE=2 SV=1	962.2	1013.7	1021.7	977.6	935.9	946.8	7493
>tr|F8W7U8|F8W7U8|1 SEQ_SET: UNI; ORIG_REF: tr|F8W7U8|F8W7U8_HUMAN; Double-strand break repair protein MRE11A OS=Homo sapiens GN=MRE11A PE=1 SV=1;;SEQ_SET: GRANTA; ORIG_REF: XP_006718905;	11.4	9.7	8.8	13.5	8.5	12	7151
>NP_056277_419|1 SEQ_SET: GRANTA; ORIG_REF: NP_056277_419_K/R;	1315.6	1317.1	1343.7	1348.2	1308.4	1329.1	4046
>XP|3228 SEQ_SET: GRANTA; ORIG_REF: XP_005251889;	2521.9	2375.7	2519.1	2523.5	2417	2422.2	2079
>XP_006713493_718|1 SEQ_SET: GRANTA; ORIG_REF: XP_006713492_718_I/V; ;;SEQ_SET: GRANTA; ORIG_REF: XP_006713493_718_I/V; ;;SEQ_SET: GRANTA; ORIG_REF: XP_005265670_718_I/V; ;;SEQ_SET: GRANTA; ORIG_REF: XP_005265668_718_I/V; ;;SEQ_SET: GRANTA; ORIG_REF: NP_001127853_718_I/V; ;;SEQ_SET: GRANTA; ORIG_REF: XP_005265669_718_I/V;	1113.3	1166.1	1093.3	1148.8	1107.3	1175.6	4252
>XP|5389 SEQ_SET: GRANTA; ORIG_REF: XP_005258735;	1336.9	1384.8	1336.1	1321.2	1292	1324.9	73
>sp|Q9Y4B6|VPRBP|1 SEQ_SET: UNI; ORIG_REF: sp|Q9Y4B6|VPRBP_HUMAN; Protein VPRBP OS=Homo sapiens GN=VPRBP PE=1 SV=3;;SEQ_SET: GRANTA; ORIG_REF: XP_005276808; ;;SEQ_SET: GRANTA; ORIG_REF: XP_005276809; ;;SEQ_SET: GRANTA; ORIG_REF: XP_005276810; ;;SEQ_SET: GRANTA; ORIG_REF: XP_005276812; ;;SEQ_SET: GRANTA; ORIG_REF: XP_006713489; ;;SEQ_SET: GRANTA; ORIG_REF: NP_055518; ;;SEQ_SET: GRANTA; ORIG_REF: X…	455.6	455	457.6	468.7	461.1	446.4	2334
>tr|A5PLN4|A5PLN4|1 SEQ_SET: UNI; ORIG_REF: tr|A5PLN4|A5PLN4_HUMAN; Splicing factor 4 OS=Homo sapiens GN=SF4 PE=2 SV=1	1282.8	1314.2	1317.5	1311.5	1207.3	1329	1062
>tr|A0A024R8R4|A0A024R8R4|1 SEQ_SET: UNI; ORIG_REF: sp|Q8TAT6|NPL4_HUMAN; Nuclear protein localization protein 4 homolog OS=Homo sapiens GN=NPLOC4 PE=1 SV=3;;SEQ_SET: UNI; ORIG_REF: tr|A0A024R8R4|A0A024R8R4_HUMAN; Nuclear protein localization 4 homolog (S. cerevisiae), isoform CRA_a OS=Homo sapiens GN=NPLOC4 PE=4 SV=1;;SEQ_SET: GRANTA; ORIG_REF: NP_060391;	1969.4	1872.1	1985.9	1912.9	1856.7	1781.8	1981
>tr|Q643R0|Q643R0|1 SEQ_SET: UNI; ORIG_REF: sp|Q9ULW0|TPX2_HUMAN; Targeting protein for Xklp2 OS=Homo sapiens GN=TPX2 PE=1 SV=2;;SEQ_SET: UNI; ORIG_REF: tr|Q643R0|Q643R0_HUMAN; HCTP4 OS=Homo sapiens GN=HCTP4 PE=2 SV=1;;SEQ_SET: GRANTA; ORIG_REF: NP_036244;	1283.4	1345.8	1353.1	1399.2	1379.9	1440.5	3065
>sp|O60942|MCE1|1 SEQ_SET: UNI; ORIG_REF: sp|O60942|MCE1_HUMAN; mRNA-capping enzyme OS=Homo sapiens GN=RNGTT PE=1 SV=1;;SEQ_SET: GRANTA; ORIG_REF: NP_003791;	1141.8	1073.9	1122.8	1082.6	1049	1061.1	13
>tr|Q53FV3|Q53FV3|1 SEQ_SET: UNI; ORIG_REF: tr|Q53FV3|Q53FV3_HUMAN; COP9 signalosome subunit 4 variant (Fragment) OS=Homo sapiens PE=2 SV=1	1662	1574.3	1680.4	1635.9	1695	1602.4	1881
>sp|P21281|VATB2|1 SEQ_SET: UNI; ORIG_REF: sp|P21281|VATB2_HUMAN; V-type proton ATPase subunit B, brain isoform OS=Homo sapiens GN=ATP6V1B2 PE=1 SV=3;;SEQ_SET: GRANTA; ORIG_REF: NP_001684;	819.6	878.7	827	916.1	819.6	889.4	1043
>NP_697021_52|1 SEQ_SET: GRANTA; ORIG_REF: NP_006057_52_N/S; ;;SEQ_SET: GRANTA; ORIG_REF: NP_697021_52_N/S; ;;SEQ_SET: GRANTA; ORIG_REF: NP_001189342_52_N/S; ;;SEQ_SET: GRANTA; ORIG_REF: NP_001189343_52_N/S;	1764.9	1798.3	2153.5	1997.1	1883.8	1795.4	6080
>XP_005256725_583|1 SEQ_SET: GRANTA; ORIG_REF: XP_005256724_583_A/G; ;;SEQ_SET: GRANTA; ORIG_REF: XP_005256725_583_A/G;	717.6	700.2	756.6	740.5	754.5	747.2	166
>sp|O14802|RPC1|1 SEQ_SET: UNI; ORIG_REF: sp|O14802|RPC1_HUMAN; DNA-directed RNA polymerase III subunit RPC1 OS=Homo sapiens GN=POLR3A PE=1 SV=2;;SEQ_SET: GRANTA; ORIG_REF: NP_008986;	451.8	463.5	483.2	492.4	503.2	492.5	4521
>tr|A0A024RAI1|A0A024RAI1|1 SEQ_SET: UNI; ORIG_REF: sp|P61158|ARP3_HUMAN; Actin-related protein 3 OS=Homo sapiens GN=ACTR3 PE=1 SV=3;;SEQ_SET: UNI; ORIG_REF: tr|A0A024RAI1|A0A024RAI1_HUMAN; ARP3 actin-related protein 3 homolog (Yeast), isoform CRA_a OS=Homo sapiens GN=ACTR3 PE=3 SV=1;;SEQ_SET: GRANTA; ORIG_REF: NP_005712;	2245.6	2395.1	2348.5	2323.7	2264.9	2408.2	6451
>sp|Q96CW5|GCP3|1 SEQ_SET: UNI; ORIG_REF: sp|Q96CW5|GCP3_HUMAN; Gamma-tubulin complex component 3 OS=Homo sapiens GN=TUBGCP3 PE=1 SV=2;;SEQ_SET: GRANTA; ORIG_REF: NP_006313;	1013.1	999.8	1020.3	1065.9	1026.1	1071.6	1507
>tr|A0A024RD11|A0A024RD11|1 SEQ_SET: UNI; ORIG_REF: sp|Q14738|2A5D_HUMAN; Serine/threonine-protein phosphatase 2A 56 kDa regulatory subunit delta isoform OS=Homo sapiens GN=PPP2R5D PE=1 SV=1;;SEQ_SET: UNI; ORIG_REF: tr|A0A024RD11|A0A024RD11_HUMAN; Protein phosphatase 2, regulatory subunit B (B56), delta isoform, isoform CRA_d OS=Homo sapiens GN=PPP2R5D PE=4 SV=1;;SEQ_SET: GRANTA; ORIG_REF: NP_006…	977.2	986.1	895.3	905.7	880.1	919.3	6107
>NP_055693_289|1 SEQ_SET: GRANTA; ORIG_REF: NP_055693_289_R/P;	1719.2	1729.6	1741.5	1812.8	1854	1799.6	1688
>sp|Q12912|LRMP|1 SEQ_SET: UNI; ORIG_REF: sp|Q12912|LRMP_HUMAN; Lymphoid-restricted membrane protein OS=Homo sapiens GN=LRMP PE=1 SV=3	1059	963	740.7	802.2	924	871	4988
>tr|A0A087WYJ9|A0A087WYJ9|1 SEQ_SET: UNI; ORIG_REF: tr|A0A087WYJ9|A0A087WYJ9_HUMAN; Ig mu chain C region OS=Homo sapiens GN=IGHM PE=1 SV=1	3751.4	3586	3127.9	3418.9	3604.4	3407.7	205
>NP|7314 SEQ_SET: GRANTA; ORIG_REF: NP_001273542;	823.7	792.9	805.8	820.5	754.6	734.7	3925
>XP|13835 SEQ_SET: GRANTA; ORIG_REF: XP_006715546;	630.8	624.1	642.9	676	689	665.1	371
>XP|4858 SEQ_SET: GRANTA; ORIG_REF: XP_005257037; ;;SEQ_SET: GRANTA; ORIG_REF: XP_006725364;	762.1	762.2	797	816.2	793.7	848.8	2116
>XP|5747 SEQ_SET: GRANTA; ORIG_REF: XP_005259953;	629	665.2	598.2	691.9	581.4	672.4	4335
>tr|A0A024R152|A0A024R152|1 SEQ_SET: UNI; ORIG_REF: tr|A0A024R152|A0A024R152_HUMAN; HCG28765, isoform CRA_b OS=Homo sapiens GN=hCG_28765 PE=4 SV=1	883.9	1093.8	961.7	1150.7	891.6	1100.2	5399
>NP_976323_170|1 SEQ_SET: GRANTA; ORIG_REF: NP_976320_170_P/L; ;;SEQ_SET: GRANTA; ORIG_REF: NP_002930_170_P/L; ;;SEQ_SET: GRANTA; ORIG_REF: NP_976322_170_P/L; ;;SEQ_SET: GRANTA; ORIG_REF: NP_976317_170_P/L; ;;SEQ_SET: GRANTA; ORIG_REF: NP_976323_170_P/L; ;;SEQ_SET: GRANTA; ORIG_REF: NP_976321_170_P/L; ;;SEQ_SET: GRANTA; ORIG_REF: NP_976319_170_P/L; ;;SEQ_SET: GRANTA; ORIG_REF: NP_976318_170_P/L;	1415	1400	1495.1	1427.8	1423.6	1367.7	4833
>sp|Q9Y383|LC7L2|1 SEQ_SET: UNI; ORIG_REF: sp|Q9Y383|LC7L2_HUMAN; Putative RNA-binding protein Luc7-like 2 OS=Homo sapiens GN=LUC7L2 PE=1 SV=2;;SEQ_SET: GRANTA; ORIG_REF: NP_057103;	1885.4	1903	1827.2	1853.3	1732.9	1830.1	1555
>XP|16349 SEQ_SET: GRANTA; ORIG_REF: XP_006719618;	563.7	620	567	622.4	526.7	611.9	3507
>XP|2973 SEQ_SET: GRANTA; ORIG_REF: XP_005251117;	4397.4	4081.3	4247.6	4029.6	4177.9	4067.4	5545
>tr|A8K7W3|A8K7W3|1 SEQ_SET: UNI; ORIG_REF: tr|A8K7W3|A8K7W3_HUMAN; cDNA FLJ75780, highly similar to Homo sapiens SGT1, suppressor of G2 allele of SKP1 (SUGT1), mRNA OS=Homo sapiens PE=2 SV=1	154.4	155.1	144.4	166.9	149.7	179.7	6634
>sp|Q9C0C9|UBE2O|1 SEQ_SET: UNI; ORIG_REF: sp|Q9C0C9|UBE2O_HUMAN; E2/E3 hybrid ubiquitin-protein ligase UBE2O OS=Homo sapiens GN=UBE2O PE=1 SV=3;;SEQ_SET: GRANTA; ORIG_REF: NP_071349;	1387.5	1337.1	1401.2	1309.3	1396.2	1298.1	5027
>sp|P23193|TCEA1|1 SEQ_SET: UNI; ORIG_REF: sp|P23193|TCEA1_HUMAN; Transcription elongation factor A protein 1 OS=Homo sapiens GN=TCEA1 PE=1 SV=2;;SEQ_SET: GRANTA; ORIG_REF: NP_006747;	1681.7	1570.1	1681.6	1597.9	1638.1	1526.1	6848
>NP_060289_56|1 SEQ_SET: GRANTA; ORIG_REF: NP_060289_56_P/R;	863	910.6	840.7	842.5	883.3	863.6	763
>tr|B2R769|B2R769|1 SEQ_SET: UNI; ORIG_REF: tr|B2R769|B2R769_HUMAN; cDNA, FLJ93308, highly similar to Homo sapiens leukocyte-derived arginine aminopeptidase (LRAP), mRNA OS=Homo sapiens PE=2 SV=1	1146.5	1393.2	1212.1	1488.3	1146.2	1464.7	4769
>sp|Q7L2H7|EIF3M|1 SEQ_SET: UNI; ORIG_REF: sp|Q7L2H7|EIF3M_HUMAN; Eukaryotic translation initiation factor 3 subunit M OS=Homo sapiens GN=EIF3M PE=1 SV=1;;SEQ_SET: GRANTA; ORIG_REF: NP_006351;	1612.5	1662	1687.9	1635.3	1588.1	1611.3	1366
>NP|20 SEQ_SET: GRANTA; ORIG_REF: NP_000256;	1815.7	2234.7	1949.8	2250.8	1875.8	2162.8	4815
>tr|A0A024R497|A0A024R497|1 SEQ_SET: UNI; ORIG_REF: sp|O95573|ACSL3_HUMAN; Long-chain-fatty-acid--CoA ligase 3 OS=Homo sapiens GN=ACSL3 PE=1 SV=3;;SEQ_SET: UNI; ORIG_REF: tr|A0A024R497|A0A024R497_HUMAN; Acyl-CoA synthetase long-chain family member 3, isoform CRA_a OS=Homo sapiens GN=ACSL3 PE=4 SV=1;;SEQ_SET: GRANTA; ORIG_REF: NP_004448; ;;SEQ_SET: GRANTA; ORIG_REF: NP_976251;	1107.9	1102.4	898.2	1042.6	1123.1	1102.6	2900
>sp|Q92918|M4K1|1 SEQ_SET: UNI; ORIG_REF: sp|Q92918|M4K1_HUMAN; Mitogen-activated protein kinase kinase kinase kinase 1 OS=Homo sapiens GN=MAP4K1 PE=1 SV=1;;SEQ_SET: GRANTA; ORIG_REF: NP_009112;	1127.7	1118.9	1104.2	1089.7	1054	1061	2092
>sp|Q96R06|SPAG5|1 SEQ_SET: UNI; ORIG_REF: sp|Q96R06|SPAG5_HUMAN; Sperm-associated antigen 5 OS=Homo sapiens GN=SPAG5 PE=1 SV=2;;SEQ_SET: GRANTA; ORIG_REF: NP_006452;	802.1	811	821.4	858.3	880	905.5	5292
>sp|P14598|NCF1|1 SEQ_SET: UNI; ORIG_REF: sp|P14598|NCF1_HUMAN; Neutrophil cytosol factor 1 OS=Homo sapiens GN=NCF1 PE=1 SV=3	105.8	127.4	126.3	149	112.3	151.1	7270
>tr|Q5U0Q1|Q5U0Q1|1 SEQ_SET: UNI; ORIG_REF: sp|Q13283|G3BP1_HUMAN; Ras GTPase-activating protein-binding protein 1 OS=Homo sapiens GN=G3BP1 PE=1 SV=1;;SEQ_SET: UNI; ORIG_REF: tr|Q5U0Q1|Q5U0Q1_HUMAN; Putative uncharacterized protein DKFZp686L1159 OS=Homo sapiens GN=G3BP PE=2 SV=1;;SEQ_SET: GRANTA; ORIG_REF: NP_005745; ;;SEQ_SET: GRANTA; ORIG_REF: NP_938405; ;;SEQ_SET: GRANTA; ORIG_REF: XP_00671481…	1713.3	1817.2	1841.3	1833.5	1809.4	1827.9	1147
>tr|B2RAH3|B2RAH3|1 SEQ_SET: UNI; ORIG_REF: tr|B2RAH3|B2RAH3_HUMAN; cDNA, FLJ94916, highly similar to Homo sapiens phosphoinositide-3-kinase, catalytic, delta polypeptide (PIK3CD), mRNA OS=Homo sapiens PE=2 SV=1	670.5	665.9	725.9	738.8	732.9	693.1	2480
>sp|Q15435|PP1R7|1 SEQ_SET: UNI; ORIG_REF: sp|Q15435|PP1R7_HUMAN; Protein phosphatase 1 regulatory subunit 7 OS=Homo sapiens GN=PPP1R7 PE=1 SV=1;;SEQ_SET: GRANTA; ORIG_REF: NP_002703;	1241.9	1363.1	1435.2	1455.6	1362.2	1424.2	5607
>NP_001116436_503|1 SEQ_SET: GRANTA; ORIG_REF: NP_001116436_503_I/V;	782.1	748.5	739.1	762.8	709.6	726.6	150
>sp|P17174|AATC|1 SEQ_SET: UNI; ORIG_REF: sp|P17174|AATC_HUMAN; Aspartate aminotransferase, cytoplasmic OS=Homo sapiens GN=GOT1 PE=1 SV=3;;SEQ_SET: GRANTA; ORIG_REF: NP_002070;	1269.9	1357.3	1412.4	1398.2	1383.4	1429.2	3651
>tr|V9HWI0|V9HWI0|1 SEQ_SET: UNI; ORIG_REF: sp|P14550|AK1A1_HUMAN; Alcohol dehydrogenase [NADP(+)] OS=Homo sapiens GN=AKR1A1 PE=1 SV=3;;SEQ_SET: UNI; ORIG_REF: tr|V9HWI0|V9HWI0_HUMAN; Epididymis secretory protein Li 6 OS=Homo sapiens GN=HEL-S-165mP PE=2 SV=1;;SEQ_SET: GRANTA; ORIG_REF: NP_001189342; ;;SEQ_SET: GRANTA; ORIG_REF: NP_001189343; ;;SEQ_SET: GRANTA; ORIG_REF: NP_006057; ;;SEQ_SET: GRAN…	119.8	128.4	131.4	145.1	121.3	133.3	2814
>NP|6381 SEQ_SET: GRANTA; ORIG_REF: NP_001264153;	2316.7	2038.2	2326.7	2278.8	2525.4	2320.5	7728
>sp|Q9UJX2|CDC23|1 SEQ_SET: UNI; ORIG_REF: sp|Q9UJX2|CDC23_HUMAN; Cell division cycle protein 23 homolog OS=Homo sapiens GN=CDC23 PE=1 SV=3;;SEQ_SET: GRANTA; ORIG_REF: NP_004652;	942.1	955.3	982.7	1001.7	971.6	982.6	605
>sp|P23396|RS3|1 SEQ_SET: UNI; ORIG_REF: sp|P23396|RS3_HUMAN; 40S ribosomal protein S3 OS=Homo sapiens GN=RPS3 PE=1 SV=2;;SEQ_SET: GRANTA; ORIG_REF: NP_000996; ;;SEQ_SET: GRANTA; ORIG_REF: NP_001243731;	3962.1	3861.2	4113.7	4037.9	4165.8	4078.6	3963
>NP_004083_75|1 SEQ_SET: GRANTA; ORIG_REF: NP_004083_75_T/I;	1180.3	1211	1111	1144.2	1129.1	1183.7	5542
>sp|Q13395|TARB1|1 SEQ_SET: UNI; ORIG_REF: sp|Q13395|TARB1_HUMAN; Probable methyltransferase TARBP1 OS=Homo sapiens GN=TARBP1 PE=1 SV=1;;SEQ_SET: GRANTA; ORIG_REF: NP_005637;	690.8	698.2	751.7	729.1	792.9	770.8	1273
>sp|Q96T51|RUFY1|1 SEQ_SET: UNI; ORIG_REF: sp|Q96T51|RUFY1_HUMAN; RUN and FYVE domain-containing protein 1 OS=Homo sapiens GN=RUFY1 PE=1 SV=2;;SEQ_SET: GRANTA; ORIG_REF: NP_079434;	1174.9	1158	1214.4	1173.6	1114.8	1173.5	868
>tr|A8K132|A8K132|1 SEQ_SET: UNI; ORIG_REF: tr|A8K132|A8K132_HUMAN; cDNA FLJ75476, highly similar to Homo sapiens glutaminase (GLS), mRNA OS=Homo sapiens PE=2 SV=1	159.5	116.2	128.5	117	137.1	110.4	5760
>XP|16561 SEQ_SET: GRANTA; ORIG_REF: XP_006719985;	440.5	483	444.8	507	460.1	530.2	2748
>XP_006724066_175|1 SEQ_SET: GRANTA; ORIG_REF: NP_002331_175_R/Q; ;;SEQ_SET: GRANTA; ORIG_REF: NP_001001438_175_R/Q; ;;SEQ_SET: GRANTA; ORIG_REF: XP_006724066_175_R/Q;	806.8	752.6	847.3	863.8	850.1	857.6	5199
>XP|6513 SEQ_SET: GRANTA; ORIG_REF: XP_005262724;	930.1	901.5	1064.4	1003.2	985	943.1	7574
>XP|7643 SEQ_SET: GRANTA; ORIG_REF: XP_005265884;	1166.1	1157.7	1136.8	1055.8	1110.2	1048.1	1777
>sp|Q9NYB0|TE2IP|1 SEQ_SET: UNI; ORIG_REF: sp|Q9NYB0|TE2IP_HUMAN; Telomeric repeat-binding factor 2-interacting protein 1 OS=Homo sapiens GN=TERF2IP PE=1 SV=1;;SEQ_SET: GRANTA; ORIG_REF: NP_061848;	1216.5	1221.2	1335.8	1304.6	1251.8	1294.4	6030
>tr|M0R2Z9|M0R2Z9|1 SEQ_SET: UNI; ORIG_REF: tr|M0R2Z9|M0R2Z9_HUMAN; SURP and G-patch domain-containing protein 2 OS=Homo sapiens GN=SUGP2 PE=1 SV=1	993.6	1037.7	1037	1014.6	1088.2	1004.1	3307
>sp|Q6IN85|P4R3A|1 SEQ_SET: UNI; ORIG_REF: sp|Q6IN85|P4R3A_HUMAN; Serine/threonine-protein phosphatase 4 regulatory subunit 3A OS=Homo sapiens GN=SMEK1 PE=1 SV=1;;SEQ_SET: GRANTA; ORIG_REF: XP_005267899; ;;SEQ_SET: GRANTA; ORIG_REF: XP_006720257;	885.1	928.1	959.8	928.8	887.5	910.8	3854
>XP|1224 SEQ_SET: GRANTA; ORIG_REF: XP_005245715;	1622.2	1657.7	1657.1	1588.3	1716.8	1619.4	5190
>NP|8359 SEQ_SET: GRANTA; ORIG_REF: NP_056380;	425.1	444.9	447.7	472.3	442.1	466.6	3723
>tr|A0A024R0H6|A0A024R0H6|1 SEQ_SET: UNI; ORIG_REF: sp|Q8N7H5|PAF1_HUMAN; RNA polymerase II-associated factor 1 homolog OS=Homo sapiens GN=PAF1 PE=1 SV=2;;SEQ_SET: UNI; ORIG_REF: tr|A0A024R0H6|A0A024R0H6_HUMAN; Paf1, RNA polymerase II associated factor, homolog (S. cerevisiae), isoform CRA_a OS=Homo sapiens GN=PAF1 PE=4 SV=1;;SEQ_SET: GRANTA; ORIG_REF: NP_061961;	1122.6	1156.4	1176.8	1140.6	1186.6	1134.6	3123
>sp|Q92917|GPKOW|1 SEQ_SET: UNI; ORIG_REF: sp|Q92917|GPKOW_HUMAN; G patch domain and KOW motifs-containing protein OS=Homo sapiens GN=GPKOW PE=1 SV=2;;SEQ_SET: GRANTA; ORIG_REF: NP_056513;	962.2	1001	1004.1	1009.5	946.7	990.8	2495
>XP_005269064_313|1 SEQ_SET: GRANTA; ORIG_REF: XP_005269064_313_D/E;	498.6	475.8	505.2	488.8	503.3	521.8	6874
>sp|Q86VS8|HOOK3|1 SEQ_SET: UNI; ORIG_REF: sp|Q86VS8|HOOK3_HUMAN; Protein Hook homolog 3 OS=Homo sapiens GN=HOOK3 PE=1 SV=2;;SEQ_SET: GRANTA; ORIG_REF: NP_115786;	475.2	479	477	483.7	483.6	491.9	4839
>sp|Q9NVH2|INT7|1 SEQ_SET: UNI; ORIG_REF: sp|Q9NVH2|INT7_HUMAN; Integrator complex subunit 7 OS=Homo sapiens GN=INTS7 PE=1 SV=1;;SEQ_SET: GRANTA; ORIG_REF: NP_056249;	553.5	555.2	565.1	557.5	562.2	578.6	7563
>NP_060124_143|1 SEQ_SET: GRANTA; ORIG_REF: NP_060124_143_I/T; ;;SEQ_SET: GRANTA; ORIG_REF: NP_001180236_143_I/T;	338.9	382.5	357.2	379	346.7	401.3	7353
>sp|Q5GLZ8|HERC4|1 SEQ_SET: UNI; ORIG_REF: sp|Q5GLZ8|HERC4_HUMAN; Probable E3 ubiquitin-protein ligase HERC4 OS=Homo sapiens GN=HERC4 PE=1 SV=1;;SEQ_SET: GRANTA; ORIG_REF: NP_071362; ;;SEQ_SET: GRANTA; ORIG_REF: XP_006717814;	745.5	732.3	712.4	744	677	730.7	1872
>tr|A0A024R6H0|A0A024R6H0|1 SEQ_SET: UNI; ORIG_REF: sp|Q9P2I0|CPSF2_HUMAN; Cleavage and polyadenylation specificity factor subunit 2 OS=Homo sapiens GN=CPSF2 PE=1 SV=2;;SEQ_SET: UNI; ORIG_REF: tr|A0A024R6H0|A0A024R6H0_HUMAN; Cleavage and polyadenylation specific factor 2, 100kDa, isoform CRA_a OS=Homo sapiens GN=CPSF2 PE=4 SV=1;;SEQ_SET: GRANTA; ORIG_REF: NP_059133; ;;SEQ_SET: GRANTA; ORIG_REF: X…	880.4	977.1	935.9	1010.1	887.7	984.1	1860
>tr|B2R5M8|B2R5M8|1 SEQ_SET: UNI; ORIG_REF: tr|B2R5M8|B2R5M8_HUMAN; Isocitrate dehydrogenase [NADP] OS=Homo sapiens PE=2 SV=1	1444.6	1505.1	1629.7	1564.4	1498.3	1514.8	7373
>tr|Q6FHX6|Q6FHX6|1 SEQ_SET: UNI; ORIG_REF: sp|P39748|FEN1_HUMAN; Flap endonuclease 1 OS=Homo sapiens GN=FEN1 PE=1 SV=1;;SEQ_SET: UNI; ORIG_REF: tr|Q6FHX6|Q6FHX6_HUMAN; Flap endonuclease 1 OS=Homo sapiens GN=FEN1 PE=2 SV=1;;SEQ_SET: GRANTA; ORIG_REF: NP_004102;	1294.9	1277.8	1308.9	1293.8	1230.1	1225.8	6527
>sp|Q9BRZ2|TRI56|1 SEQ_SET: UNI; ORIG_REF: sp|Q9BRZ2|TRI56_HUMAN; E3 ubiquitin-protein ligase TRIM56 OS=Homo sapiens GN=TRIM56 PE=1 SV=3;;SEQ_SET: GRANTA; ORIG_REF: NP_112223;	635.9	689.6	659.2	715.7	633.4	721.8	736
>tr|B3KU60|B3KU60|1 SEQ_SET: UNI; ORIG_REF: tr|B3KU60|B3KU60_HUMAN; cDNA FLJ39235 fis, clone OCBBF2007829, highly similar to Mus musculus fatso protein OS=Homo sapiens PE=2 SV=1	878.5	859.1	891.3	907.4	872.4	854.3	6337
>tr|Q53F02|Q53F02|1 SEQ_SET: UNI; ORIG_REF: tr|Q53F02|Q53F02_HUMAN; Cleavage and polyadenylation specific factor 3, 73kDa variant (Fragment) OS=Homo sapiens PE=2 SV=1	1071.5	1097	1123.5	1144.1	1112.2	1121.2	2591
>NP|6213 SEQ_SET: GRANTA; ORIG_REF: NP_001258708;	1142	1087.7	1218.6	1174.2	1174.8	1078.7	2745
>sp|Q15008|PSMD6|1 SEQ_SET: UNI; ORIG_REF: sp|Q15008|PSMD6_HUMAN; 26S proteasome non-ATPase regulatory subunit 6 OS=Homo sapiens GN=PSMD6 PE=1 SV=1;;SEQ_SET: GRANTA; ORIG_REF: NP_055629;	122.2	125.8	122.6	125.1	119.3	130.8	6801
>tr|B3KVE3|B3KVE3|1 SEQ_SET: UNI; ORIG_REF: tr|B3KVE3|B3KVE3_HUMAN; cDNA FLJ16452 fis, clone BRAWH3002467, highly similar to RAB GDP DISSOCIATION INHIBITOR BETA OS=Homo sapiens PE=2 SV=1	169.5	155.6	130.9	152.3	133.4	148.1	6481
>tr|F2Z2W7|F2Z2W7|1 SEQ_SET: UNI; ORIG_REF: tr|F2Z2W7|F2Z2W7_HUMAN; tRNA (uracil-5-)-methyltransferase homolog A OS=Homo sapiens GN=TRMT2A PE=1 SV=1	683.1	672.3	665.1	703.4	683.7	697.6	4880
>tr|A0A024R2P0|A0A024R2P0|1 SEQ_SET: UNI; ORIG_REF: sp|P08865|RSSA_HUMAN; 40S ribosomal protein SA OS=Homo sapiens GN=RPSA PE=1 SV=4;;SEQ_SET: UNI; ORIG_REF: tr|A0A024R2P0|A0A024R2P0_HUMAN; 40S ribosomal protein SA OS=Homo sapiens GN=RPSA PE=3 SV=1;;SEQ_SET: GRANTA; ORIG_REF: NP_001012321; ;;SEQ_SET: GRANTA; ORIG_REF: NP_002286;	1710.7	1864.9	1640.6	1772.9	1603.2	1708.1	637
>NP_733468_43|1 SEQ_SET: GRANTA; ORIG_REF: NP_733468_43_R/T;	487.7	524.5	520.2	508.2	517.6	520.6	5056
>XP|12647 SEQ_SET: GRANTA; ORIG_REF: XP_006713620;	954.5	878.4	892.1	915.9	879.4	901.9	7777
>NP|1602 SEQ_SET: GRANTA; ORIG_REF: NP_001122384;	1147	1146.5	1141.4	1160.1	1137.2	1146.5	3066
>NP_612144_425|1 SEQ_SET: GRANTA; ORIG_REF: NP_612144_425_R/K;	937.3	1828.2	838.6	1686.3	771.9	1586.1	5690
>tr|Q8N7G1|Q8N7G1|1 SEQ_SET: UNI; ORIG_REF: tr|Q8N7G1|Q8N7G1_HUMAN; Purine nucleoside phosphorylase OS=Homo sapiens PE=2 SV=1	1626.6	1611	1694.2	1726.8	1638.8	1685.1	4428
>tr|V9HWC2|V9HWC2|1 SEQ_SET: UNI; ORIG_REF: sp|Q99497|PARK7_HUMAN; Protein DJ-1 OS=Homo sapiens GN=PARK7 PE=1 SV=2;;SEQ_SET: UNI; ORIG_REF: tr|V9HWC2|V9HWC2_HUMAN; Epididymis secretory sperm binding protein Li 67p OS=Homo sapiens GN=HEL-S-67p PE=2 SV=1;;SEQ_SET: GRANTA; ORIG_REF: NP_001116849; ;;SEQ_SET: GRANTA; ORIG_REF: NP_009193; ;;SEQ_SET: GRANTA; ORIG_REF: XP_005263481;	1999.7	1889.1	2143.7	1927.3	2143.8	1920	7543
>tr|A8K8X0|A8K8X0|1 SEQ_SET: UNI; ORIG_REF: tr|A8K8X0|A8K8X0_HUMAN; cDNA FLJ75187, highly similar to Homo sapiens nap1 P120 OS=Homo sapiens PE=2 SV=1	1139.6	1107.6	1271.9	1165	1279.3	1144.5	4732
>NP|1605 SEQ_SET: GRANTA; ORIG_REF: NP_001122390;	818.2	810.9	799.7	813.8	817.8	831.1	3684
>tr|B4DNE0|B4DNE0|1 SEQ_SET: UNI; ORIG_REF: tr|B4DNE0|B4DNE0_HUMAN; cDNA FLJ52573, highly similar to Elongation factor 1-alpha 1 OS=Homo sapiens PE=2 SV=1	6908.3	6765.5	7657.6	7313.1	7424.9	7430	5038
>tr|A0A024R3H2|A0A024R3H2|1 SEQ_SET: UNI; ORIG_REF: tr|A0A024R3H2|A0A024R3H2_HUMAN; Sortilin-related receptor, L(DLR class) A repeats-containing, isoform CRA_b OS=Homo sapiens GN=SORL1 PE=4 SV=1	439.6	416.4	398.4	414.1	493.3	448.8	3594
>sp|Q99714|HCD2|1 SEQ_SET: UNI; ORIG_REF: sp|Q99714|HCD2_HUMAN; 3-hydroxyacyl-CoA dehydrogenase type-2 OS=Homo sapiens GN=HSD17B10 PE=1 SV=3;;SEQ_SET: GRANTA; ORIG_REF: NP_004484;	920	906.3	892.5	904.7	946.5	907	5130
>sp|P42575|CASP2|1 SEQ_SET: UNI; ORIG_REF: sp|P42575|CASP2_HUMAN; Caspase-2 OS=Homo sapiens GN=CASP2 PE=1 SV=2;;SEQ_SET: GRANTA; ORIG_REF: NP_116764;	882.9	915.1	873.1	879.1	874.1	865.1	1761
>XP|4107 SEQ_SET: GRANTA; ORIG_REF: XP_005254679;	609.5	540.8	676.8	537	656.3	564.7	6121
>tr|V9HW98|V9HW98|1 SEQ_SET: UNI; ORIG_REF: sp|P62258|1433E_HUMAN; 14-3-3 protein epsilon OS=Homo sapiens GN=YWHAE PE=1 SV=1;;SEQ_SET: UNI; ORIG_REF: tr|V9HW98|V9HW98_HUMAN; Epididymis luminal protein 2 OS=Homo sapiens GN=HEL2 PE=2 SV=1;;SEQ_SET: GRANTA; ORIG_REF: NP_006752;	2949	2843.2	2948.5	2941.1	2944.6	2870.5	7429
>tr|B2RBP3|B2RBP3|1 SEQ_SET: UNI; ORIG_REF: tr|B2RBP3|B2RBP3_HUMAN; cDNA, FLJ95615, highly similar to Homo sapiens ubiquitin-activating enzyme E1C (UBA3 homolog, yeast)(UBE1C), mRNA OS=Homo sapiens PE=2 SV=1	761.2	825.2	846.3	831.7	764.1	806.5	3348
>NP_075055_386|1 SEQ_SET: GRANTA; ORIG_REF: NP_075055_386_A/E;	927.9	941.2	940.5	950.5	911.6	948.7	5852
>tr|B2RD79|B2RD79|1 SEQ_SET: UNI; ORIG_REF: tr|B2RD79|B2RD79_HUMAN; Ubiquitin carboxyl-terminal hydrolase OS=Homo sapiens PE=2 SV=1	1410.3	1341.6	1409.1	1366.4	1356.1	1377.7	6096
>XP|2846 SEQ_SET: GRANTA; ORIG_REF: XP_005250774;	884.9	878.9	784	776.5	788.5	801.2	3162
>sp|P31689|DNJA1|1 SEQ_SET: UNI; ORIG_REF: sp|P31689|DNJA1_HUMAN; DnaJ homolog subfamily A member 1 OS=Homo sapiens GN=DNAJA1 PE=1 SV=2;;SEQ_SET: GRANTA; ORIG_REF: NP_001530;	1258	1556.9	1419.3	1540.1	1487.5	1641.9	5134
>NP_065731_256|1 SEQ_SET: GRANTA; ORIG_REF: NP_065731_256_R/S;	608.2	657	612.4	642.5	618.1	650.6	4146
>tr|K7ER00|K7ER00|1 SEQ_SET: UNI; ORIG_REF: tr|K7ER00|K7ER00_HUMAN; Phenylalanine--tRNA ligase alpha subunit OS=Homo sapiens GN=FARSA PE=1 SV=1	909.7	999.3	977.1	1004.2	1003	1024.7	3484
>NP|8941 SEQ_SET: GRANTA; ORIG_REF: NP_114366;	45.9	50.3	49.8	52	42.9	52.3	471
>NP|4211 SEQ_SET: GRANTA; ORIG_REF: NP_001185707;	1018.9	1022.7	1064.8	1099.7	1032.8	1091.3	5768
>XP|7979 SEQ_SET: GRANTA; ORIG_REF: XP_005266967;	1461.2	1484.7	1249.4	1277.6	1277.7	1309.7	6246
>tr|A0A024R7D0|A0A024R7D0|1 SEQ_SET: UNI; ORIG_REF: sp|P49366|DHYS_HUMAN; Deoxyhypusine synthase OS=Homo sapiens GN=DHPS PE=1 SV=1;;SEQ_SET: UNI; ORIG_REF: tr|A0A024R7D0|A0A024R7D0_HUMAN; Deoxyhypusine synthase, isoform CRA_b OS=Homo sapiens GN=DHPS PE=4 SV=1;;SEQ_SET: GRANTA; ORIG_REF: NP_001921;	707.8	748.5	747.4	727.2	719.8	760.2	3549
>XP|5928 SEQ_SET: GRANTA; ORIG_REF: XP_005260548;	1263.6	1242.7	784.3	1042.8	1272.9	1238.9	6812
>tr|A0A087WYN9|A0A087WYN9|1 SEQ_SET: UNI; ORIG_REF: tr|A0A087WYN9|A0A087WYN9_HUMAN; ATP-dependent RNA helicase DHX29 OS=Homo sapiens GN=DHX29 PE=1 SV=1	758.2	736	788.1	725.8	769.3	764.5	1384
>tr|D3DTX6|D3DTX6|1 SEQ_SET: UNI; ORIG_REF: tr|D3DTX6|D3DTX6_HUMAN; Neurabin-2 OS=Homo sapiens GN=PPP1R9B PE=1 SV=1;;SEQ_SET: GRANTA; ORIG_REF: NP_115984;	971	1014	1026.5	1028.8	1024.4	1097.1	1029
>sp|Q9BS26|ERP44|1 SEQ_SET: UNI; ORIG_REF: sp|Q9BS26|ERP44_HUMAN; Endoplasmic reticulum resident protein 44 OS=Homo sapiens GN=ERP44 PE=1 SV=1;;SEQ_SET: GRANTA; ORIG_REF: NP_055866;	1309.6	1317.8	1321.2	1299.4	1305.9	1320.3	5789
>tr|A0A024R244|A0A024R244|1 SEQ_SET: UNI; ORIG_REF: sp|P43405|KSYK_HUMAN; Tyrosine-protein kinase SYK OS=Homo sapiens GN=SYK PE=1 SV=1;;SEQ_SET: UNI; ORIG_REF: tr|A0A024R244|A0A024R244_HUMAN; Tyrosine-protein kinase OS=Homo sapiens GN=SYK PE=3 SV=1;;SEQ_SET: GRANTA; ORIG_REF: NP_001167638; ;;SEQ_SET: GRANTA; ORIG_REF: NP_003168; ;;SEQ_SET: GRANTA; ORIG_REF: XP_005252204;	1466.3	1353.7	1439.8	1377.1	1394.6	1365.8	2055
>sp|O95433|AHSA1|1 SEQ_SET: UNI; ORIG_REF: sp|O95433|AHSA1_HUMAN; Activator of 90 kDa heat shock protein ATPase homolog 1 OS=Homo sapiens GN=AHSA1 PE=1 SV=1;;SEQ_SET: GRANTA; ORIG_REF: NP_036243;	2177.8	2199.3	2359.9	2295	2468.7	2468.5	4822
>NP_076977_693|1 SEQ_SET: GRANTA; ORIG_REF: NP_076977_693_R/Q;	686.4	667.1	753.4	717.1	700.4	694.8	2599
>NP_065799_768|1 SEQ_SET: GRANTA; ORIG_REF: NP_065799_768_N/H;	346.3	360.3	354.6	371.4	348.5	358.9	774
>NP|1360 SEQ_SET: GRANTA; ORIG_REF: NP_001104792;	19	22.4	22.9	24.8	26.1	24.2	7461
>tr|A0A024R5Q7|A0A024R5Q7|1 SEQ_SET: UNI; ORIG_REF: sp|P30520|PURA2_HUMAN; Adenylosuccinate synthetase isozyme 2 OS=Homo sapiens GN=ADSS PE=1 SV=3;;SEQ_SET: UNI; ORIG_REF: tr|A0A024R5Q7|A0A024R5Q7_HUMAN; Adenylosuccinate synthetase isozyme 2 OS=Homo sapiens GN=ADSS PE=3 SV=1;;SEQ_SET: GRANTA; ORIG_REF: NP_001117;	1850	1793.4	1889.5	1846.8	1834.1	1831.8	3662
>sp|O60502|OGA|1 SEQ_SET: UNI; ORIG_REF: sp|O60502|OGA_HUMAN; Protein O-GlcNAcase OS=Homo sapiens GN=MGEA5 PE=1 SV=2;;SEQ_SET: GRANTA; ORIG_REF: NP_036347;	953.8	969	1007.7	1004	935.8	985.3	6362
>sp|Q8WU90|ZC3HF|1 SEQ_SET: UNI; ORIG_REF: sp|Q8WU90|ZC3HF_HUMAN; Zinc finger CCCH domain-containing protein 15 OS=Homo sapiens GN=ZC3H15 PE=1 SV=1;;SEQ_SET: GRANTA; ORIG_REF: NP_060941;	2145.4	2177.7	2232.1	2183.9	2247.1	2234.6	3177
>sp|P50748|KNTC1|1 SEQ_SET: UNI; ORIG_REF: sp|P50748|KNTC1_HUMAN; Kinetochore-associated protein 1 OS=Homo sapiens GN=KNTC1 PE=1 SV=1;;SEQ_SET: GRANTA; ORIG_REF: NP_055523; ;;SEQ_SET: GRANTA; ORIG_REF: XP_006719769;	966.3	940.4	982.5	981	879.7	910.7	3775
>sp|P23368|MAOM|1 SEQ_SET: UNI; ORIG_REF: sp|P23368|MAOM_HUMAN; NAD-dependent malic enzyme, mitochondrial OS=Homo sapiens GN=ME2 PE=1 SV=1;;SEQ_SET: GRANTA; ORIG_REF: NP_002387;	1397.7	1637.4	1367	1529.6	1461.6	1608.1	259
>sp|O75152|ZC11A|1 SEQ_SET: UNI; ORIG_REF: sp|O75152|ZC11A_HUMAN; Zinc finger CCCH domain-containing protein 11A OS=Homo sapiens GN=ZC3H11A PE=1 SV=3;;SEQ_SET: GRANTA; ORIG_REF: NP_055642; ;;SEQ_SET: GRANTA; ORIG_REF: XP_005245700; ;;SEQ_SET: GRANTA; ORIG_REF: XP_005245701; ;;SEQ_SET: GRANTA; ORIG_REF: XP_006711736;	1167.9	1203.6	1140.9	1198.4	1103.7	1207.9	7116
>NP_005808_275|1 SEQ_SET: GRANTA; ORIG_REF: NP_005808_275_V/A;	1345.3	1159.3	1345.7	1194.2	1295.2	1156.7	251
>sp|Q9Y6G9|DC1L1|1 SEQ_SET: UNI; ORIG_REF: sp|Q9Y6G9|DC1L1_HUMAN; Cytoplasmic dynein 1 light intermediate chain 1 OS=Homo sapiens GN=DYNC1LI1 PE=1 SV=3;;SEQ_SET: GRANTA; ORIG_REF: NP_057225;	1332.2	1337.5	1308.8	1344.5	1258.1	1372	7267
>tr|A0A090N7Y2|A0A090N7Y2|1 SEQ_SET: UNI; ORIG_REF: tr|A0A090N7Y2|A0A090N7Y2_HUMAN; ATP-binding cassette, sub-family F (GCN20), member 2 OS=Homo sapiens GN=ABCF2 PE=4 SV=1;;SEQ_SET: GRANTA; ORIG_REF: NP_005683; ;;SEQ_SET: GRANTA; ORIG_REF: XP_005249988; ;;SEQ_SET: GRANTA; ORIG_REF: XP_006715887;	2078.6	2097.2	2088.6	2111.4	2199.5	2136.9	3680
>tr|A8K3R2|A8K3R2|1 SEQ_SET: UNI; ORIG_REF: tr|A8K3R2|A8K3R2_HUMAN; Ribosome biogenesis protein BOP1 OS=Homo sapiens GN=BOP1 PE=2 SV=1	1218.6	1374.7	1329.4	1377.4	1280.1	1398.8	1164
>sp|Q9UHD2|TBK1|1 SEQ_SET: UNI; ORIG_REF: sp|Q9UHD2|TBK1_HUMAN; Serine/threonine-protein kinase TBK1 OS=Homo sapiens GN=TBK1 PE=1 SV=1;;SEQ_SET: GRANTA; ORIG_REF: NP_037386; ;;SEQ_SET: GRANTA; ORIG_REF: XP_005268866; ;;SEQ_SET: GRANTA; ORIG_REF: XP_005268867;	421.1	462.1	440.7	456.7	450.7	470.9	6433
>NP_008860_214|1 SEQ_SET: GRANTA; ORIG_REF: NP_008860_214_M/L;	830.6	832.7	851.2	854.5	824.3	855.6	2457
>tr|Q59GY2|Q59GY2|1 SEQ_SET: UNI; ORIG_REF: tr|Q59GY2|Q59GY2_HUMAN; Ribosomal protein L4 variant (Fragment) OS=Homo sapiens PE=2 SV=1	2449.4	2409.2	2816.1	2575.8	2550.8	2449.6	6973
>sp|Q6PJT7|ZC3HE|1 SEQ_SET: UNI; ORIG_REF: sp|Q6PJT7|ZC3HE_HUMAN; Zinc finger CCCH domain-containing protein 14 OS=Homo sapiens GN=ZC3H14 PE=1 SV=1;;SEQ_SET: GRANTA; ORIG_REF: NP_079100;	1000.2	1033.6	1023.4	1027.3	977.2	1089.7	3752
>NP_006624_629|1 SEQ_SET: GRANTA; ORIG_REF: NP_006624_629_L/F;	617.8	568.4	586.2	609.3	582.9	584.6	1684
>XP|20743 SEQ_SET: GRANTA; ORIG_REF: XP_006714759;	1645	1653.3	1732.8	1637.5	1673.1	1662.4	658
>tr|A8K4P8|A8K4P8|1 SEQ_SET: UNI; ORIG_REF: tr|A8K4P8|A8K4P8_HUMAN; cDNA FLJ75337 OS=Homo sapiens PE=2 SV=1	708.2	726.9	711.2	740.1	716.3	740.2	4344
>sp|Q8NBS9|TXND5|1 SEQ_SET: UNI; ORIG_REF: sp|Q8NBS9|TXND5_HUMAN; Thioredoxin domain-containing protein 5 OS=Homo sapiens GN=TXNDC5 PE=1 SV=2;;SEQ_SET: GRANTA; ORIG_REF: NP_110437;	1995.4	2061.4	2035.6	1963.5	1979.4	1940.6	4255
>sp|O95486|SC24A|1 SEQ_SET: UNI; ORIG_REF: sp|O95486|SC24A_HUMAN; Protein transport protein Sec24A OS=Homo sapiens GN=SEC24A PE=1 SV=2;;SEQ_SET: GRANTA; ORIG_REF: NP_068817;	861.3	848.8	896.9	889.4	866	853.8	1404
>sp|Q9H845|ACAD9|1 SEQ_SET: UNI; ORIG_REF: sp|Q9H845|ACAD9_HUMAN; Acyl-CoA dehydrogenase family member 9, mitochondrial OS=Homo sapiens GN=ACAD9 PE=1 SV=1;;SEQ_SET: GRANTA; ORIG_REF: NP_054768;	1197.3	1221.7	991.7	1086.4	1125.4	1151.5	6059
>sp|Q14571|ITPR2|1 SEQ_SET: UNI; ORIG_REF: sp|Q14571|ITPR2_HUMAN; Inositol 1,4,5-trisphosphate receptor type 2 OS=Homo sapiens GN=ITPR2 PE=1 SV=2;;SEQ_SET: GRANTA; ORIG_REF: NP_002214;	449.9	420.9	312.2	347.7	440.4	416.7	3709
>NP|10099 SEQ_SET: GRANTA; ORIG_REF: NP_862820;	855.9	806	799.2	778	800.8	770.7	4052
>tr|A0A024R1I7|A0A024R1I7|1 SEQ_SET: UNI; ORIG_REF: sp|Q9UBB9|TFP11_HUMAN; Tuftelin-interacting protein 11 OS=Homo sapiens GN=TFIP11 PE=1 SV=1;;SEQ_SET: UNI; ORIG_REF: tr|A0A024R1I7|A0A024R1I7_HUMAN; Tuftelin-interacting protein 11 OS=Homo sapiens GN=TFIP11 PE=3 SV=1;;SEQ_SET: GRANTA; ORIG_REF: NP_001008697; ;;SEQ_SET: GRANTA; ORIG_REF: NP_036275;	1134.6	1111.2	1106.2	1076.6	1101.9	1078.2	7523
>NP|2120 SEQ_SET: GRANTA; ORIG_REF: NP_001136028;	541.9	568.8	574.7	609.7	540.2	616.6	478
>tr|A8K7D9|A8K7D9|1 SEQ_SET: UNI; ORIG_REF: tr|A8K7D9|A8K7D9_HUMAN; Importin subunit alpha OS=Homo sapiens PE=2 SV=1	1598.9	1641.8	1660.7	1705.3	1634.4	1701.1	5687
>NP|4820 SEQ_SET: GRANTA; ORIG_REF: NP_001193928;	745.2	698.7	715.9	700.3	662.7	654.3	2091
>sp|Q12996|CSTF3|1 SEQ_SET: UNI; ORIG_REF: sp|Q12996|CSTF3_HUMAN; Cleavage stimulation factor subunit 3 OS=Homo sapiens GN=CSTF3 PE=1 SV=1;;SEQ_SET: GRANTA; ORIG_REF: NP_001317;	1359.3	1355.1	1384.1	1329.5	1325.3	1292.4	111
>NP_005326_361|1 SEQ_SET: GRANTA; ORIG_REF: NP_005326_361_E/K;	2000.9	2016.6	1977.9	2010.2	1912.8	1954.6	1270
>sp|Q99623|PHB2|1 SEQ_SET: UNI; ORIG_REF: sp|Q99623|PHB2_HUMAN; Prohibitin-2 OS=Homo sapiens GN=PHB2 PE=1 SV=2;;SEQ_SET: GRANTA; ORIG_REF: NP_001138303;	1583.9	1517.1	1707.8	1525.6	1765.2	1436.3	2838
>NP|8609 SEQ_SET: GRANTA; ORIG_REF: NP_065116;	1378.5	1353	1406.3	1323	1310.6	1311.8	6500
>tr|B2R6K0|B2R6K0|1 SEQ_SET: UNI; ORIG_REF: tr|B2R6K0|B2R6K0_HUMAN; cDNA, FLJ92988, highly similar to Homo sapiens mutL homolog 1, colon cancer, nonpolyposis type 2 (E. coli) (MLH1), mRNA OS=Homo sapiens PE=2 SV=1	926.1	942.1	908.5	914	871.7	924.4	5020
>tr|A0A024QZP7|A0A024QZP7|1 SEQ_SET: UNI; ORIG_REF: tr|A0A024QZP7|A0A024QZP7_HUMAN; Cell division cycle 2, G1 to S and G2 to M, isoform CRA_a OS=Homo sapiens GN=CDC2 PE=4 SV=1	1476.7	1421.1	1382.8	1408.1	1371.1	1417.8	7797
>sp|Q8IWA0|WDR75|1 SEQ_SET: UNI; ORIG_REF: sp|Q8IWA0|WDR75_HUMAN; WD repeat-containing protein 75 OS=Homo sapiens GN=WDR75 PE=1 SV=1;;SEQ_SET: GRANTA; ORIG_REF: NP_115544;	941	982.6	965	990.2	975.7	991.6	3266
>NP|11722 SEQ_SET: GRANTA; ORIG_REF: NP_835461;	1145.7	1161.2	1172.9	1165.3	1173.4	1181.5	6510
>NP_005808_56|1 SEQ_SET: GRANTA; ORIG_REF: NP_005808_56_I/V;	49.1	50.2	58	63.7	49.2	59.2	4529
>XP|10150 SEQ_SET: GRANTA; ORIG_REF: XP_005274035; ;;SEQ_SET: GRANTA; ORIG_REF: XP_005274036;	711	729.5	708.6	730.9	691.5	718.7	2009
>XP|7965 SEQ_SET: GRANTA; ORIG_REF: XP_005266896;	621.3	666.4	732.1	714.4	660.4	676.8	373
>tr|Q4LE43|Q4LE43|1 SEQ_SET: UNI; ORIG_REF: tr|Q4LE43|Q4LE43_HUMAN; Phosphoinositide phospholipase C (Fragment) OS=Homo sapiens GN=PLCG1 variant protein PE=2 SV=1	979.7	926.7	1015.4	981	1015.4	962	6912
>tr|A0A024R1C1|A0A024R1C1|1 SEQ_SET: UNI; ORIG_REF: sp|Q13356|PPIL2_HUMAN; Peptidyl-prolyl cis-trans isomerase-like 2 OS=Homo sapiens GN=PPIL2 PE=1 SV=1;;SEQ_SET: UNI; ORIG_REF: tr|A0A024R1C1|A0A024R1C1_HUMAN; Peptidylprolyl isomerase (Cyclophilin)-like 2, isoform CRA_b OS=Homo sapiens GN=PPIL2 PE=4 SV=1;;SEQ_SET: GRANTA; ORIG_REF: NP_055152; ;;SEQ_SET: GRANTA; ORIG_REF: NP_680480; ;;SEQ_SET: GRA…	974.6	1048.3	1063.4	1060.2	1024.6	1034.7	2415
>sp|Q96RS6|NUDC1|1 SEQ_SET: UNI; ORIG_REF: sp|Q96RS6|NUDC1_HUMAN; NudC domain-containing protein 1 OS=Homo sapiens GN=NUDCD1 PE=1 SV=2;;SEQ_SET: GRANTA; ORIG_REF: NP_116258;	991.6	973.6	1046.8	1036.6	1034.2	1021.3	6390
>sp|P52888|THOP1|1 SEQ_SET: UNI; ORIG_REF: sp|P52888|THOP1_HUMAN; Thimet oligopeptidase OS=Homo sapiens GN=THOP1 PE=1 SV=2;;SEQ_SET: GRANTA; ORIG_REF: NP_003240;	1594.1	1350.6	1370.8	1427.1	1542.8	1375.7	2431
>tr|Q8NEH0|Q8NEH0|1 SEQ_SET: UNI; ORIG_REF: tr|Q8NEH0|Q8NEH0_HUMAN; DEAD (Asp-Glu-Ala-Asp) box polypeptide 20 OS=Homo sapiens GN=DDX20 PE=2 SV=1	843.2	809.8	876.8	851.1	896.4	840.8	2206
>sp|Q9UJU6|DBNL|1 SEQ_SET: UNI; ORIG_REF: sp|Q9UJU6|DBNL_HUMAN; Drebrin-like protein OS=Homo sapiens GN=DBNL PE=1 SV=1;;SEQ_SET: GRANTA; ORIG_REF: NP_001014436;	1623.3	1607	1722.7	1710.6	1780.9	1655.5	969
>XP_005266363_1457|1 SEQ_SET: GRANTA; ORIG_REF: XP_005266361_1457_E/D; ;;SEQ_SET: GRANTA; ORIG_REF: XP_005266360_1457_E/D; ;;SEQ_SET: GRANTA; ORIG_REF: XP_005266359_1457_E/D; ;;SEQ_SET: GRANTA; ORIG_REF: XP_005266362_1457_E/D; ;;SEQ_SET: GRANTA; ORIG_REF: XP_005266363_1457_E/D; ;;SEQ_SET: GRANTA; ORIG_REF: XP_005266358_1457_E/D;	143.6	137.5	133	160	133.3	149.9	3710
>sp|Q9Y4F1|FARP1|1 SEQ_SET: UNI; ORIG_REF: sp|Q9Y4F1|FARP1_HUMAN; FERM, RhoGEF and pleckstrin domain-containing protein 1 OS=Homo sapiens GN=FARP1 PE=1 SV=1;;SEQ_SET: GRANTA; ORIG_REF: NP_005757; ;;SEQ_SET: GRANTA; ORIG_REF: XP_006719976;	517.4	509.3	412.9	440.8	511.1	491.3	4707
>sp|Q5W0B1|RN219|1 SEQ_SET: UNI; ORIG_REF: sp|Q5W0B1|RN219_HUMAN; RING finger protein 219 OS=Homo sapiens GN=RNF219 PE=1 SV=1;;SEQ_SET: GRANTA; ORIG_REF: NP_078822;	853.7	887.3	880.9	888.1	878.3	927.3	7711
>sp|P17812|PYRG1|1 SEQ_SET: UNI; ORIG_REF: sp|P17812|PYRG1_HUMAN; CTP synthase 1 OS=Homo sapiens GN=CTPS1 PE=1 SV=2;;SEQ_SET: GRANTA; ORIG_REF: NP_001896; ;;SEQ_SET: GRANTA; ORIG_REF: XP_005270593; ;;SEQ_SET: GRANTA; ORIG_REF: XP_006710453; ;;SEQ_SET: GRANTA; ORIG_REF: XP_006710454;	1515	1468.5	1525.8	1526.2	1541.1	1487.3	7441
>XP|20140 SEQ_SET: GRANTA; ORIG_REF: XP_005266548;	1504.1	1527.3	1521	1546	1514	1545.6	3138
>sp|Q9Y5B6|PAXB1|1 SEQ_SET: UNI; ORIG_REF: sp|Q9Y5B6|PAXB1_HUMAN; PAX3- and PAX7-binding protein 1 OS=Homo sapiens GN=PAXBP1 PE=1 SV=2;;SEQ_SET: GRANTA; ORIG_REF: NP_057715;	665.2	654.8	691.1	717.8	696.8	716.2	5175
>XP_005266364_1457|1 SEQ_SET: GRANTA; ORIG_REF: XP_005266364_1457_E/D;	1149.8	1200.1	1191.6	1213.7	1130.3	1183.8	3510
>NP|1583 SEQ_SET: GRANTA; ORIG_REF: NP_001121901; ;;SEQ_SET: GRANTA; ORIG_REF: NP_001121902;	960.6	974.5	951.1	976.2	951.8	963.4	96
>sp|Q10713|MPPA|1 SEQ_SET: UNI; ORIG_REF: sp|Q10713|MPPA_HUMAN; Mitochondrial-processing peptidase subunit alpha OS=Homo sapiens GN=PMPCA PE=1 SV=2;;SEQ_SET: GRANTA; ORIG_REF: NP_055975;	1229.4	1268.5	1096.5	1154.8	1188	1219.4	4036
>tr|Q7RU04|Q7RU04|1 SEQ_SET: UNI; ORIG_REF: tr|Q7RU04|Q7RU04_HUMAN; Aminopeptidase B OS=Homo sapiens GN=RNPEP PE=4 SV=1	730.7	729.2	824	786.8	784.4	785.7	3397
>tr|A8K874|A8K874|1 SEQ_SET: UNI; ORIG_REF: tr|A8K874|A8K874_HUMAN; cDNA FLJ77588, highly similar to Homo sapiens MAK10 homolog, amino-acid N-acetyltransferase subunit, (S. cerevisiae) (MAK10), mRNA OS=Homo sapiens PE=2 SV=1	531.8	564.3	561.2	564.3	600.5	611.6	5287
>sp|P62136|PP1A|1 SEQ_SET: UNI; ORIG_REF: sp|P62136|PP1A_HUMAN; Serine/threonine-protein phosphatase PP1-alpha catalytic subunit OS=Homo sapiens GN=PPP1CA PE=1 SV=1;;SEQ_SET: GRANTA; ORIG_REF: NP_002699;	1021.9	1028.5	1209.6	1108.8	1154.6	1062.9	2678
>tr|A8K2L4|A8K2L4|1 SEQ_SET: UNI; ORIG_REF: tr|A8K2L4|A8K2L4_HUMAN; cDNA FLJ76079, highly similar to Homo sapiens lymphocyte-specific protein 1 (LSP1), mRNA OS=Homo sapiens PE=2 SV=1	1791.6	1816.9	1768.2	1813.6	1621.3	1713.7	7503
>sp|Q5T3I0|GPTC4|1 SEQ_SET: UNI; ORIG_REF: sp|Q5T3I0|GPTC4_HUMAN; G patch domain-containing protein 4 OS=Homo sapiens GN=GPATCH4 PE=1 SV=2	1457.3	1500.9	1446	1484	1464.9	1498.8	4031
>sp|Q6PIJ6|FBX38|1 SEQ_SET: UNI; ORIG_REF: sp|Q6PIJ6|FBX38_HUMAN; F-box only protein 38 OS=Homo sapiens GN=FBXO38 PE=1 SV=3;;SEQ_SET: GRANTA; ORIG_REF: XP_005268570; ;;SEQ_SET: GRANTA; ORIG_REF: XP_006714859;	468.6	488.3	498.5	491.5	483	482.8	83
>tr|E5KN55|E5KN55|1 SEQ_SET: UNI; ORIG_REF: sp|Q08752|PPID_HUMAN; Peptidyl-prolyl cis-trans isomerase D OS=Homo sapiens GN=PPID PE=1 SV=3;;SEQ_SET: UNI; ORIG_REF: tr|E5KN55|E5KN55_HUMAN; Peptidyl-prolyl cis-trans isomerase D OS=Homo sapiens PE=4 SV=1;;SEQ_SET: GRANTA; ORIG_REF: NP_005029;	1145.2	1168	1262	1225.3	1270.8	1326.5	5714
>sp|P31930|QCR1|1 SEQ_SET: UNI; ORIG_REF: sp|P31930|QCR1_HUMAN; Cytochrome b-c1 complex subunit 1, mitochondrial OS=Homo sapiens GN=UQCRC1 PE=1 SV=3;;SEQ_SET: GRANTA; ORIG_REF: NP_003356;	1168	1191.3	1045.5	1114.7	1121.1	1157.6	5849
>tr|A4FU51|A4FU51|1 SEQ_SET: UNI; ORIG_REF: sp|Q6N069|NAA16_HUMAN; N-alpha-acetyltransferase 16, NatA auxiliary subunit OS=Homo sapiens GN=NAA16 PE=1 SV=2;;SEQ_SET: UNI; ORIG_REF: tr|A4FU51|A4FU51_HUMAN; NMDA receptor regulated 1-like OS=Homo sapiens GN=NARG1L PE=2 SV=1;;SEQ_SET: GRANTA; ORIG_REF: NP_078837;	524	585.1	533.1	557.2	531	569.4	4746
>sp|Q92793|CBP|1 SEQ_SET: UNI; ORIG_REF: sp|Q92793|CBP_HUMAN; CREB-binding protein OS=Homo sapiens GN=CREBBP PE=1 SV=3;;SEQ_SET: GRANTA; ORIG_REF: NP_004371;	386.1	558.7	374.4	547.1	363.5	532.8	4055
>sp|Q7Z2Z2|ETUD1|1 SEQ_SET: UNI; ORIG_REF: sp|Q7Z2Z2|ETUD1_HUMAN; Elongation factor Tu GTP-binding domain-containing protein 1 OS=Homo sapiens GN=EFTUD1 PE=1 SV=2;;SEQ_SET: GRANTA; ORIG_REF: NP_078856;	575.1	582.4	657.7	615.4	585.9	605.1	5552
>tr|Q5T0F3|Q5T0F3|1 SEQ_SET: UNI; ORIG_REF: sp|Q13823|NOG2_HUMAN; Nucleolar GTP-binding protein 2 OS=Homo sapiens GN=GNL2 PE=1 SV=1;;SEQ_SET: UNI; ORIG_REF: tr|Q5T0F3|Q5T0F3_HUMAN; Guanine nucleotide binding protein-like 2 (Nucleolar) OS=Homo sapiens GN=GNL2 PE=2 SV=1;;SEQ_SET: GRANTA; ORIG_REF: NP_037417;	1013.7	1050.1	1074	1055.3	932.6	962.6	3936
>tr|B1ALW7|B1ALW7|1 SEQ_SET: UNI; ORIG_REF: sp|Q14746|COG2_HUMAN; Conserved oligomeric Golgi complex subunit 2 OS=Homo sapiens GN=COG2 PE=1 SV=1;;SEQ_SET: UNI; ORIG_REF: tr|B1ALW7|B1ALW7_HUMAN; Component of oligomeric golgi complex 2, isoform CRA_a OS=Homo sapiens GN=COG2 PE=2 SV=1;;SEQ_SET: GRANTA; ORIG_REF: NP_031383;	622.6	648.9	668.5	648.6	642.2	669.6	3972
>sp|P30837|AL1B1|1 SEQ_SET: UNI; ORIG_REF: sp|P30837|AL1B1_HUMAN; Aldehyde dehydrogenase X, mitochondrial OS=Homo sapiens GN=ALDH1B1 PE=1 SV=3;;SEQ_SET: GRANTA; ORIG_REF: NP_000683_107_R/L;	952.8	948.7	903.4	876.9	964.6	919.7	7750
>NP_054735_434|1 SEQ_SET: GRANTA; ORIG_REF: NP_054735_434_Y/F;	815.1	801	607.9	734.9	797	832.7	7036
>NP_000544_1367|1 SEQ_SET: GRANTA; ORIG_REF: NP_000544_1367_C/R;	756.6	706.5	723.7	697.8	653.9	641.1	1330
>sp|P61201|CSN2|1 SEQ_SET: UNI; ORIG_REF: sp|P61201|CSN2_HUMAN; COP9 signalosome complex subunit 2 OS=Homo sapiens GN=COPS2 PE=1 SV=1;;SEQ_SET: GRANTA; ORIG_REF: NP_004227;	982.2	965.1	1031	1014.1	1007.9	1021.4	523
>tr|A0A024R496|A0A024R496|1 SEQ_SET: UNI; ORIG_REF: sp|Q9Y376|CAB39_HUMAN; Calcium-binding protein 39 OS=Homo sapiens GN=CAB39 PE=1 SV=1;;SEQ_SET: UNI; ORIG_REF: tr|A0A024R496|A0A024R496_HUMAN; Calcium binding protein 39, isoform CRA_a OS=Homo sapiens GN=CAB39 PE=4 SV=1;;SEQ_SET: GRANTA; ORIG_REF: NP_001124321; ;;SEQ_SET: GRANTA; ORIG_REF: NP_001124322; ;;SEQ_SET: GRANTA; ORIG_REF: NP_057373;	1709.5	1641.4	1734.6	1666.6	1588.8	1615.5	7176
>XP|9833 SEQ_SET: GRANTA; ORIG_REF: XP_005273178;	1205.9	1170.7	912.3	1105	1199.3	1236.4	3804
>tr|Q6PUJ7|Q6PUJ7|1 SEQ_SET: UNI; ORIG_REF: tr|Q6PUJ7|Q6PUJ7_HUMAN; Epididymis luminal protein 215 OS=Homo sapiens GN=HEL-S-54e PE=2 SV=1	1481.6	1501	1667.7	1642.3	1512	1527.4	1079
>tr|F2Z2X4|F2Z2X4|1 SEQ_SET: UNI; ORIG_REF: tr|F2Z2X4|F2Z2X4_HUMAN; Exportin-4 OS=Homo sapiens GN=XPO4 PE=1 SV=1	802.1	782.4	843.9	840.1	828	804.2	4297
>XP|13989 SEQ_SET: GRANTA; ORIG_REF: XP_006715809;	630.5	688.7	666	676	716.5	694.1	4090
>NP_055093_211|1 SEQ_SET: GRANTA; ORIG_REF: NP_055093_211_L/S;	522.8	518.9	622.5	570.3	666.7	644.2	3502
>XP|14938 SEQ_SET: GRANTA; ORIG_REF: XP_006717346; ;;SEQ_SET: GRANTA; ORIG_REF: XP_006717347; ;;SEQ_SET: GRANTA; ORIG_REF: XP_006717348;	598.5	663.4	606.9	650.8	583.8	655.7	4727
>sp|Q15398|DLGP5|1 SEQ_SET: UNI; ORIG_REF: sp|Q15398|DLGP5_HUMAN; Disks large-associated protein 5 OS=Homo sapiens GN=DLGAP5 PE=1 SV=2;;SEQ_SET: GRANTA; ORIG_REF: NP_055565;	1164.5	1164.1	1213.7	1167.1	1174	1177.1	7830
>XP|15682 SEQ_SET: GRANTA; ORIG_REF: XP_006718549;	538	518.8	527.6	503.7	509.4	500	4265
>sp|Q9NZT2|OGFR|1 SEQ_SET: UNI; ORIG_REF: sp|Q9NZT2|OGFR_HUMAN; Opioid growth factor receptor OS=Homo sapiens GN=OGFR PE=1 SV=3;;SEQ_SET: GRANTA; ORIG_REF: NP_031372;	781	891.1	804.4	827.2	784.8	813.3	2874
>sp|P49189|AL9A1|1 SEQ_SET: UNI; ORIG_REF: sp|P49189|AL9A1_HUMAN; 4-trimethylaminobutyraldehyde dehydrogenase OS=Homo sapiens GN=ALDH9A1 PE=1 SV=3	1747.8	1632.5	1696.1	1615.4	1619	1620.7	3428
>tr|A0A024R8A2|A0A024R8A2|1 SEQ_SET: UNI; ORIG_REF: tr|A0A024R8A2|A0A024R8A2_HUMAN; GTPase activating protein and VPS9 domains 1, isoform CRA_d OS=Homo sapiens GN=GAPVD1 PE=4 SV=1;;SEQ_SET: GRANTA; ORIG_REF: NP_056450;	752.2	795.2	771.4	775.1	755.3	798.5	7642
>XP|16589 SEQ_SET: GRANTA; ORIG_REF: XP_006720019;	957.7	957.2	1008.4	946	959	988.8	3451
>tr|A0A024R9J0|A0A024R9J0|1 SEQ_SET: UNI; ORIG_REF: sp|O60216|RAD21_HUMAN; Double-strand-break repair protein rad21 homolog OS=Homo sapiens GN=RAD21 PE=1 SV=2;;SEQ_SET: UNI; ORIG_REF: tr|A0A024R9J0|A0A024R9J0_HUMAN; RAD21 homolog (S. pombe), isoform CRA_a OS=Homo sapiens GN=RAD21 PE=4 SV=1;;SEQ_SET: GRANTA; ORIG_REF: NP_006256;	1195.9	1255.1	1187.4	1293.2	1121.5	1235.6	4435
>tr|V9HW92|V9HW92|1 SEQ_SET: UNI; ORIG_REF: sp|O00151|PDLI1_HUMAN; PDZ and LIM domain protein 1 OS=Homo sapiens GN=PDLIM1 PE=1 SV=4;;SEQ_SET: UNI; ORIG_REF: tr|V9HW92|V9HW92_HUMAN; Epididymis secretory protein Li 112 OS=Homo sapiens GN=HEL-S-112 PE=2 SV=1;;SEQ_SET: GRANTA; ORIG_REF: NP_066272;	1950	1913.3	1955	1914.4	1858.6	1959.4	4760
>sp|P35269|T2FA|1 SEQ_SET: UNI; ORIG_REF: sp|P35269|T2FA_HUMAN; General transcription factor IIF subunit 1 OS=Homo sapiens GN=GTF2F1 PE=1 SV=2;;SEQ_SET: GRANTA; ORIG_REF: NP_002087;	1344.5	1345.6	1302.6	1303.7	1314.8	1259.3	4883
>tr|A8K3M3|A8K3M3|1 SEQ_SET: UNI; ORIG_REF: sp|P18031|PTN1_HUMAN; Tyrosine-protein phosphatase non-receptor type 1 OS=Homo sapiens GN=PTPN1 PE=1 SV=1;;SEQ_SET: UNI; ORIG_REF: tr|A8K3M3|A8K3M3_HUMAN; Tyrosine-protein phosphatase non-receptor type OS=Homo sapiens GN=PTPN1 PE=2 SV=1;;SEQ_SET: GRANTA; ORIG_REF: NP_002818;	1524.8	1448.2	1129.1	1414.6	1583.8	1497.9	641
>sp|P27348|1433T|1 SEQ_SET: UNI; ORIG_REF: sp|P27348|1433T_HUMAN; 14-3-3 protein theta OS=Homo sapiens GN=YWHAQ PE=1 SV=1;;SEQ_SET: GRANTA; ORIG_REF: NP_006817;	1650.1	1588	1562	1558.9	1682.6	1634.8	7367
>tr|A8K5Q1|A8K5Q1|1 SEQ_SET: UNI; ORIG_REF: tr|A8K5Q1|A8K5Q1_HUMAN; cDNA FLJ77548, highly similar to Homo sapiens bin3, bicoid-interacting 3, homolog (Drosophila) (BCDIN3), mRNA OS=Homo sapiens PE=2 SV=1	727.6	790.5	723.9	775.1	742	781.5	7388
>sp|P22681|CBL|1 SEQ_SET: UNI; ORIG_REF: sp|P22681|CBL_HUMAN; E3 ubiquitin-protein ligase CBL OS=Homo sapiens GN=CBL PE=1 SV=2;;SEQ_SET: GRANTA; ORIG_REF: NP_005179;	521.9	491.8	489.8	501.9	490.1	513.8	4928
>sp|Q6P1J9|CDC73|1 SEQ_SET: UNI; ORIG_REF: sp|Q6P1J9|CDC73_HUMAN; Parafibromin OS=Homo sapiens GN=CDC73 PE=1 SV=1;;SEQ_SET: GRANTA; ORIG_REF: NP_078805;	982.7	1053.9	1145.7	1103.9	1060	1039.5	2787
>XP|16380 SEQ_SET: GRANTA; ORIG_REF: XP_006719677;	419.6	423.5	434.4	426.2	397.6	426.8	5585
>tr|E9KL35|E9KL35|1 SEQ_SET: UNI; ORIG_REF: sp|P63244|GBLP_HUMAN; Guanine nucleotide-binding protein subunit beta-2-like 1 OS=Homo sapiens GN=GNB2L1 PE=1 SV=3;;SEQ_SET: UNI; ORIG_REF: tr|E9KL35|E9KL35_HUMAN; Epididymis tissue sperm binding protein Li 3a OS=Homo sapiens PE=2 SV=1;;SEQ_SET: GRANTA; ORIG_REF: NP_006089;	2350.6	2231.3	2696.3	2538.3	2541.6	2336.1	7111
>sp|P51991|ROA3|1 SEQ_SET: UNI; ORIG_REF: sp|P51991|ROA3_HUMAN; Heterogeneous nuclear ribonucleoprotein A3 OS=Homo sapiens GN=HNRNPA3 PE=1 SV=2;;SEQ_SET: GRANTA; ORIG_REF: NP_919223; ;;SEQ_SET: GRANTA; ORIG_REF: XP_005246437;	1978	2123.6	2133.5	2094.1	2095.5	2142.8	506
>XP|382 SEQ_SET: GRANTA; ORIG_REF: NP_001186846; ;;SEQ_SET: GRANTA; ORIG_REF: XP_006715567;	839.6	818.6	907.3	854.5	858.6	871.8	7165
>sp|Q9NXV6|CARF|1 SEQ_SET: UNI; ORIG_REF: sp|Q9NXV6|CARF_HUMAN; CDKN2A-interacting protein OS=Homo sapiens GN=CDKN2AIP PE=1 SV=3;;SEQ_SET: GRANTA; ORIG_REF: NP_060102;	735.7	761.3	771.7	750.7	764.5	759.8	6388
>tr|A0A024R2T0|A0A024R2T0|1 SEQ_SET: UNI; ORIG_REF: sp|Q13107|UBP4_HUMAN; Ubiquitin carboxyl-terminal hydrolase 4 OS=Homo sapiens GN=USP4 PE=1 SV=3;;SEQ_SET: UNI; ORIG_REF: tr|A0A024R2T0|A0A024R2T0_HUMAN; Ubiquitin carboxyl-terminal hydrolase OS=Homo sapiens GN=USP4 PE=3 SV=1;;SEQ_SET: GRANTA; ORIG_REF: NP_003354;	622.6	585.9	609.5	600.5	589.1	587.7	6547
>tr|A0A024RBY4|A0A024RBY4|1 SEQ_SET: UNI; ORIG_REF: sp|P41091|IF2G_HUMAN; Eukaryotic translation initiation factor 2 subunit 3 OS=Homo sapiens GN=EIF2S3 PE=1 SV=3;;SEQ_SET: UNI; ORIG_REF: tr|A0A024RBY4|A0A024RBY4_HUMAN; Eukaryotic translation initiation factor 2, subunit 3 gamma, 52kDa, isoform CRA_a OS=Homo sapiens GN=EIF2S3 PE=4 SV=1;;SEQ_SET: GRANTA; ORIG_REF: NP_001406;	1815.1	1730.6	1716.9	1775	1850	1815.1	4304
>tr|B3KS98|B3KS98|1 SEQ_SET: UNI; ORIG_REF: tr|B3KS98|B3KS98_HUMAN; Eukaryotic translation initiation factor 3 subunit H OS=Homo sapiens GN=EIF3H PE=1 SV=1	1374.8	1334.9	1508.8	1426.3	1379	1416.5	3271
>sp|Q9UBB6|NCDN|1 SEQ_SET: UNI; ORIG_REF: sp|Q9UBB6|NCDN_HUMAN; Neurochondrin OS=Homo sapiens GN=NCDN PE=1 SV=1;;SEQ_SET: GRANTA; ORIG_REF: NP_001014839; ;;SEQ_SET: GRANTA; ORIG_REF: NP_055099;	758.1	757.6	796.6	815.2	816.4	792.9	6646
>XP|17824 SEQ_SET: GRANTA; ORIG_REF: XP_006721992; ;;SEQ_SET: GRANTA; ORIG_REF: XP_006725339; ;;SEQ_SET: GRANTA; ORIG_REF: XP_006725689;	1185.7	1246.4	1204.2	1146.9	1114.9	1140.8	7738
>XP|8491 SEQ_SET: GRANTA; ORIG_REF: XP_005268788;	807.3	823.4	831.3	818.2	770.1	792.2	5052
>tr|A0A024RCM3|A0A024RCM3|1 SEQ_SET: UNI; ORIG_REF: sp|Q13838|DX39B_HUMAN; Spliceosome RNA helicase DDX39B OS=Homo sapiens GN=DDX39B PE=1 SV=1;;SEQ_SET: UNI; ORIG_REF: tr|A0A024RCM3|A0A024RCM3_HUMAN; HCG2005638, isoform CRA_a OS=Homo sapiens GN=hCG_2005638 PE=4 SV=1;;SEQ_SET: GRANTA; ORIG_REF: NP_004631; ;;SEQ_SET: GRANTA; ORIG_REF: NP_542165;	2480.2	2391.4	2459	2419.2	2398.4	2262.6	6744
>sp|P33241|LSP1|1 SEQ_SET: UNI; ORIG_REF: sp|P33241|LSP1_HUMAN; Lymphocyte-specific protein 1 OS=Homo sapiens GN=LSP1 PE=1 SV=1;;SEQ_SET: GRANTA; ORIG_REF: NP_002330;	45	44.8	36.3	40.9	43.9	45.3	993
>NP|3015 SEQ_SET: GRANTA; ORIG_REF: NP_001158886;	3204.5	3397.3	3639.4	3567.8	3370.1	3506.6	4599
>XP|18009 SEQ_SET: GRANTA; ORIG_REF: XP_006722267;	498.5	498.3	487.7	505.9	479.8	507.9	4205
>XP|13592 SEQ_SET: GRANTA; ORIG_REF: XP_006715154;	434.9	394.8	300.6	341.8	391.7	396.8	3968
>NP_001145_18|1 SEQ_SET: GRANTA; ORIG_REF: NP_001145_18_R/Q;	267.5	266.5	308.6	285.9	269.9	276.5	2245
>tr|A8K6A7|A8K6A7|1 SEQ_SET: UNI; ORIG_REF: tr|A8K6A7|A8K6A7_HUMAN; Alpha-mannosidase OS=Homo sapiens PE=2 SV=1	753.6	706.9	716.7	645.2	631.3	612.7	3907
>XP|8222 SEQ_SET: GRANTA; ORIG_REF: XP_005267876;	442.9	450.8	432.3	395.9	387.1	392.3	4355
>sp|Q9UJZ1|STML2|1 SEQ_SET: UNI; ORIG_REF: sp|Q9UJZ1|STML2_HUMAN; Stomatin-like protein 2, mitochondrial OS=Homo sapiens GN=STOML2 PE=1 SV=1;;SEQ_SET: GRANTA; ORIG_REF: NP_038470;	1362.4	1397.1	1276.5	1295.3	1360.3	1399	7701
>sp|Q13724|MOGS|1 SEQ_SET: UNI; ORIG_REF: sp|Q13724|MOGS_HUMAN; Mannosyl-oligosaccharide glucosidase OS=Homo sapiens GN=MOGS PE=1 SV=5;;SEQ_SET: GRANTA; ORIG_REF: NP_006293;	735.1	685	595.7	675	747.2	743.4	4453
>XP|14311 SEQ_SET: GRANTA; ORIG_REF: XP_006716357; ;;SEQ_SET: GRANTA; ORIG_REF: XP_006716358; ;;SEQ_SET: GRANTA; ORIG_REF: XP_006716359;	446.2	516.3	510.5	505.8	523.3	531.2	29
>sp|P20020|AT2B1|1 SEQ_SET: UNI; ORIG_REF: sp|P20020|AT2B1_HUMAN; Plasma membrane calcium-transporting ATPase 1 OS=Homo sapiens GN=ATP2B1 PE=1 SV=3	675	611.2	506	533.2	673.1	608.5	7662
>sp|Q13596|SNX1|1 SEQ_SET: UNI; ORIG_REF: sp|Q13596|SNX1_HUMAN; Sorting nexin-1 OS=Homo sapiens GN=SNX1 PE=1 SV=3;;SEQ_SET: GRANTA; ORIG_REF: NP_003090;	1296.9	1260.6	1343.3	1291.5	1270.8	1306	4106
>sp|O43615|TIM44|1 SEQ_SET: UNI; ORIG_REF: sp|O43615|TIM44_HUMAN; Mitochondrial import inner membrane translocase subunit TIM44 OS=Homo sapiens GN=TIMM44 PE=1 SV=2;;SEQ_SET: GRANTA; ORIG_REF: NP_006342;	1591.8	1572.4	1351.9	1401.6	1589.6	1481.3	1691
>XP|114 SEQ_SET: GRANTA; ORIG_REF: NP_001070911; ;;SEQ_SET: GRANTA; ORIG_REF: NP_004491; ;;SEQ_SET: GRANTA; ORIG_REF: XP_006720188; ;;SEQ_SET: GRANTA; ORIG_REF: XP_006720189;	3565.4	3261.9	3362.4	3168.8	3441.1	3033.4	2897
>sp|P31153|METK2|1 SEQ_SET: UNI; ORIG_REF: sp|P31153|METK2_HUMAN; S-adenosylmethionine synthase isoform type-2 OS=Homo sapiens GN=MAT2A PE=1 SV=1;;SEQ_SET: GRANTA; ORIG_REF: NP_005902;	1722.1	1723.4	1764	1638.4	1740	1591.5	3109
>NP|4206 SEQ_SET: GRANTA; ORIG_REF: NP_001185688;	678.7	673	546.7	685.2	656.2	701.9	817
>NP_055524_661|1 SEQ_SET: GRANTA; ORIG_REF: NP_055524_661_M/T;	629.2	621.2	615.6	619.1	609.8	633	3409
>tr|Q5HYG7|Q5HYG7|1 SEQ_SET: UNI; ORIG_REF: tr|Q5HYG7|Q5HYG7_HUMAN; Putative uncharacterized protein DKFZp686M24262 OS=Homo sapiens GN=DKFZp686M24262 PE=2 SV=1	1457.1	1635.5	1241.7	1433.9	1264.5	1404.9	4537
>tr|A0A024RA24|A0A024RA24|1 SEQ_SET: UNI; ORIG_REF: sp|Q9NXC5|MIO_HUMAN; WD repeat-containing protein mio OS=Homo sapiens GN=MIOS PE=1 SV=2;;SEQ_SET: UNI; ORIG_REF: tr|A0A024RA24|A0A024RA24_HUMAN; Uncharacterized protein OS=Homo sapiens GN=FLJ20323 PE=4 SV=1;;SEQ_SET: GRANTA; ORIG_REF: NP_061878; ;;SEQ_SET: GRANTA; ORIG_REF: XP_005249837; ;;SEQ_SET: GRANTA; ORIG_REF: XP_005249838; ;;SEQ_SET: GRAN…	702.3	668.4	728.3	687.5	734.1	709.9	6783
>sp|Q9Y5J1|UTP18|1 SEQ_SET: UNI; ORIG_REF: sp|Q9Y5J1|UTP18_HUMAN; U3 small nucleolar RNA-associated protein 18 homolog OS=Homo sapiens GN=UTP18 PE=1 SV=3;;SEQ_SET: GRANTA; ORIG_REF: NP_057085;	737.2	756.7	790.9	773.2	768.4	779.7	2955
>sp|P25098|ARBK1|1 SEQ_SET: UNI; ORIG_REF: sp|P25098|ARBK1_HUMAN; Beta-adrenergic receptor kinase 1 OS=Homo sapiens GN=ADRBK1 PE=1 SV=2;;SEQ_SET: GRANTA; ORIG_REF: NP_001610;	815.2	777.4	870	797.7	849.4	818.1	3142
>sp|O00232|PSD12|1 SEQ_SET: UNI; ORIG_REF: sp|O00232|PSD12_HUMAN; 26S proteasome non-ATPase regulatory subunit 12 OS=Homo sapiens GN=PSMD12 PE=1 SV=3;;SEQ_SET: GRANTA; ORIG_REF: NP_002807;	1292.2	1113.9	1332	1281.8	1265.2	1205.3	2772
>XP|6522 SEQ_SET: GRANTA; ORIG_REF: XP_005262745;	487.3	563.8	534.2	504.3	496.8	548.1	1588
>sp|P61981|1433G|1 SEQ_SET: UNI; ORIG_REF: sp|P61981|1433G_HUMAN; 14-3-3 protein gamma OS=Homo sapiens GN=YWHAG PE=1 SV=2;;SEQ_SET: GRANTA; ORIG_REF: NP_036611;	2267.2	2240.3	2226.3	2258.3	2232.9	2270.9	4131
>XP|4168 SEQ_SET: GRANTA; ORIG_REF: XP_005254853;	715.6	691.7	693.6	707.4	742.1	738.5	47
>sp|O95235|KI20A|1 SEQ_SET: UNI; ORIG_REF: sp|O95235|KI20A_HUMAN; Kinesin-like protein KIF20A OS=Homo sapiens GN=KIF20A PE=1 SV=1;;SEQ_SET: GRANTA; ORIG_REF: NP_005724; ;;SEQ_SET: GRANTA; ORIG_REF: XP_006714577;	565.1	531.1	593.9	575.3	569.3	582.7	3921
>NP|8205 SEQ_SET: GRANTA; ORIG_REF: NP_054782;	80.6	84.6	93	83.1	75.7	79.3	665
>sp|P13804|ETFA|1 SEQ_SET: UNI; ORIG_REF: sp|P13804|ETFA_HUMAN; Electron transfer flavoprotein subunit alpha, mitochondrial OS=Homo sapiens GN=ETFA PE=1 SV=1;;SEQ_SET: GRANTA; ORIG_REF: NP_000117;	1502.2	1558.4	1367.4	1346.5	1346.5	1408.2	5171
>NP|2584 SEQ_SET: GRANTA; ORIG_REF: NP_001139686;	1263.3	1221.1	1230.9	1230	1210.9	1198.8	3230
>NP_001244941_166|1 SEQ_SET: GRANTA; ORIG_REF: NP_001244941_166_Q/R;	749.6	758.9	833.9	825.1	867.3	864.6	704
>sp|Q9Y3F4|STRAP|1 SEQ_SET: UNI; ORIG_REF: sp|Q9Y3F4|STRAP_HUMAN; Serine-threonine kinase receptor-associated protein OS=Homo sapiens GN=STRAP PE=1 SV=1;;SEQ_SET: GRANTA; ORIG_REF: NP_009109;	2019.3	2023.8	2074.2	2071	2080.2	2078.1	5662
>sp|P39023|RL3|1 SEQ_SET: UNI; ORIG_REF: sp|P39023|RL3_HUMAN; 60S ribosomal protein L3 OS=Homo sapiens GN=RPL3 PE=1 SV=2;;SEQ_SET: GRANTA; ORIG_REF: NP_000958;	2227.8	2259	2352.8	2114.2	2277.4	2122.5	160
>sp|O00116|ADAS|1 SEQ_SET: UNI; ORIG_REF: sp|O00116|ADAS_HUMAN; Alkyldihydroxyacetonephosphate synthase, peroxisomal OS=Homo sapiens GN=AGPS PE=1 SV=1;;SEQ_SET: GRANTA; ORIG_REF: NP_003650;	749.5	746.8	727.7	756.3	810.9	819.5	351
>sp|Q6ZUJ8|BCAP|1 SEQ_SET: UNI; ORIG_REF: sp|Q6ZUJ8|BCAP_HUMAN; Phosphoinositide 3-kinase adapter protein 1 OS=Homo sapiens GN=PIK3AP1 PE=1 SV=2;;SEQ_SET: GRANTA; ORIG_REF: NP_689522;	416.1	396.5	422.4	405	468.8	419.7	1012
>tr|A8K566|A8K566|1 SEQ_SET: UNI; ORIG_REF: tr|A8K566|A8K566_HUMAN; cDNA FLJ78246, highly similar to Homo sapiens splicing factor 3a, subunit 3, 60kDa (SF3A3), mRNA OS=Homo sapiens PE=2 SV=1	1738	1756	1954.4	1727.7	1818.1	1634.6	3924
>tr|A0A024R040|A0A024R040|1 SEQ_SET: UNI; ORIG_REF: sp|P55809|SCOT1_HUMAN; Succinyl-CoA:3-ketoacid coenzyme A transferase 1, mitochondrial OS=Homo sapiens GN=OXCT1 PE=1 SV=1;;SEQ_SET: UNI; ORIG_REF: tr|A0A024R040|A0A024R040_HUMAN; Succinyl-CoA:3-ketoacid-coenzyme A transferase OS=Homo sapiens GN=OXCT1 PE=3 SV=1;;SEQ_SET: GRANTA; ORIG_REF: NP_000427;	1169.9	1211.4	1114.3	1127.5	1201.5	1212.4	5415
>tr|B4DNA3|B4DNA3|1 SEQ_SET: UNI; ORIG_REF: tr|B4DNA3|B4DNA3_HUMAN; Adenylyl cyclase-associated protein OS=Homo sapiens PE=2 SV=1	11.8	11	11.8	9.5	12.1	10.9	2832
>tr|A0A087X295|A0A087X295|1 SEQ_SET: UNI; ORIG_REF: tr|A0A087X295|A0A087X295_HUMAN; WD repeat-containing protein 6 OS=Homo sapiens GN=WDR6 PE=1 SV=1;;SEQ_SET: GRANTA; ORIG_REF: NP_060501;	445.2	425	447	434.9	411.5	452.2	674
>XP|5641 SEQ_SET: GRANTA; ORIG_REF: XP_005259637;	467.5	474.7	409.2	411.6	455.9	461.2	2728
>sp|Q9UKJ3|GPTC8|1 SEQ_SET: UNI; ORIG_REF: sp|Q9UKJ3|GPTC8_HUMAN; G patch domain-containing protein 8 OS=Homo sapiens GN=GPATCH8 PE=1 SV=2;;SEQ_SET: GRANTA; ORIG_REF: NP_001002909;	845.6	918.5	872.9	873.8	829.3	886.7	6793
>NP|5162 SEQ_SET: GRANTA; ORIG_REF: NP_001230882;	1370.5	1450.2	1394.4	1454.9	1370.6	1465.7	5480
>tr|Q59EI9|Q59EI9|1 SEQ_SET: UNI; ORIG_REF: tr|Q59EI9|Q59EI9_HUMAN; ADP,ATP carrier protein, liver isoform T2 variant (Fragment) OS=Homo sapiens PE=2 SV=1	885.5	862.7	704.5	727.4	874.2	783.9	2662
>sp|P51692|STA5B|1 SEQ_SET: UNI; ORIG_REF: sp|P51692|STA5B_HUMAN; Signal transducer and activator of transcription 5B OS=Homo sapiens GN=STAT5B PE=1 SV=2;;SEQ_SET: GRANTA; ORIG_REF: NP_036580;	946.2	977.1	1003.3	1007.1	914.2	933.5	3292
>XP|6311 SEQ_SET: GRANTA; ORIG_REF: XP_005261988;	299.8	300.6	288.7	331.3	284.2	317.7	7504
>sp|Q86WB0|NIPA|1 SEQ_SET: UNI; ORIG_REF: sp|Q86WB0|NIPA_HUMAN; Nuclear-interacting partner of ALK OS=Homo sapiens GN=ZC3HC1 PE=1 SV=1;;SEQ_SET: GRANTA; ORIG_REF: NP_057562;	793.8	780.9	808.2	780.6	790	779.3	3941
>XP|8119 SEQ_SET: GRANTA; ORIG_REF: XP_005267442;	566.4	554.8	553.3	548.2	535.5	537	5271
>tr|Q5T5C7|Q5T5C7|1 SEQ_SET: UNI; ORIG_REF: tr|Q5T5C7|Q5T5C7_HUMAN; Serine--tRNA ligase, cytoplasmic OS=Homo sapiens GN=SARS PE=1 SV=1;;SEQ_SET: GRANTA; ORIG_REF: XP_006710876;	1247.4	1164.9	1396.6	1353.2	1235.4	1277.4	313
>tr|B2RDD7|B2RDD7|1 SEQ_SET: UNI; ORIG_REF: tr|B2RDD7|B2RDD7_HUMAN; Protein arginine N-methyltransferase 5 OS=Homo sapiens PE=2 SV=1	1510.6	1506.6	1534.2	1537.8	1528.4	1627.5	5285
>tr|A0A024R2A7|A0A024R2A7|1 SEQ_SET: UNI; ORIG_REF: sp|P49257|LMAN1_HUMAN; Protein ERGIC-53 OS=Homo sapiens GN=LMAN1 PE=1 SV=2;;SEQ_SET: UNI; ORIG_REF: tr|A0A024R2A7|A0A024R2A7_HUMAN; Lectin, mannose-binding, 1, isoform CRA_b OS=Homo sapiens GN=LMAN1 PE=4 SV=1;;SEQ_SET: GRANTA; ORIG_REF: NP_005561;	1723.2	1638.9	1461.8	1520.1	1771.1	1659.8	497
>tr|Q6NVC0|Q6NVC0|1 SEQ_SET: UNI; ORIG_REF: tr|Q6NVC0|Q6NVC0_HUMAN; SLC25A5 protein (Fragment) OS=Homo sapiens GN=SLC25A5 PE=2 SV=1	3471.7	3645	2860.5	2925.9	3335.1	3130.3	6218
>XP|9633 SEQ_SET: GRANTA; ORIG_REF: XP_005272256;	1971.9	1893.9	2067.9	2005.7	1841.9	1849.5	3019
>tr|A0A024RDB2|A0A024RDB2|1 SEQ_SET: UNI; ORIG_REF: tr|A0A024RDB2|A0A024RDB2_HUMAN; Ras-GTPase activating protein SH3 domain-binding protein 2, isoform CRA_b OS=Homo sapiens GN=G3BP2 PE=4 SV=1;;SEQ_SET: GRANTA; ORIG_REF: NP_987100;	170.6	169.3	160.7	164.5	161.7	156.1	535
>tr|A0A024QZT2|A0A024QZT2|1 SEQ_SET: UNI; ORIG_REF: sp|Q96KP1|EXOC2_HUMAN; Exocyst complex component 2 OS=Homo sapiens GN=EXOC2 PE=1 SV=1;;SEQ_SET: UNI; ORIG_REF: tr|A0A024QZT2|A0A024QZT2_HUMAN; Exocyst complex component 2, isoform CRA_a OS=Homo sapiens GN=EXOC2 PE=4 SV=1;;SEQ_SET: GRANTA; ORIG_REF: NP_060773; ;;SEQ_SET: GRANTA; ORIG_REF: XP_006715204; ;;SEQ_SET: GRANTA; ORIG_REF: XP_006715205;	859.8	866.8	802.3	854	841.1	882.1	6043
>tr|A8K4W0|A8K4W0|1 SEQ_SET: UNI; ORIG_REF: tr|A8K4W0|A8K4W0_HUMAN; 40S ribosomal protein S3a OS=Homo sapiens GN=RPS3A PE=2 SV=1	3031.3	3088.3	3262.7	3007	3131.2	2976.9	193
>NP_057195_146|1 SEQ_SET: GRANTA; ORIG_REF: NP_057195_146_Q/R;	396.9	383.6	421.5	395.8	418.2	398.2	2543
>tr|Q549M8|Q549M8|1 SEQ_SET: UNI; ORIG_REF: sp|Q9Y224|CN166_HUMAN; UPF0568 protein C14orf166 OS=Homo sapiens GN=C14orf166 PE=1 SV=1;;SEQ_SET: UNI; ORIG_REF: tr|Q549M8|Q549M8_HUMAN; CLE7 OS=Homo sapiens GN=C14orf166 PE=2 SV=1;;SEQ_SET: GRANTA; ORIG_REF: NP_057123;	2536.3	2468.2	2621.1	2499.2	2412.4	2466.9	837
>tr|Q8TA92|Q8TA92|1 SEQ_SET: UNI; ORIG_REF: tr|Q8TA92|Q8TA92_HUMAN; Similar to AFG3 ATPase family gene 3-like 2 (Yeast) (Fragment) OS=Homo sapiens PE=2 SV=1	1097.2	1212.3	968.9	988.8	1020.9	1054.5	4275
>sp|Q9UBU9|NXF1|1 SEQ_SET: UNI; ORIG_REF: sp|Q9UBU9|NXF1_HUMAN; Nuclear RNA export factor 1 OS=Homo sapiens GN=NXF1 PE=1 SV=1;;SEQ_SET: GRANTA; ORIG_REF: NP_006353;	1025.6	996.6	1049.9	1076.5	1054.9	1067.3	445
>sp|Q9UHD9|UBQL2|1 SEQ_SET: UNI; ORIG_REF: sp|Q9UHD9|UBQL2_HUMAN; Ubiquilin-2 OS=Homo sapiens GN=UBQLN2 PE=1 SV=2;;SEQ_SET: GRANTA; ORIG_REF: NP_038472;	967	1021.1	1001	1043.3	987	1060.6	2484
>tr|A0A024R994|A0A024R994|1 SEQ_SET: UNI; ORIG_REF: sp|O75131|CPNE3_HUMAN; Copine-3 OS=Homo sapiens GN=CPNE3 PE=1 SV=1;;SEQ_SET: UNI; ORIG_REF: tr|A0A024R994|A0A024R994_HUMAN; Copine III, isoform CRA_a OS=Homo sapiens GN=CPNE3 PE=4 SV=1;;SEQ_SET: GRANTA; ORIG_REF: NP_003900; ;;SEQ_SET: GRANTA; ORIG_REF: XP_005251150;	1073.5	1068.7	1141	1074.1	1122.8	1093	1196
>XP|8445 SEQ_SET: GRANTA; ORIG_REF: XP_005268653;	316.9	369.3	352.7	361.8	335.2	366.1	1510
>tr|H0YAR2|H0YAR2|1 SEQ_SET: UNI; ORIG_REF: tr|H0YAR2|H0YAR2_HUMAN; Polyadenylate-binding protein 1 (Fragment) OS=Homo sapiens GN=PABPC1 PE=1 SV=1	35.9	37.8	30.4	34.3	30.8	32.4	414
>NP|2989 SEQ_SET: GRANTA; ORIG_REF: NP_001158213;	483.6	449	477.9	483.8	466.3	495.2	3780
>tr|A0A024R753|A0A024R753|1 SEQ_SET: UNI; ORIG_REF: sp|Q9NW13|RBM28_HUMAN; RNA-binding protein 28 OS=Homo sapiens GN=RBM28 PE=1 SV=3;;SEQ_SET: UNI; ORIG_REF: tr|A0A024R753|A0A024R753_HUMAN; RNA binding motif protein 28, isoform CRA_a OS=Homo sapiens GN=RBM28 PE=4 SV=1;;SEQ_SET: GRANTA; ORIG_REF: NP_060547;	746	762.5	766.2	799	814.3	814.7	4922
>tr|B2R7C2|B2R7C2|1 SEQ_SET: UNI; ORIG_REF: tr|B2R7C2|B2R7C2_HUMAN; cDNA, FLJ93375, highly similar to Homo sapiens ZW10, kinetochore associated, homolog (Drosophila) (ZW10), mRNA OS=Homo sapiens PE=2 SV=1	664.4	659.1	665.6	679.2	652.6	655.2	5744
>NP_003968_228|1 SEQ_SET: GRANTA; ORIG_REF: NP_003968_228_Q/K;	1172.5	1121.2	1205.5	1153.2	1149.9	1164.5	5111
>tr|A5PL36|A5PL36|1 SEQ_SET: UNI; ORIG_REF: tr|A5PL36|A5PL36_HUMAN; Ubiquitin carboxyl-terminal hydrolase (Fragment) OS=Homo sapiens GN=USP19 PE=2 SV=1	402.6	445.9	422.9	443.8	467.8	466.7	4073
>NP_008958_1042|1 SEQ_SET: GRANTA; ORIG_REF: NP_008958_1042_N/S;	448.9	456	454.3	443.3	413.3	437.4	2763
>NP|930 SEQ_SET: GRANTA; ORIG_REF: NP_001041659;	1106.1	1110.4	1095.2	1134.7	1050.9	1077.5	3961
>sp|P11171|41|1 SEQ_SET: UNI; ORIG_REF: sp|P11171|41_HUMAN; Protein 4.1 OS=Homo sapiens GN=EPB41 PE=1 SV=4;;SEQ_SET: GRANTA; ORIG_REF: NP_001159477; ;;SEQ_SET: GRANTA; ORIG_REF: XP_005245818;	1174.2	1153.8	1063.7	1136.7	1156.2	1198.2	5554
>XP|3983 SEQ_SET: GRANTA; ORIG_REF: XP_005254300; ;;SEQ_SET: GRANTA; ORIG_REF: XP_005254301; ;;SEQ_SET: GRANTA; ORIG_REF: XP_005254302; ;;SEQ_SET: GRANTA; ORIG_REF: XP_005254303; ;;SEQ_SET: GRANTA; ORIG_REF: XP_005254304; ;;SEQ_SET: GRANTA; ORIG_REF: XP_006720505; ;;SEQ_SET: GRANTA; ORIG_REF: XP_006720506;	317.8	340.7	301.5	354.1	336.9	357.1	526
>tr|A0A024R7U9|A0A024R7U9|1 SEQ_SET: UNI; ORIG_REF: sp|Q9UI12|VATH_HUMAN; V-type proton ATPase subunit H OS=Homo sapiens GN=ATP6V1H PE=1 SV=1;;SEQ_SET: UNI; ORIG_REF: tr|A0A024R7U9|A0A024R7U9_HUMAN; ATPase, H+ transporting, lysosomal 50/57kDa, V1 subunit H, isoform CRA_a OS=Homo sapiens GN=ATP6V1H PE=4 SV=1;;SEQ_SET: GRANTA; ORIG_REF: NP_057025; ;;SEQ_SET: GRANTA; ORIG_REF: NP_998785;	948.8	928.1	951.8	950.5	951.9	964.4	2201
>NP_055871_436|1 SEQ_SET: GRANTA; ORIG_REF: NP_055871_436_L/P;	1055.8	1052.5	1083.4	1080.5	1051.3	1090.5	6821
>sp|Q9Y315|DEOC|1 SEQ_SET: UNI; ORIG_REF: sp|Q9Y315|DEOC_HUMAN; Deoxyribose-phosphate aldolase OS=Homo sapiens GN=DERA PE=1 SV=2;;SEQ_SET: GRANTA; ORIG_REF: NP_057038;	674.4	658.6	779.6	694.5	682.6	659.8	2672
>sp|Q9UNS2|CSN3|1 SEQ_SET: UNI; ORIG_REF: sp|Q9UNS2|CSN3_HUMAN; COP9 signalosome complex subunit 3 OS=Homo sapiens GN=COPS3 PE=1 SV=3;;SEQ_SET: GRANTA; ORIG_REF: NP_003644;	836.5	881.3	877.5	858.7	839.9	854.8	3602
>XP|20141 SEQ_SET: GRANTA; ORIG_REF: XP_005266549;	24.1	20.5	31.3	30.5	39.4	29.4	6204
>tr|E7EVS6|E7EVS6|1 SEQ_SET: UNI; ORIG_REF: tr|E7EVS6|E7EVS6_HUMAN; Actin, cytoplasmic 1 (Fragment) OS=Homo sapiens GN=ACTB PE=1 SV=3	17.9	16.9	16.2	24.3	19.4	20.5	6464
>tr|J3QK89|J3QK89|1 SEQ_SET: UNI; ORIG_REF: tr|J3QK89|J3QK89_HUMAN; Calcium homeostasis endoplasmic reticulum protein OS=Homo sapiens GN=CHERP PE=1 SV=1	1026	1104.2	1090.4	1082.5	1020.3	1050.9	7839
>XP|8419 SEQ_SET: GRANTA; ORIG_REF: XP_005268523;	1067.1	1073.8	1189.2	1090.8	1150.9	1077.2	1874
>NP_001155973_76|1 SEQ_SET: GRANTA; ORIG_REF: NP_001155973_76_P/L;	560.6	585.3	559.8	579.8	547.6	567.4	7593
>NP_061936_283|1 SEQ_SET: GRANTA; ORIG_REF: NP_061936_283_K/E;	954.3	1044	970.1	957	947.6	970.1	596
>NP|6293 SEQ_SET: GRANTA; ORIG_REF: NP_001258963;	760.4	732.9	785.1	764.5	783.6	745.7	5756
>tr|A8K905|A8K905|1 SEQ_SET: UNI; ORIG_REF: tr|A8K905|A8K905_HUMAN; cDNA FLJ77615, highly similar to Homo sapiens nucleolar complex associated 3 homolog (S. cerevisiae) (NOC3L), mRNA OS=Homo sapiens PE=2 SV=1	993.2	988.8	1083.5	1007	1023.8	1027.5	6937
>sp|O60885|BRD4|1 SEQ_SET: UNI; ORIG_REF: sp|O60885|BRD4_HUMAN; Bromodomain-containing protein 4 OS=Homo sapiens GN=BRD4 PE=1 SV=2;;SEQ_SET: GRANTA; ORIG_REF: NP_490597;	754.4	797.1	795.2	810.8	761.9	830.1	3891
>XP|3270 SEQ_SET: GRANTA; ORIG_REF: XP_005251987;	622.7	640.3	595.6	608.9	569.7	583.2	1168
>XP|10166 SEQ_SET: GRANTA; ORIG_REF: XP_005274105;	1059.8	1094.9	1049.5	1063.9	1000.8	1030.5	4808
>NP_036513_586|1 SEQ_SET: GRANTA; ORIG_REF: NP_036513_586_A/G;	63.2	69.1	55.3	71	58.6	66.1	4852
>NP|4379 SEQ_SET: GRANTA; ORIG_REF: NP_001186600;	1752.4	1771.6	1661.3	1782.3	1711.2	1773.2	3039
>tr|B2RDE8|B2RDE8|1 SEQ_SET: UNI; ORIG_REF: tr|B2RDE8|B2RDE8_HUMAN; cDNA, FLJ96580, highly similar to Homo sapiens hepatoma-derived growth factor (high-mobility group protein 1-like) (HDGF), mRNA OS=Homo sapiens PE=2 SV=1	2687.9	2768.5	2628.3	2694.1	2522.4	2615.3	2619
>XP|15924 SEQ_SET: GRANTA; ORIG_REF: XP_006718935;	447	442.2	410.7	441.4	423.8	431.2	834
>NP_998725_641|1 SEQ_SET: GRANTA; ORIG_REF: NP_998725_641_R/Q;	74.7	65.6	68	62.1	62.3	65.9	4026
>sp|Q7Z5L9|I2BP2|1 SEQ_SET: UNI; ORIG_REF: sp|Q7Z5L9|I2BP2_HUMAN; Interferon regulatory factor 2-binding protein 2 OS=Homo sapiens GN=IRF2BP2 PE=1 SV=2;;SEQ_SET: GRANTA; ORIG_REF: NP_892017;	700.8	713	781.3	759.5	770.3	757.6	7269
>sp|P22059|OSBP1|1 SEQ_SET: UNI; ORIG_REF: sp|P22059|OSBP1_HUMAN; Oxysterol-binding protein 1 OS=Homo sapiens GN=OSBP PE=1 SV=1;;SEQ_SET: GRANTA; ORIG_REF: NP_002547;	1630	1558.4	1646.1	1620.8	1617.3	1604.4	3092
>NP|6418 SEQ_SET: GRANTA; ORIG_REF: NP_001265126;	1136.6	1102.1	1101.1	1104.7	1003.5	1038.3	7129
>sp|P21796|VDAC1|1 SEQ_SET: UNI; ORIG_REF: sp|P21796|VDAC1_HUMAN; Voltage-dependent anion-selective channel protein 1 OS=Homo sapiens GN=VDAC1 PE=1 SV=2;;SEQ_SET: GRANTA; ORIG_REF: NP_003365; ;;SEQ_SET: GRANTA; ORIG_REF: XP_005272132;	2440.8	2626.2	2242.9	2322.5	2445.9	2462.5	3438
>tr|A0A024QZH6|A0A024QZH6|1 SEQ_SET: UNI; ORIG_REF: tr|A0A024QZH6|A0A024QZH6_HUMAN; Serine arginine-rich pre-mRNA splicing factor SR-A1, isoform CRA_a OS=Homo sapiens GN=SR-A1 PE=4 SV=1	865.9	935.5	932.1	917.2	918.4	892	5873
>NP|281 SEQ_SET: GRANTA; ORIG_REF: NP_001006666;	447.1	414.3	461.4	448.5	464.8	469.3	1084
>XP|16149 SEQ_SET: GRANTA; ORIG_REF: XP_006719285;	915.8	867.7	670.4	786.3	863.3	863	7717
>tr|Q6IAX6|Q6IAX6|1 SEQ_SET: UNI; ORIG_REF: sp|O43252|PAPS1_HUMAN; Bifunctional 3'-phosphoadenosine 5'-phosphosulfate synthase 1 OS=Homo sapiens GN=PAPSS1 PE=1 SV=2;;SEQ_SET: UNI; ORIG_REF: tr|Q6IAX6|Q6IAX6_HUMAN; 3'-phosphoadenosine 5'-phosphosulfate synthase 1 OS=Homo sapiens GN=PAPSS1 PE=2 SV=1;;SEQ_SET: GRANTA; ORIG_REF: NP_005434;	1285.2	1210.6	1309.3	1296.2	1293.8	1244.3	2798
>sp|Q5JVF3|PCID2|1 SEQ_SET: UNI; ORIG_REF: sp|Q5JVF3|PCID2_HUMAN; PCI domain-containing protein 2 OS=Homo sapiens GN=PCID2 PE=1 SV=2;;SEQ_SET: GRANTA; ORIG_REF: NP_001120674; ;;SEQ_SET: GRANTA; ORIG_REF: NP_001120675; ;;SEQ_SET: GRANTA; ORIG_REF: NP_060856;	810.2	830.6	870.2	832.6	892	851.1	6788
>sp|Q6L8Q7|PDE12|1 SEQ_SET: UNI; ORIG_REF: sp|Q6L8Q7|PDE12_HUMAN; 2',5'-phosphodiesterase 12 OS=Homo sapiens GN=PDE12 PE=1 SV=2;;SEQ_SET: GRANTA; ORIG_REF: NP_808881;	960.7	988	926	878.5	957.1	873.1	5939
>NP|9939 SEQ_SET: GRANTA; ORIG_REF: NP_789839;	1777.7	1755.6	1717.7	1759.3	1707.3	1668.6	1870
>NP|9845 SEQ_SET: GRANTA; ORIG_REF: NP_775882;	883.1	894	884	930.4	835.4	876.3	6467
>tr|A2RUM7|A2RUM7|1 SEQ_SET: UNI; ORIG_REF: sp|P46777|RL5_HUMAN; 60S ribosomal protein L5 OS=Homo sapiens GN=RPL5 PE=1 SV=3;;SEQ_SET: UNI; ORIG_REF: tr|A2RUM7|A2RUM7_HUMAN; Ribosomal protein L5 OS=Homo sapiens GN=RPL5 PE=2 SV=1;;SEQ_SET: GRANTA; ORIG_REF: NP_000960;	282	333.2	296.5	323.8	268.1	326.4	5163
>tr|B2R491|B2R491|1 SEQ_SET: UNI; ORIG_REF: sp|P62701|RS4X_HUMAN; 40S ribosomal protein S4, X isoform OS=Homo sapiens GN=RPS4X PE=1 SV=2;;SEQ_SET: UNI; ORIG_REF: tr|B2R491|B2R491_HUMAN; 40S ribosomal protein S4 OS=Homo sapiens GN=RPS4X PE=2 SV=1;;SEQ_SET: GRANTA; ORIG_REF: NP_000998;	1848.9	1872.4	1885.7	1866	1889.8	1797.9	5195
>sp|P51858|HDGF|1 SEQ_SET: UNI; ORIG_REF: sp|P51858|HDGF_HUMAN; Hepatoma-derived growth factor OS=Homo sapiens GN=HDGF PE=1 SV=1;;SEQ_SET: GRANTA; ORIG_REF: NP_004485;	38.7	41.1	44.3	39.4	42.1	38.1	5751
>tr|J3QR44|J3QR44|1 SEQ_SET: UNI; ORIG_REF: tr|J3QR44|J3QR44_HUMAN; Cyclin-dependent kinase 11B OS=Homo sapiens GN=CDK11B PE=1 SV=2;;SEQ_SET: GRANTA; ORIG_REF: XP_006711124; ;;SEQ_SET: GRANTA; ORIG_REF: XP_006711125; ;;SEQ_SET: GRANTA; ORIG_REF: XP_006711126; ;;SEQ_SET: GRANTA; ORIG_REF: NP_001778;	1486.7	1583.8	1494.2	1552.6	1443.4	1547.3	3427
>sp|Q86W56|PARG|1 SEQ_SET: UNI; ORIG_REF: sp|Q86W56|PARG_HUMAN; Poly(ADP-ribose) glycohydrolase OS=Homo sapiens GN=PARG PE=1 SV=1;;SEQ_SET: GRANTA; ORIG_REF: NP_003622;	1126.9	1066	1150.5	1119.4	1117.5	1115.4	1822
>sp|Q16658|FSCN1|1 SEQ_SET: UNI; ORIG_REF: sp|Q16658|FSCN1_HUMAN; Fascin OS=Homo sapiens GN=FSCN1 PE=1 SV=3;;SEQ_SET: GRANTA; ORIG_REF: NP_003079;	939.7	830.9	1043.3	965.5	1022.2	947.8	906
>tr|A0A024RBS0|A0A024RBS0|1 SEQ_SET: UNI; ORIG_REF: sp|Q8NHQ9|DDX55_HUMAN; ATP-dependent RNA helicase DDX55 OS=Homo sapiens GN=DDX55 PE=1 SV=3;;SEQ_SET: UNI; ORIG_REF: tr|A0A024RBS0|A0A024RBS0_HUMAN; DEAD (Asp-Glu-Ala-Asp) box polypeptide 55, isoform CRA_c OS=Homo sapiens GN=DDX55 PE=3 SV=1;;SEQ_SET: GRANTA; ORIG_REF: NP_065987;	460.5	519.9	460.9	509.8	470.1	511.7	3297
>sp|Q9NY27|PP4R2|1 SEQ_SET: UNI; ORIG_REF: sp|Q9NY27|PP4R2_HUMAN; Serine/threonine-protein phosphatase 4 regulatory subunit 2 OS=Homo sapiens GN=PPP4R2 PE=1 SV=3;;SEQ_SET: GRANTA; ORIG_REF: NP_777567;	837.6	848.1	763.9	808.4	756.4	767.9	3947
>NP_002655_340|1 SEQ_SET: GRANTA; ORIG_REF: NP_002655_340_R/K;	822.1	736	908.1	787.3	881.4	806.3	3006
>XP|16623 SEQ_SET: GRANTA; ORIG_REF: XP_006720066;	864.6	907.7	947.1	861.3	941.4	926.2	1811
>tr|C9JIF9|C9JIF9|1 SEQ_SET: UNI; ORIG_REF: tr|C9JIF9|C9JIF9_HUMAN; Acylamino-acid-releasing enzyme OS=Homo sapiens GN=APEH PE=1 SV=1	903.2	942.5	947.6	955.1	921.4	945.1	4128
>sp|Q13573|SNW1|1 SEQ_SET: UNI; ORIG_REF: sp|Q13573|SNW1_HUMAN; SNW domain-containing protein 1 OS=Homo sapiens GN=SNW1 PE=1 SV=1;;SEQ_SET: GRANTA; ORIG_REF: NP_036377;	1207.9	1217.3	1171.3	1213.8	1118.5	1177.5	4102
>sp|Q6YN16|HSDL2|1 SEQ_SET: UNI; ORIG_REF: sp|Q6YN16|HSDL2_HUMAN; Hydroxysteroid dehydrogenase-like protein 2 OS=Homo sapiens GN=HSDL2 PE=1 SV=1;;SEQ_SET: GRANTA; ORIG_REF: NP_115679;	628.9	629.3	593.9	632.1	625.9	609.7	4875
>tr|B2RDE1|B2RDE1|1 SEQ_SET: UNI; ORIG_REF: tr|B2RDE1|B2RDE1_HUMAN; cDNA, FLJ96568, highly similar to Homo sapiens tropomyosin 3 (TPM3), mRNA OS=Homo sapiens PE=2 SV=1	2044.3	1929	2076	1844.4	2048.1	1695.9	265
>sp|O96019|ACL6A|1 SEQ_SET: UNI; ORIG_REF: sp|O96019|ACL6A_HUMAN; Actin-like protein 6A OS=Homo sapiens GN=ACTL6A PE=1 SV=1;;SEQ_SET: GRANTA; ORIG_REF: NP_004292;	1491.4	1260	1487.1	1411.2	1443.4	1290	5289
>tr|A8K787|A8K787|1 SEQ_SET: UNI; ORIG_REF: tr|A8K787|A8K787_HUMAN; cDNA FLJ75273, highly similar to Homo sapiens solute carrier family 25 (mitochondrial carrier; adenine nucleotide translocator), member 4, mRNA OS=Homo sapiens PE=2 SV=1	270.5	230.6	210.2	210.8	276.6	245.1	7031
>NP_065796_339|1 SEQ_SET: GRANTA; ORIG_REF: NP_065796_339_I/V;	242.3	261.1	242.8	250.1	247.4	249.8	1006
>tr|B2RDH6|B2RDH6|1 SEQ_SET: UNI; ORIG_REF: tr|B2RDH6|B2RDH6_HUMAN; cDNA, FLJ96613, highly similar to Homo sapiens vacuolar protein sorting 33A (yeast) (VPS33A), mRNA OS=Homo sapiens PE=2 SV=1	358.5	358.2	374.1	371.9	372.5	380.9	6273
>sp|Q15061|WDR43|1 SEQ_SET: UNI; ORIG_REF: sp|Q15061|WDR43_HUMAN; WD repeat-containing protein 43 OS=Homo sapiens GN=WDR43 PE=1 SV=3;;SEQ_SET: GRANTA; ORIG_REF: NP_055946;	1149.2	1055	1078.2	1097.7	1160.1	1095.5	3003
>XP|781 SEQ_SET: GRANTA; ORIG_REF: NP_631898; ;;SEQ_SET: GRANTA; ORIG_REF: XP_005259730;	811.1	802.4	892.7	876.3	862.1	823.4	1892
>tr|A0A024R3Q3|A0A024R3Q3|1 SEQ_SET: UNI; ORIG_REF: sp|P84077|ARF1_HUMAN; ADP-ribosylation factor 1 OS=Homo sapiens GN=ARF1 PE=1 SV=2;;SEQ_SET: UNI; ORIG_REF: tr|A0A024R3Q3|A0A024R3Q3_HUMAN; ADP-ribosylation factor 1, isoform CRA_a OS=Homo sapiens GN=ARF1 PE=3 SV=1;;SEQ_SET: GRANTA; ORIG_REF: NP_001019397; ;;SEQ_SET: GRANTA; ORIG_REF: NP_001019398; ;;SEQ_SET: GRANTA; ORIG_REF: NP_001019399; ;;SEQ…	1781.3	1780.4	1949.8	1869.6	1870.5	1860.9	2205
>tr|B2RP65|B2RP65|1 SEQ_SET: UNI; ORIG_REF: tr|B2RP65|B2RP65_HUMAN; Centrosomal protein 110kDa OS=Homo sapiens GN=CEP110 PE=2 SV=1	337	308.5	340.8	329.4	302.1	325.6	5665
>sp|O95218|ZRAB2|1 SEQ_SET: UNI; ORIG_REF: sp|O95218|ZRAB2_HUMAN; Zinc finger Ran-binding domain-containing protein 2 OS=Homo sapiens GN=ZRANB2 PE=1 SV=2;;SEQ_SET: GRANTA; ORIG_REF: NP_976225;	1976	2003.2	2188	2066.7	2064.4	1997.4	4781
>XP|16286 SEQ_SET: GRANTA; ORIG_REF: XP_006719532;	98.6	112.2	97.4	106.8	86	102.5	4971
>sp|Q6JBY9|CPZIP|1 SEQ_SET: UNI; ORIG_REF: sp|Q6JBY9|CPZIP_HUMAN; CapZ-interacting protein OS=Homo sapiens GN=RCSD1 PE=1 SV=1;;SEQ_SET: GRANTA; ORIG_REF: NP_443094;	1297.7	1317.5	1335.8	1303.1	1227.2	1253	5562
>sp|Q7Z5R6|AB1IP|1 SEQ_SET: UNI; ORIG_REF: sp|Q7Z5R6|AB1IP_HUMAN; Amyloid beta A4 precursor protein-binding family B member 1-interacting protein OS=Homo sapiens GN=APBB1IP PE=1 SV=1;;SEQ_SET: GRANTA; ORIG_REF: NP_061916; ;;SEQ_SET: GRANTA; ORIG_REF: XP_006717514;	823.6	823.2	765.5	805.7	697.1	775.9	2435
>NP_002130_158|1 SEQ_SET: GRANTA; ORIG_REF: NP_002130_158_G/V;	2698.4	2560.4	2643.4	2526.9	2512.2	2478.1	5652
>tr|Q5JWT2|Q5JWT2|1 SEQ_SET: UNI; ORIG_REF: tr|Q5JWT2|Q5JWT2_HUMAN; Mediator of RNA polymerase II transcription subunit 23 OS=Homo sapiens GN=MED23 PE=1 SV=1	645.4	660.1	668.7	673.4	606.2	623.6	1600
>sp|O15047|SET1A|1 SEQ_SET: UNI; ORIG_REF: sp|O15047|SET1A_HUMAN; Histone-lysine N-methyltransferase SETD1A OS=Homo sapiens GN=SETD1A PE=1 SV=3;;SEQ_SET: GRANTA; ORIG_REF: NP_055527; ;;SEQ_SET: GRANTA; ORIG_REF: XP_005255780; ;;SEQ_SET: GRANTA; ORIG_REF: XP_006721169; ;;SEQ_SET: GRANTA; ORIG_REF: XP_006721170;	468.1	461.2	482.4	457.3	437.1	452.7	2995
>sp|Q9H0B6|KLC2|1 SEQ_SET: UNI; ORIG_REF: sp|Q9H0B6|KLC2_HUMAN; Kinesin light chain 2 OS=Homo sapiens GN=KLC2 PE=1 SV=1;;SEQ_SET: GRANTA; ORIG_REF: NP_001128247; ;;SEQ_SET: GRANTA; ORIG_REF: NP_001128248; ;;SEQ_SET: GRANTA; ORIG_REF: NP_073733; ;;SEQ_SET: GRANTA; ORIG_REF: XP_005274239; ;;SEQ_SET: GRANTA; ORIG_REF: XP_005274240;	615.3	595	591.6	620.7	580.2	632.2	7459
>sp|Q13469|NFAC2|1 SEQ_SET: UNI; ORIG_REF: sp|Q13469|NFAC2_HUMAN; Nuclear factor of activated T-cells, cytoplasmic 2 OS=Homo sapiens GN=NFATC2 PE=1 SV=2;;SEQ_SET: GRANTA; ORIG_REF: NP_775114;	916.7	889.4	909.4	877.6	881	889.7	4447
>tr|Q53H88|Q53H88|1 SEQ_SET: UNI; ORIG_REF: tr|Q53H88|Q53H88_HUMAN; Dynactin 2 variant (Fragment) OS=Homo sapiens PE=2 SV=1	1368.9	1408	1359	1398.3	1333.6	1355.4	3405
>tr|M0QXB4|M0QXB4|1 SEQ_SET: UNI; ORIG_REF: tr|M0QXB4|M0QXB4_HUMAN; Coatomer protein complex, subunit epsilon, isoform CRA_g OS=Homo sapiens GN=COPE PE=1 SV=1	482.6	523.4	464.3	520.7	467.5	524.3	5835
>sp|P43034|LIS1|1 SEQ_SET: UNI; ORIG_REF: sp|P43034|LIS1_HUMAN; Platelet-activating factor acetylhydrolase IB subunit alpha OS=Homo sapiens GN=PAFAH1B1 PE=1 SV=2;;SEQ_SET: GRANTA; ORIG_REF: NP_000421;	1023.3	799.9	910	910.5	1088.4	905	2035
>NP_932765_367|1 SEQ_SET: GRANTA; ORIG_REF: NP_932765_367_M/I;	565.5	606.1	578.1	594.5	589	623.4	2064
>tr|A8K9T8|A8K9T8|1 SEQ_SET: UNI; ORIG_REF: tr|A8K9T8|A8K9T8_HUMAN; cDNA FLJ76106, highly similar to Homo sapiens neurolysin (metallopeptidase M3 family) (NLN), mRNA OS=Homo sapiens PE=2 SV=1	990.7	1004.2	942.8	932.9	987.4	940.7	2774
>sp|Q92541|RTF1|1 SEQ_SET: UNI; ORIG_REF: sp|Q92541|RTF1_HUMAN; RNA polymerase-associated protein RTF1 homolog OS=Homo sapiens GN=RTF1 PE=1 SV=4;;SEQ_SET: GRANTA; ORIG_REF: NP_055953;	1409.1	1451.4	1301.8	1393.8	1253.8	1387.3	5367
>tr|A0A024QZT4|A0A024QZT4|1 SEQ_SET: UNI; ORIG_REF: sp|P50453|SPB9_HUMAN; Serpin B9 OS=Homo sapiens GN=SERPINB9 PE=1 SV=1;;SEQ_SET: UNI; ORIG_REF: tr|A0A024QZT4|A0A024QZT4_HUMAN; Serpin peptidase inhibitor, clade B (Ovalbumin), member 9, isoform CRA_a OS=Homo sapiens GN=SERPINB9 PE=3 SV=1;;SEQ_SET: GRANTA; ORIG_REF: NP_004146; ;;SEQ_SET: GRANTA; ORIG_REF: XP_005249241;	1891.4	1867.1	2124.2	1972	1940.6	1921.5	6143
>tr|F1T0A5|F1T0A5|1 SEQ_SET: UNI; ORIG_REF: sp|Q8WWY3|PRP31_HUMAN; U4/U6 small nuclear ribonucleoprotein Prp31 OS=Homo sapiens GN=PRPF31 PE=1 SV=2;;SEQ_SET: UNI; ORIG_REF: tr|F1T0A5|F1T0A5_HUMAN; PRP31 pre-mRNA processing factor 31 homolog (Yeast), isoform CRA_a OS=Homo sapiens GN=PRPF31 PE=2 SV=1;;SEQ_SET: GRANTA; ORIG_REF: NP_056444; ;;SEQ_SET: GRANTA; ORIG_REF: XP_006723200; ;;SEQ_SET: GRANTA;…	1022.5	978.8	1042.5	1016.2	1065.4	1014.1	4471
>tr|Q9Y3E8|Q9Y3E8|1 SEQ_SET: UNI; ORIG_REF: tr|Q9Y3E8|Q9Y3E8_HUMAN; CGI-150 protein OS=Homo sapiens GN=C17orf25 PE=2 SV=1	1424.3	1393.6	1682	1527.8	1526.2	1435.5	2337
>tr|C9JEJ2|C9JEJ2|1 SEQ_SET: UNI; ORIG_REF: tr|C9JEJ2|C9JEJ2_HUMAN; Choline-phosphate cytidylyltransferase A OS=Homo sapiens GN=PCYT1A PE=1 SV=1	761.9	804.1	781.5	813.2	765.5	820.8	4185
>sp|P19784|CSK22|1 SEQ_SET: UNI; ORIG_REF: sp|P19784|CSK22_HUMAN; Casein kinase II subunit alpha' OS=Homo sapiens GN=CSNK2A2 PE=1 SV=1;;SEQ_SET: GRANTA; ORIG_REF: NP_001887;	956.6	1006.2	950	968.4	970.5	1002	4673
>sp|Q6P3W7|SCYL2|1 SEQ_SET: UNI; ORIG_REF: sp|Q6P3W7|SCYL2_HUMAN; SCY1-like protein 2 OS=Homo sapiens GN=SCYL2 PE=1 SV=1;;SEQ_SET: GRANTA; ORIG_REF: NP_060458; ;;SEQ_SET: GRANTA; ORIG_REF: XP_005269075;	750	754.5	850.7	793.1	816	797.4	1051
>sp|P55160|NCKPL|1 SEQ_SET: UNI; ORIG_REF: sp|P55160|NCKPL_HUMAN; Nck-associated protein 1-like OS=Homo sapiens GN=NCKAP1L PE=1 SV=3;;SEQ_SET: GRANTA; ORIG_REF: NP_005328;	720	684.5	723.9	734.5	721.8	741.1	6071
>tr|A1L3A7|A1L3A7|1 SEQ_SET: UNI; ORIG_REF: sp|Q7Z417|NUFP2_HUMAN; Nuclear fragile X mental retardation-interacting protein 2 OS=Homo sapiens GN=NUFIP2 PE=1 SV=1;;SEQ_SET: UNI; ORIG_REF: tr|A1L3A7|A1L3A7_HUMAN; Nuclear fragile X mental retardation protein interacting protein 2 OS=Homo sapiens GN=NUFIP2 PE=2 SV=1;;SEQ_SET: GRANTA; ORIG_REF: NP_065823;	1172.1	1245.7	1212	1177.5	1184	1252.9	1305
>sp|P20073|ANXA7|1 SEQ_SET: UNI; ORIG_REF: sp|P20073|ANXA7_HUMAN; Annexin A7 OS=Homo sapiens GN=ANXA7 PE=1 SV=3;;SEQ_SET: GRANTA; ORIG_REF: NP_004025;	1306.2	1186.3	1341.8	1251	1445	1215.6	3402
>NP|1578 SEQ_SET: GRANTA; ORIG_REF: NP_001121699;	658	670.6	713.8	693.8	662.9	709.7	6701
>sp|Q15648|MED1|1 SEQ_SET: UNI; ORIG_REF: sp|Q15648|MED1_HUMAN; Mediator of RNA polymerase II transcription subunit 1 OS=Homo sapiens GN=MED1 PE=1 SV=4;;SEQ_SET: GRANTA; ORIG_REF: NP_004765;	317.9	378	324.8	314.9	330.9	337.1	846
>NP_006812_475|1 SEQ_SET: GRANTA; ORIG_REF: NP_006812_475_H/R;	813.8	779.7	815.9	776.6	765.4	716.1	3443
>NP|1242 SEQ_SET: GRANTA; ORIG_REF: NP_001093896;	937.8	947.2	888.5	921.5	874.9	950.2	300
>XP|7115 SEQ_SET: GRANTA; ORIG_REF: XP_005264429;	516.5	472.1	489.3	502.3	474	467.8	783
>XP|3868 SEQ_SET: GRANTA; ORIG_REF: XP_005253954; ;;SEQ_SET: GRANTA; ORIG_REF: XP_005253955; ;;SEQ_SET: GRANTA; ORIG_REF: XP_006719508;	802.8	751.7	773.9	782.2	800.2	763.2	4097
>tr|A0A024R904|A0A024R904|1 SEQ_SET: UNI; ORIG_REF: sp|Q9HB71|CYBP_HUMAN; Calcyclin-binding protein OS=Homo sapiens GN=CACYBP PE=1 SV=2;;SEQ_SET: UNI; ORIG_REF: tr|A0A024R904|A0A024R904_HUMAN; Calcyclin binding protein, isoform CRA_a OS=Homo sapiens GN=CACYBP PE=4 SV=1;;SEQ_SET: GRANTA; ORIG_REF: NP_055227;	2500.7	2516.8	2634.8	2497.5	2796.2	2822	4524
>tr|B3KMV8|B3KMV8|1 SEQ_SET: UNI; ORIG_REF: tr|B3KMV8|B3KMV8_HUMAN; cDNA FLJ12766 fis, clone NT2RP2001520, highly similar to Calcium-binding mitochondrial carrier protein Aralar1 OS=Homo sapiens PE=2 SV=1	740.3	787.4	655.1	720.9	675.4	712.7	1349
>NP|485 SEQ_SET: GRANTA; ORIG_REF: NP_001015049;	773.8	788.8	763.5	816.5	781.2	780.4	6900
>sp|Q9H6T3|RPAP3|1 SEQ_SET: UNI; ORIG_REF: sp|Q9H6T3|RPAP3_HUMAN; RNA polymerase II-associated protein 3 OS=Homo sapiens GN=RPAP3 PE=1 SV=2;;SEQ_SET: GRANTA; ORIG_REF: NP_078880;	870.4	934.5	893.8	936.2	905.9	966.3	6170
>sp|Q9Y295|DRG1|1 SEQ_SET: UNI; ORIG_REF: sp|Q9Y295|DRG1_HUMAN; Developmentally-regulated GTP-binding protein 1 OS=Homo sapiens GN=DRG1 PE=1 SV=1;;SEQ_SET: GRANTA; ORIG_REF: NP_004138;	1485.5	1446.5	1523.1	1494.1	1499.7	1492.3	2792
>sp|Q96P48|ARAP1|1 SEQ_SET: UNI; ORIG_REF: sp|Q96P48|ARAP1_HUMAN; Arf-GAP with Rho-GAP domain, ANK repeat and PH domain-containing protein 1 OS=Homo sapiens GN=ARAP1 PE=1 SV=3;;SEQ_SET: GRANTA; ORIG_REF: NP_001035207;	562.4	587.4	564.4	612.2	557.8	611.7	4976
>tr|A0A024R8Z9|A0A024R8Z9|1 SEQ_SET: UNI; ORIG_REF: sp|Q6PI48|SYDM_HUMAN; Aspartate--tRNA ligase, mitochondrial OS=Homo sapiens GN=DARS2 PE=1 SV=1;;SEQ_SET: UNI; ORIG_REF: tr|A0A024R8Z9|A0A024R8Z9_HUMAN; Aspartyl-tRNA synthetase 2 (Mitochondrial), isoform CRA_b OS=Homo sapiens GN=DARS2 PE=3 SV=1;;SEQ_SET: GRANTA; ORIG_REF: NP_060592;	998.4	1007.6	919.7	897.3	979.9	964.9	2507
>sp|P24752|THIL|1 SEQ_SET: UNI; ORIG_REF: sp|P24752|THIL_HUMAN; Acetyl-CoA acetyltransferase, mitochondrial OS=Homo sapiens GN=ACAT1 PE=1 SV=1;;SEQ_SET: GRANTA; ORIG_REF: NP_000010;	1878.6	1972	1715.7	1744.3	1853.4	1844.9	4745
>tr|A0A024R394|A0A024R394|1 SEQ_SET: UNI; ORIG_REF: tr|A0A024R394|A0A024R394_HUMAN; Cysteine and histidine-rich domain (CHORD)-containing 1, isoform CRA_c OS=Homo sapiens GN=CHORDC1 PE=4 SV=1;;SEQ_SET: GRANTA; ORIG_REF: NP_036256_329_A/D;	1345.8	1246.3	1352.4	1274.9	1761.8	1574.6	3033
>XP|21136 SEQ_SET: GRANTA; ORIG_REF: XP_006722643;	1523.7	1535	1646	1551.8	1663	1592.4	4581
>tr|Q5HYL6|Q5HYL6|1 SEQ_SET: UNI; ORIG_REF: tr|Q5HYL6|Q5HYL6_HUMAN; Putative uncharacterized protein DKFZp686E1899 OS=Homo sapiens GN=DKFZp686E1899 PE=2 SV=1	1080.9	1067.9	1037.9	1055.1	995.1	1024.9	498
>sp|P04899|GNAI2|1 SEQ_SET: UNI; ORIG_REF: sp|P04899|GNAI2_HUMAN; Guanine nucleotide-binding protein G(i) subunit alpha-2 OS=Homo sapiens GN=GNAI2 PE=1 SV=3;;SEQ_SET: GRANTA; ORIG_REF: NP_002061;	903.3	945.2	755.4	860.4	935.3	1012	1724
>XP|14584 SEQ_SET: GRANTA; ORIG_REF: XP_006716840;	501	475.4	596.1	523.7	599.6	522.7	1131
>tr|A8KA76|A8KA76|1 SEQ_SET: UNI; ORIG_REF: tr|A8KA76|A8KA76_HUMAN; cDNA FLJ78660, highly similar to Homo sapiens interferon induced with helicase C domain 1 (IFIH1), mRNA OS=Homo sapiens PE=2 SV=1	520.5	582.1	564.8	645.6	578.4	651.2	2985
>tr|A0A024RAS3|A0A024RAS3|1 SEQ_SET: UNI; ORIG_REF: sp|Q9H0S4|DDX47_HUMAN; Probable ATP-dependent RNA helicase DDX47 OS=Homo sapiens GN=DDX47 PE=1 SV=1;;SEQ_SET: UNI; ORIG_REF: tr|A0A024RAS3|A0A024RAS3_HUMAN; HCG27698, isoform CRA_a OS=Homo sapiens GN=hCG_27698 PE=3 SV=1;;SEQ_SET: GRANTA; ORIG_REF: NP_057439;	1141.9	1049.7	1193.3	1151.8	1158.6	1110.5	1671
>tr|A0A024QZK8|A0A024QZK8|1 SEQ_SET: UNI; ORIG_REF: sp|P31942|HNRH3_HUMAN; Heterogeneous nuclear ribonucleoprotein H3 OS=Homo sapiens GN=HNRNPH3 PE=1 SV=2;;SEQ_SET: UNI; ORIG_REF: tr|A0A024QZK8|A0A024QZK8_HUMAN; Heterogeneous nuclear ribonucleoprotein H3 (2H9), isoform CRA_a OS=Homo sapiens GN=HNRPH3 PE=4 SV=1;;SEQ_SET: GRANTA; ORIG_REF: NP_036339; ;;SEQ_SET: GRANTA; ORIG_REF: XP_005269805; ;;SEQ…	1414.5	1465.6	1493.4	1509.9	1460.9	1499.2	4552
>XP_005268263_1084|1 SEQ_SET: GRANTA; ORIG_REF: XP_005268261_1084_A/T; ;;SEQ_SET: GRANTA; ORIG_REF: XP_005268263_1084_A/T; ;;SEQ_SET: GRANTA; ORIG_REF: XP_005268262_1084_A/T;	426.2	516.6	437.3	506	413.3	493.4	659
>tr|Q8NFH9|Q8NFH9|1 SEQ_SET: UNI; ORIG_REF: tr|Q8NFH9|Q8NFH9_HUMAN; MLL/SEPTIN6 fusion protein (Fragment) OS=Homo sapiens PE=2 SV=1	1490.8	1505.5	1472.3	1481.2	1391.9	1464.4	2962
>sp|P35612|ADDB|1 SEQ_SET: UNI; ORIG_REF: sp|P35612|ADDB_HUMAN; Beta-adducin OS=Homo sapiens GN=ADD2 PE=1 SV=3;;SEQ_SET: GRANTA; ORIG_REF: NP_001171983; ;;SEQ_SET: GRANTA; ORIG_REF: NP_001608;	872.6	888.8	818.3	858.7	806.1	867.2	7521
>XP|4227 SEQ_SET: GRANTA; ORIG_REF: XP_005255043;	740.4	763	750.5	834	811.8	808.5	6889
>tr|E9PFW3|E9PFW3|1 SEQ_SET: UNI; ORIG_REF: tr|E9PFW3|E9PFW3_HUMAN; AP-2 complex subunit mu OS=Homo sapiens GN=AP2M1 PE=1 SV=1	1014.5	1018.4	991	983.8	984.9	1020	6470
>tr|A0A024R611|A0A024R611|1 SEQ_SET: UNI; ORIG_REF: sp|P31146|COR1A_HUMAN; Coronin-1A OS=Homo sapiens GN=CORO1A PE=1 SV=4;;SEQ_SET: UNI; ORIG_REF: tr|A0A024R611|A0A024R611_HUMAN; Coronin OS=Homo sapiens GN=CORO1A PE=3 SV=1;;SEQ_SET: GRANTA; ORIG_REF: NP_001180262; ;;SEQ_SET: GRANTA; ORIG_REF: NP_009005;	4449	4091.4	4173.4	3950.8	4067.9	3984.1	5976
>tr|A4D0U5|A4D0U5|1 SEQ_SET: UNI; ORIG_REF: sp|Q9UGI8|TES_HUMAN; Testin OS=Homo sapiens GN=TES PE=1 SV=1;;SEQ_SET: UNI; ORIG_REF: tr|A4D0U5|A4D0U5_HUMAN; Testis derived transcript (3 LIM domains) OS=Homo sapiens GN=TES PE=4 SV=1;;SEQ_SET: GRANTA; ORIG_REF: NP_056456;	1177.9	1117.3	1215.3	1212.3	1179.7	1197.8	18
>XP|4729 SEQ_SET: GRANTA; ORIG_REF: XP_005256617;	495.8	479.1	486.3	500.6	486.4	491.3	3194
>tr|A8K486|A8K486|1 SEQ_SET: UNI; ORIG_REF: tr|A8K486|A8K486_HUMAN; Peptidyl-prolyl cis-trans isomerase OS=Homo sapiens PE=2 SV=1	4299.2	4160.7	4577.5	4300.1	4250.9	4279.3	4882
>sp|Q96N67|DOCK7|1 SEQ_SET: UNI; ORIG_REF: sp|Q96N67|DOCK7_HUMAN; Dedicator of cytokinesis protein 7 OS=Homo sapiens GN=DOCK7 PE=1 SV=4	433	429.8	424.5	402.9	427.4	433.7	2671
>tr|V9HWE0|V9HWE0|1 SEQ_SET: UNI; ORIG_REF: sp|P08758|ANXA5_HUMAN; Annexin A5 OS=Homo sapiens GN=ANXA5 PE=1 SV=2;;SEQ_SET: UNI; ORIG_REF: tr|V9HWE0|V9HWE0_HUMAN; Annexin OS=Homo sapiens GN=HEL-S-7 PE=2 SV=1;;SEQ_SET: GRANTA; ORIG_REF: NP_001145;	2100.8	2116.2	2269.9	2172.8	2073.8	2110.8	6908
>NP|10670 SEQ_SET: GRANTA; ORIG_REF: NP_998725;	548.9	541.9	532.9	536.8	542.6	537.4	833
>tr|A0A024R3D8|A0A024R3D8|1 SEQ_SET: UNI; ORIG_REF: tr|A0A024R3D8|A0A024R3D8_HUMAN; Acetyltransferase component of pyruvate dehydrogenase complex OS=Homo sapiens GN=DLAT PE=3 SV=1;;SEQ_SET: GRANTA; ORIG_REF: NP_001922_318_V/A;	884.5	830.9	747.4	747.9	804.1	782.1	6875
>sp|P48163|MAOX|1 SEQ_SET: UNI; ORIG_REF: sp|P48163|MAOX_HUMAN; NADP-dependent malic enzyme OS=Homo sapiens GN=ME1 PE=1 SV=1;;SEQ_SET: GRANTA; ORIG_REF: NP_002386;	837.8	799.8	897.5	861.9	848.2	821.2	3766
>XP|1242 SEQ_SET: GRANTA; ORIG_REF: XP_005245774;	2328.6	2328.4	2314.3	2371	2198.5	2238.4	1380
>tr|B4DLV2|B4DLV2|1 SEQ_SET: UNI; ORIG_REF: tr|B4DLV2|B4DLV2_HUMAN; cDNA FLJ50986, highly similar to DNA topoisomerase 2-beta (EC 5.99.1.3) OS=Homo sapiens PE=2 SV=1	127.2	127.5	137.2	127.2	133.7	124.5	5262
>tr|A0MNN4|A0MNN4|1 SEQ_SET: UNI; ORIG_REF: sp|Q2TAY7|SMU1_HUMAN; WD40 repeat-containing protein SMU1 OS=Homo sapiens GN=SMU1 PE=1 SV=2;;SEQ_SET: UNI; ORIG_REF: tr|A0MNN4|A0MNN4_HUMAN; CDW3/SMU1 OS=Homo sapiens GN=SMU1 PE=2 SV=1;;SEQ_SET: GRANTA; ORIG_REF: NP_060695;	1536.2	1559.3	1656	1505.2	1667	1532.3	6364
>NP_004987_671|1 SEQ_SET: GRANTA; ORIG_REF: NP_004987_671_G/V;	439.9	412.1	314.2	385.3	434.7	464.4	3777
>tr|Q86TT1|Q86TT1|1 SEQ_SET: UNI; ORIG_REF: tr|Q86TT1|Q86TT1_HUMAN; Full-length cDNA clone CS0DD006YL02 of Neuroblastoma of Homo sapiens (human) OS=Homo sapiens PE=2 SV=1	161.5	162.8	166.1	187.3	173.4	184	2834
>tr|Q59GX9|Q59GX9|1 SEQ_SET: UNI; ORIG_REF: tr|Q59GX9|Q59GX9_HUMAN; Ribosomal protein L5 variant (Fragment) OS=Homo sapiens PE=2 SV=1	1707.3	1766	1810.1	1753	1754.9	1751	7339
>sp|Q2NKX8|ERC6L|1 SEQ_SET: UNI; ORIG_REF: sp|Q2NKX8|ERC6L_HUMAN; DNA excision repair protein ERCC-6-like OS=Homo sapiens GN=ERCC6L PE=1 SV=1;;SEQ_SET: GRANTA; ORIG_REF: NP_060139;	407.3	414.2	407.6	409.9	399.2	395.7	7598
>tr|D3DT27|D3DT27|1 SEQ_SET: UNI; ORIG_REF: tr|D3DT27|D3DT27_HUMAN; Guanylate binding protein 4, isoform CRA_a OS=Homo sapiens GN=GBP4 PE=4 SV=1	322.4	1388	327.5	1177	312.6	1106	991
>sp|P41227|NAA10|1 SEQ_SET: UNI; ORIG_REF: sp|P41227|NAA10_HUMAN; N-alpha-acetyltransferase 10 OS=Homo sapiens GN=NAA10 PE=1 SV=1;;SEQ_SET: GRANTA; ORIG_REF: NP_003482;	1663.8	1773.4	1769.4	1700.1	1707.1	1728.3	768
>sp|O00159|MYO1C|1 SEQ_SET: UNI; ORIG_REF: sp|O00159|MYO1C_HUMAN; Unconventional myosin-Ic OS=Homo sapiens GN=MYO1C PE=1 SV=4;;SEQ_SET: GRANTA; ORIG_REF: NP_001074248;	454	431.6	489.5	471.5	511.8	538.3	390
>NP|7495 SEQ_SET: GRANTA; ORIG_REF: NP_001274730;	618.7	638.4	700.8	668.2	636.9	642.4	2224
>sp|P22695|QCR2|1 SEQ_SET: UNI; ORIG_REF: sp|P22695|QCR2_HUMAN; Cytochrome b-c1 complex subunit 2, mitochondrial OS=Homo sapiens GN=UQCRC2 PE=1 SV=3;;SEQ_SET: GRANTA; ORIG_REF: NP_003357;	1104.4	1129	954.3	961.1	998.5	950.7	4149
>tr|A0A024R0Q7|A0A024R0Q7|1 SEQ_SET: UNI; ORIG_REF: sp|P53041|PPP5_HUMAN; Serine/threonine-protein phosphatase 5 OS=Homo sapiens GN=PPP5C PE=1 SV=1;;SEQ_SET: UNI; ORIG_REF: tr|A0A024R0Q7|A0A024R0Q7_HUMAN; Serine/threonine-protein phosphatase OS=Homo sapiens GN=PPP5C PE=3 SV=1;;SEQ_SET: GRANTA; ORIG_REF: NP_006238;	1377.1	1357.1	1377.4	1357	1378.6	1398.3	5567
>tr|A0A024R3V8|A0A024R3V8|1 SEQ_SET: UNI; ORIG_REF: sp|Q99598|TSNAX_HUMAN; Translin-associated protein X OS=Homo sapiens GN=TSNAX PE=1 SV=1;;SEQ_SET: UNI; ORIG_REF: tr|A0A024R3V8|A0A024R3V8_HUMAN; Translin-associated factor X, isoform CRA_c OS=Homo sapiens GN=TSNAX PE=4 SV=1;;SEQ_SET: GRANTA; ORIG_REF: NP_005990;	732.3	681.9	774.1	724.3	735.8	702.3	4572
>sp|Q15306|IRF4|1 SEQ_SET: UNI; ORIG_REF: sp|Q15306|IRF4_HUMAN; Interferon regulatory factor 4 OS=Homo sapiens GN=IRF4 PE=1 SV=1;;SEQ_SET: GRANTA; ORIG_REF: NP_002451;	1606.4	1583.2	1852	1739.4	1763	1580.1	963
>tr|A0A024R6S1|A0A024R6S1|1 SEQ_SET: UNI; ORIG_REF: sp|O60884|DNJA2_HUMAN; DnaJ homolog subfamily A member 2 OS=Homo sapiens GN=DNAJA2 PE=1 SV=1;;SEQ_SET: UNI; ORIG_REF: tr|A0A024R6S1|A0A024R6S1_HUMAN; DnaJ (Hsp40) homolog, subfamily A, member 2, isoform CRA_a OS=Homo sapiens GN=DNAJA2 PE=4 SV=1;;SEQ_SET: GRANTA; ORIG_REF: NP_005871;	2062	2312.1	1996.3	2244.7	2032.5	2385.5	6243
>tr|A0A024R102|A0A024R102|1 SEQ_SET: UNI; ORIG_REF: tr|A0A024R102|A0A024R102_HUMAN; SWI/SNF related, matrix associated, actin dependent regulator of chromatin, subfamily d, member 1, isoform CRA_e OS=Homo sapiens GN=SMARCD1 PE=4 SV=1	713.8	702.1	711.5	713.8	661.5	706.7	5191
>XP|8832 SEQ_SET: GRANTA; ORIG_REF: XP_005269798;	1002.2	1006	1035.3	1026.3	987.1	1057.1	5173
>NP_001420_211|1 SEQ_SET: GRANTA; ORIG_REF: NP_001420_211_G/S;	881.3	881.4	895.3	871.9	868.3	815.4	2919
>tr|Q5R363|Q5R363|1 SEQ_SET: UNI; ORIG_REF: tr|Q5R363|Q5R363_HUMAN; SRSF protein kinase 1 OS=Homo sapiens GN=SRPK1 PE=1 SV=2	1082.2	1073.2	1222.2	1143.8	1170.9	1153.2	7390
>sp|P18615|NELFE|1 SEQ_SET: UNI; ORIG_REF: sp|P18615|NELFE_HUMAN; Negative elongation factor E OS=Homo sapiens GN=NELFE PE=1 SV=3;;SEQ_SET: GRANTA; ORIG_REF: NP_002895;	673.7	704.1	669.6	702.8	657	686.4	1372
>NP|9565 SEQ_SET: GRANTA; ORIG_REF: NP_683877;	1770	1791.9	1700.3	1740.9	1858.5	1759.8	3167
>sp|Q9NW82|WDR70|1 SEQ_SET: UNI; ORIG_REF: sp|Q9NW82|WDR70_HUMAN; WD repeat-containing protein 70 OS=Homo sapiens GN=WDR70 PE=1 SV=1;;SEQ_SET: GRANTA; ORIG_REF: NP_060504;	1010	992.7	1053.8	1056.7	945.2	990.6	2298
>XP|4820 SEQ_SET: GRANTA; ORIG_REF: XP_005256923; ;;SEQ_SET: GRANTA; ORIG_REF: XP_005256924; ;;SEQ_SET: GRANTA; ORIG_REF: XP_006721664;	549.3	521.5	552.7	515.9	534.2	509.1	6681
>sp|Q06830|PRDX1|1 SEQ_SET: UNI; ORIG_REF: sp|Q06830|PRDX1_HUMAN; Peroxiredoxin-1 OS=Homo sapiens GN=PRDX1 PE=1 SV=1;;SEQ_SET: GRANTA; ORIG_REF: NP_001189360; ;;SEQ_SET: GRANTA; ORIG_REF: NP_002565; ;;SEQ_SET: GRANTA; ORIG_REF: NP_859047; ;;SEQ_SET: GRANTA; ORIG_REF: NP_859048;	3686.4	3497.7	4073.9	3630.2	3794.4	3573	5603
>sp|Q9UFC0|LRWD1|1 SEQ_SET: UNI; ORIG_REF: sp|Q9UFC0|LRWD1_HUMAN; Leucine-rich repeat and WD repeat-containing protein 1 OS=Homo sapiens GN=LRWD1 PE=1 SV=2;;SEQ_SET: GRANTA; ORIG_REF: NP_690852;	527.6	552	556.2	565	540.9	570.6	4463
>tr|A0A024R2M7|A0A024R2M7|1 SEQ_SET: UNI; ORIG_REF: sp|O95747|OXSR1_HUMAN; Serine/threonine-protein kinase OSR1 OS=Homo sapiens GN=OXSR1 PE=1 SV=1;;SEQ_SET: UNI; ORIG_REF: tr|A0A024R2M7|A0A024R2M7_HUMAN; Oxidative-stress responsive 1, isoform CRA_a OS=Homo sapiens GN=OXSR1 PE=4 SV=1;;SEQ_SET: GRANTA; ORIG_REF: NP_005100;	751.6	692.3	748.4	733	686.6	689.2	866
>tr|Q59EK3|Q59EK3|1 SEQ_SET: UNI; ORIG_REF: tr|Q59EK3|Q59EK3_HUMAN; Adaptor-related protein complex 1, mu 1 subunit variant (Fragment) OS=Homo sapiens PE=2 SV=1	1374.5	1387.9	1345	1432.7	1356.6	1443	5871
>NP_001254507_146|1 SEQ_SET: GRANTA; ORIG_REF: NP_001254507_146_M/T;	31.6	32.3	21	29.4	29.8	32.2	6563
>NP_056417_276|1 SEQ_SET: GRANTA; ORIG_REF: NP_056417_276_P/R;	980.5	1008.2	685.8	895.5	988.7	1038.4	4151
>NP|10156 SEQ_SET: GRANTA; ORIG_REF: NP_874365;	695	674.3	659.9	676.7	722.1	699.2	1827
>sp|Q96TA2|YMEL1|1 SEQ_SET: UNI; ORIG_REF: sp|Q96TA2|YMEL1_HUMAN; ATP-dependent zinc metalloprotease YME1L1 OS=Homo sapiens GN=YME1L1 PE=1 SV=2;;SEQ_SET: GRANTA; ORIG_REF: NP_647473;	734.9	829.8	631.1	714.5	702.9	763.2	7847
>tr|A8K644|A8K644|1 SEQ_SET: UNI; ORIG_REF: tr|A8K644|A8K644_HUMAN; Splicing factor, arginine/serine-rich 4, isoform CRA_b OS=Homo sapiens GN=SFRS4 PE=2 SV=1	1686.1	1654.9	1737.8	1629.5	1580.4	1536.7	3805
>tr|B7Z532|B7Z532|1 SEQ_SET: UNI; ORIG_REF: tr|B7Z532|B7Z532_HUMAN; cDNA FLJ51028, highly similar to 60 kDa heat shock protein, mitochondrial OS=Homo sapiens PE=2 SV=1	111.2	119.4	72.6	107.8	92.8	107.3	4744
>tr|B2RDV7|B2RDV7|1 SEQ_SET: UNI; ORIG_REF: tr|B2RDV7|B2RDV7_HUMAN; tRNA-dihydrouridine(47) synthase [NAD(P)(+)] OS=Homo sapiens PE=2 SV=1	695.6	752.6	824.2	762.6	664.7	677.7	6303
>XP|7612 SEQ_SET: GRANTA; ORIG_REF: XP_005265826;	31.5	31	23.1	28.1	25.5	30.4	4466
>sp|O95671|ASML|1 SEQ_SET: UNI; ORIG_REF: sp|O95671|ASML_HUMAN; N-acetylserotonin O-methyltransferase-like protein OS=Homo sapiens GN=ASMTL PE=1 SV=3;;SEQ_SET: GRANTA; ORIG_REF: NP_004183; ;;SEQ_SET: GRANTA; ORIG_REF: XP_005274491; ;;SEQ_SET: GRANTA; ORIG_REF: XP_005274840;	538.7	532	559.8	538.8	540.8	516.4	5501
>tr|B4DY08|B4DY08|1 SEQ_SET: UNI; ORIG_REF: tr|B4DY08|B4DY08_HUMAN; Heterogeneous nuclear ribonucleoproteins C1/C2 OS=Homo sapiens GN=HNRNPC PE=1 SV=1	46	50.5	48.5	45.8	47.9	50.7	1967
>tr|A0A024R7X7|A0A024R7X7|1 SEQ_SET: UNI; ORIG_REF: sp|Q9NUL3|STAU2_HUMAN; Double-stranded RNA-binding protein Staufen homolog 2 OS=Homo sapiens GN=STAU2 PE=1 SV=1;;SEQ_SET: UNI; ORIG_REF: tr|A0A024R7X7|A0A024R7X7_HUMAN; Staufen, RNA binding protein, homolog 2 (Drosophila), isoform CRA_b OS=Homo sapiens GN=STAU2 PE=4 SV=1;;SEQ_SET: GRANTA; ORIG_REF: NP_001157852_198_V/M;	588.5	555.4	551.3	565.9	541	544.8	544
>NP_001202_349|1 SEQ_SET: GRANTA; ORIG_REF: NP_001202_349_R/Q;	665	674.3	709.1	714.4	739.8	753.3	777
>NP_060598_386|1 SEQ_SET: GRANTA; ORIG_REF: NP_060598_386_S/G;	1005.6	1038.8	1069.6	1040.8	1080.2	1040.9	5154
>XP|2429 SEQ_SET: GRANTA; ORIG_REF: XP_005249368;	220.7	215.2	209.8	214.5	203.3	208.3	1721
>sp|Q6DD88|ATLA3|1 SEQ_SET: UNI; ORIG_REF: sp|Q6DD88|ATLA3_HUMAN; Atlastin-3 OS=Homo sapiens GN=ATL3 PE=1 SV=1;;SEQ_SET: GRANTA; ORIG_REF: NP_056274;	646.8	653.1	548.1	619	642.7	638.7	7121
>tr|Q541A5|Q541A5|1 SEQ_SET: UNI; ORIG_REF: sp|Q92890|UFD1_HUMAN; Ubiquitin fusion degradation protein 1 homolog OS=Homo sapiens GN=UFD1L PE=1 SV=3;;SEQ_SET: UNI; ORIG_REF: tr|Q541A5|Q541A5_HUMAN; Ubiquitin fusion degradation 1 like (Yeast), isoform CRA_b OS=Homo sapiens GN=UFD1L PE=2 SV=1;;SEQ_SET: GRANTA; ORIG_REF: NP_005650;	609.6	631.4	678.1	635	579	557.3	3387
>tr|A0A024R5K8|A0A024R5K8|1 SEQ_SET: UNI; ORIG_REF: sp|P50454|SERPH_HUMAN; Serpin H1 OS=Homo sapiens GN=SERPINH1 PE=1 SV=2;;SEQ_SET: UNI; ORIG_REF: tr|A0A024R5K8|A0A024R5K8_HUMAN; Serpin peptidase inhibitor, clade H (Heat shock protein 47), member 1, (Collagen binding protein 1), isoform CRA_a OS=Homo sapiens GN=SERPINH1 PE=3 SV=1;;SEQ_SET: GRANTA; ORIG_REF: NP_001193943; ;;SEQ_SET: GRANTA; ORIG_…	589.9	605.5	755.2	713	756.8	778.4	6731
>sp|P52294|IMA5|1 SEQ_SET: UNI; ORIG_REF: sp|P52294|IMA5_HUMAN; Importin subunit alpha-5 OS=Homo sapiens GN=KPNA1 PE=1 SV=3;;SEQ_SET: GRANTA; ORIG_REF: NP_002255; ;;SEQ_SET: GRANTA; ORIG_REF: XP_005247494;	752.1	747.5	768	728.7	761.1	753.7	6458
>sp|P80723|BASP1|1 SEQ_SET: UNI; ORIG_REF: sp|P80723|BASP1_HUMAN; Brain acid soluble protein 1 OS=Homo sapiens GN=BASP1 PE=1 SV=2;;SEQ_SET: GRANTA; ORIG_REF: NP_001258535; ;;SEQ_SET: GRANTA; ORIG_REF: NP_006308;	1148.2	1138.8	966.7	1154	1475.9	1266	4110
>NP|11149 SEQ_SET: GRANTA; ORIG_REF: NP_001271207;	1514.3	1413.9	1609.1	1523.8	1650	1551.1	7490
>tr|F5H0R1|F5H0R1|1 SEQ_SET: UNI; ORIG_REF: tr|F5H0R1|F5H0R1_HUMAN; Speckle targeted PIP5K1A-regulated poly(A) polymerase OS=Homo sapiens GN=TUT1 PE=4 SV=1;;SEQ_SET: GRANTA; ORIG_REF: NP_073741;	527.9	508.1	551.2	552.4	547.4	562.3	1536
>sp|Q9HCC0|MCCB|1 SEQ_SET: UNI; ORIG_REF: sp|Q9HCC0|MCCB_HUMAN; Methylcrotonoyl-CoA carboxylase beta chain, mitochondrial OS=Homo sapiens GN=MCCC2 PE=1 SV=1;;SEQ_SET: GRANTA; ORIG_REF: NP_071415;	651.2	701.3	669	683.2	704.2	676.1	3793
>XP|8382 SEQ_SET: GRANTA; ORIG_REF: XP_005268416;	723.4	715.1	779.8	748.4	771.2	742.2	5376
>NP|4127 SEQ_SET: GRANTA; ORIG_REF: NP_001184033;	586.3	627	591.8	662.7	665.7	660.7	6367
>XP_006715889_350|1 SEQ_SET: GRANTA; ORIG_REF: NP_005711_350_M/R; ;;SEQ_SET: GRANTA; ORIG_REF: XP_006715888_350_M/R; ;;SEQ_SET: GRANTA; ORIG_REF: XP_006715889_350_M/R;	1439	1558.7	1572.6	1557	1566.3	1624.9	1638
>XP|11264 SEQ_SET: GRANTA; ORIG_REF: XP_006711558; ;;SEQ_SET: GRANTA; ORIG_REF: XP_006711559;	1100.5	1027.9	1175	1107.2	1217	1054.2	2786
>sp|Q9BW92|SYTM|1 SEQ_SET: UNI; ORIG_REF: sp|Q9BW92|SYTM_HUMAN; Threonine--tRNA ligase, mitochondrial OS=Homo sapiens GN=TARS2 PE=1 SV=1;;SEQ_SET: GRANTA; ORIG_REF: NP_079426;	741.4	755.1	646.4	700.5	669.9	757	5573
>sp|P19525|E2AK2|1 SEQ_SET: UNI; ORIG_REF: sp|P19525|E2AK2_HUMAN; Interferon-induced, double-stranded RNA-activated protein kinase OS=Homo sapiens GN=EIF2AK2 PE=1 SV=2;;SEQ_SET: GRANTA; ORIG_REF: NP_001129123; ;;SEQ_SET: GRANTA; ORIG_REF: NP_002750;	1009.9	1202.3	989.1	1183.4	983	1212.9	6993
>sp|Q6ZMZ3|SYNE3|1 SEQ_SET: UNI; ORIG_REF: sp|Q6ZMZ3|SYNE3_HUMAN; Nesprin-3 OS=Homo sapiens GN=SYNE3 PE=1 SV=2;;SEQ_SET: GRANTA; ORIG_REF: NP_689805; ;;SEQ_SET: GRANTA; ORIG_REF: XP_005267433; ;;SEQ_SET: GRANTA; ORIG_REF: XP_005267434; ;;SEQ_SET: GRANTA; ORIG_REF: XP_006720126;	518.4	506.2	342.9	477.8	492.3	489.5	4242
>XP|195 SEQ_SET: GRANTA; ORIG_REF: NP_001128647; ;;SEQ_SET: GRANTA; ORIG_REF: XP_005268701;	554.7	581.4	638.9	617.9	586	598.3	4383
>tr|Q5T765|Q5T765|1 SEQ_SET: UNI; ORIG_REF: sp|O14879|IFIT3_HUMAN; Interferon-induced protein with tetratricopeptide repeats 3 OS=Homo sapiens GN=IFIT3 PE=1 SV=1;;SEQ_SET: UNI; ORIG_REF: tr|Q5T765|Q5T765_HUMAN; Interferon-induced protein with tetratricopeptide repeats 3, isoform CRA_a OS=Homo sapiens GN=IFIT3 PE=2 SV=1;;SEQ_SET: GRANTA; ORIG_REF: NP_001026853; ;;SEQ_SET: GRANTA; ORIG_REF: NP_0015…	798.2	1056.3	842.4	1107.8	815.9	1058.5	59
>sp|A2RRP1|NBAS|1 SEQ_SET: UNI; ORIG_REF: sp|A2RRP1|NBAS_HUMAN; Neuroblastoma-amplified sequence OS=Homo sapiens GN=NBAS PE=1 SV=2;;SEQ_SET: GRANTA; ORIG_REF: NP_056993;	383.3	387.9	386	404.5	378.1	408.4	2413
>sp|Q9NSV4|DIAP3|1 SEQ_SET: UNI; ORIG_REF: sp|Q9NSV4|DIAP3_HUMAN; Protein diaphanous homolog 3 OS=Homo sapiens GN=DIAPH3 PE=1 SV=4;;SEQ_SET: GRANTA; ORIG_REF: NP_001035982;	414.7	433.3	427.8	433.3	403.7	420.2	1211
>sp|Q8NFF5|FAD1|1 SEQ_SET: UNI; ORIG_REF: sp|Q8NFF5|FAD1_HUMAN; FAD synthase OS=Homo sapiens GN=FLAD1 PE=1 SV=1;;SEQ_SET: GRANTA; ORIG_REF: NP_079483;	870.1	869.5	910.2	913	865.3	869.7	1096
>tr|B2R8U9|B2R8U9|1 SEQ_SET: UNI; ORIG_REF: tr|B2R8U9|B2R8U9_HUMAN; Caspase OS=Homo sapiens PE=2 SV=1	680.5	797.8	806.4	914.3	734.2	840.1	5142
>sp|O75312|ZPR1|1 SEQ_SET: UNI; ORIG_REF: sp|O75312|ZPR1_HUMAN; Zinc finger protein ZPR1 OS=Homo sapiens GN=ZPR1 PE=1 SV=1;;SEQ_SET: GRANTA; ORIG_REF: NP_003895;	1268.3	1327	1328.3	1346.2	1353.8	1388.8	7791
>sp|Q8TEA1|NSUN6|1 SEQ_SET: UNI; ORIG_REF: sp|Q8TEA1|NSUN6_HUMAN; Putative methyltransferase NSUN6 OS=Homo sapiens GN=NSUN6 PE=1 SV=1;;SEQ_SET: GRANTA; ORIG_REF: NP_872349;	541.3	559.4	584.4	598.2	559.6	570.6	1092
>NP_000963_203|1 SEQ_SET: GRANTA; ORIG_REF: NP_000963_203_A/T;	1340.4	1316.2	1584.4	1345.6	1325.2	1292.6	357
>sp|Q5T5X7|BEND3|1 SEQ_SET: UNI; ORIG_REF: sp|Q5T5X7|BEND3_HUMAN; BEN domain-containing protein 3 OS=Homo sapiens GN=BEND3 PE=1 SV=1;;SEQ_SET: GRANTA; ORIG_REF: NP_001073919; ;;SEQ_SET: GRANTA; ORIG_REF: XP_005267136; ;;SEQ_SET: GRANTA; ORIG_REF: XP_005267137; ;;SEQ_SET: GRANTA; ORIG_REF: XP_006715595;	621.3	612.3	530.7	554.6	535.2	539.6	2160
>tr|B3KRM2|B3KRM2|1 SEQ_SET: UNI; ORIG_REF: tr|B3KRM2|B3KRM2_HUMAN; Serine/threonine-protein phosphatase OS=Homo sapiens PE=2 SV=1	939	806.9	798.8	788.1	857.2	779.7	2220
>tr|A0A024R6B5|A0A024R6B5|1 SEQ_SET: UNI; ORIG_REF: sp|P54652|HSP72_HUMAN; Heat shock-related 70 kDa protein 2 OS=Homo sapiens GN=HSPA2 PE=1 SV=1;;SEQ_SET: UNI; ORIG_REF: tr|A0A024R6B5|A0A024R6B5_HUMAN; Heat shock 70kDa protein 2, isoform CRA_a OS=Homo sapiens GN=HSPA2 PE=3 SV=1;;SEQ_SET: GRANTA; ORIG_REF: NP_068814;	29.1	30.6	29.9	25.9	24.7	27.1	2660
>tr|A0A024R2W3|A0A024R2W3|1 SEQ_SET: UNI; ORIG_REF: sp|P13861|KAP2_HUMAN; cAMP-dependent protein kinase type II-alpha regulatory subunit OS=Homo sapiens GN=PRKAR2A PE=1 SV=2;;SEQ_SET: UNI; ORIG_REF: tr|A0A024R2W3|A0A024R2W3_HUMAN; Protein kinase, cAMP-dependent, regulatory, type II, alpha, isoform CRA_a OS=Homo sapiens GN=PRKAR2A PE=4 SV=1;;SEQ_SET: GRANTA; ORIG_REF: NP_004148; ;;SEQ_SET: GRANTA;…	804.6	777.6	798.9	789.3	790.2	739.7	5042
>NP|7912 SEQ_SET: GRANTA; ORIG_REF: NP_004779;	397.8	386.6	435.1	446.1	433.4	428.8	417
>sp|Q9Y6X8|ZHX2|1 SEQ_SET: UNI; ORIG_REF: sp|Q9Y6X8|ZHX2_HUMAN; Zinc fingers and homeoboxes protein 2 OS=Homo sapiens GN=ZHX2 PE=1 SV=1;;SEQ_SET: GRANTA; ORIG_REF: NP_055758; ;;SEQ_SET: GRANTA; ORIG_REF: XP_005250893; ;;SEQ_SET: GRANTA; ORIG_REF: XP_005250894;	687	660.4	629.6	636.2	608.3	627.7	5601
>NP|3787 SEQ_SET: GRANTA; ORIG_REF: NP_001171914;	707.3	696.9	746	679.6	738.1	688.6	6040
>tr|G8JLB6|G8JLB6|1 SEQ_SET: UNI; ORIG_REF: tr|G8JLB6|G8JLB6_HUMAN; Heterogeneous nuclear ribonucleoprotein H OS=Homo sapiens GN=HNRNPH1 PE=1 SV=1;;SEQ_SET: GRANTA; ORIG_REF: XP_005265952; ;;SEQ_SET: GRANTA; ORIG_REF: XP_005265953;	2781.8	2913.4	2828.9	2862.4	2689.1	2762.9	5016
>NP|1390 SEQ_SET: GRANTA; ORIG_REF: NP_001107563;	640.6	647.6	667	653.8	647	681.7	2888
>tr|B2R841|B2R841|1 SEQ_SET: UNI; ORIG_REF: tr|B2R841|B2R841_HUMAN; Serine/threonine-protein kinase PLK OS=Homo sapiens PE=2 SV=1	912.5	862.2	950.8	982	955.7	942.7	4174
>tr|A0A024R3R1|A0A024R3R1|1 SEQ_SET: UNI; ORIG_REF: sp|Q4LE39|ARI4B_HUMAN; AT-rich interactive domain-containing protein 4B OS=Homo sapiens GN=ARID4B PE=1 SV=2;;SEQ_SET: UNI; ORIG_REF: tr|A0A024R3R1|A0A024R3R1_HUMAN; AT rich interactive domain 4B (RBP1-like), isoform CRA_d OS=Homo sapiens GN=ARID4B PE=4 SV=1;;SEQ_SET: GRANTA; ORIG_REF: NP_001193723; ;;SEQ_SET: GRANTA; ORIG_REF: NP_057458;	462.9	481.1	488	499.7	489.4	513.1	3239
>XP|3076 SEQ_SET: GRANTA; ORIG_REF: XP_005251467; ;;SEQ_SET: GRANTA; ORIG_REF: XP_005251468; ;;SEQ_SET: GRANTA; ORIG_REF: XP_006716806;	436.2	425.1	396.5	408.5	419.6	427.3	5893
>XP_006721083_457|1 SEQ_SET: GRANTA; ORIG_REF: XP_006721083_457_S/G;	563.8	578.3	460.8	530.7	528.5	559.1	767
>NP_064555_214|1 SEQ_SET: GRANTA; ORIG_REF: NP_064555_214_E/D;	427.9	444.9	294.1	391.6	460.1	441.9	2421
>XP|5000 SEQ_SET: GRANTA; ORIG_REF: XP_005257479;	1256.1	1344.7	1385.3	1349.3	1266.9	1319.9	2335
>sp|Q9NZL4|HPBP1|1 SEQ_SET: UNI; ORIG_REF: sp|Q9NZL4|HPBP1_HUMAN; Hsp70-binding protein 1 OS=Homo sapiens GN=HSPBP1 PE=1 SV=1	1028.9	933	1092.2	1010.3	1077.4	971.1	2768
>tr|A8K4S9|A8K4S9|1 SEQ_SET: UNI; ORIG_REF: tr|A8K4S9|A8K4S9_HUMAN; Signal transducer and activator of transcription OS=Homo sapiens PE=2 SV=1	702.7	694	721.3	713.2	690.2	675.5	5978
>sp|P62424|RL7A|1 SEQ_SET: UNI; ORIG_REF: sp|P62424|RL7A_HUMAN; 60S ribosomal protein L7a OS=Homo sapiens GN=RPL7A PE=1 SV=2;;SEQ_SET: GRANTA; ORIG_REF: NP_000963;	124.2	120.7	143.4	126.4	120.8	122.1	4470
>sp|Q07864|DPOE1|1 SEQ_SET: UNI; ORIG_REF: sp|Q07864|DPOE1_HUMAN; DNA polymerase epsilon catalytic subunit A OS=Homo sapiens GN=POLE PE=1 SV=5;;SEQ_SET: GRANTA; ORIG_REF: NP_006222;	552.5	536	571.8	521.5	549.1	484.3	855
>NP|1820 SEQ_SET: GRANTA; ORIG_REF: NP_001128251;	525	533.8	573.1	554.4	577.5	568.6	241
>sp|Q14232|EI2BA|1 SEQ_SET: UNI; ORIG_REF: sp|Q14232|EI2BA_HUMAN; Translation initiation factor eIF-2B subunit alpha OS=Homo sapiens GN=EIF2B1 PE=1 SV=1;;SEQ_SET: GRANTA; ORIG_REF: NP_001405;	1231.8	1245.3	1303.2	1228.9	1265.8	1252	3299
>sp|Q07960|RHG01|1 SEQ_SET: UNI; ORIG_REF: sp|Q07960|RHG01_HUMAN; Rho GTPase-activating protein 1 OS=Homo sapiens GN=ARHGAP1 PE=1 SV=1;;SEQ_SET: GRANTA; ORIG_REF: NP_004299;	849.7	826.7	900.9	893.3	857.8	821.7	5667
>sp|Q8TED0|UTP15|1 SEQ_SET: UNI; ORIG_REF: sp|Q8TED0|UTP15_HUMAN; U3 small nucleolar RNA-associated protein 15 homolog OS=Homo sapiens GN=UTP15 PE=1 SV=3;;SEQ_SET: GRANTA; ORIG_REF: NP_115551;	728.7	684.3	765.7	740.6	779.6	674.6	85
>sp|Q9H1E3|NUCKS|1 SEQ_SET: UNI; ORIG_REF: sp|Q9H1E3|NUCKS_HUMAN; Nuclear ubiquitous casein and cyclin-dependent kinase substrate 1 OS=Homo sapiens GN=NUCKS1 PE=1 SV=1;;SEQ_SET: GRANTA; ORIG_REF: NP_073568;	3691.7	3796.9	3359.2	3456.5	2915.5	3185	103
>NP_001144_87|1 SEQ_SET: GRANTA; ORIG_REF: NP_001144_87_T/M;	941.1	980.5	1097.4	1099.8	1010.4	1066.8	7620
>sp|P82650|RT22|1 SEQ_SET: UNI; ORIG_REF: sp|P82650|RT22_HUMAN; 28S ribosomal protein S22, mitochondrial OS=Homo sapiens GN=MRPS22 PE=1 SV=1;;SEQ_SET: GRANTA; ORIG_REF: NP_064576;	1110.7	1151.8	1018.3	1039.9	1117.5	1084	1041
>tr|J3KR97|J3KR97|1 SEQ_SET: UNI; ORIG_REF: tr|J3KR97|J3KR97_HUMAN; Tubulin-specific chaperone D OS=Homo sapiens GN=TBCD PE=1 SV=1	577.7	554.9	601.8	581.2	570.9	571.7	226
>tr|A0A024RDE5|A0A024RDE5|1 SEQ_SET: UNI; ORIG_REF: sp|Q9UN86|G3BP2_HUMAN; Ras GTPase-activating protein-binding protein 2 OS=Homo sapiens GN=G3BP2 PE=1 SV=2;;SEQ_SET: UNI; ORIG_REF: tr|A0A024RDE5|A0A024RDE5_HUMAN; Ras-GTPase activating protein SH3 domain-binding protein 2, isoform CRA_a OS=Homo sapiens GN=G3BP2 PE=4 SV=1;;SEQ_SET: GRANTA; ORIG_REF: NP_036429; ;;SEQ_SET: GRANTA; ORIG_REF: NP_9871…	1364.8	1387.1	1422.7	1333.5	1405.7	1363.5	1544
>sp|Q9Y4W2|LAS1L|1 SEQ_SET: UNI; ORIG_REF: sp|Q9Y4W2|LAS1L_HUMAN; Ribosomal biogenesis protein LAS1L OS=Homo sapiens GN=LAS1L PE=1 SV=2;;SEQ_SET: GRANTA; ORIG_REF: NP_112483;	489.1	491.9	517.4	502.9	522.6	501.7	7542
>NP_001128251_300|1 SEQ_SET: GRANTA; ORIG_REF: NP_001128251_300_N/D;	21.5	22.3	24.4	25	19.5	22.4	6851
>NP|4852 SEQ_SET: GRANTA; ORIG_REF: NP_001193997;	1125.9	1051.7	1145.6	1101.2	1116.6	1047.6	5496
>tr|Q69YJ7|Q69YJ7|1 SEQ_SET: UNI; ORIG_REF: tr|Q69YJ7|Q69YJ7_HUMAN; Putative uncharacterized protein DKFZp667H197 (Fragment) OS=Homo sapiens GN=DKFZp667H197 PE=2 SV=1	757.2	766.1	779.4	791.6	709.8	737.2	6434
>tr|Q53HS1|Q53HS1|1 SEQ_SET: UNI; ORIG_REF: tr|Q53HS1|Q53HS1_HUMAN; Achalasia, adrenocortical insufficiency, alacrimia (Allgrove, triple-A) variant (Fragment) OS=Homo sapiens PE=2 SV=1	483.1	462.8	518.8	465.8	493.7	473.5	4456
>tr|F4ZW62|F4ZW62|1 SEQ_SET: UNI; ORIG_REF: sp|Q12905|ILF2_HUMAN; Interleukin enhancer-binding factor 2 OS=Homo sapiens GN=ILF2 PE=1 SV=2;;SEQ_SET: UNI; ORIG_REF: tr|F4ZW62|F4ZW62_HUMAN; NF45 OS=Homo sapiens PE=2 SV=1;;SEQ_SET: GRANTA; ORIG_REF: NP_004506;	1510.3	1377	1495.9	1362	1453.8	1292	4145
>sp|Q9BXW7|CECR5|1 SEQ_SET: UNI; ORIG_REF: sp|Q9BXW7|CECR5_HUMAN; Cat eye syndrome critical region protein 5 OS=Homo sapiens GN=CECR5 PE=1 SV=1;;SEQ_SET: GRANTA; ORIG_REF: NP_149061;	550.6	611	568	583.7	548.7	595.6	1158
>tr|Q53R19|Q53R19|1 SEQ_SET: UNI; ORIG_REF: sp|O15144|ARPC2_HUMAN; Actin-related protein 2/3 complex subunit 2 OS=Homo sapiens GN=ARPC2 PE=1 SV=1;;SEQ_SET: UNI; ORIG_REF: tr|Q53R19|Q53R19_HUMAN; Actin related protein 2/3 complex, subunit 2, 34kDa, isoform CRA_a OS=Homo sapiens GN=ARPC2 PE=2 SV=1;;SEQ_SET: GRANTA; ORIG_REF: NP_005722; ;;SEQ_SET: GRANTA; ORIG_REF: NP_690601;	2069.1	1958.4	1977.2	2078.9	2102.3	2086.2	7556
>XP|1243 SEQ_SET: GRANTA; ORIG_REF: XP_005245775;	15	14.4	16.9	16.9	12.6	15.8	6607
>tr|M0QWZ7|M0QWZ7|1 SEQ_SET: UNI; ORIG_REF: tr|M0QWZ7|M0QWZ7_HUMAN; Serine--tRNA ligase, mitochondrial OS=Homo sapiens GN=SARS2 PE=1 SV=1	761.3	754.1	664.4	678.3	718	699.2	2148
>tr|V9HWE9|V9HWE9|1 SEQ_SET: UNI; ORIG_REF: sp|P09211|GSTP1_HUMAN; Glutathione S-transferase P OS=Homo sapiens GN=GSTP1 PE=1 SV=2;;SEQ_SET: UNI; ORIG_REF: tr|V9HWE9|V9HWE9_HUMAN; Epididymis secretory protein Li 22 OS=Homo sapiens GN=HEL-S-22 PE=2 SV=1;;SEQ_SET: GRANTA; ORIG_REF: NP_000843;	3743.7	3492.2	4728.5	4129	4081.2	3523.4	6153
>sp|Q9NZN3|EHD3|1 SEQ_SET: UNI; ORIG_REF: sp|Q9NZN3|EHD3_HUMAN; EH domain-containing protein 3 OS=Homo sapiens GN=EHD3 PE=1 SV=2;;SEQ_SET: GRANTA; ORIG_REF: NP_055415;	148.9	145.6	151.4	141.7	167.7	158.8	5453
>NP_003898_587|1 SEQ_SET: GRANTA; ORIG_REF: NP_003898_587_I/V;	686	707.3	727.7	738.4	693.7	720.4	2487
>NP_002430_949|1 SEQ_SET: GRANTA; ORIG_REF: NP_002430_949_Q/R;	575	555.7	577.6	567.7	590.6	628.7	7687
>NP_000377_443|1 SEQ_SET: GRANTA; ORIG_REF: NP_000377_443_I/V;	884.1	875.4	863.5	895.2	890.6	933.2	3548
>NP_060585_575|1 SEQ_SET: GRANTA; ORIG_REF: NP_060585_575_S/C;	807.8	759.8	783	751.3	797.9	801.4	2142
>NP_004704_257|1 SEQ_SET: GRANTA; ORIG_REF: NP_004704_257_S/C;	684.2	689.7	667.5	693.3	679	707.1	628
>XP|6882 SEQ_SET: GRANTA; ORIG_REF: XP_005263764;	1259.3	1325.4	1255.5	1300.1	1280.1	1336.1	3372
>sp|Q13144|EI2BE|1 SEQ_SET: UNI; ORIG_REF: sp|Q13144|EI2BE_HUMAN; Translation initiation factor eIF-2B subunit epsilon OS=Homo sapiens GN=EIF2B5 PE=1 SV=3;;SEQ_SET: GRANTA; ORIG_REF: NP_003898;	49.2	54.6	56.8	54.5	45.9	53.1	5653
>XP|2760 SEQ_SET: GRANTA; ORIG_REF: XP_005250519; ;;SEQ_SET: GRANTA; ORIG_REF: XP_006716093;	736.5	680.6	656.5	688.8	628.5	642.5	5317
>sp|Q9H269|VPS16|1 SEQ_SET: UNI; ORIG_REF: sp|Q9H269|VPS16_HUMAN; Vacuolar protein sorting-associated protein 16 homolog OS=Homo sapiens GN=VPS16 PE=1 SV=2;;SEQ_SET: GRANTA; ORIG_REF: NP_072097;	768.7	735.1	827.9	825.4	787.2	799.2	1267
>NP_060587_1099|1 SEQ_SET: GRANTA; ORIG_REF: NP_060587_1099_R/H;	576	564.2	617	608.8	582.4	592.6	735
>sp|Q09028|RBBP4|1 SEQ_SET: UNI; ORIG_REF: sp|Q09028|RBBP4_HUMAN; Histone-binding protein RBBP4 OS=Homo sapiens GN=RBBP4 PE=1 SV=3;;SEQ_SET: GRANTA; ORIG_REF: NP_005601;	1979	1951.9	1864.4	1914.6	1793.3	1780.2	6658
>tr|E7EMK3|E7EMK3|1 SEQ_SET: UNI; ORIG_REF: tr|E7EMK3|E7EMK3_HUMAN; Flotillin-2 OS=Homo sapiens GN=FLOT2 PE=1 SV=1	960.1	948.5	736.5	845.3	949.2	960.7	6591
>NP|9209 SEQ_SET: GRANTA; ORIG_REF: NP_542194;	464.8	499.7	487.3	521.1	460.7	508.6	214
>sp|Q9HCG8|CWC22|1 SEQ_SET: UNI; ORIG_REF: sp|Q9HCG8|CWC22_HUMAN; Pre-mRNA-splicing factor CWC22 homolog OS=Homo sapiens GN=CWC22 PE=1 SV=3;;SEQ_SET: GRANTA; ORIG_REF: NP_065994; ;;SEQ_SET: GRANTA; ORIG_REF: XP_005246783;	1071.4	1018.7	1049.2	1064.6	1041.5	1089.5	4496
>sp|P41214|EIF2D|1 SEQ_SET: UNI; ORIG_REF: sp|P41214|EIF2D_HUMAN; Eukaryotic translation initiation factor 2D OS=Homo sapiens GN=EIF2D PE=1 SV=3;;SEQ_SET: GRANTA; ORIG_REF: NP_008824;	570.7	547.2	647.4	587.4	604.5	585.3	4510
>sp|P04040|CATA|1 SEQ_SET: UNI; ORIG_REF: sp|P04040|CATA_HUMAN; Catalase OS=Homo sapiens GN=CAT PE=1 SV=3;;SEQ_SET: GRANTA; ORIG_REF: NP_001743;	641.1	589	621.3	601.1	641.3	618.9	7472
>sp|P20936|RASA1|1 SEQ_SET: UNI; ORIG_REF: sp|P20936|RASA1_HUMAN; Ras GTPase-activating protein 1 OS=Homo sapiens GN=RASA1 PE=1 SV=1;;SEQ_SET: GRANTA; ORIG_REF: NP_002881;	856	719.3	802.1	672.2	839	709.7	5230
>tr|B3KQF0|B3KQF0|1 SEQ_SET: UNI; ORIG_REF: tr|B3KQF0|B3KQF0_HUMAN; cDNA FLJ90354 fis, clone NT2RP2003390, highly similar to Translocation protein SEC63 homolog OS=Homo sapiens PE=2 SV=1	751.4	709.5	485.1	613.8	699.5	709.5	6260
>tr|A0A024R7E4|A0A024R7E4|1 SEQ_SET: UNI; ORIG_REF: sp|P29597|TYK2_HUMAN; Non-receptor tyrosine-protein kinase TYK2 OS=Homo sapiens GN=TYK2 PE=1 SV=3;;SEQ_SET: UNI; ORIG_REF: tr|A0A024R7E4|A0A024R7E4_HUMAN; Tyrosine-protein kinase OS=Homo sapiens GN=TYK2 PE=3 SV=1;;SEQ_SET: GRANTA; ORIG_REF: NP_003322;	494	458.7	455.3	483.6	498.9	490.5	4377
>tr|A0A087WSV8|A0A087WSV8|1 SEQ_SET: UNI; ORIG_REF: tr|A0A087WSV8|A0A087WSV8_HUMAN; Nucleobindin 2, isoform CRA_b OS=Homo sapiens GN=NUCB2 PE=4 SV=1	1395.5	1254.1	1225.5	1212.4	1184.3	1112.2	4140
>tr|B7Z3A4|B7Z3A4|1 SEQ_SET: UNI; ORIG_REF: tr|B7Z3A4|B7Z3A4_HUMAN; cDNA FLJ56906, highly similar to RNA-binding protein 16 OS=Homo sapiens PE=2 SV=1	1312.2	1285.8	1296	1318.9	1240.6	1264	239
>tr|A0A024R5X7|A0A024R5X7|1 SEQ_SET: UNI; ORIG_REF: sp|O76031|CLPX_HUMAN; ATP-dependent Clp protease ATP-binding subunit clpX-like, mitochondrial OS=Homo sapiens GN=CLPX PE=1 SV=2;;SEQ_SET: UNI; ORIG_REF: tr|A0A024R5X7|A0A024R5X7_HUMAN; ClpX caseinolytic peptidase X homolog (E. coli), isoform CRA_a OS=Homo sapiens GN=CLPX PE=4 SV=1;;SEQ_SET: GRANTA; ORIG_REF: NP_006651;	1225.4	1218.2	1054.3	1066.4	1119.4	1106.4	5235
>tr|B4E0Y9|B4E0Y9|1 SEQ_SET: UNI; ORIG_REF: tr|B4E0Y9|B4E0Y9_HUMAN; Serine/threonine-protein kinase MST4 OS=Homo sapiens GN=MST4 PE=2 SV=1	1107.5	1100.2	1121.8	1100.3	1078.7	1069.3	6147
>NP_055862_345|1 SEQ_SET: GRANTA; ORIG_REF: NP_055862_345_S/T;	468	465.2	331.6	421.1	472	468.8	7038
>tr|B4E0L0|B4E0L0|1 SEQ_SET: UNI; ORIG_REF: tr|B4E0L0|B4E0L0_HUMAN; cDNA FLJ54030, highly similar to Polymerase delta-interacting protein 3 OS=Homo sapiens PE=2 SV=1	1128.7	1096.7	1073.3	1102.9	1070.2	1140.9	5491
>tr|B4DUT2|B4DUT2|1 SEQ_SET: UNI; ORIG_REF: tr|B4DUT2|B4DUT2_HUMAN; cDNA FLJ53206 OS=Homo sapiens PE=2 SV=1	726	730.9	731	732.8	722	722.5	1876
>NP|1033 SEQ_SET: GRANTA; ORIG_REF: NP_001073594;	413.1	441.3	440.4	449.5	400.8	428.4	2038
>NP|1311 SEQ_SET: GRANTA; ORIG_REF: NP_001098707;	2091	1840.7	2034.2	1832.7	2104.6	1792.8	4336
>tr|A0A024QZ03|A0A024QZ03|1 SEQ_SET: UNI; ORIG_REF: sp|O60826|CCD22_HUMAN; Coiled-coil domain-containing protein 22 OS=Homo sapiens GN=CCDC22 PE=1 SV=1;;SEQ_SET: UNI; ORIG_REF: tr|A0A024QZ03|A0A024QZ03_HUMAN; Coiled-coil domain containing 22, isoform CRA_a OS=Homo sapiens GN=CCDC22 PE=4 SV=1;;SEQ_SET: GRANTA; ORIG_REF: NP_054727;	381.9	411.3	416.9	386.3	381	391.1	5842
>sp|O15164|TIF1A|1 SEQ_SET: UNI; ORIG_REF: sp|O15164|TIF1A_HUMAN; Transcription intermediary factor 1-alpha OS=Homo sapiens GN=TRIM24 PE=1 SV=3;;SEQ_SET: GRANTA; ORIG_REF: NP_056989;	738.2	724.8	737.1	723.4	742.7	731.9	7548
>XP|3442 SEQ_SET: GRANTA; ORIG_REF: XP_005252490;	28	27.1	28.1	28.9	22.1	25	2708
>XP|15802 SEQ_SET: GRANTA; ORIG_REF: XP_006718745;	1179.4	1110.6	1194.5	1069.3	1168.8	1060.4	6050
>tr|Q32Q12|Q32Q12|1 SEQ_SET: UNI; ORIG_REF: tr|Q32Q12|Q32Q12_HUMAN; Nucleoside diphosphate kinase OS=Homo sapiens GN=NME1-NME2 PE=1 SV=1	2210.8	2054.7	2495.9	2282.7	2259.8	2131.7	6997
>sp|P40222|TXLNA|1 SEQ_SET: UNI; ORIG_REF: sp|P40222|TXLNA_HUMAN; Alpha-taxilin OS=Homo sapiens GN=TXLNA PE=1 SV=3;;SEQ_SET: GRANTA; ORIG_REF: NP_787048;	921.5	891	951.4	890.9	989.8	876.8	6409
>sp|Q969S3|ZN622|1 SEQ_SET: UNI; ORIG_REF: sp|Q969S3|ZN622_HUMAN; Zinc finger protein 622 OS=Homo sapiens GN=ZNF622 PE=1 SV=1;;SEQ_SET: GRANTA; ORIG_REF: NP_219482;	748.8	768.3	832.8	787.9	826.4	792	6045
>tr|C9JA08|C9JA08|1 SEQ_SET: UNI; ORIG_REF: tr|C9JA08|C9JA08_HUMAN; 60S ribosomal export protein NMD3 OS=Homo sapiens GN=NMD3 PE=1 SV=1	999.6	986.1	1006.1	1048.9	1027.3	1103.5	4244
>sp|Q9H2U2|IPYR2|1 SEQ_SET: UNI; ORIG_REF: sp|Q9H2U2|IPYR2_HUMAN; Inorganic pyrophosphatase 2, mitochondrial OS=Homo sapiens GN=PPA2 PE=1 SV=2;;SEQ_SET: GRANTA; ORIG_REF: NP_789845;	1228.5	1231.3	1209.5	1215.8	1127.6	1193.2	3291
>tr|B3KUN1|B3KUN1|1 SEQ_SET: UNI; ORIG_REF: sp|P67775|PP2AA_HUMAN; Serine/threonine-protein phosphatase 2A catalytic subunit alpha isoform OS=Homo sapiens GN=PPP2CA PE=1 SV=1;;SEQ_SET: UNI; ORIG_REF: tr|B3KUN1|B3KUN1_HUMAN; Serine/threonine-protein phosphatase OS=Homo sapiens GN=PPP2CA PE=2 SV=1;;SEQ_SET: GRANTA; ORIG_REF: NP_002706;	214.8	185.9	179.6	182.9	216.2	190.6	1201
>XP|1231 SEQ_SET: GRANTA; ORIG_REF: XP_005245737; ;;SEQ_SET: GRANTA; ORIG_REF: XP_006711755;	717.2	732.5	724.2	734.5	679.5	709.9	6263
>sp|Q9BVQ7|SPA5L|1 SEQ_SET: UNI; ORIG_REF: sp|Q9BVQ7|SPA5L_HUMAN; Spermatogenesis-associated protein 5-like protein 1 OS=Homo sapiens GN=SPATA5L1 PE=1 SV=2;;SEQ_SET: GRANTA; ORIG_REF: NP_076968;	434.5	408	473.2	446.5	464.6	416.9	2757
>XP|4012 SEQ_SET: GRANTA; ORIG_REF: XP_005254399;	966.5	909.2	930.1	871	907.4	875.9	5803
>tr|Q59FU3|Q59FU3|1 SEQ_SET: UNI; ORIG_REF: tr|Q59FU3|Q59FU3_HUMAN; Far upstream element-binding protein variant (Fragment) OS=Homo sapiens PE=2 SV=1	38.1	37.8	30.2	33.8	33.5	40.2	4248
>tr|Q53T99|Q53T99|1 SEQ_SET: UNI; ORIG_REF: sp|Q9GZL7|WDR12_HUMAN; Ribosome biogenesis protein WDR12 OS=Homo sapiens GN=WDR12 PE=1 SV=2;;SEQ_SET: UNI; ORIG_REF: tr|Q53T99|Q53T99_HUMAN; Ribosome biogenesis protein WDR12 OS=Homo sapiens GN=WDR12 PE=2 SV=1;;SEQ_SET: GRANTA; ORIG_REF: NP_060726;	1091.3	1063.6	1162.4	1137	1149.4	1101.2	7096
>sp|Q9Y5Q9|TF3C3|1 SEQ_SET: UNI; ORIG_REF: sp|Q9Y5Q9|TF3C3_HUMAN; General transcription factor 3C polypeptide 3 OS=Homo sapiens GN=GTF3C3 PE=1 SV=1;;SEQ_SET: GRANTA; ORIG_REF: NP_036218;	1023.1	993.2	973.7	985.4	978.8	1007.8	7835
>sp|Q8WX92|NELFB|1 SEQ_SET: UNI; ORIG_REF: sp|Q8WX92|NELFB_HUMAN; Negative elongation factor B OS=Homo sapiens GN=NELFB PE=1 SV=1;;SEQ_SET: GRANTA; ORIG_REF: NP_056271;	668.1	676.7	675.2	667.4	643.4	625.4	2810
>tr|A0A024R7A8|A0A024R7A8|1 SEQ_SET: UNI; ORIG_REF: sp|P15121|ALDR_HUMAN; Aldose reductase OS=Homo sapiens GN=AKR1B1 PE=1 SV=3;;SEQ_SET: UNI; ORIG_REF: tr|A0A024R7A8|A0A024R7A8_HUMAN; Aldo-keto reductase family 1, member B1 (Aldose reductase), isoform CRA_a OS=Homo sapiens GN=AKR1B1 PE=4 SV=1;;SEQ_SET: GRANTA; ORIG_REF: NP_001619;	1785.3	1799.7	1881.4	1832	1801.2	1820.2	5804
>sp|O75821|EIF3G|1 SEQ_SET: UNI; ORIG_REF: sp|O75821|EIF3G_HUMAN; Eukaryotic translation initiation factor 3 subunit G OS=Homo sapiens GN=EIF3G PE=1 SV=2;;SEQ_SET: GRANTA; ORIG_REF: NP_003746;	1650.1	1667.8	1645.3	1632.1	1644.2	1628.6	5394
>NP|5800 SEQ_SET: GRANTA; ORIG_REF: NP_001245321;	577.8	633.2	580.1	583.6	611.2	613	5531
>tr|A0A024R9R3|A0A024R9R3|1 SEQ_SET: UNI; ORIG_REF: sp|Q9P253|VPS18_HUMAN; Vacuolar protein sorting-associated protein 18 homolog OS=Homo sapiens GN=VPS18 PE=1 SV=2;;SEQ_SET: UNI; ORIG_REF: tr|A0A024R9R3|A0A024R9R3_HUMAN; Vacuolar protein sorting protein 18, isoform CRA_d OS=Homo sapiens GN=VPS18 PE=4 SV=1;;SEQ_SET: GRANTA; ORIG_REF: NP_065908;	451.7	459.6	480.7	462.2	494	477.4	3350
>XP|19609 SEQ_SET: GRANTA; ORIG_REF: NP_001139542; ;;SEQ_SET: GRANTA; ORIG_REF: XP_005266615;	594.7	601.8	605.3	621.1	577.9	583.2	6569
>sp|Q9NUQ3|TXLNG|1 SEQ_SET: UNI; ORIG_REF: sp|Q9NUQ3|TXLNG_HUMAN; Gamma-taxilin OS=Homo sapiens GN=TXLNG PE=1 SV=2;;SEQ_SET: GRANTA; ORIG_REF: NP_060830;	741.1	730.4	766.7	758.1	789.2	759.4	4079
>sp|Q8IZ83|A16A1|1 SEQ_SET: UNI; ORIG_REF: sp|Q8IZ83|A16A1_HUMAN; Aldehyde dehydrogenase family 16 member A1 OS=Homo sapiens GN=ALDH16A1 PE=1 SV=2;;SEQ_SET: GRANTA; ORIG_REF: NP_699160;	844.8	916.7	822.6	849.4	750.8	821.6	656
>tr|V9HW74|V9HW74|1 SEQ_SET: UNI; ORIG_REF: sp|P09936|UCHL1_HUMAN; Ubiquitin carboxyl-terminal hydrolase isozyme L1 OS=Homo sapiens GN=UCHL1 PE=1 SV=2;;SEQ_SET: UNI; ORIG_REF: tr|V9HW74|V9HW74_HUMAN; Ubiquitin carboxyl-terminal hydrolase OS=Homo sapiens GN=HEL-117 PE=2 SV=1;;SEQ_SET: GRANTA; ORIG_REF: NP_004172;	2346.3	2314.7	2509.6	2448.4	2377.8	2285.7	1607
>sp|Q8NDI1|EHBP1|1 SEQ_SET: UNI; ORIG_REF: sp|Q8NDI1|EHBP1_HUMAN; EH domain-binding protein 1 OS=Homo sapiens GN=EHBP1 PE=1 SV=3;;SEQ_SET: GRANTA; ORIG_REF: NP_056067; ;;SEQ_SET: GRANTA; ORIG_REF: XP_005264282; ;;SEQ_SET: GRANTA; ORIG_REF: XP_005264283;	468.2	525.3	476.5	488.6	498.9	493.2	5965
>tr|A0A024RDQ8|A0A024RDQ8|1 SEQ_SET: UNI; ORIG_REF: sp|P40938|RFC3_HUMAN; Replication factor C subunit 3 OS=Homo sapiens GN=RFC3 PE=1 SV=2;;SEQ_SET: UNI; ORIG_REF: tr|A0A024RDQ8|A0A024RDQ8_HUMAN; Replication factor C (Activator 1) 3, 38kDa, isoform CRA_a OS=Homo sapiens GN=RFC3 PE=4 SV=1;;SEQ_SET: GRANTA; ORIG_REF: NP_002906;	987.4	1043	1044.6	1007.2	1013.2	974.4	4376
>tr|H3BPE7|H3BPE7|1 SEQ_SET: UNI; ORIG_REF: tr|H3BPE7|H3BPE7_HUMAN; RNA-binding protein FUS OS=Homo sapiens GN=FUS PE=1 SV=1	736.4	754.1	1030	765.2	913.9	779	7676
>tr|A0A024RA42|A0A024RA42|1 SEQ_SET: UNI; ORIG_REF: sp|Q9Y6E2|BZW2_HUMAN; Basic leucine zipper and W2 domain-containing protein 2 OS=Homo sapiens GN=BZW2 PE=1 SV=1;;SEQ_SET: UNI; ORIG_REF: tr|A0A024RA42|A0A024RA42_HUMAN; Basic leucine zipper and W2 domains 2, isoform CRA_a OS=Homo sapiens GN=BZW2 PE=4 SV=1;;SEQ_SET: GRANTA; ORIG_REF: NP_001153239; ;;SEQ_SET: GRANTA; ORIG_REF: NP_054757; ;;SEQ_SET…	595.4	576.4	537	543.5	536.5	541.1	1717
>XP|21144 SEQ_SET: GRANTA; ORIG_REF: XP_006722858; ;;SEQ_SET: GRANTA; ORIG_REF: XP_006722859;	1753.1	1698.3	1662.4	1671.5	1721.9	1719	2687
>tr|Q5D1D5|Q5D1D5|1 SEQ_SET: UNI; ORIG_REF: tr|Q5D1D5|Q5D1D5_HUMAN; Guanylate binding protein 1 OS=Homo sapiens PE=2 SV=1;;SEQ_SET: GRANTA; ORIG_REF: NP_002044_349_T/S;	377.8	1960.3	345	1677.5	384.4	1737.5	750
>XP|322 SEQ_SET: GRANTA; ORIG_REF: NP_001166958; ;;SEQ_SET: GRANTA; ORIG_REF: XP_005262500;	970.3	976.7	948.8	998.2	943.6	987.1	2876
>sp|Q9UK61|F208A|1 SEQ_SET: UNI; ORIG_REF: sp|Q9UK61|F208A_HUMAN; Protein FAM208A OS=Homo sapiens GN=FAM208A PE=1 SV=3;;SEQ_SET: GRANTA; ORIG_REF: XP_005265056;	364.1	356.5	383.9	372.8	372.7	372.8	1229
>XP_005267290_216|1 SEQ_SET: GRANTA; ORIG_REF: NP_005091_216_K/Q; ;;SEQ_SET: GRANTA; ORIG_REF: XP_005267290_216_K/Q;	349.7	348.9	330.6	332.5	365.9	354	2086
>tr|V9HW04|V9HW04|1 SEQ_SET: UNI; ORIG_REF: sp|P62140|PP1B_HUMAN; Serine/threonine-protein phosphatase PP1-beta catalytic subunit OS=Homo sapiens GN=PPP1CB PE=1 SV=3;;SEQ_SET: UNI; ORIG_REF: tr|V9HW04|V9HW04_HUMAN; Serine/threonine-protein phosphatase OS=Homo sapiens GN=HEL-S-80p PE=2 SV=1;;SEQ_SET: GRANTA; ORIG_REF: NP_002700; ;;SEQ_SET: GRANTA; ORIG_REF: NP_996759;	87.2	89.1	105.1	95.6	97.1	98.1	5894
>tr|B2RD09|B2RD09|1 SEQ_SET: UNI; ORIG_REF: tr|B2RD09|B2RD09_HUMAN; cDNA, FLJ96406, highly similar to Homo sapiens NOL1/NOP2/Sun domain family, member 5 (NSUN5), transcript variant 1, mRNA OS=Homo sapiens PE=2 SV=1	1216.3	1196.4	1238.1	1219.3	1156.1	1111	4661
>sp|P35249|RFC4|1 SEQ_SET: UNI; ORIG_REF: sp|P35249|RFC4_HUMAN; Replication factor C subunit 4 OS=Homo sapiens GN=RFC4 PE=1 SV=2;;SEQ_SET: GRANTA; ORIG_REF: NP_002907; ;;SEQ_SET: GRANTA; ORIG_REF: NP_853551;	865.2	810.9	888.2	808.4	815	768	2202
>sp|P12931|SRC|1 SEQ_SET: UNI; ORIG_REF: sp|P12931|SRC_HUMAN; Proto-oncogene tyrosine-protein kinase Src OS=Homo sapiens GN=SRC PE=1 SV=3;;SEQ_SET: GRANTA; ORIG_REF: NP_005408; ;;SEQ_SET: GRANTA; ORIG_REF: NP_938033;	451.8	465.9	416.6	426.3	479.4	472.2	5012
>sp|P46977|STT3A|1 SEQ_SET: UNI; ORIG_REF: sp|P46977|STT3A_HUMAN; Dolichyl-diphosphooligosaccharide--protein glycosyltransferase subunit STT3A OS=Homo sapiens GN=STT3A PE=1 SV=2;;SEQ_SET: GRANTA; ORIG_REF: NP_001265432; ;;SEQ_SET: GRANTA; ORIG_REF: NP_689926;	1390.9	1288.3	864.9	1173	1331.1	1384.9	75
>sp|Q68CP9|ARID2|1 SEQ_SET: UNI; ORIG_REF: sp|Q68CP9|ARID2_HUMAN; AT-rich interactive domain-containing protein 2 OS=Homo sapiens GN=ARID2 PE=1 SV=2;;SEQ_SET: GRANTA; ORIG_REF: NP_689854;	400.2	355.4	377.2	339.9	397.3	340.3	4577
>sp|Q14498|RBM39|1 SEQ_SET: UNI; ORIG_REF: sp|Q14498|RBM39_HUMAN; RNA-binding protein 39 OS=Homo sapiens GN=RBM39 PE=1 SV=2;;SEQ_SET: GRANTA; ORIG_REF: NP_909122;	1160.5	1164.2	1192	1169.3	1171.8	1149.8	5280
>tr|A0A024R325|A0A024R325|1 SEQ_SET: UNI; ORIG_REF: sp|Q96I99|SUCB2_HUMAN; Succinyl-CoA ligase [GDP-forming] subunit beta, mitochondrial OS=Homo sapiens GN=SUCLG2 PE=1 SV=2;;SEQ_SET: UNI; ORIG_REF: tr|A0A024R325|A0A024R325_HUMAN; Succinate-CoA ligase, GDP-forming, beta subunit, isoform CRA_a OS=Homo sapiens GN=SUCLG2 PE=3 SV=1;;SEQ_SET: GRANTA; ORIG_REF: NP_003839;	1570.6	1589.4	1361.5	1376.3	1401.6	1379.7	4724
>NP|2502 SEQ_SET: GRANTA; ORIG_REF: NP_001139197; ;;SEQ_SET: GRANTA; ORIG_REF: NP_060286;	1656.9	1503.7	1628.4	1567.8	1677.9	1560.8	5309
>tr|D9ZGF8|D9ZGF8|1 SEQ_SET: UNI; ORIG_REF: tr|D9ZGF8|D9ZGF8_HUMAN; Rho-associated protein kinase OS=Homo sapiens GN=ROCK1 PE=3 SV=1	377.7	388.9	389.9	389.1	395.6	381.8	5120
>sp|O14818|PSA7|1 SEQ_SET: UNI; ORIG_REF: sp|O14818|PSA7_HUMAN; Proteasome subunit alpha type-7 OS=Homo sapiens GN=PSMA7 PE=1 SV=1;;SEQ_SET: GRANTA; ORIG_REF: NP_002783;	1517.9	1675.1	1443.9	1652.1	1530.6	1697.9	7188
>tr|A0A024R7N1|A0A024R7N1|1 SEQ_SET: UNI; ORIG_REF: sp|Q9P107|GMIP_HUMAN; GEM-interacting protein OS=Homo sapiens GN=GMIP PE=1 SV=2;;SEQ_SET: UNI; ORIG_REF: tr|A0A024R7N1|A0A024R7N1_HUMAN; GEM interacting protein, isoform CRA_b OS=Homo sapiens GN=GMIP PE=4 SV=1;;SEQ_SET: GRANTA; ORIG_REF: NP_057657;	540.3	528.7	551.8	542.7	528.7	531.9	1251
>sp|Q15345|LRC41|1 SEQ_SET: UNI; ORIG_REF: sp|Q15345|LRC41_HUMAN; Leucine-rich repeat-containing protein 41 OS=Homo sapiens GN=LRRC41 PE=1 SV=3;;SEQ_SET: GRANTA; ORIG_REF: NP_006360;	542.6	568.7	534.4	547.4	520	548.4	2720
>tr|H3BND4|H3BND4|1 SEQ_SET: UNI; ORIG_REF: tr|H3BND4|H3BND4_HUMAN; Pyridoxal-dependent decarboxylase domain-containing protein 1 OS=Homo sapiens GN=PDXDC1 PE=1 SV=1;;SEQ_SET: GRANTA; ORIG_REF: XP_005255230; ;;SEQ_SET: GRANTA; ORIG_REF: XP_006725286; ;;SEQ_SET: GRANTA; ORIG_REF: XP_006726658;	1000.4	942.9	923.7	915.3	943.9	916.7	4947
>tr|A0A024R4G1|A0A024R4G1|1 SEQ_SET: UNI; ORIG_REF: sp|Q8N1G4|LRC47_HUMAN; Leucine-rich repeat-containing protein 47 OS=Homo sapiens GN=LRRC47 PE=1 SV=1;;SEQ_SET: UNI; ORIG_REF: tr|A0A024R4G1|A0A024R4G1_HUMAN; Leucine rich repeat containing 47, isoform CRA_a OS=Homo sapiens GN=LRRC47 PE=4 SV=1;;SEQ_SET: GRANTA; ORIG_REF: NP_065761;	893.1	893.1	886.4	904.1	877.3	903.7	6480
>sp|Q9Y5T5|UBP16|1 SEQ_SET: UNI; ORIG_REF: sp|Q9Y5T5|UBP16_HUMAN; Ubiquitin carboxyl-terminal hydrolase 16 OS=Homo sapiens GN=USP16 PE=1 SV=1;;SEQ_SET: GRANTA; ORIG_REF: NP_001027582; ;;SEQ_SET: GRANTA; ORIG_REF: NP_006438;	1031.6	1047	997.6	1020.1	994.4	984.4	5875
>sp|Q96EY7|PTCD3|1 SEQ_SET: UNI; ORIG_REF: sp|Q96EY7|PTCD3_HUMAN; Pentatricopeptide repeat domain-containing protein 3, mitochondrial OS=Homo sapiens GN=PTCD3 PE=1 SV=3;;SEQ_SET: GRANTA; ORIG_REF: NP_060422;	887.2	912	775.4	819.2	835	903.1	4363
>NP|4292 SEQ_SET: GRANTA; ORIG_REF: NP_001186040;	1913.2	1535.2	2159.2	1669.2	1979.8	1630.6	2118
>tr|Q6IAX1|Q6IAX1|1 SEQ_SET: UNI; ORIG_REF: sp|P37268|FDFT_HUMAN; Squalene synthase OS=Homo sapiens GN=FDFT1 PE=1 SV=1;;SEQ_SET: UNI; ORIG_REF: tr|Q6IAX1|Q6IAX1_HUMAN; FDFT1 protein OS=Homo sapiens GN=FDFT1 PE=2 SV=1;;SEQ_SET: GRANTA; ORIG_REF: NP_001274671; ;;SEQ_SET: GRANTA; ORIG_REF: NP_001274672; ;;SEQ_SET: GRANTA; ORIG_REF: NP_004453;	1024.2	1081	971.8	1149.5	1298.7	1354.8	6727
>sp|P55795|HNRH2|1 SEQ_SET: UNI; ORIG_REF: sp|P55795|HNRH2_HUMAN; Heterogeneous nuclear ribonucleoprotein H2 OS=Homo sapiens GN=HNRNPH2 PE=1 SV=1;;SEQ_SET: GRANTA; ORIG_REF: NP_001027565; ;;SEQ_SET: GRANTA; ORIG_REF: NP_062543;	545.8	569.9	550.2	581.4	521.9	537.4	6924
>tr|Q6P5V6|Q6P5V6|1 SEQ_SET: UNI; ORIG_REF: tr|Q6P5V6|Q6P5V6_HUMAN; SNX5 protein (Fragment) OS=Homo sapiens GN=SNX5 PE=2 SV=1	1473.1	1360.5	1455.2	1407.4	1445.5	1405.3	6842
>sp|Q14240|IF4A2|1 SEQ_SET: UNI; ORIG_REF: sp|Q14240|IF4A2_HUMAN; Eukaryotic initiation factor 4A-II OS=Homo sapiens GN=EIF4A2 PE=1 SV=2;;SEQ_SET: GRANTA; ORIG_REF: NP_001958;	163	166.8	242.7	210.1	234.8	244.6	6172
>sp|Q9UKT9|IKZF3|1 SEQ_SET: UNI; ORIG_REF: sp|Q9UKT9|IKZF3_HUMAN; Zinc finger protein Aiolos OS=Homo sapiens GN=IKZF3 PE=1 SV=2;;SEQ_SET: GRANTA; ORIG_REF: NP_036613;	1106.6	1028.2	1071	1027.1	1045.2	1019	2222
>tr|I3VM53|I3VM53|1 SEQ_SET: UNI; ORIG_REF: sp|Q9Y2K7|KDM2A_HUMAN; Lysine-specific demethylase 2A OS=Homo sapiens GN=KDM2A PE=1 SV=3;;SEQ_SET: UNI; ORIG_REF: tr|I3VM53|I3VM53_HUMAN; F-box and leucine-rich repeat protein 11, isoform CRA_a OS=Homo sapiens GN=KDM2A PE=2 SV=1;;SEQ_SET: GRANTA; ORIG_REF: NP_036440;	850.3	763.4	864.1	786.1	806	722.3	7483
>XP|2274 SEQ_SET: GRANTA; ORIG_REF: XP_005248777;	320.5	329.5	288.9	315.2	291.8	337.4	5592
>tr|A0A024R7B7|A0A024R7B7|1 SEQ_SET: UNI; ORIG_REF: sp|Q16543|CDC37_HUMAN; Hsp90 co-chaperone Cdc37 OS=Homo sapiens GN=CDC37 PE=1 SV=1;;SEQ_SET: UNI; ORIG_REF: tr|A0A024R7B7|A0A024R7B7_HUMAN; CDC37 cell division cycle 37 homolog (S. cerevisiae), isoform CRA_a OS=Homo sapiens GN=CDC37 PE=4 SV=1;;SEQ_SET: GRANTA; ORIG_REF: NP_008996;	1844.1	1828	1947.7	1709.6	2048.4	1744.4	6368
>tr|G8JLA2|G8JLA2|1 SEQ_SET: UNI; ORIG_REF: tr|G8JLA2|G8JLA2_HUMAN; Myosin light polypeptide 6 OS=Homo sapiens GN=MYL6 PE=4 SV=1	2823.5	2631.8	2760.2	2671.2	2713	2466.3	4057
>tr|Q59EE8|Q59EE8|1 SEQ_SET: UNI; ORIG_REF: tr|Q59EE8|Q59EE8_HUMAN; Nuclear receptor coactivator 3 isoform a variant (Fragment) OS=Homo sapiens PE=2 SV=1	383.9	414.3	423.7	430.9	418.4	443	3883
>sp|P06748|NPM|1 SEQ_SET: UNI; ORIG_REF: sp|P06748|NPM_HUMAN; Nucleophosmin OS=Homo sapiens GN=NPM1 PE=1 SV=2;;SEQ_SET: GRANTA; ORIG_REF: NP_002511;	4389.8	4330	4330.2	4348.6	4062.2	4121.3	5920
>NP_061184_392|1 SEQ_SET: GRANTA; ORIG_REF: NP_061184_392_N/S;	461.3	476.4	489.7	458.6	476.3	473.6	4761
>tr|A0A024R713|A0A024R713|1 SEQ_SET: UNI; ORIG_REF: sp|P09622|DLDH_HUMAN; Dihydrolipoyl dehydrogenase, mitochondrial OS=Homo sapiens GN=DLD PE=1 SV=2;;SEQ_SET: UNI; ORIG_REF: tr|A0A024R713|A0A024R713_HUMAN; Dihydrolipoyl dehydrogenase OS=Homo sapiens GN=DLD PE=3 SV=1;;SEQ_SET: GRANTA; ORIG_REF: NP_000099;	1741.2	1810.4	1569.4	1596.5	1654.3	1665.1	7684
>tr|A8KA74|A8KA74|1 SEQ_SET: UNI; ORIG_REF: tr|A8KA74|A8KA74_HUMAN; cDNA FLJ76065 OS=Homo sapiens PE=2 SV=1	897.6	947.1	878.5	951.6	853.7	986.1	850
>tr|Q6FHQ0|Q6FHQ0|1 SEQ_SET: UNI; ORIG_REF: sp|Q16576|RBBP7_HUMAN; Histone-binding protein RBBP7 OS=Homo sapiens GN=RBBP7 PE=1 SV=1;;SEQ_SET: UNI; ORIG_REF: tr|Q6FHQ0|Q6FHQ0_HUMAN; RBBP7 protein (Fragment) OS=Homo sapiens GN=RBBP7 PE=2 SV=1;;SEQ_SET: GRANTA; ORIG_REF: NP_002884;	520	508.6	497.9	501.1	489.2	474	475
>NP_001186601_90|1 SEQ_SET: GRANTA; ORIG_REF: NP_001186601_90_A/V;	115.2	126.2	128.7	117.6	117.9	129.3	3756
>tr|B4DHW9|B4DHW9|1 SEQ_SET: UNI; ORIG_REF: tr|B4DHW9|B4DHW9_HUMAN; cDNA FLJ56439, highly similar to Pantothenate kinase 4 (EC 2.7.1.33) OS=Homo sapiens PE=2 SV=1	549	568.8	582.6	596.6	555.7	609.5	2378
>sp|Q16719|KYNU|1 SEQ_SET: UNI; ORIG_REF: sp|Q16719|KYNU_HUMAN; Kynureninase OS=Homo sapiens GN=KYNU PE=1 SV=1;;SEQ_SET: GRANTA; ORIG_REF: NP_001186170; ;;SEQ_SET: GRANTA; ORIG_REF: NP_003928;	798.4	805.6	802.2	853.1	694.7	762	5897
>NP_055160_1292|1 SEQ_SET: GRANTA; ORIG_REF: NP_055160_1292_T/I;	504.9	511.8	489	520.5	470	513.4	6684
>NP|7280 SEQ_SET: GRANTA; ORIG_REF: NP_001273429;	687.8	684.8	718.1	714.8	674.6	697.1	137
>sp|P61160|ARP2|1 SEQ_SET: UNI; ORIG_REF: sp|P61160|ARP2_HUMAN; Actin-related protein 2 OS=Homo sapiens GN=ACTR2 PE=1 SV=1;;SEQ_SET: GRANTA; ORIG_REF: NP_005713;	1357.1	1404.6	1355.2	1415.1	1354.1	1422.3	3090
>XP|7616 SEQ_SET: GRANTA; ORIG_REF: XP_005265830;	988.7	931.6	987.5	946	944.1	916.3	6315
>sp|O76003|GLRX3|1 SEQ_SET: UNI; ORIG_REF: sp|O76003|GLRX3_HUMAN; Glutaredoxin-3 OS=Homo sapiens GN=GLRX3 PE=1 SV=2;;SEQ_SET: GRANTA; ORIG_REF: NP_006532; ;;SEQ_SET: GRANTA; ORIG_REF: NP_001186797;	1528.8	1493.8	1605.1	1523.1	1634.7	1450.8	3848
>XP|3440 SEQ_SET: GRANTA; ORIG_REF: XP_005252488;	767.7	797	810.5	791	779	806.4	7592
>tr|A0A024RAW9|A0A024RAW9|1 SEQ_SET: UNI; ORIG_REF: sp|Q9Y2W2|WBP11_HUMAN; WW domain-binding protein 11 OS=Homo sapiens GN=WBP11 PE=1 SV=1;;SEQ_SET: UNI; ORIG_REF: tr|A0A024RAW9|A0A024RAW9_HUMAN; WW domain binding protein 11, isoform CRA_a OS=Homo sapiens GN=WBP11 PE=4 SV=1;;SEQ_SET: GRANTA; ORIG_REF: NP_057396;	1051.4	1080.4	1108.3	1041.9	1014.5	1043.4	5506
>XP|5526 SEQ_SET: GRANTA; ORIG_REF: XP_005259257;	1038.3	1008.9	1152.7	1043.4	1112.7	1031.3	2653
>sp|Q8NBF2|NHLC2|1 SEQ_SET: UNI; ORIG_REF: sp|Q8NBF2|NHLC2_HUMAN; NHL repeat-containing protein 2 OS=Homo sapiens GN=NHLRC2 PE=1 SV=1;;SEQ_SET: GRANTA; ORIG_REF: NP_940916;	803	819.2	835.3	826	806.3	830.6	7816
>sp|Q9NQ29|LUC7L|1 SEQ_SET: UNI; ORIG_REF: sp|Q9NQ29|LUC7L_HUMAN; Putative RNA-binding protein Luc7-like 1 OS=Homo sapiens GN=LUC7L PE=1 SV=1;;SEQ_SET: GRANTA; ORIG_REF: NP_958815;	759.4	712	825.4	712.6	858.7	670	1397
>tr|A0MNN5|A0MNN5|1 SEQ_SET: UNI; ORIG_REF: sp|Q9BQ67|GRWD1_HUMAN; Glutamate-rich WD repeat-containing protein 1 OS=Homo sapiens GN=GRWD1 PE=1 SV=1;;SEQ_SET: UNI; ORIG_REF: tr|A0MNN5|A0MNN5_HUMAN; CDW4/GRWD1 OS=Homo sapiens GN=GRWD1 PE=2 SV=1;;SEQ_SET: GRANTA; ORIG_REF: NP_113673;	713.6	686.7	737.1	740	710.1	689.4	52
>tr|B7Z8E7|B7Z8E7|1 SEQ_SET: UNI; ORIG_REF: tr|B7Z8E7|B7Z8E7_HUMAN; cDNA FLJ55400, highly similar to Protein OS-9 OS=Homo sapiens PE=2 SV=1	881.9	897.9	943.3	892.9	857.2	850	6462
>tr|Q53H29|Q53H29|1 SEQ_SET: UNI; ORIG_REF: tr|Q53H29|Q53H29_HUMAN; Nucleoporin 54kDa variant (Fragment) OS=Homo sapiens PE=2 SV=1	1060.4	906.4	1009.3	947.3	992.1	874	4043
>tr|A0A024R6W0|A0A024R6W0|1 SEQ_SET: UNI; ORIG_REF: tr|A0A024R6W0|A0A024R6W0_HUMAN; Aspartate aminotransferase OS=Homo sapiens GN=GOT2 PE=3 SV=1;;SEQ_SET: GRANTA; ORIG_REF: NP_002071_346_V/G;	1329.8	1269	1223.4	1156	1267.7	1211.3	4659
>sp|Q96HE7|ERO1A|1 SEQ_SET: UNI; ORIG_REF: sp|Q96HE7|ERO1A_HUMAN; ERO1-like protein alpha OS=Homo sapiens GN=ERO1L PE=1 SV=2;;SEQ_SET: GRANTA; ORIG_REF: NP_055399;	886.9	888.2	932.9	906.6	905.6	917.9	5007
>NP|4881 SEQ_SET: GRANTA; ORIG_REF: NP_001229236;	783.2	815.9	779.4	774.6	785.2	772.7	6549
>sp|Q9UNE7|CHIP|1 SEQ_SET: UNI; ORIG_REF: sp|Q9UNE7|CHIP_HUMAN; E3 ubiquitin-protein ligase CHIP OS=Homo sapiens GN=STUB1 PE=1 SV=2;;SEQ_SET: GRANTA; ORIG_REF: NP_005852;	809.6	775.6	838	788.1	825.4	772.4	7003
>sp|O60508|PRP17|1 SEQ_SET: UNI; ORIG_REF: sp|O60508|PRP17_HUMAN; Pre-mRNA-processing factor 17 OS=Homo sapiens GN=CDC40 PE=1 SV=1;;SEQ_SET: GRANTA; ORIG_REF: NP_056975;	659.5	680.7	680.3	702.5	648	660.9	3217
>tr|A0A024RB75|A0A024RB75|1 SEQ_SET: UNI; ORIG_REF: sp|O75390|CISY_HUMAN; Citrate synthase, mitochondrial OS=Homo sapiens GN=CS PE=1 SV=2;;SEQ_SET: UNI; ORIG_REF: tr|A0A024RB75|A0A024RB75_HUMAN; Citrate synthase OS=Homo sapiens GN=CS PE=3 SV=1;;SEQ_SET: GRANTA; ORIG_REF: NP_004068;	1893.1	1984.2	1882.4	1732	1902.8	1803.7	1595
>sp|Q8IUF1|CBWD2|1 SEQ_SET: UNI; ORIG_REF: sp|Q8IUF1|CBWD2_HUMAN; COBW domain-containing protein 2 OS=Homo sapiens GN=CBWD2 PE=1 SV=1;;SEQ_SET: GRANTA; ORIG_REF: NP_742000;	545.7	528.8	491.9	521.3	509.8	493	1669
>tr|A0A024R6R1|A0A024R6R1|1 SEQ_SET: UNI; ORIG_REF: tr|A0A024R6R1|A0A024R6R1_HUMAN; SHC SH2-domain binding protein 1, isoform CRA_a OS=Homo sapiens GN=SHCBP1 PE=4 SV=1;;SEQ_SET: GRANTA; ORIG_REF: NP_079021_21_M/T;	478.5	437.9	445.8	446.7	401.2	443	7359
>sp|P61026|RAB10|1 SEQ_SET: UNI; ORIG_REF: sp|P61026|RAB10_HUMAN; Ras-related protein Rab-10 OS=Homo sapiens GN=RAB10 PE=1 SV=1;;SEQ_SET: GRANTA; ORIG_REF: NP_057215;	1377.7	1426.1	1307.5	1346.9	1415.3	1467.7	84
>NP|9959 SEQ_SET: GRANTA; ORIG_REF: NP_808821;	844.8	900.3	864.6	893.3	820.2	893.7	2122
>sp|Q9NUQ8|ABCF3|1 SEQ_SET: UNI; ORIG_REF: sp|Q9NUQ8|ABCF3_HUMAN; ATP-binding cassette sub-family F member 3 OS=Homo sapiens GN=ABCF3 PE=1 SV=2;;SEQ_SET: GRANTA; ORIG_REF: NP_060828;	724.5	716.9	787.1	724.2	737.8	713.4	3877
>NP_062556_91|1 SEQ_SET: GRANTA; ORIG_REF: NP_001156008_91_R/S; ;;SEQ_SET: GRANTA; ORIG_REF: NP_062556_91_R/S;	248.8	261.9	258	288.5	263.4	287.2	3005
>NP_057575_366|1 SEQ_SET: GRANTA; ORIG_REF: NP_057575_366_C/S;	779.4	819.1	785.2	775.4	757	664.8	3745
>NP_056195_345|1 SEQ_SET: GRANTA; ORIG_REF: NP_056195_345_I/V;	863.3	884.8	768.1	787.5	810.8	858.1	2263
>sp|O00154|BACH|1 SEQ_SET: UNI; ORIG_REF: sp|O00154|BACH_HUMAN; Cytosolic acyl coenzyme A thioester hydrolase OS=Homo sapiens GN=ACOT7 PE=1 SV=3;;SEQ_SET: GRANTA; ORIG_REF: NP_863654;	977.1	919.6	1004.7	904.9	1040.2	956.8	6715
>XP|5525 SEQ_SET: GRANTA; ORIG_REF: XP_005259256;	145.3	154.5	160	141.2	170.2	140.6	6550
>XP|7376 SEQ_SET: GRANTA; ORIG_REF: XP_005265088;	581.4	593	586.2	590	542.2	585.1	176
>sp|Q15276|RABE1|1 SEQ_SET: UNI; ORIG_REF: sp|Q15276|RABE1_HUMAN; Rab GTPase-binding effector protein 1 OS=Homo sapiens GN=RABEP1 PE=1 SV=2;;SEQ_SET: GRANTA; ORIG_REF: NP_004694;	263.4	262.8	261.7	265.2	268	277.2	3153
>NP_057733_550|1 SEQ_SET: GRANTA; ORIG_REF: NP_001263309_550_I/T; ;;SEQ_SET: GRANTA; ORIG_REF: NP_057733_550_I/T;	859.2	880.6	857.4	919.1	863.9	887.6	5445
>tr|A0A024R9Y6|A0A024R9Y6|1 SEQ_SET: UNI; ORIG_REF: sp|Q9NVN8|GNL3L_HUMAN; Guanine nucleotide-binding protein-like 3-like protein OS=Homo sapiens GN=GNL3L PE=1 SV=1;;SEQ_SET: UNI; ORIG_REF: tr|A0A024R9Y6|A0A024R9Y6_HUMAN; Guanine nucleotide binding protein-like 3 (Nucleolar)-like, isoform CRA_a OS=Homo sapiens GN=GNL3L PE=4 SV=1;;SEQ_SET: GRANTA; ORIG_REF: NP_001171748; ;;SEQ_SET: GRANTA; ORIG_RE…	673.8	718.5	693.7	742.8	697.6	686.4	5961
>tr|B4DRL5|B4DRL5|1 SEQ_SET: UNI; ORIG_REF: tr|B4DRL5|B4DRL5_HUMAN; cDNA FLJ60834, highly similar to Engulfment and cell motility protein 2 (CED-12 homolog A) OS=Homo sapiens PE=2 SV=1	352.4	383.4	382.9	410.3	400.9	393.3	218
>NP|4665 SEQ_SET: GRANTA; ORIG_REF: NP_001191397;	986.3	1006.6	980	985.4	1024.8	1040.3	890
>tr|B4DQR2|B4DQR2|1 SEQ_SET: UNI; ORIG_REF: tr|B4DQR2|B4DQR2_HUMAN; cDNA FLJ57562, highly similar to Cleavage and polyadenylation specificityfactor 73 kDa subunit OS=Homo sapiens PE=2 SV=1	15.4	18	17.2	23.5	18.1	20.8	4460
>sp|Q8IXQ6|PARP9|1 SEQ_SET: UNI; ORIG_REF: sp|Q8IXQ6|PARP9_HUMAN; Poly [ADP-ribose] polymerase 9 OS=Homo sapiens GN=PARP9 PE=1 SV=2;;SEQ_SET: GRANTA; ORIG_REF: NP_001139574; ;;SEQ_SET: GRANTA; ORIG_REF: NP_113646; ;;SEQ_SET: GRANTA; ORIG_REF: XP_005247877;	350.7	719	300	673.5	285.1	630.2	6758
>sp|Q9NYV6|RRN3|1 SEQ_SET: UNI; ORIG_REF: sp|Q9NYV6|RRN3_HUMAN; RNA polymerase I-specific transcription initiation factor RRN3 OS=Homo sapiens GN=RRN3 PE=1 SV=1;;SEQ_SET: GRANTA; ORIG_REF: NP_060897;	326.7	310.4	295	300.5	298.3	297.8	2856
>NP_000089_647|1 SEQ_SET: GRANTA; ORIG_REF: NP_000089_647_M/V;	839.2	859.6	792.8	828.3	809.3	839.2	4617
>sp|Q9BWU0|NADAP|1 SEQ_SET: UNI; ORIG_REF: sp|Q9BWU0|NADAP_HUMAN; Kanadaptin OS=Homo sapiens GN=SLC4A1AP PE=1 SV=1;;SEQ_SET: GRANTA; ORIG_REF: NP_060628;	22	24.2	28.3	25.7	22.3	26.3	5846
>tr|B5BUD2|B5BUD2|1 SEQ_SET: UNI; ORIG_REF: tr|B5BUD2|B5BUD2_HUMAN; Replication factor C 2 isoform 1 (Fragment) OS=Homo sapiens GN=RFC2 PE=2 SV=1	795.8	805	789.3	804.8	744.6	778.4	6819
>tr|B4DR36|B4DR36|1 SEQ_SET: UNI; ORIG_REF: tr|B4DR36|B4DR36_HUMAN; cDNA FLJ56414, highly similar to Homo sapiens proline-, glutamic acid-, leucine-rich protein 1 (PELP1), mRNA OS=Homo sapiens PE=2 SV=1	373.5	376.6	383.8	396.3	378.9	400.2	6502
>tr|B3KQ21|B3KQ21|1 SEQ_SET: UNI; ORIG_REF: tr|B3KQ21|B3KQ21_HUMAN; cDNA FLJ32640 fis, clone SYNOV2001033, highly similar to U3 small nucleolar RNA-associated protein 6 homolog OS=Homo sapiens PE=2 SV=1	778.4	775.4	728.9	802.3	770.1	804.7	5107
>tr|B4DUT8|B4DUT8|1 SEQ_SET: UNI; ORIG_REF: tr|B4DUT8|B4DUT8_HUMAN; Calponin OS=Homo sapiens GN=CNN2 PE=1 SV=1	1807.7	1624.2	1802	1555.4	1752.6	1588.8	6421
>sp|Q9BW27|NUP85|1 SEQ_SET: UNI; ORIG_REF: sp|Q9BW27|NUP85_HUMAN; Nuclear pore complex protein Nup85 OS=Homo sapiens GN=NUP85 PE=1 SV=1;;SEQ_SET: GRANTA; ORIG_REF: NP_079120;	496.8	489.6	510.1	493.9	483.2	487	913
>sp|Q5JWF2|GNAS1|1 SEQ_SET: UNI; ORIG_REF: sp|Q5JWF2|GNAS1_HUMAN; Guanine nucleotide-binding protein G(s) subunit alpha isoforms XLas OS=Homo sapiens GN=GNAS PE=1 SV=2;;SEQ_SET: GRANTA; ORIG_REF: NP_536350;	1095.9	923.3	894.2	923.9	1121.4	1016	2247
>sp|Q92576|PHF3|1 SEQ_SET: UNI; ORIG_REF: sp|Q92576|PHF3_HUMAN; PHD finger protein 3 OS=Homo sapiens GN=PHF3 PE=1 SV=3;;SEQ_SET: GRANTA; ORIG_REF: NP_055968; ;;SEQ_SET: GRANTA; ORIG_REF: XP_005248758; ;;SEQ_SET: GRANTA; ORIG_REF: XP_006715489;	631.9	658.1	632.5	653.8	601.3	657.1	1137
>sp|P07737|PROF1|1 SEQ_SET: UNI; ORIG_REF: sp|P07737|PROF1_HUMAN; Profilin-1 OS=Homo sapiens GN=PFN1 PE=1 SV=2;;SEQ_SET: GRANTA; ORIG_REF: NP_005013;	2883.4	2717.4	3327.7	3025.9	3085.3	2886.5	4526
>NP_060628_139|1 SEQ_SET: GRANTA; ORIG_REF: NP_060628_139_P/T;	884.8	912.8	978.6	947.1	896.5	952.8	2392
>tr|Q5U0I6|Q5U0I6|1 SEQ_SET: UNI; ORIG_REF: sp|P62820|RAB1A_HUMAN; Ras-related protein Rab-1A OS=Homo sapiens GN=RAB1A PE=1 SV=3;;SEQ_SET: UNI; ORIG_REF: tr|Q5U0I6|Q5U0I6_HUMAN; RAB1A protein OS=Homo sapiens GN=RAB1A PE=2 SV=1;;SEQ_SET: GRANTA; ORIG_REF: NP_004152;	1899.2	1795	1841.8	1652.1	1933.4	1719.6	328
>NP_001600_316|1 SEQ_SET: GRANTA; ORIG_REF: NP_001600_316_I/V;	543.8	526.4	498.1	500.2	493.4	484.7	5237
>tr|A0A024R9D7|A0A024R9D7|1 SEQ_SET: UNI; ORIG_REF: sp|Q16698|DECR_HUMAN; 2,4-dienoyl-CoA reductase, mitochondrial OS=Homo sapiens GN=DECR1 PE=1 SV=1;;SEQ_SET: UNI; ORIG_REF: tr|A0A024R9D7|A0A024R9D7_HUMAN; 2,4-dienoyl CoA reductase 1, mitochondrial, isoform CRA_b OS=Homo sapiens GN=DECR1 PE=4 SV=1;;SEQ_SET: GRANTA; ORIG_REF: NP_001350;	1129.8	1169.3	965.1	998.3	1010.5	1022.3	1613
>NP|8404 SEQ_SET: GRANTA; ORIG_REF: NP_057318;	424.3	489	316.7	447.9	449.9	514.5	2286
>NP|192 SEQ_SET: GRANTA; ORIG_REF: NP_001003800;	404.2	431	426.4	432.6	423.4	459.8	2228
>tr|E5KS55|E5KS55|1 SEQ_SET: UNI; ORIG_REF: tr|E5KS55|E5KS55_HUMAN; Mitochondrial succinyl-CoA ligase [ADP-forming] subunit beta OS=Homo sapiens PE=3 SV=1;;SEQ_SET: GRANTA; ORIG_REF: NP_003841_199_S/T;	1165	1181.6	1045.3	1100.4	1170.9	1111.7	7144
>sp|Q16401|PSMD5|1 SEQ_SET: UNI; ORIG_REF: sp|Q16401|PSMD5_HUMAN; 26S proteasome non-ATPase regulatory subunit 5 OS=Homo sapiens GN=PSMD5 PE=1 SV=3;;SEQ_SET: GRANTA; ORIG_REF: NP_005038;	342.2	339.6	393.1	368	397.3	390.6	7638
>tr|A0A024R0E5|A0A024R0E5|1 SEQ_SET: UNI; ORIG_REF: sp|P52907|CAZA1_HUMAN; F-actin-capping protein subunit alpha-1 OS=Homo sapiens GN=CAPZA1 PE=1 SV=3;;SEQ_SET: UNI; ORIG_REF: tr|A0A024R0E5|A0A024R0E5_HUMAN; Capping protein (Actin filament) muscle Z-line, alpha 1, isoform CRA_a OS=Homo sapiens GN=CAPZA1 PE=4 SV=1;;SEQ_SET: GRANTA; ORIG_REF: NP_006126;	1585	1591.1	1667.2	1598.7	1607.1	1572.1	6960
>NP|3600 SEQ_SET: GRANTA; ORIG_REF: NP_001171062;	866.2	817.5	918	877.7	924.1	861.2	5446
>NP_004676_319|1 SEQ_SET: GRANTA; ORIG_REF: NP_004676_319_I/V;	417.9	411.3	417.5	424.7	388	411.8	3763
>sp|Q9NY93|DDX56|1 SEQ_SET: UNI; ORIG_REF: sp|Q9NY93|DDX56_HUMAN; Probable ATP-dependent RNA helicase DDX56 OS=Homo sapiens GN=DDX56 PE=1 SV=1;;SEQ_SET: GRANTA; ORIG_REF: NP_061955;	660.4	688.8	692	694.3	668.7	693.3	1044
>tr|V9HWJ1|V9HWJ1|1 SEQ_SET: UNI; ORIG_REF: sp|P48637|GSHB_HUMAN; Glutathione synthetase OS=Homo sapiens GN=GSS PE=1 SV=1;;SEQ_SET: UNI; ORIG_REF: tr|V9HWJ1|V9HWJ1_HUMAN; Glutathione synthetase OS=Homo sapiens GN=HEL-S-64p PE=2 SV=1;;SEQ_SET: GRANTA; ORIG_REF: NP_000169; ;;SEQ_SET: GRANTA; ORIG_REF: XP_005260463;	782.3	753	824.3	714.6	744.5	721	5855
>NP_004614_47|1 SEQ_SET: GRANTA; ORIG_REF: NP_004614_47_S/T;	511.5	529.7	579.4	563.6	572.3	574	3323
>tr|Q53FB0|Q53FB0|1 SEQ_SET: UNI; ORIG_REF: tr|Q53FB0|Q53FB0_HUMAN; Chloride intracellular channel 1 variant (Fragment) OS=Homo sapiens PE=2 SV=1	1359	1304.3	1449.6	1349.3	1301.4	1316.7	1634
>sp|Q9NR50|EI2BG|1 SEQ_SET: UNI; ORIG_REF: sp|Q9NR50|EI2BG_HUMAN; Translation initiation factor eIF-2B subunit gamma OS=Homo sapiens GN=EIF2B3 PE=1 SV=1;;SEQ_SET: GRANTA; ORIG_REF: NP_065098;	1149	1121.9	1228.7	1199.4	1182.1	1161.9	864
>XP|5232 SEQ_SET: GRANTA; ORIG_REF: XP_005258217; ;;SEQ_SET: GRANTA; ORIG_REF: XP_006722424;	698.3	689	699.9	684.3	694.4	672	1571
>XP|20189 SEQ_SET: GRANTA; ORIG_REF: XP_005268645;	1407.8	1088.7	1251.7	1094.4	1292.9	977.8	195
>sp|P36405|ARL3|1 SEQ_SET: UNI; ORIG_REF: sp|P36405|ARL3_HUMAN; ADP-ribosylation factor-like protein 3 OS=Homo sapiens GN=ARL3 PE=1 SV=2;;SEQ_SET: GRANTA; ORIG_REF: NP_004302;	841	876.2	1010.8	930.7	957.8	872	1418
>sp|P05362|ICAM1|1 SEQ_SET: UNI; ORIG_REF: sp|P05362|ICAM1_HUMAN; Intercellular adhesion molecule 1 OS=Homo sapiens GN=ICAM1 PE=1 SV=2;;SEQ_SET: GRANTA; ORIG_REF: NP_000192;	814.4	963.2	622.9	885.1	808	1009.4	5487
>tr|A0A024R3P9|A0A024R3P9|1 SEQ_SET: UNI; ORIG_REF: sp|Q9H3P7|GCP60_HUMAN; Golgi resident protein GCP60 OS=Homo sapiens GN=ACBD3 PE=1 SV=4;;SEQ_SET: UNI; ORIG_REF: tr|A0A024R3P9|A0A024R3P9_HUMAN; Acyl-Coenzyme A binding domain containing 3, isoform CRA_a OS=Homo sapiens GN=ACBD3 PE=4 SV=1;;SEQ_SET: GRANTA; ORIG_REF: NP_073572;	682.8	696.4	665.9	679.8	656.2	690.6	7310
>tr|B3KPM8|B3KPM8|1 SEQ_SET: UNI; ORIG_REF: tr|B3KPM8|B3KPM8_HUMAN; cDNA FLJ31974 fis, clone NT2RP7008167, weakly similar to 85.1 kDa PROTEIN IN GREB-FEOA INTERGENIC REGION OS=Homo sapiens PE=2 SV=1	679.3	639.2	721.9	641.8	671.7	619.9	3878
>NP_061854_646|1 SEQ_SET: GRANTA; ORIG_REF: NP_061854_646_H/Q;	605.9	591.7	567	570.8	562.7	561.2	3643
>sp|Q9Y4X5|ARI1|1 SEQ_SET: UNI; ORIG_REF: sp|Q9Y4X5|ARI1_HUMAN; E3 ubiquitin-protein ligase ARIH1 OS=Homo sapiens GN=ARIH1 PE=1 SV=2;;SEQ_SET: GRANTA; ORIG_REF: NP_005735;	767.1	794.8	848.5	800.3	815.5	823.7	5919
>sp|P28066|PSA5|1 SEQ_SET: UNI; ORIG_REF: sp|P28066|PSA5_HUMAN; Proteasome subunit alpha type-5 OS=Homo sapiens GN=PSMA5 PE=1 SV=3;;SEQ_SET: GRANTA; ORIG_REF: NP_002781;	1320.9	1401.2	1247.8	1444.6	1399.9	1432.6	2618
>sp|P30085|KCY|1 SEQ_SET: UNI; ORIG_REF: sp|P30085|KCY_HUMAN; UMP-CMP kinase OS=Homo sapiens GN=CMPK1 PE=1 SV=3	1351.3	1357.8	1517.2	1441	1414.9	1408.9	643
>XP|6315 SEQ_SET: GRANTA; ORIG_REF: XP_005262014;	350.8	380.8	346.5	360	333.4	372.2	6767
>sp|Q8IUR7|ARMC8|1 SEQ_SET: UNI; ORIG_REF: sp|Q8IUR7|ARMC8_HUMAN; Armadillo repeat-containing protein 8 OS=Homo sapiens GN=ARMC8 PE=1 SV=2;;SEQ_SET: GRANTA; ORIG_REF: XP_006713627;	371.6	391.1	399.7	401.1	383.7	393.2	2128
>tr|B2RDT8|B2RDT8|1 SEQ_SET: UNI; ORIG_REF: tr|B2RDT8|B2RDT8_HUMAN; cDNA, FLJ96764, highly similar to Homo sapiens sorting nexin 8 (SNX8), mRNA OS=Homo sapiens PE=2 SV=1	512.3	471.1	523.5	488.5	506	480.9	1414
>sp|Q9H4A6|GOLP3|1 SEQ_SET: UNI; ORIG_REF: sp|Q9H4A6|GOLP3_HUMAN; Golgi phosphoprotein 3 OS=Homo sapiens GN=GOLPH3 PE=1 SV=1;;SEQ_SET: GRANTA; ORIG_REF: NP_071413;	541	553.4	566.6	525.1	531.5	513	5023
>sp|P35659|DEK|1 SEQ_SET: UNI; ORIG_REF: sp|P35659|DEK_HUMAN; Protein DEK OS=Homo sapiens GN=DEK PE=1 SV=1;;SEQ_SET: GRANTA; ORIG_REF: NP_003463;	1720.1	1772.5	1644.5	1726.1	1598.4	1702.2	6704
>tr|B3KP90|B3KP90|1 SEQ_SET: UNI; ORIG_REF: tr|B3KP90|B3KP90_HUMAN; cDNA FLJ31447 fis, clone NT2NE2000913, highly similar to Protein phosphatase 2C isoform beta (EC 3.1.3.16) OS=Homo sapiens PE=2 SV=1	503.8	509.2	452.2	491	468.1	513.1	5348
>XP|8534 SEQ_SET: GRANTA; ORIG_REF: XP_005268868;	754.4	777.2	767.2	796.2	773.5	788.1	2204
>sp|Q9NVV4|PAPD1|1 SEQ_SET: UNI; ORIG_REF: sp|Q9NVV4|PAPD1_HUMAN; Poly(A) RNA polymerase, mitochondrial OS=Homo sapiens GN=MTPAP PE=1 SV=1;;SEQ_SET: GRANTA; ORIG_REF: NP_060579;	806.8	783.7	686.4	722.2	818.2	773.5	4042
>XP|6111 SEQ_SET: GRANTA; ORIG_REF: XP_005261181;	219.3	241	235	240.7	244.6	251.2	3870
>XP|3802 SEQ_SET: GRANTA; ORIG_REF: XP_005253647;	499.1	529.6	489.1	539.6	500.2	521.3	5220
>sp|Q9H6Z4|RANB3|1 SEQ_SET: UNI; ORIG_REF: sp|Q9H6Z4|RANB3_HUMAN; Ran-binding protein 3 OS=Homo sapiens GN=RANBP3 PE=1 SV=1;;SEQ_SET: GRANTA; ORIG_REF: NP_015561;	31.2	30.7	28.2	29	32.8	36.1	5720
>XP|14598 SEQ_SET: GRANTA; ORIG_REF: XP_006716857;	713.8	693.3	715	721.6	728.5	761.2	2060
>sp|Q969X6|CIR1A|1 SEQ_SET: UNI; ORIG_REF: sp|Q969X6|CIR1A_HUMAN; Cirhin OS=Homo sapiens GN=CIRH1A PE=1 SV=1;;SEQ_SET: GRANTA; ORIG_REF: NP_116219;	1136	1161.7	1175.6	1166.3	1099	1153.1	5508
>tr|B2R5Y4|B2R5Y4|1 SEQ_SET: UNI; ORIG_REF: tr|B2R5Y4|B2R5Y4_HUMAN; cDNA, FLJ92684, highly similar to Homo sapiens IK cytokine, down-regulator of HLA II (IK), mRNA OS=Homo sapiens PE=2 SV=1	1939.4	1978.6	1974.3	1885.8	1975.5	1943.6	266
>tr|Q5SX86|Q5SX86|1 SEQ_SET: UNI; ORIG_REF: tr|Q5SX86|Q5SX86_HUMAN; Rab GDP dissociation inhibitor beta (Fragment) OS=Homo sapiens GN=GDI2 PE=1 SV=1	368.4	319	385.3	340	346.5	328.4	7680
>tr|A8K4H7|A8K4H7|1 SEQ_SET: UNI; ORIG_REF: sp|Q06203|PUR1_HUMAN; Amidophosphoribosyltransferase OS=Homo sapiens GN=PPAT PE=1 SV=1;;SEQ_SET: UNI; ORIG_REF: tr|A8K4H7|A8K4H7_HUMAN; Amidophosphoribosyltransferase OS=Homo sapiens GN=PPAT PE=2 SV=1;;SEQ_SET: GRANTA; ORIG_REF: NP_002694;	542.1	552.8	651.2	572.2	633.7	612.4	7753
>tr|A0A024R2U6|A0A024R2U6|1 SEQ_SET: UNI; ORIG_REF: sp|P52756|RBM5_HUMAN; RNA-binding protein 5 OS=Homo sapiens GN=RBM5 PE=1 SV=2;;SEQ_SET: UNI; ORIG_REF: tr|A0A024R2U6|A0A024R2U6_HUMAN; RNA binding motif protein 5, isoform CRA_a OS=Homo sapiens GN=RBM5 PE=4 SV=1;;SEQ_SET: GRANTA; ORIG_REF: NP_005769;	539.1	611.7	595.4	622.5	559.3	612.5	1863
>XP|1444 SEQ_SET: GRANTA; ORIG_REF: XP_005246420; ;;SEQ_SET: GRANTA; ORIG_REF: XP_005246421;	591.9	660.2	563.9	624.4	580.3	657.1	6511
>sp|Q6ZMU5|TRI72|1 SEQ_SET: UNI; ORIG_REF: sp|Q6ZMU5|TRI72_HUMAN; Tripartite motif-containing protein 72 OS=Homo sapiens GN=TRIM72 PE=1 SV=2;;SEQ_SET: GRANTA; ORIG_REF: NP_001008275;	1194.2	1117.9	1241.9	1108.8	1232.9	1133	358
>tr|V9HWH1|V9HWH1|1 SEQ_SET: UNI; ORIG_REF: sp|P30740|ILEU_HUMAN; Leukocyte elastase inhibitor OS=Homo sapiens GN=SERPINB1 PE=1 SV=1;;SEQ_SET: UNI; ORIG_REF: tr|V9HWH1|V9HWH1_HUMAN; Epididymis luminal protein 57 OS=Homo sapiens GN=HEL57 PE=2 SV=1;;SEQ_SET: GRANTA; ORIG_REF: NP_109591; ;;SEQ_SET: GRANTA; ORIG_REF: XP_006715071;	774.8	809.8	875.2	856.7	722.3	754.8	5929
>sp|Q86SF2|GALT7|1 SEQ_SET: UNI; ORIG_REF: sp|Q86SF2|GALT7_HUMAN; N-acetylgalactosaminyltransferase 7 OS=Homo sapiens GN=GALNT7 PE=1 SV=1;;SEQ_SET: GRANTA; ORIG_REF: NP_059119;	738.3	728.3	567.7	680.2	732.6	737.3	5960
>tr|B2R5T5|B2R5T5|1 SEQ_SET: UNI; ORIG_REF: sp|P10644|KAP0_HUMAN; cAMP-dependent protein kinase type I-alpha regulatory subunit OS=Homo sapiens GN=PRKAR1A PE=1 SV=1;;SEQ_SET: UNI; ORIG_REF: tr|B2R5T5|B2R5T5_HUMAN; Protein kinase, cAMP-dependent, regulatory, type I, alpha (Tissue specific extinguisher 1), isoform CRA_a OS=Homo sapiens GN=PRKAR1A PE=2 SV=1;;SEQ_SET: GRANTA; ORIG_REF: NP_001263218; …	492.5	481.4	595.4	588.6	582.2	546.3	76
>tr|V9HWG0|V9HWG0|1 SEQ_SET: UNI; ORIG_REF: sp|P45973|CBX5_HUMAN; Chromobox protein homolog 5 OS=Homo sapiens GN=CBX5 PE=1 SV=1;;SEQ_SET: UNI; ORIG_REF: tr|V9HWG0|V9HWG0_HUMAN; Chromobox homolog 5 (HP1 alpha homolog, Drosophila), isoform CRA_b OS=Homo sapiens GN=HEL25 PE=2 SV=1;;SEQ_SET: GRANTA; ORIG_REF: NP_001120793; ;;SEQ_SET: GRANTA; ORIG_REF: NP_001120794; ;;SEQ_SET: GRANTA; ORIG_REF: NP_036…	1611.3	1459	1554.6	1465.1	1539.5	1351.3	4441
>tr|A0A024R1K7|A0A024R1K7|1 SEQ_SET: UNI; ORIG_REF: sp|Q04917|1433F_HUMAN; 14-3-3 protein eta OS=Homo sapiens GN=YWHAH PE=1 SV=4;;SEQ_SET: UNI; ORIG_REF: tr|A0A024R1K7|A0A024R1K7_HUMAN; Tyrosine 3-monooxygenase/tryptophan 5-monooxygenase activation protein, eta polypeptide, isoform CRA_b OS=Homo sapiens GN=YWHAH PE=3 SV=1;;SEQ_SET: GRANTA; ORIG_REF: NP_003396;	1291.6	1189.2	1260.2	1211.7	1228.3	1222.8	2393
>tr|B3KPZ9|B3KPZ9|1 SEQ_SET: UNI; ORIG_REF: tr|B3KPZ9|B3KPZ9_HUMAN; Caspase OS=Homo sapiens PE=2 SV=1	526.4	754.4	561.6	753	567.3	735.2	455
>tr|E5KNH5|E5KNH5|1 SEQ_SET: UNI; ORIG_REF: sp|P49821|NDUV1_HUMAN; NADH dehydrogenase [ubiquinone] flavoprotein 1, mitochondrial OS=Homo sapiens GN=NDUFV1 PE=1 SV=4;;SEQ_SET: UNI; ORIG_REF: tr|E5KNH5|E5KNH5_HUMAN; Mitochondrial NADH dehydrogenase ubiquinone flavoprotein 1 OS=Homo sapiens GN=NDUFV1 PE=4 SV=1;;SEQ_SET: GRANTA; ORIG_REF: NP_009034;	804.5	830.4	751.1	780.5	774.5	782.4	2645
>tr|A0A024RCR2|A0A024RCR2|1 SEQ_SET: UNI; ORIG_REF: sp|P36915|GNL1_HUMAN; Guanine nucleotide-binding protein-like 1 OS=Homo sapiens GN=GNL1 PE=1 SV=2;;SEQ_SET: UNI; ORIG_REF: tr|A0A024RCR2|A0A024RCR2_HUMAN; Guanine nucleotide binding protein-like 1, isoform CRA_a OS=Homo sapiens GN=GNL1 PE=4 SV=1;;SEQ_SET: GRANTA; ORIG_REF: NP_005266; ;;SEQ_SET: GRANTA; ORIG_REF: XP_005249072; ;;SEQ_SET: GRANTA; …	678.7	665.5	716.4	685.6	690.1	710.4	6492
>NP|9471 SEQ_SET: GRANTA; ORIG_REF: NP_660183;	661.2	657.4	706.4	689.6	649.4	663.2	4768
>tr|A0A024R7T3|A0A024R7T3|1 SEQ_SET: UNI; ORIG_REF: sp|P52597|HNRPF_HUMAN; Heterogeneous nuclear ribonucleoprotein F OS=Homo sapiens GN=HNRNPF PE=1 SV=3;;SEQ_SET: UNI; ORIG_REF: tr|A0A024R7T3|A0A024R7T3_HUMAN; Heterogeneous nuclear ribonucleoprotein F, isoform CRA_a OS=Homo sapiens GN=HNRPF PE=4 SV=1;;SEQ_SET: GRANTA; ORIG_REF: NP_001091674; ;;SEQ_SET: GRANTA; ORIG_REF: NP_001091675; ;;SEQ_SET: G…	2291.6	2471.2	2458.1	2526.5	2376.7	2405.1	4836
>tr|Q6PJJ2|Q6PJJ2|1 SEQ_SET: UNI; ORIG_REF: tr|Q6PJJ2|Q6PJJ2_HUMAN; RRP1 protein (Fragment) OS=Homo sapiens GN=RRP1 PE=2 SV=1	1482	1480.2	1498.1	1473.6	1390.9	1353.6	7595
>NP_005913_157|1 SEQ_SET: GRANTA; ORIG_REF: NP_005913_157_R/H;	559	529.9	571.8	548.7	577.2	551.3	5668
>sp|P82933|RT09|1 SEQ_SET: UNI; ORIG_REF: sp|P82933|RT09_HUMAN; 28S ribosomal protein S9, mitochondrial OS=Homo sapiens GN=MRPS9 PE=1 SV=2;;SEQ_SET: GRANTA; ORIG_REF: NP_872578;	739.8	762.4	663.7	685.6	726.2	710.2	7169
>NP|4991 SEQ_SET: GRANTA; ORIG_REF: NP_001229804;	491	456	508.8	515.9	497.4	502.3	7257
>sp|P12004|PCNA|1 SEQ_SET: UNI; ORIG_REF: sp|P12004|PCNA_HUMAN; Proliferating cell nuclear antigen OS=Homo sapiens GN=PCNA PE=1 SV=1;;SEQ_SET: GRANTA; ORIG_REF: NP_002583; ;;SEQ_SET: GRANTA; ORIG_REF: NP_872590;	2343.7	2249	2259.6	2276.2	2065.2	2122.5	5848
>sp|Q96CS3|FAF2|1 SEQ_SET: UNI; ORIG_REF: sp|Q96CS3|FAF2_HUMAN; FAS-associated factor 2 OS=Homo sapiens GN=FAF2 PE=1 SV=2;;SEQ_SET: GRANTA; ORIG_REF: NP_055428;	695.9	706.7	526.9	600.2	711.3	690.9	4301
>sp|Q9NSY1|BMP2K|1 SEQ_SET: UNI; ORIG_REF: sp|Q9NSY1|BMP2K_HUMAN; BMP-2-inducible protein kinase OS=Homo sapiens GN=BMP2K PE=1 SV=2;;SEQ_SET: GRANTA; ORIG_REF: NP_942595;	804.4	768.8	897.5	848.4	881.1	837.3	3184
>tr|G3V5Z7|G3V5Z7|1 SEQ_SET: UNI; ORIG_REF: tr|G3V5Z7|G3V5Z7_HUMAN; Proteasome subunit alpha type OS=Homo sapiens GN=PSMA6 PE=1 SV=1	1617.6	1673.6	1385.6	1614.6	1703.6	1680.9	4651
>tr|V9HW90|V9HW90|1 SEQ_SET: UNI; ORIG_REF: sp|P00390|GSHR_HUMAN; Glutathione reductase, mitochondrial OS=Homo sapiens GN=GSR PE=1 SV=2;;SEQ_SET: UNI; ORIG_REF: tr|V9HW90|V9HW90_HUMAN; Epididymis luminal protein 75 OS=Homo sapiens GN=HEL-75 PE=2 SV=1;;SEQ_SET: GRANTA; ORIG_REF: NP_000628;	732.9	745.5	793.2	770.1	742.2	755	754
>NP|3629 SEQ_SET: GRANTA; ORIG_REF: NP_001171501;	19.5	24.9	16.1	24.5	19.8	23.3	4694
>sp|Q96A33|CCD47|1 SEQ_SET: UNI; ORIG_REF: sp|Q96A33|CCD47_HUMAN; Coiled-coil domain-containing protein 47 OS=Homo sapiens GN=CCDC47 PE=1 SV=1;;SEQ_SET: GRANTA; ORIG_REF: NP_064583; ;;SEQ_SET: GRANTA; ORIG_REF: XP_005257584;	812.9	803.2	486.8	691.1	788.3	806.7	2943
>sp|P42229|STA5A|1 SEQ_SET: UNI; ORIG_REF: sp|P42229|STA5A_HUMAN; Signal transducer and activator of transcription 5A OS=Homo sapiens GN=STAT5A PE=1 SV=1;;SEQ_SET: GRANTA; ORIG_REF: NP_001275647; ;;SEQ_SET: GRANTA; ORIG_REF: NP_003143;	31.8	25.4	31.2	30.8	27.8	24.6	4074
>sp|Q8NCN4|RN169|1 SEQ_SET: UNI; ORIG_REF: sp|Q8NCN4|RN169_HUMAN; E3 ubiquitin-protein ligase RNF169 OS=Homo sapiens GN=RNF169 PE=1 SV=2;;SEQ_SET: GRANTA; ORIG_REF: NP_001092108;	521.3	457.4	528	496.9	541.4	470.1	3458
>tr|B2RB23|B2RB23|1 SEQ_SET: UNI; ORIG_REF: tr|B2RB23|B2RB23_HUMAN; cDNA, FLJ95265, highly similar to Homo sapiens acetyl-Coenzyme A acyltransferase 2 (mitochondrial 3-oxoacyl-Coenzyme A thiolase) (ACAA2), nuclear gene encoding mitochondrial protein, mRNA OS=Homo sapiens PE=2 SV=1	864.7	904.6	807.3	797.4	821.5	871.3	6564
>sp|P38432|COIL|1 SEQ_SET: UNI; ORIG_REF: sp|P38432|COIL_HUMAN; Coilin OS=Homo sapiens GN=COIL PE=1 SV=1;;SEQ_SET: GRANTA; ORIG_REF: NP_004636;	1055.2	1036.8	1059.2	1041.9	1027	1046.4	7180
>tr|A0A024R6G4|A0A024R6G4|1 SEQ_SET: UNI; ORIG_REF: sp|Q02252|MMSA_HUMAN; Methylmalonate-semialdehyde dehydrogenase [acylating], mitochondrial OS=Homo sapiens GN=ALDH6A1 PE=1 SV=2;;SEQ_SET: UNI; ORIG_REF: tr|A0A024R6G4|A0A024R6G4_HUMAN; Aldehyde dehydrogenase 6 family, member A1, isoform CRA_b OS=Homo sapiens GN=ALDH6A1 PE=3 SV=1;;SEQ_SET: GRANTA; ORIG_REF: NP_005580;	570.3	542.1	564.4	512.6	567.4	532.6	1725
>sp|Q9Y487|VPP2|1 SEQ_SET: UNI; ORIG_REF: sp|Q9Y487|VPP2_HUMAN; V-type proton ATPase 116 kDa subunit a isoform 2 OS=Homo sapiens GN=ATP6V0A2 PE=1 SV=2;;SEQ_SET: GRANTA; ORIG_REF: NP_036595;	460.7	504	414.4	490.7	451.5	497.3	2270
>sp|O00178|GTPB1|1 SEQ_SET: UNI; ORIG_REF: sp|O00178|GTPB1_HUMAN; GTP-binding protein 1 OS=Homo sapiens GN=GTPBP1 PE=1 SV=3;;SEQ_SET: GRANTA; ORIG_REF: NP_004277;	638.5	694.2	640.9	710.5	615.7	679.7	1639
>NP_060566_169|1 SEQ_SET: GRANTA; ORIG_REF: NP_060566_169_R/K;	532.9	516.5	553.4	536	556.8	541.7	4353
>NP|8429 SEQ_SET: GRANTA; ORIG_REF: NP_057594;	341.5	377.6	396.1	405.2	370.6	413.3	7323
>XP|19030 SEQ_SET: GRANTA; ORIG_REF: XP_006724049;	639.6	755	639.3	715.7	672.8	752	1128
>tr|A0A024R720|A0A024R720|1 SEQ_SET: UNI; ORIG_REF: sp|P48736|PK3CG_HUMAN; Phosphatidylinositol 4,5-bisphosphate 3-kinase catalytic subunit gamma isoform OS=Homo sapiens GN=PIK3CG PE=1 SV=3;;SEQ_SET: UNI; ORIG_REF: tr|A0A024R720|A0A024R720_HUMAN; Phosphoinositide-3-kinase, catalytic, gamma polypeptide, isoform CRA_a OS=Homo sapiens GN=PIK3CG PE=4 SV=1;;SEQ_SET: GRANTA; ORIG_REF: NP_001269355; ;;S…	410.6	400.9	376.3	400.5	354.3	378.7	3490
>tr|B4DSS4|B4DSS4|1 SEQ_SET: UNI; ORIG_REF: tr|B4DSS4|B4DSS4_HUMAN; cDNA FLJ56631 OS=Homo sapiens PE=2 SV=1	409.5	449.9	447.5	466.6	446	482.6	5924
>tr|Q4LE48|Q4LE48|1 SEQ_SET: UNI; ORIG_REF: tr|Q4LE48|Q4LE48_HUMAN; STAG1 variant protein (Fragment) OS=Homo sapiens GN=STAG1 variant protein PE=2 SV=1	317.9	329	318.9	341.5	306.2	334.9	5819
>sp|Q9BW85|CCD94|1 SEQ_SET: UNI; ORIG_REF: sp|Q9BW85|CCD94_HUMAN; Coiled-coil domain-containing protein 94 OS=Homo sapiens GN=CCDC94 PE=1 SV=1;;SEQ_SET: GRANTA; ORIG_REF: NP_060544;	602.3	635.7	597.2	638.8	608.6	633.2	6886
>XP|7728 SEQ_SET: GRANTA; ORIG_REF: XP_005266164;	838.4	776	822.1	792.8	818.9	779.8	7209
>NP_064551_464|1 SEQ_SET: GRANTA; ORIG_REF: NP_064551_464_H/P;	282.1	292.2	244.3	287.3	286.9	302	6635
>tr|V9HW56|V9HW56|1 SEQ_SET: UNI; ORIG_REF: sp|P67936|TPM4_HUMAN; Tropomyosin alpha-4 chain OS=Homo sapiens GN=TPM4 PE=1 SV=3;;SEQ_SET: UNI; ORIG_REF: tr|V9HW56|V9HW56_HUMAN; Epididymis secretory protein Li 108 OS=Homo sapiens GN=HEL-S-108 PE=2 SV=1;;SEQ_SET: GRANTA; ORIG_REF: NP_003281;	1576	1354.9	1680	1357.1	1704.6	1219.6	3911
>tr|Q59FT7|Q59FT7|1 SEQ_SET: UNI; ORIG_REF: tr|Q59FT7|Q59FT7_HUMAN; Mitogen-activated protein kinase kinase kinase 7 interacting protein 1 isoform alpha variant (Fragment) OS=Homo sapiens PE=2 SV=1	461.3	475.2	496.3	506.9	486.5	519.4	6123
>XP|2502 SEQ_SET: GRANTA; ORIG_REF: XP_005249617;	833.6	799.5	867	776	834.8	758.5	1741
>tr|A0A024R4E2|A0A024R4E2|1 SEQ_SET: UNI; ORIG_REF: sp|Q13148|TADBP_HUMAN; TAR DNA-binding protein 43 OS=Homo sapiens GN=TARDBP PE=1 SV=1;;SEQ_SET: UNI; ORIG_REF: tr|A0A024R4E2|A0A024R4E2_HUMAN; TAR DNA binding protein, isoform CRA_b OS=Homo sapiens GN=TARDBP PE=4 SV=1;;SEQ_SET: GRANTA; ORIG_REF: NP_031401;	1709.4	1698.6	1694.6	1706.7	1639.6	1627	7756
>sp|Q96JJ7|TMX3|1 SEQ_SET: UNI; ORIG_REF: sp|Q96JJ7|TMX3_HUMAN; Protein disulfide-isomerase TMX3 OS=Homo sapiens GN=TMX3 PE=1 SV=2;;SEQ_SET: GRANTA; ORIG_REF: NP_061895;	908.7	886.2	607.5	783.6	854.6	869.5	7655
>tr|A0A024R1D6|A0A024R1D6|1 SEQ_SET: UNI; ORIG_REF: sp|Q13769|THOC5_HUMAN; THO complex subunit 5 homolog OS=Homo sapiens GN=THOC5 PE=1 SV=2;;SEQ_SET: UNI; ORIG_REF: tr|A0A024R1D6|A0A024R1D6_HUMAN; HCG2011153, isoform CRA_b OS=Homo sapiens GN=hCG_2011153 PE=4 SV=1;;SEQ_SET: GRANTA; ORIG_REF: NP_001002877; ;;SEQ_SET: GRANTA; ORIG_REF: NP_001002878; ;;SEQ_SET: GRANTA; ORIG_REF: NP_001002879; ;;SEQ_S…	583.5	478.2	614.3	566.8	633.5	532.2	1516
>tr|D3DUE6|D3DUE6|1 SEQ_SET: UNI; ORIG_REF: tr|D3DUE6|D3DUE6_HUMAN; Cytokine-like nuclear factor n-pac, isoform CRA_c OS=Homo sapiens GN=N-PAC PE=4 SV=1;;SEQ_SET: GRANTA; ORIG_REF: XP_005255695;	1102.6	1098.9	1128.6	1156.3	1100.3	1156.8	843
>sp|P51398|RT29|1 SEQ_SET: UNI; ORIG_REF: sp|P51398|RT29_HUMAN; 28S ribosomal protein S29, mitochondrial OS=Homo sapiens GN=DAP3 PE=1 SV=1;;SEQ_SET: GRANTA; ORIG_REF: NP_001186778; ;;SEQ_SET: GRANTA; ORIG_REF: NP_004623; ;;SEQ_SET: GRANTA; ORIG_REF: NP_387506;	511.5	536.3	510.4	490.8	484.8	485.7	2405
>sp|P46109|CRKL|1 SEQ_SET: UNI; ORIG_REF: sp|P46109|CRKL_HUMAN; Crk-like protein OS=Homo sapiens GN=CRKL PE=1 SV=1;;SEQ_SET: GRANTA; ORIG_REF: NP_005198;	1108.1	1084.8	1188.2	1183.4	1105.7	1151.9	1457
>sp|P49643|PRI2|1 SEQ_SET: UNI; ORIG_REF: sp|P49643|PRI2_HUMAN; DNA primase large subunit OS=Homo sapiens GN=PRIM2 PE=1 SV=2;;SEQ_SET: GRANTA; ORIG_REF: NP_000938;	581.8	591.7	607.9	594.3	567.4	588.4	6023
>sp|Q8IYQ7|THNS1|1 SEQ_SET: UNI; ORIG_REF: sp|Q8IYQ7|THNS1_HUMAN; Threonine synthase-like 1 OS=Homo sapiens GN=THNSL1 PE=1 SV=2;;SEQ_SET: GRANTA; ORIG_REF: NP_079114; ;;SEQ_SET: GRANTA; ORIG_REF: XP_005252654;	449.1	465.4	439.6	434.7	471.3	460.4	552
>NP_005782_115|1 SEQ_SET: GRANTA; ORIG_REF: NP_005782_115_R/H;	688.4	744.6	667.4	750.9	698.5	765.3	2892
>sp|P27986|P85A|1 SEQ_SET: UNI; ORIG_REF: sp|P27986|P85A_HUMAN; Phosphatidylinositol 3-kinase regulatory subunit alpha OS=Homo sapiens GN=PIK3R1 PE=1 SV=2;;SEQ_SET: GRANTA; ORIG_REF: NP_852664; ;;SEQ_SET: GRANTA; ORIG_REF: XP_005248599;	515.5	531.6	550.1	561.5	612.4	575.7	4176
>NP|7808 SEQ_SET: GRANTA; ORIG_REF: NP_003615;	1262.8	1236.6	1279.9	1239.7	1245.3	1209.1	3927
>NP_004658_1566|1 SEQ_SET: GRANTA; ORIG_REF: NP_004658_1566_T/M;	190.9	188.7	193.1	183.5	189	200.1	181
>tr|B3KUH0|B3KUH0|1 SEQ_SET: UNI; ORIG_REF: tr|B3KUH0|B3KUH0_HUMAN; cDNA FLJ39883 fis, clone SPLEN2016268, highly similar to Protein CHMP7 OS=Homo sapiens PE=2 SV=1	326.7	365.5	378.7	360.9	375	378.3	6292
>XP|17579 SEQ_SET: GRANTA; ORIG_REF: XP_006721579;	675.9	663.6	574.3	592	557.6	574.4	3747
>tr|A8K031|A8K031|1 SEQ_SET: UNI; ORIG_REF: sp|O14777|NDC80_HUMAN; Kinetochore protein NDC80 homolog OS=Homo sapiens GN=NDC80 PE=1 SV=1;;SEQ_SET: UNI; ORIG_REF: tr|A8K031|A8K031_HUMAN; Kinetochore associated 2, isoform CRA_a OS=Homo sapiens GN=KNTC2 PE=2 SV=1;;SEQ_SET: GRANTA; ORIG_REF: NP_006092;	461.9	476.1	452	449.4	440.9	442.8	4530
>sp|Q8N543|OGFD1|1 SEQ_SET: UNI; ORIG_REF: sp|Q8N543|OGFD1_HUMAN; Prolyl 3-hydroxylase OGFOD1 OS=Homo sapiens GN=OGFOD1 PE=1 SV=1;;SEQ_SET: GRANTA; ORIG_REF: NP_060703;	748.1	833.9	777.5	834	799.2	822.4	6208
>sp|O15228|GNPAT|1 SEQ_SET: UNI; ORIG_REF: sp|O15228|GNPAT_HUMAN; Dihydroxyacetone phosphate acyltransferase OS=Homo sapiens GN=GNPAT PE=1 SV=1;;SEQ_SET: GRANTA; ORIG_REF: NP_055051;	636	644.9	609.4	627.2	721.9	702.9	6657
>XP|3884 SEQ_SET: GRANTA; ORIG_REF: XP_005254001;	621.9	635	670.9	629.5	625.2	623.9	2071
>NP|5861 SEQ_SET: GRANTA; ORIG_REF: NP_001248340;	791.3	809.9	802.2	811.9	773.7	791	6608
>NP|9905 SEQ_SET: GRANTA; ORIG_REF: NP_783202;	684.3	685.5	756.4	717.6	706.4	699.7	3721
>NP|1036 SEQ_SET: GRANTA; ORIG_REF: NP_001073860;	479.8	473.4	432.8	487.3	412.7	472.5	5232
>XP|19367 SEQ_SET: GRANTA; ORIG_REF: XP_006724592;	368.3	363.9	355.7	358.1	366	383.9	4514
>sp|Q8IX90|SKA3|1 SEQ_SET: UNI; ORIG_REF: sp|Q8IX90|SKA3_HUMAN; Spindle and kinetochore-associated protein 3 OS=Homo sapiens GN=SKA3 PE=1 SV=2;;SEQ_SET: GRANTA; ORIG_REF: NP_659498;	84.6	96.9	88.4	105.3	91	92.9	893
>XP|1218 SEQ_SET: GRANTA; ORIG_REF: XP_005245698;	555.1	543.1	547.2	561.7	530.7	545.5	7206
>XP|3249 SEQ_SET: GRANTA; ORIG_REF: XP_005251943;	322.6	332.8	339.3	329.4	336.9	344	3960
>tr|D3DR37|D3DR37|1 SEQ_SET: UNI; ORIG_REF: tr|D3DR37|D3DR37_HUMAN; Centrosomal protein 55kDa, isoform CRA_a OS=Homo sapiens GN=CEP55 PE=4 SV=1	487	540.6	522.9	539.8	534.7	564.6	7757
>NP_060919_14|1 SEQ_SET: GRANTA; ORIG_REF: NP_060919_14_R/Q;	125.3	129.4	140.8	115.3	129	129.2	6098
>sp|Q3KQU3|MA7D1|1 SEQ_SET: UNI; ORIG_REF: sp|Q3KQU3|MA7D1_HUMAN; MAP7 domain-containing protein 1 OS=Homo sapiens GN=MAP7D1 PE=1 SV=1;;SEQ_SET: GRANTA; ORIG_REF: NP_060537;	946	1016.5	947	958.9	981.5	959.8	7290
>NP_659498_254|1 SEQ_SET: GRANTA; ORIG_REF: NP_659498_254_T/A;	577.8	625.6	631.1	648.6	618.7	645.9	5068
>XP|1910 SEQ_SET: GRANTA; ORIG_REF: XP_005247828;	793.1	763.8	805.3	731	788.3	702.4	2146
>tr|A0A024R7N4|A0A024R7N4|1 SEQ_SET: UNI; ORIG_REF: tr|A0A024R7N4|A0A024R7N4_HUMAN; Regulator of G-protein signalling 14, isoform CRA_a OS=Homo sapiens GN=RGS14 PE=4 SV=1;;SEQ_SET: GRANTA; ORIG_REF: XP_005265851;	496.6	511.4	479.1	531.7	479.4	517.4	3603
>sp|P63208|SKP1|1 SEQ_SET: UNI; ORIG_REF: sp|P63208|SKP1_HUMAN; S-phase kinase-associated protein 1 OS=Homo sapiens GN=SKP1 PE=1 SV=2;;SEQ_SET: GRANTA; ORIG_REF: NP_733779;	1417.8	1474.9	1499.1	1481.9	1496.4	1435.8	4739
>NP_037450_1405|1 SEQ_SET: GRANTA; ORIG_REF: NP_037450_1405_L/R;	246.5	263.6	260.4	250.7	281.4	269.7	1465
>sp|Q9BSC4|NOL10|1 SEQ_SET: UNI; ORIG_REF: sp|Q9BSC4|NOL10_HUMAN; Nucleolar protein 10 OS=Homo sapiens GN=NOL10 PE=1 SV=1;;SEQ_SET: GRANTA; ORIG_REF: NP_079170;	439.1	403.4	462.1	434.4	457	415	1144
>tr|A8K727|A8K727|1 SEQ_SET: UNI; ORIG_REF: tr|A8K727|A8K727_HUMAN; Pleckstrin homology domain-containing family A member 2 OS=Homo sapiens GN=PLEKHA2 PE=1 SV=1;;SEQ_SET: GRANTA; ORIG_REF: NP_067636;	699.5	740.3	647.1	716.1	647.6	707.7	612
>tr|A8K9X5|A8K9X5|1 SEQ_SET: UNI; ORIG_REF: tr|A8K9X5|A8K9X5_HUMAN; cDNA FLJ76472, highly similar to Homo sapiens Fas (TNFRSF6) associated factor 1 (FAF1), transcript variant 1, mRNA OS=Homo sapiens PE=2 SV=1	468.3	432.6	503.2	444.7	501.3	415.1	7375
>sp|Q9GZS3|WDR61|1 SEQ_SET: UNI; ORIG_REF: sp|Q9GZS3|WDR61_HUMAN; WD repeat-containing protein 61 OS=Homo sapiens GN=WDR61 PE=1 SV=1;;SEQ_SET: GRANTA; ORIG_REF: NP_079510; ;;SEQ_SET: GRANTA; ORIG_REF: XP_005254755;	846.3	868.8	845.5	917.6	816.2	856.2	2682
>NP_060919_606|1 SEQ_SET: GRANTA; ORIG_REF: NP_060919_606_N/S;	1299.5	1341.3	1357.8	1337.4	1283.9	1308.3	5731
>tr|F1D8N4|F1D8N4|1 SEQ_SET: UNI; ORIG_REF: sp|P04150|GCR_HUMAN; Glucocorticoid receptor OS=Homo sapiens GN=NR3C1 PE=1 SV=1;;SEQ_SET: UNI; ORIG_REF: tr|F1D8N4|F1D8N4_HUMAN; Glucocorticoid nuclear receptor variant 1 OS=Homo sapiens GN=NR3C1 PE=2 SV=1;;SEQ_SET: GRANTA; ORIG_REF: NP_000167; ;;SEQ_SET: GRANTA; ORIG_REF: NP_001018084; ;;SEQ_SET: GRANTA; ORIG_REF: NP_001018085; ;;SEQ_SET: GRANTA; ORIG_…	651.6	626.1	677	646.6	657.3	608.8	4784
>sp|P11177|ODPB|1 SEQ_SET: UNI; ORIG_REF: sp|P11177|ODPB_HUMAN; Pyruvate dehydrogenase E1 component subunit beta, mitochondrial OS=Homo sapiens GN=PDHB PE=1 SV=3;;SEQ_SET: GRANTA; ORIG_REF: NP_000916;	1266.2	1267.3	1154	1160.3	1184.1	1201.2	5643
>XP|8042 SEQ_SET: GRANTA; ORIG_REF: XP_005267184;	143.4	144.8	132.7	142.9	138.2	138	4408
>XP|9163 SEQ_SET: GRANTA; ORIG_REF: XP_005270768;	142.4	149.3	168.9	137	156.7	149	3504
>tr|A0A024QYX8|A0A024QYX8|1 SEQ_SET: UNI; ORIG_REF: sp|P42768|WASP_HUMAN; Wiskott-Aldrich syndrome protein OS=Homo sapiens GN=WAS PE=1 SV=4;;SEQ_SET: UNI; ORIG_REF: tr|A0A024QYX8|A0A024QYX8_HUMAN; Wiskott-Aldrich syndrome (Eczema-thrombocytopenia), isoform CRA_a OS=Homo sapiens GN=WAS PE=4 SV=1;;SEQ_SET: GRANTA; ORIG_REF: NP_000368;	578.2	609.3	614.2	624.3	585.3	626.4	1088
>NP|5591 SEQ_SET: GRANTA; ORIG_REF: NP_001243671;	348.2	382.7	366.7	386.1	390.8	422.9	698
>NP|78 SEQ_SET: GRANTA; ORIG_REF: NP_000777;	927.8	862.8	682.9	812.6	914.2	928.3	224
>tr|Q6FHS4|Q6FHS4|1 SEQ_SET: UNI; ORIG_REF: sp|P25685|DNJB1_HUMAN; DnaJ homolog subfamily B member 1 OS=Homo sapiens GN=DNAJB1 PE=1 SV=4;;SEQ_SET: UNI; ORIG_REF: tr|Q6FHS4|Q6FHS4_HUMAN; DNAJB1 protein (Fragment) OS=Homo sapiens GN=DNAJB1 PE=2 SV=1;;SEQ_SET: GRANTA; ORIG_REF: NP_006136;	1199.8	1279.6	1395	1300.7	1452.9	1510.7	7837
>sp|Q6IBS0|TWF2|1 SEQ_SET: UNI; ORIG_REF: sp|Q6IBS0|TWF2_HUMAN; Twinfilin-2 OS=Homo sapiens GN=TWF2 PE=1 SV=2;;SEQ_SET: GRANTA; ORIG_REF: NP_009215;	1104.2	1064.3	1069.9	1061.9	1066.7	1096.2	5234
>sp|Q9UPN7|PP6R1|1 SEQ_SET: UNI; ORIG_REF: sp|Q9UPN7|PP6R1_HUMAN; Serine/threonine-protein phosphatase 6 regulatory subunit 1 OS=Homo sapiens GN=PPP6R1 PE=1 SV=5;;SEQ_SET: GRANTA; ORIG_REF: NP_055746; ;;SEQ_SET: GRANTA; ORIG_REF: XP_005258726; ;;SEQ_SET: GRANTA; ORIG_REF: XP_005258727;	464.3	456.5	439.4	436.4	466.4	467.8	6350
>NP|6745 SEQ_SET: GRANTA; ORIG_REF: NP_001269210;	635.8	682.7	677.5	679.7	658.8	676.6	3818
>tr|J3KN67|J3KN67|1 SEQ_SET: UNI; ORIG_REF: tr|J3KN67|J3KN67_HUMAN; Tropomyosin alpha-3 chain OS=Homo sapiens GN=TPM3 PE=1 SV=1;;SEQ_SET: GRANTA; ORIG_REF: XP_006711578;	110.2	98.2	140.2	110.9	179.8	121.3	97
>XP_005261286_158|1 SEQ_SET: GRANTA; ORIG_REF: NP_000745_158_V/M; ;;SEQ_SET: GRANTA; ORIG_REF: XP_005261286_158_V/M; ;;SEQ_SET: GRANTA; ORIG_REF: NP_001128633_158_V/M; ;;SEQ_SET: GRANTA; ORIG_REF: NP_001128634_158_V/M;	984.9	962.1	727.1	917.9	971.6	983	2716
>sp|Q6ULP2|AFTIN|1 SEQ_SET: UNI; ORIG_REF: sp|Q6ULP2|AFTIN_HUMAN; Aftiphilin OS=Homo sapiens GN=AFTPH PE=1 SV=2;;SEQ_SET: GRANTA; ORIG_REF: XP_005264437;	431.6	435.5	447.3	459.4	446.6	462.8	4040
>sp|Q92995|UBP13|1 SEQ_SET: UNI; ORIG_REF: sp|Q92995|UBP13_HUMAN; Ubiquitin carboxyl-terminal hydrolase 13 OS=Homo sapiens GN=USP13 PE=1 SV=2;;SEQ_SET: GRANTA; ORIG_REF: NP_003931;	231.8	215	220.3	221.4	225	213.7	3856
>sp|O95251|KAT7|1 SEQ_SET: UNI; ORIG_REF: sp|O95251|KAT7_HUMAN; Histone acetyltransferase KAT7 OS=Homo sapiens GN=KAT7 PE=1 SV=1;;SEQ_SET: GRANTA; ORIG_REF: NP_008998;	725.9	697.7	662.1	705.4	676.9	691.1	311
>sp|Q15738|NSDHL|1 SEQ_SET: UNI; ORIG_REF: sp|Q15738|NSDHL_HUMAN; Sterol-4-alpha-carboxylate 3-dehydrogenase, decarboxylating OS=Homo sapiens GN=NSDHL PE=1 SV=2;;SEQ_SET: GRANTA; ORIG_REF: NP_001123237; ;;SEQ_SET: GRANTA; ORIG_REF: NP_057006; ;;SEQ_SET: GRANTA; ORIG_REF: XP_006724887;	645.5	634.2	507.5	643.4	714	732.8	7764
>sp|Q9Y3P9|RBGP1|1 SEQ_SET: UNI; ORIG_REF: sp|Q9Y3P9|RBGP1_HUMAN; Rab GTPase-activating protein 1 OS=Homo sapiens GN=RABGAP1 PE=1 SV=3;;SEQ_SET: GRANTA; ORIG_REF: NP_036329; ;;SEQ_SET: GRANTA; ORIG_REF: XP_005251923; ;;SEQ_SET: GRANTA; ORIG_REF: XP_006717094;	948.7	940.8	970.5	944.1	948.9	948.9	5063
>XP|15100 SEQ_SET: GRANTA; ORIG_REF: XP_006717600;	553.4	539	550.5	553.1	524.8	537.8	1789
>tr|B2RBJ7|B2RBJ7|1 SEQ_SET: UNI; ORIG_REF: tr|B2RBJ7|B2RBJ7_HUMAN; cDNA, FLJ95547, highly similar to Homo sapiens nuclear receptor coactivator 6 interacting protein (NCOA6IP), mRNA OS=Homo sapiens PE=2 SV=1	622.3	640.7	645.5	626.3	629.2	617.8	726
>sp|Q05639|EF1A2|1 SEQ_SET: UNI; ORIG_REF: sp|Q05639|EF1A2_HUMAN; Elongation factor 1-alpha 2 OS=Homo sapiens GN=EEF1A2 PE=1 SV=1;;SEQ_SET: GRANTA; ORIG_REF: NP_001949;	1263.7	1133.2	1296.5	1204.1	1301.3	1190.6	35
>XP|1077 SEQ_SET: GRANTA; ORIG_REF: XP_005245302;	1223	1260.6	1290.4	1312.3	1269.7	1284.5	7088
>sp|P19623|SPEE|1 SEQ_SET: UNI; ORIG_REF: sp|P19623|SPEE_HUMAN; Spermidine synthase OS=Homo sapiens GN=SRM PE=1 SV=1;;SEQ_SET: GRANTA; ORIG_REF: NP_003123;	791.6	744.1	856.4	856	849.7	833.6	3837
>sp|O15397|IPO8|1 SEQ_SET: UNI; ORIG_REF: sp|O15397|IPO8_HUMAN; Importin-8 OS=Homo sapiens GN=IPO8 PE=1 SV=2;;SEQ_SET: GRANTA; ORIG_REF: NP_006381;	808.4	873.6	842.8	862.8	849.8	888.5	4877
>tr|Q5W009|Q5W009|1 SEQ_SET: UNI; ORIG_REF: sp|Q96I25|SPF45_HUMAN; Splicing factor 45 OS=Homo sapiens GN=RBM17 PE=1 SV=1;;SEQ_SET: UNI; ORIG_REF: tr|Q5W009|Q5W009_HUMAN; RNA binding motif protein 17, isoform CRA_a OS=Homo sapiens GN=RBM17 PE=2 SV=1;;SEQ_SET: GRANTA; ORIG_REF: NP_001139019; ;;SEQ_SET: GRANTA; ORIG_REF: NP_116294;	781.1	773.1	807.8	788.8	766	784.5	7285
>sp|O43823|AKAP8|1 SEQ_SET: UNI; ORIG_REF: sp|O43823|AKAP8_HUMAN; A-kinase anchor protein 8 OS=Homo sapiens GN=AKAP8 PE=1 SV=1;;SEQ_SET: GRANTA; ORIG_REF: NP_005849;	745.3	781.5	728.6	775.2	661.4	714	4113
>sp|Q5RKV6|EXOS6|1 SEQ_SET: UNI; ORIG_REF: sp|Q5RKV6|EXOS6_HUMAN; Exosome complex component MTR3 OS=Homo sapiens GN=EXOSC6 PE=1 SV=1;;SEQ_SET: GRANTA; ORIG_REF: NP_478126;	512.5	485.5	556.9	498.3	539.4	480	2904
>XP|2616 SEQ_SET: GRANTA; ORIG_REF: XP_005250019;	458.7	482.4	470.5	468.4	467.8	445.3	1455
>tr|Q1ELT0|Q1ELT0|1 SEQ_SET: UNI; ORIG_REF: tr|Q1ELT0|Q1ELT0_HUMAN; MHC class I antigen OS=Homo sapiens GN=HLA-A PE=3 SV=1	766.5	962.3	503	865.3	680.7	983.5	4509
>sp|Q9H7D7|WDR26|1 SEQ_SET: UNI; ORIG_REF: sp|Q9H7D7|WDR26_HUMAN; WD repeat-containing protein 26 OS=Homo sapiens GN=WDR26 PE=1 SV=3;;SEQ_SET: GRANTA; ORIG_REF: NP_079436;	312.2	297.6	328	313.3	332.7	301.1	4540
>XP|10077 SEQ_SET: GRANTA; ORIG_REF: XP_005273819;	747.1	817.8	711.9	732.4	751.8	777.3	7611
>XP|4439 SEQ_SET: GRANTA; ORIG_REF: XP_005255696;	27.6	36.4	31	29.8	28.2	33.4	985
>NP_003162_692|1 SEQ_SET: GRANTA; ORIG_REF: NP_003162_692_P/L;	522.2	577.5	489.7	530.1	546.8	568	1119
>NP_061138_514|1 SEQ_SET: GRANTA; ORIG_REF: NP_061138_514_G/S;	565	530	572.5	551.2	564.6	564.1	7006
>tr|B2RBI2|B2RBI2|1 SEQ_SET: UNI; ORIG_REF: tr|B2RBI2|B2RBI2_HUMAN; cDNA, FLJ95525, highly similar to Homo sapiens synapse associated protein 1, SAP47 homolog (Drosophila) (SYAP1), mRNA OS=Homo sapiens PE=2 SV=1	969.3	964.7	947.8	951.4	945.2	963.7	1394
>sp|Q6NXE6|ARMC6|1 SEQ_SET: UNI; ORIG_REF: sp|Q6NXE6|ARMC6_HUMAN; Armadillo repeat-containing protein 6 OS=Homo sapiens GN=ARMC6 PE=1 SV=2;;SEQ_SET: GRANTA; ORIG_REF: NP_001186125;	887.6	865.7	827.5	796.1	815.3	774.1	2903
>tr|A0A024R6K3|A0A024R6K3|1 SEQ_SET: UNI; ORIG_REF: sp|Q86TU7|SETD3_HUMAN; Histone-lysine N-methyltransferase setd3 OS=Homo sapiens GN=SETD3 PE=1 SV=1;;SEQ_SET: UNI; ORIG_REF: tr|A0A024R6K3|A0A024R6K3_HUMAN; SET domain containing 3, isoform CRA_a OS=Homo sapiens GN=SETD3 PE=4 SV=1;;SEQ_SET: GRANTA; ORIG_REF: NP_115609;	1035.5	935.3	1063.6	883.8	1098.4	811.5	1577
>sp|Q9NZL9|MAT2B|1 SEQ_SET: UNI; ORIG_REF: sp|Q9NZL9|MAT2B_HUMAN; Methionine adenosyltransferase 2 subunit beta OS=Homo sapiens GN=MAT2B PE=1 SV=1;;SEQ_SET: GRANTA; ORIG_REF: NP_037415;	1100.2	1118.9	1143.8	1153.9	1066.6	1120.6	7447
>sp|O75663|TIPRL|1 SEQ_SET: UNI; ORIG_REF: sp|O75663|TIPRL_HUMAN; TIP41-like protein OS=Homo sapiens GN=TIPRL PE=1 SV=2;;SEQ_SET: GRANTA; ORIG_REF: NP_690866;	890.4	954.6	949.7	935	919.2	962.8	3207
>sp|P27635|RL10|1 SEQ_SET: UNI; ORIG_REF: sp|P27635|RL10_HUMAN; 60S ribosomal protein L10 OS=Homo sapiens GN=RPL10 PE=1 SV=4	1732.8	1814.2	1965	1851.4	1801.1	1850	2581
>XP|20619 SEQ_SET: GRANTA; ORIG_REF: XP_006711042; ;;SEQ_SET: GRANTA; ORIG_REF: XP_006711043;	342.3	349.9	343.1	355.1	351	348	4220
>tr|J3KPP4|J3KPP4|1 SEQ_SET: UNI; ORIG_REF: tr|J3KPP4|J3KPP4_HUMAN; Cisplatin resistance-associated overexpressed protein, isoform CRA_b OS=Homo sapiens GN=LUC7L3 PE=1 SV=1;;SEQ_SET: GRANTA; ORIG_REF: XP_005257505;	1527.6	1499.7	1562.6	1436.4	1563.7	1410.9	5488
>tr|A0A024R7C0|A0A024R7C0|1 SEQ_SET: UNI; ORIG_REF: sp|Q14145|KEAP1_HUMAN; Kelch-like ECH-associated protein 1 OS=Homo sapiens GN=KEAP1 PE=1 SV=2;;SEQ_SET: UNI; ORIG_REF: tr|A0A024R7C0|A0A024R7C0_HUMAN; Kelch-like ECH-associated protein 1, isoform CRA_a OS=Homo sapiens GN=KEAP1 PE=4 SV=1;;SEQ_SET: GRANTA; ORIG_REF: NP_036421; ;;SEQ_SET: GRANTA; ORIG_REF: NP_987096; ;;SEQ_SET: GRANTA; ORIG_REF: XP…	194.6	186.2	186.2	193.3	185.3	185.8	2234
>tr|A0A024R1F9|A0A024R1F9|1 SEQ_SET: UNI; ORIG_REF: sp|Q9H1I8|ASCC2_HUMAN; Activating signal cointegrator 1 complex subunit 2 OS=Homo sapiens GN=ASCC2 PE=1 SV=3;;SEQ_SET: UNI; ORIG_REF: tr|A0A024R1F9|A0A024R1F9_HUMAN; Activating signal cointegrator 1 complex subunit 2, isoform CRA_c OS=Homo sapiens GN=ASCC2 PE=4 SV=1;;SEQ_SET: GRANTA; ORIG_REF: NP_115580; ;;SEQ_SET: GRANTA; ORIG_REF: XP_005261832…	588.9	592.2	604.1	607.2	635.2	600.4	5851
>XP|18897 SEQ_SET: GRANTA; ORIG_REF: XP_006723805; ;;SEQ_SET: GRANTA; ORIG_REF: XP_006723806; ;;SEQ_SET: GRANTA; ORIG_REF: XP_006723807;	1117.6	1128.8	1081.5	1110.6	986.1	1032.6	3413
>sp|O75844|FACE1|1 SEQ_SET: UNI; ORIG_REF: sp|O75844|FACE1_HUMAN; CAAX prenyl protease 1 homolog OS=Homo sapiens GN=ZMPSTE24 PE=1 SV=2;;SEQ_SET: GRANTA; ORIG_REF: NP_005848;	1336	1320.5	901.6	1110.7	1284.8	1383.2	7646
>tr|Q6FIC5|Q6FIC5|1 SEQ_SET: UNI; ORIG_REF: sp|Q9Y696|CLIC4_HUMAN; Chloride intracellular channel protein 4 OS=Homo sapiens GN=CLIC4 PE=1 SV=4;;SEQ_SET: UNI; ORIG_REF: tr|Q6FIC5|Q6FIC5_HUMAN; CLIC4 protein OS=Homo sapiens GN=CLIC4 PE=2 SV=1;;SEQ_SET: GRANTA; ORIG_REF: NP_039234;	758.8	724.4	778.3	757.9	694.9	739.8	2609
>sp|P08754|GNAI3|1 SEQ_SET: UNI; ORIG_REF: sp|P08754|GNAI3_HUMAN; Guanine nucleotide-binding protein G(k) subunit alpha OS=Homo sapiens GN=GNAI3 PE=1 SV=3;;SEQ_SET: GRANTA; ORIG_REF: NP_006487;	258.6	246.6	210.2	240.5	261.2	280.3	6595
>tr|Q53ZR1|Q53ZR1|1 SEQ_SET: UNI; ORIG_REF: sp|P55011|S12A2_HUMAN; Solute carrier family 12 member 2 OS=Homo sapiens GN=SLC12A2 PE=1 SV=1;;SEQ_SET: UNI; ORIG_REF: tr|Q53ZR1|Q53ZR1_HUMAN; Bumetanide-sensitive Na-K-Cl cotransporter OS=Homo sapiens GN=SLC12A2 PE=2 SV=1;;SEQ_SET: GRANTA; ORIG_REF: NP_001037;	382.9	378.1	260.3	322.8	341.3	384.9	4961
>sp|Q9NRY4|RHG35|1 SEQ_SET: UNI; ORIG_REF: sp|Q9NRY4|RHG35_HUMAN; Rho GTPase-activating protein 35 OS=Homo sapiens GN=ARHGAP35 PE=1 SV=3;;SEQ_SET: GRANTA; ORIG_REF: NP_004482;	352.4	353.5	358.5	332.3	361.6	329.5	4762
>NP|3806 SEQ_SET: GRANTA; ORIG_REF: NP_001172011;	392.6	460.3	422.7	468.2	397.8	466.6	798
>sp|Q9H2J4|PDCL3|1 SEQ_SET: UNI; ORIG_REF: sp|Q9H2J4|PDCL3_HUMAN; Phosducin-like protein 3 OS=Homo sapiens GN=PDCL3 PE=1 SV=1;;SEQ_SET: GRANTA; ORIG_REF: NP_076970;	80	76.2	81.4	79.6	91.1	79.7	2539
>tr|A0A024R1S7|A0A024R1S7|1 SEQ_SET: UNI; ORIG_REF: sp|Q969G3|SMCE1_HUMAN; SWI/SNF-related matrix-associated actin-dependent regulator of chromatin subfamily E member 1 OS=Homo sapiens GN=SMARCE1 PE=1 SV=2;;SEQ_SET: UNI; ORIG_REF: tr|A0A024R1S7|A0A024R1S7_HUMAN; SWI/SNF related, matrix associated, actin dependent regulator of chromatin, subfamily e, member 1, isoform CRA_a OS=Homo sapiens GN=SMAR…	1156.5	1185.6	1203.3	1137.3	1139.5	1126.8	2141
>tr|A0A024R7V7|A0A024R7V7|1 SEQ_SET: UNI; ORIG_REF: tr|A0A024R7V7|A0A024R7V7_HUMAN; Chromodomain helicase DNA binding protein 7, isoform CRA_a OS=Homo sapiens GN=CHD7 PE=4 SV=1	310	324	291	305.9	283.3	317.1	832
>tr|B4DU42|B4DU42|1 SEQ_SET: UNI; ORIG_REF: tr|B4DU42|B4DU42_HUMAN; cDNA FLJ56153, highly similar to Homo sapiens transforming growth factor beta regulator 4 (TBRG4), transcript variant 1, mRNA OS=Homo sapiens PE=2 SV=1;;SEQ_SET: GRANTA; ORIG_REF: NP_001248763;	741.4	788.7	672.2	692.9	764.3	768.7	1901
>sp|Q15027|ACAP1|1 SEQ_SET: UNI; ORIG_REF: sp|Q15027|ACAP1_HUMAN; Arf-GAP with coiled-coil, ANK repeat and PH domain-containing protein 1 OS=Homo sapiens GN=ACAP1 PE=1 SV=1;;SEQ_SET: GRANTA; ORIG_REF: NP_055531;	226.8	227.9	242.1	251.6	224.1	230.7	6483
>tr|B4DT57|B4DT57|1 SEQ_SET: UNI; ORIG_REF: tr|B4DT57|B4DT57_HUMAN; cDNA FLJ61383, highly similar to Serine/threonine-protein kinase 24 (EC 2.7.11.1) OS=Homo sapiens PE=2 SV=1	619.5	618	591	603	601.8	644.4	41
>sp|Q16795|NDUA9|1 SEQ_SET: UNI; ORIG_REF: sp|Q16795|NDUA9_HUMAN; NADH dehydrogenase [ubiquinone] 1 alpha subcomplex subunit 9, mitochondrial OS=Homo sapiens GN=NDUFA9 PE=1 SV=2;;SEQ_SET: GRANTA; ORIG_REF: NP_004993;	1328.7	1419.1	1187.2	1268.8	1292.3	1272.4	6751
>tr|A0A024R9I0|A0A024R9I0|1 SEQ_SET: UNI; ORIG_REF: sp|P21283|VATC1_HUMAN; V-type proton ATPase subunit C 1 OS=Homo sapiens GN=ATP6V1C1 PE=1 SV=4;;SEQ_SET: UNI; ORIG_REF: tr|A0A024R9I0|A0A024R9I0_HUMAN; ATPase, H+ transporting, lysosomal 42kDa, V1 subunit C1, isoform CRA_a OS=Homo sapiens GN=ATP6V1C1 PE=4 SV=1;;SEQ_SET: GRANTA; ORIG_REF: NP_001686;	615	628.9	583.6	609.9	547	575.6	341
>XP|5835 SEQ_SET: GRANTA; ORIG_REF: XP_005260227;	692.3	698.5	603.7	682.7	668.4	748.7	6395
>sp|Q08AM6|VAC14|1 SEQ_SET: UNI; ORIG_REF: sp|Q08AM6|VAC14_HUMAN; Protein VAC14 homolog OS=Homo sapiens GN=VAC14 PE=1 SV=1;;SEQ_SET: GRANTA; ORIG_REF: NP_060522;	430.8	459.4	422.3	474.6	414.7	475.5	55
>NP|9571 SEQ_SET: GRANTA; ORIG_REF: NP_689419;	1220.4	1233	1344.4	1264.3	1271.8	1283.1	3012
>NP|5443 SEQ_SET: GRANTA; ORIG_REF: NP_001243241;	156.8	164.2	149	162.6	135.6	157.1	7071
>XP|20285 SEQ_SET: GRANTA; ORIG_REF: XP_005274380;	730.3	717.2	733.3	703.4	666.5	690.6	6440
>sp|Q8N884|CGAS|1 SEQ_SET: UNI; ORIG_REF: sp|Q8N884|CGAS_HUMAN; Cyclic GMP-AMP synthase OS=Homo sapiens GN=MB21D1 PE=1 SV=2;;SEQ_SET: GRANTA; ORIG_REF: NP_612450;	688.1	757.8	715	773	763.9	788.2	1124
>sp|Q9UBQ7|GRHPR|1 SEQ_SET: UNI; ORIG_REF: sp|Q9UBQ7|GRHPR_HUMAN; Glyoxylate reductase/hydroxypyruvate reductase OS=Homo sapiens GN=GRHPR PE=1 SV=1;;SEQ_SET: GRANTA; ORIG_REF: NP_036335;	706.1	773	826.4	841.9	801.9	828.3	2345
>tr|A0A024RBJ3|A0A024RBJ3|1 SEQ_SET: UNI; ORIG_REF: sp|Q9UJX3|APC7_HUMAN; Anaphase-promoting complex subunit 7 OS=Homo sapiens GN=ANAPC7 PE=1 SV=4;;SEQ_SET: UNI; ORIG_REF: tr|A0A024RBJ3|A0A024RBJ3_HUMAN; Anaphase promoting complex subunit 7, isoform CRA_b OS=Homo sapiens GN=ANAPC7 PE=4 SV=1;;SEQ_SET: GRANTA; ORIG_REF: NP_057322;	702.8	697.6	755.6	701.1	762.5	738.4	1325
>tr|A8KAK5|A8KAK5|1 SEQ_SET: UNI; ORIG_REF: tr|A8KAK5|A8KAK5_HUMAN; cDNA FLJ77399, highly similar to Homo sapiens cofactor required for Sp1 transcriptional activation, subunit 2, 150kDa (CRSP2), mRNA OS=Homo sapiens PE=2 SV=1	294.9	291	311.4	304.8	301.2	313.7	6804
>tr|A0A087X1Z3|A0A087X1Z3|1 SEQ_SET: UNI; ORIG_REF: tr|A0A087X1Z3|A0A087X1Z3_HUMAN; Proteasome activator complex subunit 2 OS=Homo sapiens GN=PSME2 PE=1 SV=1	1565	1993.1	1589	2063.1	1535.6	2006.4	4125
>NP_055177_1|1 SEQ_SET: GRANTA; ORIG_REF: NP_055177_1_M/T;	992.4	966.6	992.1	977.6	1060.1	1018.8	187
>sp|P37837|TALDO|1 SEQ_SET: UNI; ORIG_REF: sp|P37837|TALDO_HUMAN; Transaldolase OS=Homo sapiens GN=TALDO1 PE=1 SV=2;;SEQ_SET: GRANTA; ORIG_REF: NP_006746;	2522.1	2545.6	2473.2	2492.1	2335.2	2437.7	6242
>tr|A0A024R7I5|A0A024R7I5|1 SEQ_SET: UNI; ORIG_REF: sp|Q9NXH9|TRM1_HUMAN; tRNA (guanine(26)-N(2))-dimethyltransferase OS=Homo sapiens GN=TRMT1 PE=1 SV=1;;SEQ_SET: UNI; ORIG_REF: tr|A0A024R7I5|A0A024R7I5_HUMAN; TRM1 tRNA methyltransferase 1 homolog (S. cerevisiae), isoform CRA_c OS=Homo sapiens GN=TRMT1 PE=4 SV=1;;SEQ_SET: GRANTA; ORIG_REF: NP_001129507; ;;SEQ_SET: GRANTA; ORIG_REF: NP_060192;	392.3	457.9	424.8	441.9	431.1	465.3	1093
>XP|5958 SEQ_SET: GRANTA; ORIG_REF: XP_005260639;	975.1	987.6	1050.2	1028.4	1002.1	1002.6	4920
>tr|Q05D26|Q05D26|1 SEQ_SET: UNI; ORIG_REF: tr|Q05D26|Q05D26_HUMAN; BLK protein (Fragment) OS=Homo sapiens GN=BLK PE=2 SV=1	465.7	428	401	426.9	392.2	386.8	632
>tr|B4DN31|B4DN31|1 SEQ_SET: UNI; ORIG_REF: tr|B4DN31|B4DN31_HUMAN; cDNA FLJ55809 OS=Homo sapiens PE=2 SV=1	990.3	1002.6	1029.4	1031.7	979.3	1040.5	2853
>tr|D3DWY7|D3DWY7|1 SEQ_SET: UNI; ORIG_REF: tr|D3DWY7|D3DWY7_HUMAN; von Hippel-Lindau binding protein 1, isoform CRA_b OS=Homo sapiens GN=VBP1 PE=4 SV=1	1540.9	1588.4	1540.2	1532.5	1510	1533.2	5995
>sp|Q9NVM9|ASUN|1 SEQ_SET: UNI; ORIG_REF: sp|Q9NVM9|ASUN_HUMAN; Protein asunder homolog OS=Homo sapiens GN=ASUN PE=1 SV=2;;SEQ_SET: GRANTA; ORIG_REF: NP_060634; ;;SEQ_SET: GRANTA; ORIG_REF: XP_006719169;	501.4	530.9	515.7	534.4	534	573.9	6872
>NP|8220 SEQ_SET: GRANTA; ORIG_REF: NP_055186;	566.4	543.9	626.7	598.5	633.1	584	4838
>NP|4755 SEQ_SET: GRANTA; ORIG_REF: NP_001193665;	637.8	666.7	643.9	659.8	626.4	680.4	4083
>NP|2087 SEQ_SET: GRANTA; ORIG_REF: NP_001135888;	1497.2	1535	1580	1606.7	1576.3	1615.1	5311
>sp|Q8IYD1|ERF3B|1 SEQ_SET: UNI; ORIG_REF: sp|Q8IYD1|ERF3B_HUMAN; Eukaryotic peptide chain release factor GTP-binding subunit ERF3B OS=Homo sapiens GN=GSPT2 PE=1 SV=2;;SEQ_SET: GRANTA; ORIG_REF: NP_060564;	138.5	129.9	135.9	143.5	150.6	148.7	6025
>NP|7364 SEQ_SET: GRANTA; ORIG_REF: NP_001273685;	344.4	349	360.1	372.5	359.5	369.6	2022
>tr|A0A096LPI6|A0A096LPI6|1 SEQ_SET: UNI; ORIG_REF: tr|A0A096LPI6|A0A096LPI6_HUMAN; Uncharacterized protein OS=Homo sapiens PE=4 SV=1	759.9	830.2	682.5	763.4	765.6	828.8	2073
>sp|P51665|PSMD7|1 SEQ_SET: UNI; ORIG_REF: sp|P51665|PSMD7_HUMAN; 26S proteasome non-ATPase regulatory subunit 7 OS=Homo sapiens GN=PSMD7 PE=1 SV=2;;SEQ_SET: GRANTA; ORIG_REF: NP_002802;	647.8	667.1	721.8	720.5	709	707.9	2169
>tr|H0UI80|H0UI80|1 SEQ_SET: UNI; ORIG_REF: tr|H0UI80|H0UI80_HUMAN; Negative elongation factor C/D OS=Homo sapiens GN=TH1L PE=1 SV=1;;SEQ_SET: GRANTA; ORIG_REF: NP_945327;	826.1	875.8	829.8	851.5	827.8	837.3	5004
>sp|Q96FS4|SIPA1|1 SEQ_SET: UNI; ORIG_REF: sp|Q96FS4|SIPA1_HUMAN; Signal-induced proliferation-associated protein 1 OS=Homo sapiens GN=SIPA1 PE=1 SV=1;;SEQ_SET: GRANTA; ORIG_REF: NP_006738; ;;SEQ_SET: GRANTA; ORIG_REF: NP_694985; ;;SEQ_SET: GRANTA; ORIG_REF: XP_005274246;	529.9	533.7	522.9	508.2	495.7	519.8	5754
>tr|A0A024QZF1|A0A024QZF1|1 SEQ_SET: UNI; ORIG_REF: sp|P37198|NUP62_HUMAN; Nuclear pore glycoprotein p62 OS=Homo sapiens GN=NUP62 PE=1 SV=3;;SEQ_SET: UNI; ORIG_REF: tr|A0A024QZF1|A0A024QZF1_HUMAN; HCG19665, isoform CRA_a OS=Homo sapiens GN=hCG_19665 PE=4 SV=1;;SEQ_SET: GRANTA; ORIG_REF: NP_001180286; ;;SEQ_SET: GRANTA; ORIG_REF: NP_036478; ;;SEQ_SET: GRANTA; ORIG_REF: NP_057637; ;;SEQ_SET: GRANTA…	608.1	660.2	615.2	655.6	574.9	600.7	5183
>NP|1772 SEQ_SET: GRANTA; ORIG_REF: NP_001127703;	548.6	550	508.4	495.2	557.9	533.1	1626
>tr|A0A024R9G4|A0A024R9G4|1 SEQ_SET: UNI; ORIG_REF: sp|Q9NUQ9|FA49B_HUMAN; Protein FAM49B OS=Homo sapiens GN=FAM49B PE=1 SV=1;;SEQ_SET: UNI; ORIG_REF: tr|A0A024R9G4|A0A024R9G4_HUMAN; Family with sequence similarity 49, member B, isoform CRA_a OS=Homo sapiens GN=FAM49B PE=4 SV=1;;SEQ_SET: GRANTA; ORIG_REF: NP_001243692; ;;SEQ_SET: GRANTA; ORIG_REF: NP_057707;	870	852.9	764.7	784.8	821.3	810.6	4965
>tr|Q5U5J2|Q5U5J2|1 SEQ_SET: UNI; ORIG_REF: tr|Q5U5J2|Q5U5J2_HUMAN; CSNK2A1 protein OS=Homo sapiens GN=CSNK2A1 PE=1 SV=1	753.3	760.9	864.3	821.9	781	810.1	2693
>XP|1655 SEQ_SET: GRANTA; ORIG_REF: XP_005247003;	726.9	747.2	739.6	784.4	718.8	746.9	6257
>tr|Q59GW7|Q59GW7|1 SEQ_SET: UNI; ORIG_REF: tr|Q59GW7|Q59GW7_HUMAN; Replication factor C 5 isoform 1 variant (Fragment) OS=Homo sapiens PE=2 SV=1	893.9	764.2	859.5	818.4	831	800.3	2794
>XP|14790 SEQ_SET: GRANTA; ORIG_REF: XP_006717130;	513.4	460.5	538.4	492.6	528.2	491.5	3933
>tr|A0A024RD82|A0A024RD82|1 SEQ_SET: UNI; ORIG_REF: sp|P22033|MUTA_HUMAN; Methylmalonyl-CoA mutase, mitochondrial OS=Homo sapiens GN=MUT PE=1 SV=4;;SEQ_SET: UNI; ORIG_REF: tr|A0A024RD82|A0A024RD82_HUMAN; Methylmalonyl Coenzyme A mutase, isoform CRA_a OS=Homo sapiens GN=MUT PE=4 SV=1;;SEQ_SET: GRANTA; ORIG_REF: NP_000246; ;;SEQ_SET: GRANTA; ORIG_REF: XP_005249200;	883.1	900.5	742.8	783.7	806.8	800.5	5137
>tr|W5ZR30|W5ZR30|1 SEQ_SET: UNI; ORIG_REF: sp|Q9UGU0|TCF20_HUMAN; Transcription factor 20 OS=Homo sapiens GN=TCF20 PE=1 SV=3;;SEQ_SET: UNI; ORIG_REF: tr|W5ZR30|W5ZR30_HUMAN; Transcription factor 20 OS=Homo sapiens GN=TCF20 PE=2 SV=1;;SEQ_SET: GRANTA; ORIG_REF: NP_005641; ;;SEQ_SET: GRANTA; ORIG_REF: XP_005261779; ;;SEQ_SET: GRANTA; ORIG_REF: XP_005277012; ;;SEQ_SET: GRANTA; ORIG_REF: XP_00672437…	550.7	645.9	636.4	620.2	626.4	662.2	1291
>NP|5715 SEQ_SET: GRANTA; ORIG_REF: NP_001244946; ;;SEQ_SET: GRANTA; ORIG_REF: NP_001244947; ;;SEQ_SET: GRANTA; ORIG_REF: NP_758962;	720.6	649.9	737.8	701	765.2	687.2	547
>sp|Q6FI81|CPIN1|1 SEQ_SET: UNI; ORIG_REF: sp|Q6FI81|CPIN1_HUMAN; Anamorsin OS=Homo sapiens GN=CIAPIN1 PE=1 SV=2;;SEQ_SET: GRANTA; ORIG_REF: NP_064709;	794.3	848.4	778.6	798.3	785.4	806.6	6746
>sp|Q9Y618|NCOR2|1 SEQ_SET: UNI; ORIG_REF: sp|Q9Y618|NCOR2_HUMAN; Nuclear receptor corepressor 2 OS=Homo sapiens GN=NCOR2 PE=1 SV=2	409.6	417.5	430.6	383.1	430	389.7	1459
>NP_078994_382|1 SEQ_SET: GRANTA; ORIG_REF: NP_078994_382_E/Q;	688.7	645.7	685.1	633.6	631	611	6423
>sp|O00425|IF2B3|1 SEQ_SET: UNI; ORIG_REF: sp|O00425|IF2B3_HUMAN; Insulin-like growth factor 2 mRNA-binding protein 3 OS=Homo sapiens GN=IGF2BP3 PE=1 SV=2;;SEQ_SET: GRANTA; ORIG_REF: NP_006538;	812	797.7	819.3	819.9	778.8	818.5	4109
>tr|A0A024RBB9|A0A024RBB9|1 SEQ_SET: UNI; ORIG_REF: sp|Q9Y2U8|MAN1_HUMAN; Inner nuclear membrane protein Man1 OS=Homo sapiens GN=LEMD3 PE=1 SV=2;;SEQ_SET: UNI; ORIG_REF: tr|A0A024RBB9|A0A024RBB9_HUMAN; LEM domain containing 3, isoform CRA_a OS=Homo sapiens GN=LEMD3 PE=4 SV=1;;SEQ_SET: GRANTA; ORIG_REF: NP_055134;	448.1	464.1	313.1	399.4	451	445.8	2209
>tr|A8K8Z3|A8K8Z3|1 SEQ_SET: UNI; ORIG_REF: tr|A8K8Z3|A8K8Z3_HUMAN; cDNA FLJ77613, highly similar to Homo sapiens tousled-like kinase 1 (TLK1), mRNA OS=Homo sapiens PE=2 SV=1	769.5	807.9	782.1	744.5	707.4	763.5	594
>tr|A0A068F7M9|A0A068F7M9|1 SEQ_SET: UNI; ORIG_REF: tr|A0A068F7M9|A0A068F7M9_HUMAN; FH1/FH2 domain-containing protein 1 variant OS=Homo sapiens GN=FHOD1 PE=2 SV=1;;SEQ_SET: GRANTA; ORIG_REF: XP_005255966;	449	431.3	449.6	443.2	447.5	463.6	2971
>tr|D3DW85|D3DW85|1 SEQ_SET: UNI; ORIG_REF: tr|D3DW85|D3DW85_HUMAN; Iron-responsive element binding protein 2, isoform CRA_a OS=Homo sapiens GN=IREB2 PE=4 SV=1;;SEQ_SET: GRANTA; ORIG_REF: NP_004127_580_I/T;	469.3	507	507.4	537.2	493.3	526.5	1406
>sp|Q8IU85|KCC1D|1 SEQ_SET: UNI; ORIG_REF: sp|Q8IU85|KCC1D_HUMAN; Calcium/calmodulin-dependent protein kinase type 1D OS=Homo sapiens GN=CAMK1D PE=1 SV=1;;SEQ_SET: GRANTA; ORIG_REF: NP_705718;	740.6	681.6	795.9	679.2	761.1	728.7	1011
>tr|A0A024RBS2|A0A024RBS2|1 SEQ_SET: UNI; ORIG_REF: sp|P05388|RLA0_HUMAN; 60S acidic ribosomal protein P0 OS=Homo sapiens GN=RPLP0 PE=1 SV=1;;SEQ_SET: UNI; ORIG_REF: tr|A0A024RBS2|A0A024RBS2_HUMAN; Ribosomal protein, large, P0, isoform CRA_b OS=Homo sapiens GN=RPLP0 PE=3 SV=1;;SEQ_SET: GRANTA; ORIG_REF: NP_000993; ;;SEQ_SET: GRANTA; ORIG_REF: NP_444505;	1931.9	1875.3	1943.7	1954.4	1865.2	1871.4	391
>sp|Q15785|TOM34|1 SEQ_SET: UNI; ORIG_REF: sp|Q15785|TOM34_HUMAN; Mitochondrial import receptor subunit TOM34 OS=Homo sapiens GN=TOMM34 PE=1 SV=2;;SEQ_SET: GRANTA; ORIG_REF: NP_006800;	758.4	760.9	845.5	761.7	883.2	822.8	1679
>tr|J3KMZ8|J3KMZ8|1 SEQ_SET: UNI; ORIG_REF: tr|J3KMZ8|J3KMZ8_HUMAN; Zinc finger protein ubi-d4 OS=Homo sapiens GN=DPF2 PE=1 SV=1;;SEQ_SET: GRANTA; ORIG_REF: XP_005274206;	410	376	406.9	397.4	386.5	405.2	2751
>tr|A4D177|A4D177|1 SEQ_SET: UNI; ORIG_REF: sp|Q13185|CBX3_HUMAN; Chromobox protein homolog 3 OS=Homo sapiens GN=CBX3 PE=1 SV=4;;SEQ_SET: UNI; ORIG_REF: tr|A4D177|A4D177_HUMAN; Chromobox homolog 3 (HP1 gamma homolog, Drosophila) OS=Homo sapiens GN=CBX3 PE=4 SV=1;;SEQ_SET: GRANTA; ORIG_REF: NP_009207; ;;SEQ_SET: GRANTA; ORIG_REF: NP_057671; ;;SEQ_SET: GRANTA; ORIG_REF: XP_005249668;	3477.8	3572.1	3460.2	3510.2	3335.1	3275.6	20
>NP_076970_182|1 SEQ_SET: GRANTA; ORIG_REF: NP_076970_182_L/V;	786	783.2	754.9	757.6	776.6	792.3	5065
>sp|O95453|PARN|1 SEQ_SET: UNI; ORIG_REF: sp|O95453|PARN_HUMAN; Poly(A)-specific ribonuclease PARN OS=Homo sapiens GN=PARN PE=1 SV=1;;SEQ_SET: GRANTA; ORIG_REF: NP_002573;	770.6	849	787.2	825.2	739.4	781.3	7173
>tr|B2R713|B2R713|1 SEQ_SET: UNI; ORIG_REF: tr|B2R713|B2R713_HUMAN; cDNA, FLJ93224 OS=Homo sapiens PE=2 SV=1	512.6	510.3	477.5	525.1	506	550.6	5037
>tr|G3V1A6|G3V1A6|1 SEQ_SET: UNI; ORIG_REF: tr|G3V1A6|G3V1A6_HUMAN; Gasdermin domain containing 1, isoform CRA_d OS=Homo sapiens GN=GSDMD PE=1 SV=1	262.1	289.1	257.1	275.2	256.5	278.9	6738
>sp|Q9P287|BCCIP|1 SEQ_SET: UNI; ORIG_REF: sp|Q9P287|BCCIP_HUMAN; BRCA2 and CDKN1A-interacting protein OS=Homo sapiens GN=BCCIP PE=1 SV=1;;SEQ_SET: GRANTA; ORIG_REF: NP_510868;	768.5	768.8	827.8	798.1	803.4	799.9	5233
>sp|Q5TFE4|NT5D1|1 SEQ_SET: UNI; ORIG_REF: sp|Q5TFE4|NT5D1_HUMAN; 5'-nucleotidase domain-containing protein 1 OS=Homo sapiens GN=NT5DC1 PE=1 SV=1;;SEQ_SET: GRANTA; ORIG_REF: NP_689942;	908.3	855.8	903.1	877.4	911	881.4	6135
>tr|A0A024R072|A0A024R072|1 SEQ_SET: UNI; ORIG_REF: sp|Q96S94|CCNL2_HUMAN; Cyclin-L2 OS=Homo sapiens GN=CCNL2 PE=1 SV=1;;SEQ_SET: UNI; ORIG_REF: tr|A0A024R072|A0A024R072_HUMAN; Cyclin L2, isoform CRA_c OS=Homo sapiens GN=CCNL2 PE=3 SV=1;;SEQ_SET: GRANTA; ORIG_REF: NP_112199;	248.3	245.4	243.8	265.7	242.7	263.6	775
>tr|A0A024RAS5|A0A024RAS5|1 SEQ_SET: UNI; ORIG_REF: sp|P52566|GDIR2_HUMAN; Rho GDP-dissociation inhibitor 2 OS=Homo sapiens GN=ARHGDIB PE=1 SV=3;;SEQ_SET: UNI; ORIG_REF: tr|A0A024RAS5|A0A024RAS5_HUMAN; Rho GDP dissociation inhibitor (GDI) beta, isoform CRA_a OS=Homo sapiens GN=ARHGDIB PE=4 SV=1;;SEQ_SET: GRANTA; ORIG_REF: NP_001166;	3309.8	2916.1	3139.8	2888.7	3110.1	2784.4	3488
>sp|P61163|ACTZ|1 SEQ_SET: UNI; ORIG_REF: sp|P61163|ACTZ_HUMAN; Alpha-centractin OS=Homo sapiens GN=ACTR1A PE=1 SV=1;;SEQ_SET: GRANTA; ORIG_REF: NP_005727;	1279.8	1126.1	1389	1212	1354	1146.9	2600
>sp|Q10471|GALT2|1 SEQ_SET: UNI; ORIG_REF: sp|Q10471|GALT2_HUMAN; Polypeptide N-acetylgalactosaminyltransferase 2 OS=Homo sapiens GN=GALNT2 PE=1 SV=1;;SEQ_SET: GRANTA; ORIG_REF: NP_004472;	962.8	1037.9	837	1024.7	949.8	1043.9	1105
>XP|10001 SEQ_SET: GRANTA; ORIG_REF: XP_005273614;	313.5	290.2	327.2	314	318.1	317.3	1307
>sp|O14745|NHRF1|1 SEQ_SET: UNI; ORIG_REF: sp|O14745|NHRF1_HUMAN; Na(+)/H(+) exchange regulatory cofactor NHE-RF1 OS=Homo sapiens GN=SLC9A3R1 PE=1 SV=4;;SEQ_SET: GRANTA; ORIG_REF: NP_004243;	1124.3	1142.8	1247.7	1161.7	1264.1	1204.6	2445
>sp|Q8NFW8|NEUA|1 SEQ_SET: UNI; ORIG_REF: sp|Q8NFW8|NEUA_HUMAN; N-acylneuraminate cytidylyltransferase OS=Homo sapiens GN=CMAS PE=1 SV=2;;SEQ_SET: GRANTA; ORIG_REF: NP_061156;	533.1	497.2	512.5	523	522.3	525.4	1686
>sp|Q15404|RSU1|1 SEQ_SET: UNI; ORIG_REF: sp|Q15404|RSU1_HUMAN; Ras suppressor protein 1 OS=Homo sapiens GN=RSU1 PE=1 SV=3;;SEQ_SET: GRANTA; ORIG_REF: NP_036557;	1028	987.5	1108.9	1075.2	1112.1	1010.4	3112
>tr|A0A024R6L5|A0A024R6L5|1 SEQ_SET: UNI; ORIG_REF: sp|Q9NUW8|TYDP1_HUMAN; Tyrosyl-DNA phosphodiesterase 1 OS=Homo sapiens GN=TDP1 PE=1 SV=2;;SEQ_SET: UNI; ORIG_REF: tr|A0A024R6L5|A0A024R6L5_HUMAN; Tyrosyl-DNA phosphodiesterase 1, isoform CRA_a OS=Homo sapiens GN=TDP1 PE=4 SV=1;;SEQ_SET: GRANTA; ORIG_REF: NP_001008744; ;;SEQ_SET: GRANTA; ORIG_REF: NP_060789; ;;SEQ_SET: GRANTA; ORIG_REF: XP_005267…	612.4	650.4	652.1	616.3	596.4	592.7	5583
>XP|3673 SEQ_SET: GRANTA; ORIG_REF: XP_005253236;	578.2	560.3	617.6	547	557.7	568.7	3929
>XP|13518 SEQ_SET: GRANTA; ORIG_REF: XP_006715037;	93	85.3	90.3	92.8	98.7	88.2	6857
>XP|4672 SEQ_SET: GRANTA; ORIG_REF: XP_005256407;	719.6	673.3	738.7	690.5	781.9	699.9	2411
>sp|Q9BQ04|RBM4B|1 SEQ_SET: UNI; ORIG_REF: sp|Q9BQ04|RBM4B_HUMAN; RNA-binding protein 4B OS=Homo sapiens GN=RBM4B PE=1 SV=1;;SEQ_SET: GRANTA; ORIG_REF: NP_113680;	1375.6	1408.7	1344.5	1383.3	1302.3	1368.7	317
>sp|Q99567|NUP88|1 SEQ_SET: UNI; ORIG_REF: sp|Q99567|NUP88_HUMAN; Nuclear pore complex protein Nup88 OS=Homo sapiens GN=NUP88 PE=1 SV=2;;SEQ_SET: GRANTA; ORIG_REF: NP_002523;	1132.9	1136.9	1154.5	1157.4	1123.2	1161.5	453
>tr|Q8WUV3|Q8WUV3|1 SEQ_SET: UNI; ORIG_REF: tr|Q8WUV3|Q8WUV3_HUMAN; PRMT3 protein (Fragment) OS=Homo sapiens GN=PRMT3 PE=2 SV=1	732.2	739.6	707.7	694.6	677.1	703.7	4888
>XP|9654 SEQ_SET: GRANTA; ORIG_REF: XP_005272318;	662.6	615.1	664.5	621.4	656	573.9	7457
>sp|Q8WXF1|PSPC1|1 SEQ_SET: UNI; ORIG_REF: sp|Q8WXF1|PSPC1_HUMAN; Paraspeckle component 1 OS=Homo sapiens GN=PSPC1 PE=1 SV=1;;SEQ_SET: GRANTA; ORIG_REF: NP_001035879; ;;SEQ_SET: GRANTA; ORIG_REF: XP_006719907;	1202.1	1128.2	1173.9	1153.6	1070.3	1080.5	2291
>sp|O75489|NDUS3|1 SEQ_SET: UNI; ORIG_REF: sp|O75489|NDUS3_HUMAN; NADH dehydrogenase [ubiquinone] iron-sulfur protein 3, mitochondrial OS=Homo sapiens GN=NDUFS3 PE=1 SV=1;;SEQ_SET: GRANTA; ORIG_REF: NP_004542;	613.7	639.1	609.6	630.5	579.6	634.3	3916
>sp|Q9NX46|ARHL2|1 SEQ_SET: UNI; ORIG_REF: sp|Q9NX46|ARHL2_HUMAN; Poly(ADP-ribose) glycohydrolase ARH3 OS=Homo sapiens GN=ADPRHL2 PE=1 SV=1;;SEQ_SET: GRANTA; ORIG_REF: NP_060295;	522.3	551.7	548.5	576.4	521.3	576.5	5082
>sp|Q9BYG3|MK67I|1 SEQ_SET: UNI; ORIG_REF: sp|Q9BYG3|MK67I_HUMAN; MKI67 FHA domain-interacting nucleolar phosphoprotein OS=Homo sapiens GN=NIFK PE=1 SV=1;;SEQ_SET: GRANTA; ORIG_REF: NP_115766;	1233.2	1301.3	1349.4	1296.4	1222.8	1288.2	3797
>tr|A0A024QZD5|A0A024QZD5|1 SEQ_SET: UNI; ORIG_REF: sp|P08621|RU17_HUMAN; U1 small nuclear ribonucleoprotein 70 kDa OS=Homo sapiens GN=SNRNP70 PE=1 SV=2;;SEQ_SET: UNI; ORIG_REF: tr|A0A024QZD5|A0A024QZD5_HUMAN; Small nuclear ribonucleoprotein 70kDa polypeptide (RNP antigen), isoform CRA_b OS=Homo sapiens GN=SNRP70 PE=4 SV=1;;SEQ_SET: GRANTA; ORIG_REF: NP_003080;	1926.4	1920.9	1866.4	1814.9	1809.2	1744.8	350
>sp|Q96AG4|LRC59|1 SEQ_SET: UNI; ORIG_REF: sp|Q96AG4|LRC59_HUMAN; Leucine-rich repeat-containing protein 59 OS=Homo sapiens GN=LRRC59 PE=1 SV=1;;SEQ_SET: GRANTA; ORIG_REF: NP_060979;	1826.1	1663.8	1181.6	1418.5	1778.9	1676.2	2327
>NP_659731_94|1 SEQ_SET: GRANTA; ORIG_REF: NP_659731_94_R/L;	390.3	371.5	355.1	350.7	355.1	361.6	1247
>sp|P50502|F10A1|1 SEQ_SET: UNI; ORIG_REF: sp|P50502|F10A1_HUMAN; Hsc70-interacting protein OS=Homo sapiens GN=ST13 PE=1 SV=2;;SEQ_SET: GRANTA; ORIG_REF: NP_003923;	2615.3	2615.2	2691.6	2617.3	2715	2732.8	3170
>sp|P33981|TTK|1 SEQ_SET: UNI; ORIG_REF: sp|P33981|TTK_HUMAN; Dual specificity protein kinase TTK OS=Homo sapiens GN=TTK PE=1 SV=2;;SEQ_SET: GRANTA; ORIG_REF: NP_003309;	516	541.7	569.8	559.4	585.7	575.8	7801
>NP_061874_317|1 SEQ_SET: GRANTA; ORIG_REF: NP_061874_317_I/V;	346.3	503.9	400	488.9	344.6	487	7153
>sp|Q13535|ATR|1 SEQ_SET: UNI; ORIG_REF: sp|Q13535|ATR_HUMAN; Serine/threonine-protein kinase ATR OS=Homo sapiens GN=ATR PE=1 SV=3;;SEQ_SET: GRANTA; ORIG_REF: NP_001175;	434	443	454.7	465	407.4	452.8	7250
>sp|P08397|HEM3|1 SEQ_SET: UNI; ORIG_REF: sp|P08397|HEM3_HUMAN; Porphobilinogen deaminase OS=Homo sapiens GN=HMBS PE=1 SV=2;;SEQ_SET: GRANTA; ORIG_REF: NP_000181;	865.9	808.7	809.7	782.7	828	844.5	7189
>NP_002964_107|1 SEQ_SET: GRANTA; ORIG_REF: NP_002964_107_L/V;	685.6	673.4	701.6	687.6	711.8	694.9	4683
>tr|E5KMT5|E5KMT5|1 SEQ_SET: UNI; ORIG_REF: sp|Q9Y606|TRUA_HUMAN; tRNA pseudouridine synthase A, mitochondrial OS=Homo sapiens GN=PUS1 PE=1 SV=3;;SEQ_SET: UNI; ORIG_REF: tr|E5KMT5|E5KMT5_HUMAN; tRNA pseudouridine synthase OS=Homo sapiens PE=3 SV=1;;SEQ_SET: GRANTA; ORIG_REF: NP_079491;	1135.5	1150	1079.2	1053.3	1126.9	1077.1	423
>tr|Q53HQ0|Q53HQ0|1 SEQ_SET: UNI; ORIG_REF: tr|Q53HQ0|Q53HQ0_HUMAN; Flotillin 1 variant (Fragment) OS=Homo sapiens PE=2 SV=1	415.9	394.9	351.9	366.8	401	393.9	2460
>sp|Q03518|TAP1|1 SEQ_SET: UNI; ORIG_REF: sp|Q03518|TAP1_HUMAN; Antigen peptide transporter 1 OS=Homo sapiens GN=TAP1 PE=1 SV=2;;SEQ_SET: GRANTA; ORIG_REF: NP_000584;	530.7	1048.2	399.5	932.6	592.7	1074.3	1906
>NP|4534 SEQ_SET: GRANTA; ORIG_REF: NP_001189472;	36	30.8	34.8	37.2	31.9	28.7	809
>XP|18841 SEQ_SET: GRANTA; ORIG_REF: XP_006723720;	638.3	646.1	577.2	607	609.8	654.8	6974
>NP_001002814_1185|1 SEQ_SET: GRANTA; ORIG_REF: NP_001002814_1185_M/T;	594.5	638.1	602.9	605.8	582	624.4	3595
>tr|A0A024RA25|A0A024RA25|1 SEQ_SET: UNI; ORIG_REF: sp|Q9NZW5|MPP6_HUMAN; MAGUK p55 subfamily member 6 OS=Homo sapiens GN=MPP6 PE=1 SV=2;;SEQ_SET: UNI; ORIG_REF: tr|A0A024RA25|A0A024RA25_HUMAN; Membrane protein, palmitoylated 6 (MAGUK p55 subfamily member 6), isoform CRA_c OS=Homo sapiens GN=MPP6 PE=4 SV=1;;SEQ_SET: GRANTA; ORIG_REF: NP_057531; ;;SEQ_SET: GRANTA; ORIG_REF: XP_006715801; ;;SEQ_SET…	508.9	462.4	500.1	506.5	540.5	539.6	1238
>tr|A8K940|A8K940|1 SEQ_SET: UNI; ORIG_REF: tr|A8K940|A8K940_HUMAN; cDNA FLJ77630, highly similar to Homo sapiens BPY2 interacting protein 1, mRNA OS=Homo sapiens PE=2 SV=1;;SEQ_SET: GRANTA; ORIG_REF: NP_060644_411_S/C;	475	469.9	492.4	501.2	502.9	477	5830
>XP|15709 SEQ_SET: GRANTA; ORIG_REF: XP_006718596;	647.9	603.7	699.3	627.7	732.5	579.7	2527
>tr|Q549N5|Q549N5|1 SEQ_SET: UNI; ORIG_REF: sp|Q9Y5M8|SRPRB_HUMAN; Signal recognition particle receptor subunit beta OS=Homo sapiens GN=SRPRB PE=1 SV=3;;SEQ_SET: UNI; ORIG_REF: tr|Q549N5|Q549N5_HUMAN; Signal recognition particle receptor beta subunit OS=Homo sapiens GN=SRPRB PE=2 SV=1;;SEQ_SET: GRANTA; ORIG_REF: NP_067026;	15.2	18.4	11.1	14.1	15.4	17.6	1159
>tr|A8KA82|A8KA82|1 SEQ_SET: UNI; ORIG_REF: sp|Q13217|DNJC3_HUMAN; DnaJ homolog subfamily C member 3 OS=Homo sapiens GN=DNAJC3 PE=1 SV=1;;SEQ_SET: UNI; ORIG_REF: tr|A8KA82|A8KA82_HUMAN; DnaJ (Hsp40) homolog, subfamily C, member 3 OS=Homo sapiens GN=DNAJC3 PE=2 SV=1;;SEQ_SET: GRANTA; ORIG_REF: NP_006251;	435.4	457.9	441.4	438.4	464.1	472	1179
>sp|A4D1E9|GTPBA|1 SEQ_SET: UNI; ORIG_REF: sp|A4D1E9|GTPBA_HUMAN; GTP-binding protein 10 OS=Homo sapiens GN=GTPBP10 PE=1 SV=1;;SEQ_SET: GRANTA; ORIG_REF: NP_149098;	583.5	595	512.2	523.2	537.6	526.5	5574
>sp|Q9UJA5|TRM6|1 SEQ_SET: UNI; ORIG_REF: sp|Q9UJA5|TRM6_HUMAN; tRNA (adenine(58)-N(1))-methyltransferase non-catalytic subunit TRM6 OS=Homo sapiens GN=TRMT6 PE=1 SV=1;;SEQ_SET: GRANTA; ORIG_REF: NP_057023;	533.1	571.6	559.6	545.9	559.1	580.3	4795
>tr|A4D1Z4|A4D1Z4|1 SEQ_SET: UNI; ORIG_REF: tr|A4D1Z4|A4D1Z4_HUMAN; KIAA0415 gene product OS=Homo sapiens GN=KIAA0415 PE=4 SV=1	534.2	547.3	528.1	571.9	511.5	575.5	2302
>sp|Q92520|FAM3C|1 SEQ_SET: UNI; ORIG_REF: sp|Q92520|FAM3C_HUMAN; Protein FAM3C OS=Homo sapiens GN=FAM3C PE=1 SV=1;;SEQ_SET: GRANTA; ORIG_REF: NP_001035109; ;;SEQ_SET: GRANTA; ORIG_REF: NP_055703;	850	885.2	673.8	784.2	772.4	830	1214
>NP_055157_290|1 SEQ_SET: GRANTA; ORIG_REF: NP_055157_290_P/A;	535.2	584.5	472.1	537.2	543.2	553.3	6571
>tr|B4E2S3|B4E2S3|1 SEQ_SET: UNI; ORIG_REF: tr|B4E2S3|B4E2S3_HUMAN; cDNA FLJ56561 OS=Homo sapiens PE=2 SV=1	750.4	708.2	586	632.2	761.6	736.7	7104
>tr|A0A060CZ20|A0A060CZ20|1 SEQ_SET: UNI; ORIG_REF: tr|A0A060CZ20|A0A060CZ20_HUMAN; MHC class I antigen OS=Homo sapiens GN=HLA-A PE=3 SV=1	1140.4	1439.9	761.1	1222.6	1064.8	1429.1	5627
>XP|3093 SEQ_SET: GRANTA; ORIG_REF: XP_005251530;	418.3	453.8	453.1	479.4	497.8	463.7	2542
>sp|P83436|COG7|1 SEQ_SET: UNI; ORIG_REF: sp|P83436|COG7_HUMAN; Conserved oligomeric Golgi complex subunit 7 OS=Homo sapiens GN=COG7 PE=1 SV=1;;SEQ_SET: GRANTA; ORIG_REF: NP_705831;	465.2	465.1	449.5	475.3	452.2	495.2	34
>tr|A0A024R7W9|A0A024R7W9|1 SEQ_SET: UNI; ORIG_REF: sp|Q92905|CSN5_HUMAN; COP9 signalosome complex subunit 5 OS=Homo sapiens GN=COPS5 PE=1 SV=4;;SEQ_SET: UNI; ORIG_REF: tr|A0A024R7W9|A0A024R7W9_HUMAN; COP9 constitutive photomorphogenic homolog subunit 5 (Arabidopsis), isoform CRA_a OS=Homo sapiens GN=COPS5 PE=4 SV=1;;SEQ_SET: GRANTA; ORIG_REF: NP_006828;	937.5	839.6	1027.6	914.7	997.3	928.4	6901
>tr|A8K6D2|A8K6D2|1 SEQ_SET: UNI; ORIG_REF: tr|A8K6D2|A8K6D2_HUMAN; cDNA FLJ76620, highly similar to Homo sapiens C2f protein (C2F), mRNA OS=Homo sapiens PE=2 SV=1	898.3	799.9	1008.5	896.3	978.9	886.7	4691
>NP_055385_355|1 SEQ_SET: GRANTA; ORIG_REF: NP_055385_355_S/R;	859.6	808.8	870.1	841.4	881.7	828	2568
>sp|Q9NQS1|AVEN|1 SEQ_SET: UNI; ORIG_REF: sp|Q9NQS1|AVEN_HUMAN; Cell death regulator Aven OS=Homo sapiens GN=AVEN PE=1 SV=1;;SEQ_SET: GRANTA; ORIG_REF: NP_065104;	539.2	529.6	523.1	532	505.1	502.9	3042
>tr|A0MNP2|A0MNP2|1 SEQ_SET: UNI; ORIG_REF: sp|Q96DI7|SNR40_HUMAN; U5 small nuclear ribonucleoprotein 40 kDa protein OS=Homo sapiens GN=SNRNP40 PE=1 SV=1;;SEQ_SET: UNI; ORIG_REF: tr|A0MNP2|A0MNP2_HUMAN; CDW11/WDR57 OS=Homo sapiens GN=WDR57 PE=2 SV=1;;SEQ_SET: GRANTA; ORIG_REF: NP_004805;	972.8	1013.5	1025.4	1012.4	936.4	997.5	715
>XP|14864 SEQ_SET: GRANTA; ORIG_REF: XP_006717242;	241.3	287.5	283.1	265.9	260.5	266.3	7517
>NP_067026_9|1 SEQ_SET: GRANTA; ORIG_REF: NP_067026_9_V/L;	1081.8	1004.7	678.3	856.7	1067.8	1067.5	1445
>NP_000526_470|1 SEQ_SET: GRANTA; ORIG_REF: NP_000526_470_P/S;	368.5	388.7	386.3	346.5	360	348.3	3624
>tr|V9HW25|V9HW25|1 SEQ_SET: UNI; ORIG_REF: tr|V9HW25|V9HW25_HUMAN; Epididymis secretory protein Li 273 OS=Homo sapiens GN=HEL-S-273 PE=2 SV=1;;SEQ_SET: GRANTA; ORIG_REF: NP_998839;	140.6	141.2	146.6	147.4	196.5	160.6	7539
>tr|Q14TF0|Q14TF0|1 SEQ_SET: UNI; ORIG_REF: sp|P48506|GSH1_HUMAN; Glutamate--cysteine ligase catalytic subunit OS=Homo sapiens GN=GCLC PE=1 SV=2;;SEQ_SET: UNI; ORIG_REF: tr|Q14TF0|Q14TF0_HUMAN; Glutamate-cysteine ligase OS=Homo sapiens GN=GCLC PE=2 SV=1;;SEQ_SET: GRANTA; ORIG_REF: NP_001489;	730.3	673	825.8	671.3	762.4	699.4	6033
>tr|B4DHQ3|B4DHQ3|1 SEQ_SET: UNI; ORIG_REF: tr|B4DHQ3|B4DHQ3_HUMAN; Phosphoserine aminotransferase OS=Homo sapiens PE=2 SV=1	918.7	917	1006.5	991.3	917.6	990.6	6811
>sp|P60891|PRPS1|1 SEQ_SET: UNI; ORIG_REF: sp|P60891|PRPS1_HUMAN; Ribose-phosphate pyrophosphokinase 1 OS=Homo sapiens GN=PRPS1 PE=1 SV=2;;SEQ_SET: GRANTA; ORIG_REF: NP_002755;	659.9	625.6	662.5	657	638.9	632.9	5245
>XP|1127 SEQ_SET: GRANTA; ORIG_REF: XP_005245420;	559.5	614.4	561.9	570	538.3	562.2	3855
>sp|Q96F86|EDC3|1 SEQ_SET: UNI; ORIG_REF: sp|Q96F86|EDC3_HUMAN; Enhancer of mRNA-decapping protein 3 OS=Homo sapiens GN=EDC3 PE=1 SV=1;;SEQ_SET: GRANTA; ORIG_REF: NP_001135915; ;;SEQ_SET: GRANTA; ORIG_REF: NP_001135916; ;;SEQ_SET: GRANTA; ORIG_REF: NP_079359;	373.3	381.7	430.4	416.4	410.7	399.7	4759
>tr|A0A024R814|A0A024R814|1 SEQ_SET: UNI; ORIG_REF: tr|A0A024R814|A0A024R814_HUMAN; Ribosomal protein L7, isoform CRA_a OS=Homo sapiens GN=RPL7 PE=3 SV=1	2061.6	2121.2	2379.1	2254.4	1940.5	2114.4	7763
>XP|7083 SEQ_SET: GRANTA; ORIG_REF: XP_005264329;	472.4	463.2	506.6	503.8	475.3	514.5	1268
>NP|745 SEQ_SET: GRANTA; ORIG_REF: NP_001034180;	1277.7	1239.1	1321	1307.9	1253.6	1181.6	6947
>sp|Q9H1B7|I2BPL|1 SEQ_SET: UNI; ORIG_REF: sp|Q9H1B7|I2BPL_HUMAN; Interferon regulatory factor 2-binding protein-like OS=Homo sapiens GN=IRF2BPL PE=1 SV=1;;SEQ_SET: GRANTA; ORIG_REF: NP_078772;	206.3	223	240	229.7	251.1	232.6	965
>tr|Q5VWC4|Q5VWC4|1 SEQ_SET: UNI; ORIG_REF: tr|Q5VWC4|Q5VWC4_HUMAN; 26S proteasome non-ATPase regulatory subunit 4 OS=Homo sapiens GN=PSMD4 PE=1 SV=1;;SEQ_SET: GRANTA; ORIG_REF: XP_005245411;	753.6	738	760.4	759.2	760.4	740.3	4793
>sp|O14929|HAT1|1 SEQ_SET: UNI; ORIG_REF: sp|O14929|HAT1_HUMAN; Histone acetyltransferase type B catalytic subunit OS=Homo sapiens GN=HAT1 PE=1 SV=1;;SEQ_SET: GRANTA; ORIG_REF: NP_003633_314_V/A;	629.7	670.6	660.3	650.6	613.7	603	3025
>sp|Q9NQG5|RPR1B|1 SEQ_SET: UNI; ORIG_REF: sp|Q9NQG5|RPR1B_HUMAN; Regulation of nuclear pre-mRNA domain-containing protein 1B OS=Homo sapiens GN=RPRD1B PE=1 SV=1;;SEQ_SET: GRANTA; ORIG_REF: NP_067038;	568.9	567.5	602.9	603.4	577.4	573.5	3702
>XP|13397 SEQ_SET: GRANTA; ORIG_REF: XP_006714840;	699.9	690.7	604	652.5	670.3	685.8	2702
>sp|P51149|RAB7A|1 SEQ_SET: UNI; ORIG_REF: sp|P51149|RAB7A_HUMAN; Ras-related protein Rab-7a OS=Homo sapiens GN=RAB7A PE=1 SV=1;;SEQ_SET: GRANTA; ORIG_REF: NP_004628;	1534.9	1548.5	1317.3	1431.9	1477.8	1533	3852
>NP|4351 SEQ_SET: GRANTA; ORIG_REF: NP_001186384;	345.9	375.3	385.9	372.6	372.8	391.2	7186
>NP_004044_426|1 SEQ_SET: GRANTA; ORIG_REF: NP_004044_426_P/S;	524	535.7	551.1	558.4	517.3	542.3	7845
>NP_000937_5|1 SEQ_SET: GRANTA; ORIG_REF: NP_000937_5_D/A;	850.7	889.5	861.2	873	816.3	814.1	3915
>sp|Q9UPN4|CP131|1 SEQ_SET: UNI; ORIG_REF: sp|Q9UPN4|CP131_HUMAN; Centrosomal protein of 131 kDa OS=Homo sapiens GN=CEP131 PE=1 SV=3	339.8	336.4	344.4	350.1	342.3	346.4	3591
>sp|Q8N1G2|CMTR1|1 SEQ_SET: UNI; ORIG_REF: sp|Q8N1G2|CMTR1_HUMAN; Cap-specific mRNA (nucleoside-2'-O-)-methyltransferase 1 OS=Homo sapiens GN=CMTR1 PE=1 SV=1;;SEQ_SET: GRANTA; ORIG_REF: NP_055865;	406.4	486.8	448	511.9	421	486.9	2816
>XP|2665 SEQ_SET: GRANTA; ORIG_REF: XP_005250159;	272.2	277.4	292.4	289.4	278.6	304.2	1840
>sp|Q9BVI4|NOC4L|1 SEQ_SET: UNI; ORIG_REF: sp|Q9BVI4|NOC4L_HUMAN; Nucleolar complex protein 4 homolog OS=Homo sapiens GN=NOC4L PE=1 SV=1;;SEQ_SET: GRANTA; ORIG_REF: NP_076983;	550.2	592.3	543.2	574.6	565.5	593.4	2193
>tr|A0A024R7V6|A0A024R7V6|1 SEQ_SET: UNI; ORIG_REF: sp|P61019|RAB2A_HUMAN; Ras-related protein Rab-2A OS=Homo sapiens GN=RAB2A PE=1 SV=1;;SEQ_SET: UNI; ORIG_REF: tr|A0A024R7V6|A0A024R7V6_HUMAN; RAB2, member RAS oncogene family, isoform CRA_a OS=Homo sapiens GN=RAB2 PE=3 SV=1;;SEQ_SET: GRANTA; ORIG_REF: NP_002856;	952.9	981.2	832	933.4	944	1012.2	6259
>tr|V9HW63|V9HW63|1 SEQ_SET: UNI; ORIG_REF: sp|Q13162|PRDX4_HUMAN; Peroxiredoxin-4 OS=Homo sapiens GN=PRDX4 PE=1 SV=1;;SEQ_SET: UNI; ORIG_REF: tr|V9HW63|V9HW63_HUMAN; Epididymis secretory sperm binding protein Li 97n OS=Homo sapiens GN=HEL-S-97n PE=2 SV=1;;SEQ_SET: GRANTA; ORIG_REF: NP_006397;	558	590.1	592.3	619.3	555.1	593.6	4806
>sp|Q9NR45|SIAS|1 SEQ_SET: UNI; ORIG_REF: sp|Q9NR45|SIAS_HUMAN; Sialic acid synthase OS=Homo sapiens GN=NANS PE=1 SV=2;;SEQ_SET: GRANTA; ORIG_REF: NP_061819;	1056.4	1075.9	1107.3	1080.2	1092.6	1052.2	912
>sp|Q13242|SRSF9|1 SEQ_SET: UNI; ORIG_REF: sp|Q13242|SRSF9_HUMAN; Serine/arginine-rich splicing factor 9 OS=Homo sapiens GN=SRSF9 PE=1 SV=1;;SEQ_SET: GRANTA; ORIG_REF: NP_003760;	1387	1414	1332.4	1394.7	1299.1	1298.4	4014
>tr|Q53GE7|Q53GE7|1 SEQ_SET: UNI; ORIG_REF: tr|Q53GE7|Q53GE7_HUMAN; Tetratricopeptide repeat domain 1 variant (Fragment) OS=Homo sapiens PE=2 SV=1	1096.9	1130.7	1117.2	1150.8	1141.6	1134.1	6425
>tr|B4DWA6|B4DWA6|1 SEQ_SET: UNI; ORIG_REF: tr|B4DWA6|B4DWA6_HUMAN; cDNA FLJ60094, highly similar to F-actin capping protein subunit beta OS=Homo sapiens PE=2 SV=1	1874.9	1891.4	1893	1919.1	1828	1946.3	5868
>sp|Q13422|IKZF1|1 SEQ_SET: UNI; ORIG_REF: sp|Q13422|IKZF1_HUMAN; DNA-binding protein Ikaros OS=Homo sapiens GN=IKZF1 PE=1 SV=1;;SEQ_SET: GRANTA; ORIG_REF: NP_006051;	1439.7	1287.3	1452.9	1219.5	1454.9	1202.8	5693
>tr|A4D0Z3|A4D0Z3|1 SEQ_SET: UNI; ORIG_REF: sp|P84085|ARF5_HUMAN; ADP-ribosylation factor 5 OS=Homo sapiens GN=ARF5 PE=1 SV=2;;SEQ_SET: UNI; ORIG_REF: tr|A4D0Z3|A4D0Z3_HUMAN; ADP-ribosylation factor 5 OS=Homo sapiens GN=ARF5 PE=2 SV=1;;SEQ_SET: GRANTA; ORIG_REF: NP_001653;	750.1	793.9	830.4	807	814.2	763.3	6690
>tr|E9PBG7|E9PBG7|1 SEQ_SET: UNI; ORIG_REF: tr|E9PBG7|E9PBG7_HUMAN; Calcium/calmodulin-dependent protein kinase type II subunit delta OS=Homo sapiens GN=CAMK2D PE=1 SV=1	772.7	757.6	740.7	707.8	658.1	659	7213
>NP_001137160_759|1 SEQ_SET: GRANTA; ORIG_REF: NP_001137160_759_R/H;	492.2	477.4	486.9	484.9	465.8	457	6944
>tr|Q9HBB3|Q9HBB3|1 SEQ_SET: UNI; ORIG_REF: tr|Q9HBB3|Q9HBB3_HUMAN; 60S ribosomal protein L6 OS=Homo sapiens PE=2 SV=1	1946.4	2017.8	2039.3	2024.5	1881.2	1997.5	3871
>NP_060404_663|1 SEQ_SET: GRANTA; ORIG_REF: NP_060404_663_V/G;	355.5	347.6	327.9	347.9	325.7	341.9	7427
>sp|Q8NCA5|FA98A|1 SEQ_SET: UNI; ORIG_REF: sp|Q8NCA5|FA98A_HUMAN; Protein FAM98A OS=Homo sapiens GN=FAM98A PE=1 SV=1	274.7	248.1	271.2	294.5	289.7	307.4	3312
>NP|8401 SEQ_SET: GRANTA; ORIG_REF: NP_057216;	609.4	437.6	667.4	514.1	635.7	431.6	7725
>NP_149098_88|1 SEQ_SET: GRANTA; ORIG_REF: NP_149098_88_C/W;	53.6	56.9	46.5	51.6	40.5	49.1	3440
>NP_004044_103|1 SEQ_SET: GRANTA; ORIG_REF: NP_004044_103_E/K;	83.3	83.8	82.8	91.1	88.7	77.5	7166
>tr|B4DZK0|B4DZK0|1 SEQ_SET: UNI; ORIG_REF: tr|B4DZK0|B4DZK0_HUMAN; cDNA FLJ56391, highly similar to Cysteine protease ATG4B (EC 3.4.22.-) OS=Homo sapiens PE=2 SV=1	490.6	526.6	530.1	558	498.7	525.4	3040
>sp|Q9UBS4|DJB11|1 SEQ_SET: UNI; ORIG_REF: sp|Q9UBS4|DJB11_HUMAN; DnaJ homolog subfamily B member 11 OS=Homo sapiens GN=DNAJB11 PE=1 SV=1;;SEQ_SET: GRANTA; ORIG_REF: NP_057390;	1153.2	1254.9	1070.1	1123.4	1116.6	1150.2	82
>tr|H0UI63|H0UI63|1 SEQ_SET: UNI; ORIG_REF: tr|H0UI63|H0UI63_HUMAN; Zinc finger, NFX1-type containing 1, isoform CRA_b OS=Homo sapiens GN=ZNFX1 PE=4 SV=1	67.6	79.8	79.6	83.5	69.4	71.7	4555
>tr|G3V5T9|G3V5T9|1 SEQ_SET: UNI; ORIG_REF: tr|G3V5T9|G3V5T9_HUMAN; Cyclin-dependent kinase 2 OS=Homo sapiens GN=CDK2 PE=1 SV=1	673.4	669.2	668.2	682.9	669.4	704.6	6095
>NP_031375_1013|1 SEQ_SET: GRANTA; ORIG_REF: NP_031375_1013_M/V;	541.4	536.1	572.8	558.8	529.3	530.1	5586
>sp|P38117|ETFB|1 SEQ_SET: UNI; ORIG_REF: sp|P38117|ETFB_HUMAN; Electron transfer flavoprotein subunit beta OS=Homo sapiens GN=ETFB PE=1 SV=3;;SEQ_SET: GRANTA; ORIG_REF: NP_001976;	1357.6	1411	1245.7	1294.2	1257	1287.2	5014
>NP|8460 SEQ_SET: GRANTA; ORIG_REF: NP_060037;	521.5	535.1	583.2	580.2	515.4	551.9	4813
>sp|Q96DB5|RMD1|1 SEQ_SET: UNI; ORIG_REF: sp|Q96DB5|RMD1_HUMAN; Regulator of microtubule dynamics protein 1 OS=Homo sapiens GN=RMDN1 PE=1 SV=1;;SEQ_SET: GRANTA; ORIG_REF: NP_057117;	1086.9	1091.4	1188.6	1160.3	1108.7	1075.7	4032
>sp|O75436|VP26A|1 SEQ_SET: UNI; ORIG_REF: sp|O75436|VP26A_HUMAN; Vacuolar protein sorting-associated protein 26A OS=Homo sapiens GN=VPS26A PE=1 SV=2;;SEQ_SET: GRANTA; ORIG_REF: NP_004887;	665.1	648	737.9	669.2	673.3	651.7	6183
>tr|A0A024R7R0|A0A024R7R0|1 SEQ_SET: UNI; ORIG_REF: sp|Q96RL1|UIMC1_HUMAN; BRCA1-A complex subunit RAP80 OS=Homo sapiens GN=UIMC1 PE=1 SV=2;;SEQ_SET: UNI; ORIG_REF: tr|A0A024R7R0|A0A024R7R0_HUMAN; Receptor associated protein 80, isoform CRA_c OS=Homo sapiens GN=RAP80 PE=4 SV=1;;SEQ_SET: GRANTA; ORIG_REF: NP_001186226; ;;SEQ_SET: GRANTA; ORIG_REF: NP_001186227; ;;SEQ_SET: GRANTA; ORIG_REF: NP_0573…	548.1	546.9	552.4	547.6	573.6	541.6	1074
>sp|Q15031|SYLM|1 SEQ_SET: UNI; ORIG_REF: sp|Q15031|SYLM_HUMAN; Probable leucine--tRNA ligase, mitochondrial OS=Homo sapiens GN=LARS2 PE=1 SV=2;;SEQ_SET: GRANTA; ORIG_REF: NP_056155; ;;SEQ_SET: GRANTA; ORIG_REF: XP_005265063;	782.5	832.7	711.9	761.2	782.1	821.2	6971
>XP|10028 SEQ_SET: GRANTA; ORIG_REF: XP_005273679;	523.2	589.6	558.7	601.1	536.9	571.7	6154
>sp|Q9Y5A9|YTHD2|1 SEQ_SET: UNI; ORIG_REF: sp|Q9Y5A9|YTHD2_HUMAN; YTH domain-containing family protein 2 OS=Homo sapiens GN=YTHDF2 PE=1 SV=2;;SEQ_SET: GRANTA; ORIG_REF: NP_001166599; ;;SEQ_SET: GRANTA; ORIG_REF: NP_057342;	878.3	860.6	901.2	890.2	898.9	926.4	6392
>tr|X5D907|X5D907|1 SEQ_SET: UNI; ORIG_REF: tr|X5D907|X5D907_HUMAN; Fragile X mental retardation 1 isoform C (Fragment) OS=Homo sapiens GN=FMR1 PE=2 SV=1	67.1	67.3	65.3	68.5	62.8	75.5	1835
>sp|Q8TF05|PP4R1|1 SEQ_SET: UNI; ORIG_REF: sp|Q8TF05|PP4R1_HUMAN; Serine/threonine-protein phosphatase 4 regulatory subunit 1 OS=Homo sapiens GN=PPP4R1 PE=1 SV=1;;SEQ_SET: GRANTA; ORIG_REF: NP_001035847;	316.4	284.3	325.1	306.7	301.7	295.6	6016
>sp|Q14444|CAPR1|1 SEQ_SET: UNI; ORIG_REF: sp|Q14444|CAPR1_HUMAN; Caprin-1 OS=Homo sapiens GN=CAPRIN1 PE=1 SV=2;;SEQ_SET: GRANTA; ORIG_REF: NP_005889;	1194.4	1186.9	1178.4	1164.5	1144	1194.5	1704
>tr|V9HWD6|V9HWD6|1 SEQ_SET: UNI; ORIG_REF: sp|P31946|1433B_HUMAN; 14-3-3 protein beta/alpha OS=Homo sapiens GN=YWHAB PE=1 SV=3;;SEQ_SET: UNI; ORIG_REF: tr|V9HWD6|V9HWD6_HUMAN; Epididymis secretory protein Li 1 OS=Homo sapiens GN=HEL-S-1 PE=2 SV=1;;SEQ_SET: GRANTA; ORIG_REF: NP_003395; ;;SEQ_SET: GRANTA; ORIG_REF: NP_647539;	836.5	820.6	834.2	837.3	812.2	801.9	950
>sp|Q15007|FL2D|1 SEQ_SET: UNI; ORIG_REF: sp|Q15007|FL2D_HUMAN; Pre-mRNA-splicing regulator WTAP OS=Homo sapiens GN=WTAP PE=1 SV=2;;SEQ_SET: GRANTA; ORIG_REF: NP_001257460; ;;SEQ_SET: GRANTA; ORIG_REF: NP_004897;	1095.9	1129.2	1118.5	1135.3	1010.1	1102.5	1606
>tr|A0A024R507|A0A024R507|1 SEQ_SET: UNI; ORIG_REF: sp|P11836|CD20_HUMAN; B-lymphocyte antigen CD20 OS=Homo sapiens GN=MS4A1 PE=1 SV=1;;SEQ_SET: UNI; ORIG_REF: tr|A0A024R507|A0A024R507_HUMAN; Membrane-spanning 4-domains, subfamily A, member 1, isoform CRA_a OS=Homo sapiens GN=MS4A1 PE=4 SV=1;;SEQ_SET: GRANTA; ORIG_REF: NP_068769; ;;SEQ_SET: GRANTA; ORIG_REF: NP_690605;	1792.2	1646.7	1141	1398.4	1850.4	1831.4	7197
>sp|P54727|RD23B|1 SEQ_SET: UNI; ORIG_REF: sp|P54727|RD23B_HUMAN; UV excision repair protein RAD23 homolog B OS=Homo sapiens GN=RAD23B PE=1 SV=1;;SEQ_SET: GRANTA; ORIG_REF: NP_002865;	2033.3	2005.9	1980	1966.1	1927.1	1884.1	7387
>tr|Q5TCU3|Q5TCU3|1 SEQ_SET: UNI; ORIG_REF: tr|Q5TCU3|Q5TCU3_HUMAN; Tropomyosin beta chain OS=Homo sapiens GN=TPM2 PE=1 SV=1;;SEQ_SET: GRANTA; ORIG_REF: XP_005251627; ;;SEQ_SET: GRANTA; ORIG_REF: NP_001288155;	645.3	527	642.4	541.1	723.7	578	228
>tr|Q53Z07|Q53Z07|1 SEQ_SET: UNI; ORIG_REF: sp|P32969|RL9_HUMAN; 60S ribosomal protein L9 OS=Homo sapiens GN=RPL9 PE=1 SV=1;;SEQ_SET: UNI; ORIG_REF: tr|Q53Z07|Q53Z07_HUMAN; NPC-A-16 OS=Homo sapiens GN=RPL9 PE=2 SV=1;;SEQ_SET: GRANTA; ORIG_REF: NP_000652; ;;SEQ_SET: GRANTA; ORIG_REF: NP_001020092; ;;SEQ_SET: GRANTA; ORIG_REF: XP_005262718;	934.9	935.2	1001.2	965.4	977.4	919.1	3593
>tr|E9PK25|E9PK25|1 SEQ_SET: UNI; ORIG_REF: tr|E9PK25|E9PK25_HUMAN; Cofilin-1 OS=Homo sapiens GN=CFL1 PE=1 SV=1	5228.5	4435.5	5115.3	4636.7	4855.1	4384.6	2841
>sp|Q9BWH6|RPAP1|1 SEQ_SET: UNI; ORIG_REF: sp|Q9BWH6|RPAP1_HUMAN; RNA polymerase II-associated protein 1 OS=Homo sapiens GN=RPAP1 PE=1 SV=3;;SEQ_SET: GRANTA; ORIG_REF: NP_056355; ;;SEQ_SET: GRANTA; ORIG_REF: XP_005254354;	217.1	232.9	222.4	229.3	228.8	240.7	6083
>tr|Q53GF9|Q53GF9|1 SEQ_SET: UNI; ORIG_REF: tr|Q53GF9|Q53GF9_HUMAN; Full-length cDNA 5-PRIME end of clone CS0DF013YM24 of Fetal brain of Homo sapiens (Human) variant (Fragment) OS=Homo sapiens PE=2 SV=1	1112.8	1127.4	891.7	1042.8	1081.2	1140	2901
>NP_001020419_34|1 SEQ_SET: GRANTA; ORIG_REF: NP_001020419_34_E/K;	782.9	724.7	807.3	730.6	783.3	652	2616
>tr|A0A024R2P7|A0A024R2P7|1 SEQ_SET: UNI; ORIG_REF: sp|Q15024|EXOS7_HUMAN; Exosome complex component RRP42 OS=Homo sapiens GN=EXOSC7 PE=1 SV=3;;SEQ_SET: UNI; ORIG_REF: tr|A0A024R2P7|A0A024R2P7_HUMAN; Exosome component 7, isoform CRA_a OS=Homo sapiens GN=EXOSC7 PE=4 SV=1;;SEQ_SET: GRANTA; ORIG_REF: NP_055819;	830	893.7	817.7	827.7	814.9	864.8	2761
>sp|Q69YN2|C19L1|1 SEQ_SET: UNI; ORIG_REF: sp|Q69YN2|C19L1_HUMAN; CWF19-like protein 1 OS=Homo sapiens GN=CWF19L1 PE=1 SV=2;;SEQ_SET: GRANTA; ORIG_REF: NP_060764;	629.5	628.8	619.6	627.4	565.2	570.2	4844
>sp|Q96C86|DCPS|1 SEQ_SET: UNI; ORIG_REF: sp|Q96C86|DCPS_HUMAN; m7GpppX diphosphatase OS=Homo sapiens GN=DCPS PE=1 SV=2;;SEQ_SET: GRANTA; ORIG_REF: NP_054745;	1174.7	1223.2	1209.1	1216.3	1136.7	1123.1	2947
>tr|A0A024R2M6|A0A024R2M6|1 SEQ_SET: UNI; ORIG_REF: sp|P09110|THIK_HUMAN; 3-ketoacyl-CoA thiolase, peroxisomal OS=Homo sapiens GN=ACAA1 PE=1 SV=2;;SEQ_SET: UNI; ORIG_REF: tr|A0A024R2M6|A0A024R2M6_HUMAN; Acetyl-Coenzyme A acyltransferase 1 (Peroxisomal 3-oxoacyl-Coenzyme A thiolase), isoform CRA_a OS=Homo sapiens GN=ACAA1 PE=3 SV=1;;SEQ_SET: GRANTA; ORIG_REF: NP_001598;	565.7	631.2	604.3	609.6	586.9	639	6379
>sp|Q5T160|SYRM|1 SEQ_SET: UNI; ORIG_REF: sp|Q5T160|SYRM_HUMAN; Probable arginine--tRNA ligase, mitochondrial OS=Homo sapiens GN=RARS2 PE=1 SV=1;;SEQ_SET: GRANTA; ORIG_REF: NP_064716;	276.7	263.9	225.8	244.6	241.2	239.9	7770
>sp|Q9H0C8|ILKAP|1 SEQ_SET: UNI; ORIG_REF: sp|Q9H0C8|ILKAP_HUMAN; Integrin-linked kinase-associated serine/threonine phosphatase 2C OS=Homo sapiens GN=ILKAP PE=1 SV=1;;SEQ_SET: GRANTA; ORIG_REF: NP_110395;	1107.1	1057.2	1136.3	1108.6	1129.9	1069.8	1422
>tr|B7ZKN5|B7ZKN5|1 SEQ_SET: UNI; ORIG_REF: tr|B7ZKN5|B7ZKN5_HUMAN; UTX protein OS=Homo sapiens GN=UTX PE=2 SV=1;;SEQ_SET: GRANTA; ORIG_REF: XP_005272712_778_T/K; ;;SEQ_SET: GRANTA; ORIG_REF: NP_001278344_778_T/K;	313.3	285.4	318.1	286.5	304.8	288.6	194
>NP_079391_63|1 SEQ_SET: GRANTA; ORIG_REF: NP_001252510_63_E/G; ;;SEQ_SET: GRANTA; ORIG_REF: NP_079391_63_E/G; ;;SEQ_SET: GRANTA; ORIG_REF: NP_001095871_63_E/G;	579.6	527.1	598.3	519.3	646.1	535.2	3252
>sp|P50213|IDH3A|1 SEQ_SET: UNI; ORIG_REF: sp|P50213|IDH3A_HUMAN; Isocitrate dehydrogenase [NAD] subunit alpha, mitochondrial OS=Homo sapiens GN=IDH3A PE=1 SV=1;;SEQ_SET: GRANTA; ORIG_REF: NP_005521;	1103.4	1143.8	1070.7	1102.3	1162.7	1140.7	7632
>tr|Q59ED7|Q59ED7|1 SEQ_SET: UNI; ORIG_REF: tr|Q59ED7|Q59ED7_HUMAN; Putative uncharacterized protein (Fragment) OS=Homo sapiens PE=2 SV=1	492.9	467.8	380.3	434.9	590	504	2068
[truncated: 4,811 more rows]
