# Supplementary material for: An Integrated Genomic, Proteomic, and Immunopeptidomic Approach to Discover Treatment-Induced Neoantigens
Source: Front Immunol. 2021 Apr 15;12:662443. doi: 10.3389/fimmu.2021.662443 (PMC8082494; doi:10.3389/fimmu.2021.662443)
Supplement: Supplementary file 3 [file Table_2.xlsx]

## Sheet: Supp_Table2A_Cont_IFNg_MHC1
Peptide-Ids	Annotations	Peptide	Control1-Rep1	Control1-Rep2	Control1-Rep3	Control2-Rep1	Control2-Rep2	Control2-Rep3	Control3-Rep1	Control3-Rep2	Control3-Rep3	IFNg1-Rep1	IFNg1-Rep2	IFNg1-Rep3	IFNg2-Rep1	IFNg2-Rep2	IFNg2-Rep3	IFNg3-Rep1	IFNg3-Rep2	IFNg3-Rep3
1	tr|A0A024R6C0|A0A024R6C0|1	MRFLAATFL	20500000000	16700000000	17800000000	9670000000	11500000000	9560000000	14200000000	18600000000	16700000000	33500000000	30600000000	15800000000	14700000000	15500000000	9240000000	21300000000	17800000000	13900000000
2	tr|A0A024RB14|A0A024RB14|1	AAVRDISEA	32500000000	23000000000	17700000000	33700000000	18700000000	15900000000	93100000000	68500000000	63000000000	30400000000	19200000000	18500000000	30800000000	17500000000	16200000000	68900000000	50700000000	58500000000
3	sp|Q7KZF4|SND1|1	AEAKFFTES	122000000000	91400000000	91600000000	132000000000	120000000000	82200000000	206000000000	197000000000	172000000000	134000000000	101000000000	69300000000	151000000000	108000000000	86600000000	175000000000	200000000000	181000000000
4	sp|Q86UP8|GTD2A|1	AEFIKFTVI	412000000000	261000000000	218000000000	323000000000	261000000000	240000000000	214000000000	320000000000	214000000000	331000000000	229000000000	240000000000	239000000000	209000000000	96900000000	245000000000	266000000000	242000000000
5	sp|A1L020|MEX3A|1	AEHFSMIRA	149000000000	78400000000	77000000000	91500000000	84500000000	56200000000	183000000000	164000000000	137000000000	109000000000	68700000000	58000000000	97500000000	63000000000	54100000000	145000000000	111000000000	94200000000
6	sp|Q99575|POP1|1	AEISAMLKA	7570000000	4960000000	5660000000	6510000000	5670000000	4530000000	14900000000	11800000000	11800000000	5420000000	4760000000	4320000000	5150000000	4480000000	13600000000	10300000000	8140000000	11000000000
7	tr|N0E4C7|N0E4C7|1	AEMLYGLIHA	14400000000	11500000000	10400000000	9840000000	7250000000	8050000000	14900000000	11900000000	14100000000	12900000000	9840000000	9680000000	8620000000	7020000000	5460000000	7870000000	11000000000	8700000000
8	sp|P29966|MARCS|1	AERPGEAAVA	87500000000	33700000000	34600000000	44500000000	31700000000	29000000000	49800000000	44800000000	37800000000	49800000000	37500000000	26000000000	42100000000	27500000000	41800000000	53800000000	50400000000	56400000000
9	sp|Q969V3|NCLN|1	AEVLLRTATA	7420000000	5470000000	4840000000	6430000000	4380000000	3870000000	9150000000	5840000000	9930000000	8370000000	5980000000	5700000000	8610000000	6150000000	2180000000	9460000000	10500000000	9960000000
10	sp|Q7Z460|CLAP1|1	AEYDNFFQHL	177000000000	166000000000	119000000000	168000000000	180000000000	149000000000	260000000000	169000000000	189000000000	167000000000	135000000000	134000000000	180000000000	133000000000	99200000000	214000000000	241000000000	205000000000
11	sp|P60228|EIF3E|1	AEYLYFFRV	4790000000	3420000000	3930000000	3040000000	2880000000	2580000000	3640000000	4430000000	3090000000	3750000000	3180000000	2540000000	3490000000	2500000000	1850000000	2860000000	3060000000	2600000000
12	tr|E9PN20|E9PN20|1	AKPPVVQHF	7670000000	5690000000	3950000000	6240000000	4150000000	4930000000	15300000000	11300000000	11200000000	11700000000	6530000000	7830000000	12500000000	9780000000	6490000000	17600000000	13200000000	15800000000
13	sp|Q9UBW8|CSN7A|1	ALATLIHQV	13500000000	8510000000	7590000000	9210000000	7480000000	8580000000	26800000000	22000000000	20800000000	9100000000	7940000000	7470000000	9500000000	7510000000	6250000000	21700000000	19100000000	23900000000
14	sp|Q53EL6|PDCD4|1	ALDKATVLL	60500000000	40000000000	40800000000	48400000000	35000000000	35800000000	86200000000	100000000000	68500000000	51100000000	47000000000	38500000000	41900000000	31400000000	26200000000	73500000000	92500000000	88600000000
15	sp|Q9NV31|IMP3|1	ALLDKLYAL	169000000000	154000000000	131000000000	158000000000	169000000000	145000000000	269000000000	234000000000	233000000000	148000000000	127000000000	123000000000	158000000000	122000000000	97600000000	281000000000	235000000000	220000000000
16	sp|Q96DX7|TRI44|1	AMIELVERL	21800000000	22000000000	16500000000	6970000000	6620000000	7240000000	22600000000	24700000000	24400000000	23400000000	25600000000	15400000000	6670000000	7360000000	4130000000	31400000000	24500000000	29100000000
17	NP|5944	APAPEVGRTL	6550000000	4040000000	4070000000	3090000000	3140000000	3270000000	7770000000	3620000000	3250000000	5690000000	4160000000	4250000000	4800000000	5410000000	3810000000	5210000000	1950000000	7640000000
18	sp|Q5JSZ5|PRC2B|1	APRAGEQGEAM	2400000000	1150000000	770000000	618000000	610000000	490000000	1090000000	998000000	751000000	2150000000	1210000000	752000000	935000000	498000000	474000000	1200000000	1280000000	1350000000
19	sp|Q9UBD5|ORC3|1	APRIALHTAL	3830000000	3340000000	3640000000	4270000000	2360000000	2910000000	5720000000	4300000000	4190000000	3830000000	3260000000	2720000000	4110000000	3840000000	2490000000	6250000000	4820000000	5040000000
20	sp|Q96PU8|QKI|1	APRIITGPAPVL	4670000000	3160000000	3490000000	4300000000	3790000000	3810000000	8830000000	9360000000	8980000000	5000000000	4110000000	3790000000	4710000000	3990000000	2630000000	10000000000	10700000000	8540000000
21	tr|A0A024R0E2|A0A024R0E2|1	APRPDRLVNRL	19300000000	13500000000	12300000000	14500000000	15400000000	12500000000	32600000000	22000000000	21000000000	21200000000	15400000000	15100000000	23900000000	15600000000	16900000000	34700000000	25100000000	29900000000
22	sp|Q5JNZ5|RS26L|1	APRPPPKPM	163000000000	84700000000	80300000000	127000000000	81900000000	88900000000	236000000000	175000000000	172000000000	177000000000	101000000000	88600000000	166000000000	108000000000	126000000000	274000000000	210000000000	223000000000
23	sp|Q5JNZ5|RS26L|1	APRPPPKPM[15.99]	4060000000	1900000000	2920000000	12900000000	9800000000	5660000000	10300000000	7000000000	9590000000	3590000000	2920000000	3170000000	6890000000	6090000000	8960000000	11400000000	11200000000	10100000000
24	sp|Q9Y6H1|CHCH2|1	APRQPGLMA	184000000000	86800000000	93500000000	145000000000	107000000000	106000000000	356000000000	241000000000	258000000000	140000000000	90900000000	88900000000	125000000000	104000000000	90400000000	351000000000	242000000000	260000000000
25	sp|Q9Y6H1|CHCH2|1	APRQPGLMAQM	51500000000	25200000000	33800000000	36400000000	26300000000	26500000000	75700000000	98000000000	45900000000	39100000000	33500000000	28700000000	45200000000	32800000000	27100000000	77700000000	81700000000	101000000000
26	tr|I4EC15|I4EC15|1	APRTVALTA	428000000000	276000000000	249000000000	375000000000	261000000000	240000000000	721000000000	549000000000	523000000000	346000000000	249000000000	256000000000	318000000000	268000000000	278000000000	799000000000	594000000000	668000000000
27	sp|Q9UID3|VPS51|1	APRVAGKEGPGL	7560000000	3470000000	3550000000	4900000000	3300000000	2940000000	9320000000	8000000000	7820000000	6120000000	5110000000	5700000000	6500000000	4510000000	6460000000	13400000000	11200000000	12200000000
28	sp|P62826|RAN|1	AQYEHDLEV	7690000000	4290000000	4020000000	4250000000	3220000000	3900000000	9120000000	6150000000	6780000000	7200000000	6390000000	5770000000	10000000000	5800000000	4940000000	8470000000	7870000000	8010000000
29	sp|P16403|H12|1	ASKERSGVSL	10700000000	5330000000	5260000000	9300000000	4900000000	4300000000	15900000000	9790000000	10900000000	8460000000	4790000000	6870000000	8780000000	5640000000	8360000000	14700000000	11600000000	12200000000
30	sp|P13995|MTDC|1	AVIDVGINRV	24700000000	18100000000	19200000000	26000000000	23000000000	28500000000	84400000000	62600000000	71300000000	25100000000	16900000000	19000000000	25300000000	26100000000	21000000000	71300000000	68700000000	60700000000
31	sp|Q9NR30|DDX21|1	AVIGDVIRV	15400000000	12600000000	11600000000	11400000000	9930000000	9870000000	27900000000	22200000000	20300000000	11300000000	10000000000	8940000000	10500000000	10400000000	6240000000	24200000000	23300000000	18500000000
32	sp|Q6ZS10|CL17A|1	EHNFVAKA	5770000000	2980000000	2800000000	4000000000	2590000000	1540000000	5380000000	4420000000	3660000000	3980000000	2530000000	2770000000	2540000000	1840000000	2150000000	4860000000	3910000000	4440000000
33	sp|P62269|RS18|1	FAITAIKGV	8140000000	6080000000	5440000000	7970000000	6140000000	6290000000	15800000000	10800000000	8770000000	6840000000	5710000000	4900000000	8060000000	5800000000	4380000000	10900000000	9330000000	9360000000
34	sp|O43683|BUB1|1	FEAQFQKNV	238000000000	170000000000	136000000000	4580000000	137000000000	116000000000	4650000000	5300000000	4970000000	200000000000	148000000000	134000000000	6520000000	167000000000	3700000000	7730000000	6680000000	5240000000
35	tr|Q6IBA0|Q6IBA0|1	FEKEWIEC[119.00]	21200000000	12500000000	12700000000	7300000000	5530000000	5580000000	16100000000	10800000000	13100000000	19400000000	13700000000	14400000000	15000000000	13700000000	8200000000	23600000000	18500000000	18100000000
36	tr|Q6IBA0|Q6IBA0|1	FEKEWIEC[119.00]A	66700000000	48800000000	51200000000	64600000000	52200000000	48300000000	142000000000	134000000000	126000000000	46600000000	36400000000	37000000000	46600000000	47100000000	30300000000	131000000000	103000000000	117000000000
37	sp|Q9GZR2|REXO4|1	FGGLTRAL	7520000000	5230000000	6120000000	5840000000	6620000000	5840000000	20200000000	14100000000	13500000000	7520000000	5400000000	4890000000	6700000000	6150000000	4380000000	13500000000	12800000000	11900000000
38	sp|P07948|LYN|1	FLIRESETL	39400000000	29900000000	30600000000	37100000000	35100000000	28400000000	78700000000	62600000000	60900000000	38800000000	39400000000	27500000000	42100000000	37000000000	19200000000	76500000000	60300000000	69900000000
39	tr|X5CKE2|X5CKE2|1	FLLSLRGAGA	8250000000	6010000000	4970000000	5100000000	4880000000	5710000000	9020000000	13700000000	10900000000	8980000000	7370000000	5570000000	10000000000	6200000000	3430000000	12800000000	7760000000	9190000000
40	sp|Q9P219|DAPLE|1	FLQEHNTTL	22900000000	19200000000	19500000000	22300000000	21100000000	13800000000	33100000000	61300000000	48800000000	26200000000	21200000000	12100000000	24000000000	22000000000	15500000000	28100000000	29000000000	30600000000
41	tr|B2R5T5|B2R5T5|1	FLREYFERL	3950000000	3570000000	2750000000	2610000000	2690000000	1790000000	4550000000	3540000000	3380000000	4010000000	3260000000	3310000000	3200000000	2800000000	1680000000	3090000000	3470000000	2630000000
42	sp|Q12824|SNF5|1	FTWNMNEKL	17500000000	12000000000	11400000000	11200000000	9420000000	9430000000	19000000000	19300000000	17600000000	17000000000	12500000000	13800000000	18800000000	12300000000	6500000000	24600000000	22000000000	30800000000
43	sp|O95140|MFN2|1	GDRIFFVSA	44400000000	37100000000	33700000000	44300000000	44100000000	49700000000	64900000000	60200000000	53600000000	42100000000	36900000000	24900000000	39400000000	45800000000	24200000000	66800000000	81200000000	60500000000
44	sp|Q86TI2|DPP9|1	GEIVRLTTP	33000000000	20500000000	17700000000	33300000000	23900000000	23000000000	47300000000	42100000000	31800000000	27400000000	25600000000	20500000000	28500000000	26200000000	18400000000	59300000000	46700000000	50100000000
45	sp|Q6W2J9|BCOR|1	GETLLQRAA	15200000000	9020000000	8070000000	10700000000	7730000000	5740000000	15600000000	7840000000	14400000000	10600000000	7770000000	9630000000	8790000000	6460000000	7370000000	12300000000	13100000000	10500000000
46	tr|A0A024R497|A0A024R497|1	GEYVSLGKVEA	10600000000	8320000000	8400000000	12200000000	8710000000	8090000000	16900000000	19000000000	20700000000	10800000000	11300000000	8930000000	10900000000	8900000000	8610000000	23000000000	22700000000	19600000000
47	sp|P57086|SCND1|1	GPREAFRQL	102000000000	63400000000	56700000000	71900000000	59200000000	55300000000	123000000000	112000000000	101000000000	78100000000	52200000000	47800000000	76100000000	64400000000	58800000000	156000000000	101000000000	122000000000
48	sp|Q99623|PHB2|1	GPRGMGTAL	16800000000	12200000000	10300000000	15200000000	11300000000	13000000000	32200000000	29500000000	29100000000	17100000000	13200000000	13800000000	18600000000	15400000000	12600000000	38900000000	34000000000	34000000000
49	sp|Q96S82|UBL7|1	GPRPITQSEL	37000000000	20100000000	32200000000	32900000000	31900000000	25900000000	54700000000	41300000000	45600000000	35400000000	22000000000	19500000000	32200000000	30300000000	26300000000	64500000000	44000000000	51600000000
50	sp|Q96S82|UBL7|1	GPRPITQSELATAL	5730000000	5530000000	5310000000	8110000000	6970000000	6230000000	12500000000	9140000000	9060000000	8090000000	7060000000	7660000000	8550000000	7330000000	4560000000	16700000000	11100000000	14100000000
51	tr|V9HW96|V9HW96|1	IEHADFAGVERL	115000000000	89700000000	86400000000	111000000000	104000000000	92400000000	221000000000	196000000000	211000000000	129000000000	120000000000	83300000000	130000000000	97300000000	75700000000	242000000000	191000000000	190000000000
52	sp|Q92994|TF3B|1	IEIELENSRP	16300000000	9420000000	9870000000	9090000000	8260000000	7110000000	19600000000	16200000000	14900000000	10700000000	9150000000	7830000000	8080000000	6390000000	5090000000	18600000000	16000000000	16100000000
53	sp|P25788|PSA3|1	KIIYIVHDEV	15200000000	12700000000	10400000000	15700000000	12700000000	11400000000	24900000000	21900000000	22200000000	22000000000	18000000000	17800000000	21600000000	18900000000	13100000000	36200000000	28500000000	35000000000
54	sp|P62841|RS15|1	KKEAPPMEKP	1200000000	594000000	654000000	1000000000	545000000	731000000	1820000000	1330000000	1190000000	1180000000	975000000	801000000	1120000000	733000000	866000000	1640000000	1330000000	1400000000
55	sp|Q10567|AP1B1|1	KLHDINAQL	18800000000	13300000000	12200000000	16500000000	15800000000	11800000000	19200000000	30800000000	27200000000	18700000000	15100000000	12600000000	16200000000	12300000000	11800000000	38200000000	30600000000	33000000000
56	sp|Q9Y6A5|TACC3|1	KLVEFDFLGA	8100000000	6140000000	5100000000	6320000000	7810000000	4900000000	14600000000	9400000000	9860000000	5640000000	3730000000	5100000000	5220000000	3730000000	2730000000	5080000000	6420000000	5920000000
57	sp|Q9NZZ3|CHMP5|1	KPKAPPPSL	13800000000	7670000000	6750000000	13400000000	9570000000	7870000000	19800000000	16000000000	15600000000	12300000000	8940000000	8250000000	13500000000	9700000000	10600000000	22800000000	18600000000	20600000000
58	sp|Q9NWX6|THG1|1	KPNDSRALQL	16800000000	13400000000	10900000000	16900000000	14900000000	11300000000	37900000000	31600000000	33400000000	16000000000	13600000000	12700000000	19600000000	16000000000	16400000000	46100000000	32200000000	35200000000
59	sp|Q9NWX6|THG1|1	KPNDSRALQLM	4360000000	2280000000	1800000000	2480000000	2790000000	2050000000	4040000000	6080000000	5090000000	3340000000	2480000000	2060000000	3430000000	2880000000	1620000000	5410000000	4060000000	4950000000
60	sp|Q9HAW4|CLSPN|1	KPRAGQTVNV	3800000000	1600000000	1760000000	2830000000	1230000000	1410000000	3000000000	2530000000	2260000000	2920000000	1460000000	1660000000	2590000000	1590000000	1370000000	3190000000	3140000000	3410000000
61	sp|O94953|KDM4B|1	KPRPIIPML	31400000000	26000000000	20200000000	25400000000	24200000000	22800000000	62900000000	53600000000	48700000000	24900000000	21500000000	21400000000	27500000000	21500000000	18200000000	53900000000	48400000000	58400000000
62	sp|Q9H0Z9|RBM38|1	KPRSLQTGF	16800000000	9340000000	8160000000	13300000000	9650000000	11100000000	32400000000	27600000000	27700000000	18300000000	14900000000	14000000000	20800000000	13600000000	12800000000	47900000000	44900000000	36300000000
63	sp|P27816|MAP4|1	KPSSTTPRL	5960000000	3040000000	3350000000	5700000000	4180000000	3830000000	11000000000	8360000000	7700000000	5440000000	4470000000	3700000000	5750000000	4760000000	4370000000	11300000000	9750000000	10700000000
64	sp|O15213|WDR46|1	KPTGARPSAL	10600000000	5180000000	4640000000	9500000000	6030000000	7150000000	11200000000	8990000000	10200000000	10800000000	9040000000	5900000000	11800000000	6280000000	7220000000	17400000000	13500000000	12000000000
65	sp|Q96AG4|LRC59|1	LPKATILDL	16200000000	12100000000	12000000000	11100000000	8550000000	7990000000	17600000000	14800000000	16100000000	14200000000	15100000000	11500000000	12800000000	11900000000	6830000000	23300000000	18100000000	17100000000
66	tr|X5CMJ9|X5CMJ9|1	LPRGMQPTEF	75700000000	65300000000	61300000000	48700000000	51600000000	39300000000	86000000000	75200000000	98300000000	131000000000	111000000000	82200000000	118000000000	84600000000	64800000000	239000000000	183000000000	197000000000
67	tr|X5CMJ9|X5CMJ9|1	LPRGMQPTEFFQSL	7680000000	8280000000	4830000000	4540000000	4860000000	4700000000	5050000000	6160000000	4090000000	15500000000	14200000000	9250000000	12700000000	10500000000	6210000000	12400000000	10200000000	9720000000
68	sp|P50990|TCPQ|1	LPRLTPPVL	77600000000	63600000000	49900000000	68400000000	68300000000	58400000000	104000000000	97000000000	104000000000	76700000000	56900000000	65000000000	78500000000	67600000000	44600000000	126000000000	123000000000	103000000000
69	sp|Q9BRZ2|TRI56|1	LPSGDRVAVSV	5540000000	3560000000	3510000000	6600000000	4190000000	4250000000	8820000000	5310000000	5770000000	6080000000	4480000000	5350000000	7300000000	6250000000	4110000000	9610000000	9250000000	8140000000
70	tr|K7WG81|K7WG81|1	LPSXRILYM	13400000000	9780000000	8760000000	5200000000	4720000000	6140000000	9730000000	6700000000	7360000000	9200000000	8670000000	9260000000	7700000000	6540000000	4320000000	12000000000	8070000000	8770000000
71	sp|P49761|CLK3|1	LRFLHENQL	2220000000	1500000000	1510000000	1950000000	1750000000	1790000000	3040000000	2450000000	2630000000	2680000000	2130000000	2260000000	2320000000	2060000000	1500000000	4350000000	5490000000	3260000000
72	sp|Q9Y3U8|RL36|1	LRYPMAVGL	174000000000	117000000000	118000000000	134000000000	125000000000	99800000000	253000000000	220000000000	190000000000	183000000000	144000000000	125000000000	191000000000	119000000000	79000000000	310000000000	231000000000	260000000000
73	sp|P68400|CSK21|1	MEHPYFYTV	67400000000	33700000000	32400000000	30800000000	26700000000	23800000000	91900000000	84200000000	101000000000	28600000000	21500000000	26500000000	21400000000	38800000000	22900000000	99200000000	69400000000	83700000000
74	sp|Q9Y6X9|MORC2|1	MEIPTTIQC[119.00]	5690000000	4940000000	4950000000	2780000000	2860000000	2150000000	7860000000	6230000000	10300000000	6240000000	5350000000	3600000000	4550000000	3340000000	2330000000	11400000000	9910000000	10700000000
75	sp|Q15717|ELAV1|1	NPNQNKNVAL	8070000000	5190000000	4560000000	6990000000	4890000000	4510000000	14000000000	11700000000	10500000000	8310000000	5890000000	5030000000	7280000000	5670000000	5240000000	14500000000	10700000000	11400000000
76	sp|Q9Y2H0|DLGP4|1	NPRPTAQDL	8700000000	4940000000	5180000000	6830000000	4960000000	4550000000	13000000000	10000000000	11100000000	6710000000	4990000000	3210000000	5770000000	4220000000	3880000000	11600000000	9160000000	9110000000
77	sp|Q96L08|SUSD3|1	NPRQPLPASGL	39000000000	30600000000	30200000000	38700000000	39300000000	25100000000	58600000000	47400000000	60200000000	42400000000	32300000000	21500000000	43400000000	38600000000	16400000000	54100000000	66900000000	55400000000
78	sp|O95249|GOSR1|1	NRFPAVNSL	7900000000	7150000000	6630000000	5370000000	5820000000	4570000000	9900000000	8620000000	10700000000	8060000000	7170000000	4630000000	7100000000	5000000000	2810000000	14700000000	10900000000	12100000000
79	tr|V9HWE1|V9HWE1|1	NYIDKVRFL	85100000000	52600000000	58600000000	87700000000	59400000000	73900000000	198000000000	140000000000	112000000000	92700000000	76700000000	56200000000	89600000000	72800000000	51600000000	237000000000	159000000000	175000000000
80	sp|P62917|RL8|1	PAGRKVGL	79700000000	39200000000	34300000000	53900000000	25500000000	36900000000	72200000000	58900000000	56300000000	86200000000	60400000000	49300000000	95500000000	77800000000	55600000000	126000000000	94000000000	95200000000
81	sp|B2RPK0|HGB1A|1	PKRPPSAF	3110000000	2410000000	1770000000	3460000000	2620000000	2410000000	6180000000	4920000000	4560000000	3070000000	2230000000	2090000000	3910000000	1870000000	1910000000	6520000000	4490000000	4840000000
82	sp|Q9UBU8|MO4L1|1	PPEYHRKAV	8080000000	3650000000	2490000000	6580000000	5210000000	3690000000	6390000000	4430000000	4690000000	7430000000	4040000000	4350000000	6150000000	4010000000	3000000000	8980000000	5960000000	7250000000
83	sp|Q5JNZ5|RS26L|1	PRPPPKPM	363000000000	187000000000	158000000000	262000000000	160000000000	186000000000	358000000000	275000000000	262000000000	351000000000	214000000000	183000000000	332000000000	211000000000	226000000000	425000000000	331000000000	364000000000
84	sp|Q5JNZ5|RS26L|1	PRPPPKPM[15.99]	7330000000	4150000000	3280000000	19600000000	13700000000	10300000000	10100000000	6710000000	7540000000	6870000000	2660000000	4230000000	13700000000	11100000000	13400000000	11400000000	9690000000	9840000000
85	sp|P22087|FBRL|1	QPDQTRIVAL	165000000000	106000000000	99200000000	178000000000	119000000000	118000000000	202000000000	189000000000	141000000000	150000000000	134000000000	105000000000	158000000000	138000000000	92800000000	288000000000	249000000000	205000000000
86	sp|P61599|NAA20|1	REEWHGHVTA	7310000000	3440000000	2800000000	3880000000	2540000000	2890000000	8950000000	7660000000	6700000000	4030000000	3120000000	2610000000	4370000000	3280000000	3310000000	9140000000	6890000000	6380000000
87	sp|Q96T37|RBM15|1	REFDRFGTI	3500000000	2820000000	2410000000	3600000000	2930000000	2600000000	5650000000	4340000000	6140000000	2700000000	2490000000	2040000000	3730000000	1810000000	1500000000	5650000000	2760000000	3230000000
88	sp|Q96T37|RBM15|1	REFDRFGTIR	8210000000	4180000000	6530000000	7250000000	7030000000	5360000000	9880000000	7680000000	10800000000	4810000000	3540000000	4090000000	6100000000	5190000000	4060000000	10500000000	7790000000	10100000000
89	sp|A1L188|CQ089|1	REFEALRSC	66800000000	52600000000	47300000000	39300000000	35800000000	34100000000	22100000000	19800000000	18900000000	57900000000	50000000000	41200000000	3550000000	6770000000	4630000000	65800000000	51100000000	51100000000
90	sp|A1L188|CQ089|1	REFEALRSC[119.00]	34600000000	20100000000	17400000000	16200000000	12000000000	10700000000	67200000000	59000000000	52000000000	29100000000	20500000000	18400000000	26200000000	20300000000	14600000000	67700000000	69200000000	54000000000
91	tr|E9PQA0|E9PQA0|1	REHTFSFENSA	8650000000	8500000000	5380000000	8540000000	7350000000	6990000000	18200000000	13400000000	10300000000	11400000000	5050000000	4080000000	10500000000	6290000000	4100000000	16000000000	10900000000	8900000000
92	sp|O60524|NEMF|1	REKDLFRSV	4470000000	2830000000	2630000000	3370000000	2640000000	2240000000	7110000000	5510000000	5290000000	4700000000	3530000000	2750000000	4300000000	3410000000	3580000000	7870000000	6610000000	6380000000
93	sp|P39023|RL3|1	RERLEQQVP	314000000000	153000000000	185000000000	249000000000	209000000000	211000000000	589000000000	477000000000	519000000000	334000000000	197000000000	192000000000	374000000000	271000000000	232000000000	747000000000	582000000000	556000000000
94	sp|P04844|RPN2|1	RLDELGGVYL	24400000000	21100000000	22000000000	18500000000	24200000000	17000000000	35800000000	45500000000	35800000000	18900000000	18200000000	17900000000	18600000000	16400000000	13200000000	31500000000	37700000000	29600000000
95	sp|Q96AB3|ISOC2|1	RLLEVPVML	30200000000	20600000000	22600000000	15300000000	20100000000	12500000000	31900000000	35800000000	29800000000	25000000000	16900000000	18600000000	21800000000	18400000000	8390000000	37100000000	30400000000	21500000000
96	sp|P33316|DUT|1	RPAEVGGMQL	56400000000	35900000000	37700000000	38800000000	34400000000	28700000000	57800000000	48600000000	57300000000	49800000000	39300000000	38300000000	53100000000	30500000000	23700000000	85800000000	59700000000	60000000000
97	sp|Q9H992|MARH7|1	RPKENSMSTL	4670000000	2220000000	2450000000	2450000000	2210000000	2270000000	8420000000	7300000000	5260000000	3720000000	2300000000	1900000000	2760000000	2480000000	2750000000	7970000000	5540000000	6320000000
98	sp|Q07820|MCL1|1	RPPPIGAEV	18100000000	12400000000	12000000000	15700000000	14200000000	12100000000	19400000000	8150000000	8000000000	18400000000	13600000000	12400000000	16400000000	14700000000	11700000000	19500000000	12200000000	16000000000
99	sp|Q15370|ELOB|1	RPQAPATVGL	15000000000	11300000000	8680000000	15300000000	11700000000	10600000000	24500000000	15900000000	16300000000	12500000000	8850000000	6090000000	14800000000	9630000000	9730000000	20900000000	19700000000	18000000000
100	sp|Q14258|TRI25|1	RPQLHKNTVL	1510000000	747000000	592000000	927000000	799000000	685000000	2430000000	1870000000	2000000000	1470000000	941000000	785000000	1700000000	1320000000	1040000000	4110000000	2340000000	2140000000
101	sp|Q86Y56|HEAT2|1	RPRDALPRLL	8280000000	6070000000	4990000000	9330000000	6260000000	7150000000	11500000000	11300000000	11000000000	7340000000	5540000000	5190000000	8110000000	6200000000	5020000000	8510000000	8220000000	8700000000
102	sp|P33076|C2TA|1	RPRGRLVQSL	16600000000	13000000000	10700000000	17000000000	13700000000	9290000000	40200000000	33700000000	34700000000	17400000000	15400000000	15800000000	22700000000	16500000000	16600000000	42300000000	36100000000	34500000000
103	sp|O43847|NRDC|1	RPSDANRKEML	1920000000	915000000	730000000	1160000000	463000000	797000000	1800000000	1360000000	924000000	1920000000	884000000	1050000000	1330000000	1150000000	1210000000	1430000000	1280000000	1400000000
104	tr|B0YIW5|B0YIW5|1	RPSGPSKAL	86000000000	38900000000	32900000000	57500000000	37100000000	46200000000	81300000000	55800000000	51900000000	66700000000	47100000000	34100000000	54000000000	36400000000	44700000000	63200000000	52400000000	53000000000
105	sp|Q5TFE4|NT5D1|1	RVVDYLTKL	22800000000	20300000000	17000000000	22500000000	20600000000	18000000000	50800000000	53700000000	54000000000	17800000000	16600000000	18500000000	18400000000	21400000000	13300000000	45800000000	41800000000	41900000000
106	sp|O43242|PSMD3|1	RVYEFLDKL	26700000000	21100000000	19100000000	23300000000	24600000000	19500000000	34200000000	35700000000	33500000000	22100000000	20000000000	21400000000	23100000000	24800000000	12000000000	31100000000	39600000000	29100000000
107	tr|A0A024R807|A0A024R807|1	SALGYLHSI	22200000000	14500000000	14600000000	21400000000	17500000000	19200000000	54300000000	47200000000	36000000000	19600000000	14500000000	14100000000	22400000000	15500000000	11200000000	48300000000	47600000000	41000000000
108	sp|P16403|H12|1	SKERSGVSL	9310000000	4590000000	4930000000	8510000000	4520000000	4140000000	14900000000	8980000000	10300000000	7800000000	4390000000	6870000000	7600000000	5280000000	7310000000	14700000000	11100000000	11100000000
109	sp|P51665|PSMD7|1	SLIRSVVAL	16600000000	10400000000	10000000000	9850000000	7550000000	7300000000	17000000000	17800000000	17600000000	13500000000	12600000000	11300000000	14200000000	11200000000	8750000000	19900000000	23600000000	19300000000
110	sp|Q9ULU4|PKCB1|1	SPASTKTGQAGSL	2560000000	946000000	1200000000	1810000000	1440000000	1200000000	3440000000	2810000000	2840000000	2500000000	1480000000	1360000000	2120000000	1570000000	1360000000	3840000000	2710000000	2930000000
111	sp|P51149|RAB7A|1	SPRDPENFPFVVL	22700000000	18400000000	20000000000	19200000000	15900000000	16700000000	14500000000	16600000000	17100000000	23000000000	21100000000	18900000000	20900000000	18400000000	11900000000	16900000000	20800000000	20600000000
112	sp|P11388|TOP2A|1	SPRYIFTM[15.99]L	5620000000	4450000000	5450000000	8900000000	9850000000	7380000000	9040000000	9150000000	8120000000	7590000000	5540000000	3890000000	7020000000	6920000000	4530000000	7920000000	7950000000	7950000000
113	sp|P11388|TOP2A|1	SPRYIFTML	100000000000	66400000000	54000000000	49300000000	57600000000	40800000000	88500000000	76200000000	61800000000	60400000000	49500000000	47300000000	53600000000	43700000000	23400000000	66900000000	78500000000	52100000000
114	sp|O95848|NUD14|1	SPYLRPLTL	10200000000	9140000000	7370000000	9930000000	8360000000	6990000000	15500000000	15900000000	17800000000	9290000000	7540000000	7220000000	10500000000	7860000000	6560000000	17500000000	18200000000	17900000000
115	sp|Q8N531|FBXL6|1	SQPALWHTV	14500000000	10300000000	11100000000	12600000000	11600000000	9630000000	31700000000	23400000000	25100000000	11000000000	11200000000	7450000000	13000000000	9250000000	6570000000	21400000000	22800000000	20300000000
116	sp|Q02223|TNR17|1	TEIEKSISA	500000000000	338000000000	282000000000	439000000000	302000000000	305000000000	948000000000	750000000000	734000000000	374000000000	256000000000	276000000000	339000000000	272000000000	238000000000	876000000000	673000000000	755000000000
117	sp|Q14204|DYHC1|1	TELDKIRQA	6380000000	4590000000	3590000000	4440000000	3010000000	3560000000	9020000000	7720000000	7650000000	6320000000	4630000000	4850000000	5620000000	4470000000	3950000000	9470000000	7140000000	8350000000
118	sp|P15927|RFA2|1	TLVDEVFRI	4660000000	5190000000	4610000000	4010000000	3450000000	2700000000	6560000000	4100000000	2930000000	5460000000	5450000000	3580000000	3550000000	3190000000	2500000000	4180000000	4410000000	4880000000
119	tr|Q9UN78|Q9UN78|1	TPRHILVRF	42900000000	29600000000	20600000000	27200000000	29300000000	22800000000	79400000000	53600000000	43400000000	31500000000	19200000000	18900000000	37000000000	24200000000	25100000000	60900000000	40400000000	34800000000
120	tr|B3KNF6|B3KNF6|1	TRTDKVRAL	5320000000	2910000000	2210000000	2000000000	1350000000	1460000000	3110000000	1660000000	1270000000	3050000000	1930000000	397000000	1440000000	1690000000	2430000000	2750000000	1510000000	1630000000
121	sp|O14561|ACPM|1	VARPLSTAL	18300000000	12000000000	11000000000	15300000000	17800000000	12500000000	20100000000	25100000000	26700000000	21800000000	16400000000	12700000000	24700000000	17100000000	14700000000	28300000000	30100000000	32600000000
122	sp|Q9BUJ2|HNRL1|1	VEFNFGQRA	11200000000	8310000000	7840000000	10900000000	8390000000	8210000000	17100000000	24600000000	20700000000	8860000000	6250000000	6550000000	8220000000	8050000000	4340000000	26100000000	19800000000	18600000000
123	sp|O14980|XPO1|1	VLIDYQRNV	19400000000	10700000000	11200000000	19600000000	12500000000	14100000000	35400000000	24800000000	25300000000	13800000000	10800000000	9710000000	12000000000	12600000000	6510000000	31000000000	24300000000	24400000000
124	tr|A0A024R9H2|A0A024R9H2|1	VLVDRTIYI	3990000000	7560000000	6100000000	10300000000	6530000000	6700000000	15200000000	14900000000	12200000000	5800000000	8980000000	5630000000	8210000000	10700000000	6470000000	20700000000	14100000000	17400000000
125	sp|P41279|M3K8|1	VLWGETVHL	5150000000	4570000000	2840000000	3760000000	4130000000	2690000000	8970000000	12500000000	7730000000	3580000000	2530000000	3130000000	2860000000	3050000000	1980000000	7610000000	7270000000	7280000000
126	sp|Q9Y4C8|RBM19|1	VQKELSDMDYL	4140000000	3860000000	2840000000	3370000000	2560000000	3450000000	7610000000	8100000000	6910000000	4770000000	3840000000	3530000000	5120000000	4770000000	3620000000	11500000000	12300000000	8210000000
127	sp|Q9BWF3|RBM4|1	VRTPYTMSY	10800000000	7030000000	5910000000	10300000000	7040000000	7730000000	16900000000	13800000000	12900000000	12900000000	11200000000	10200000000	10900000000	11300000000	7120000000	21400000000	17500000000	20000000000
128	tr|A0A024R222|A0A024R222|1	VTIEDVQKL	52400000000	42200000000	44300000000	40400000000	36800000000	27600000000	96300000000	79600000000	105000000000	32100000000	31600000000	26800000000	34700000000	27400000000	20200000000	65200000000	60300000000	53500000000
129	tr|A8K7B7|A8K7B7|1	WLVDHVYAI	19300000000	17800000000	17200000000	16600000000	12500000000	10200000000	22100000000	19900000000	25700000000	23100000000	14600000000	18300000000	13700000000	15500000000	8380000000	22100000000	19900000000	24100000000
130	tr|V9HW09|V9HW09|1	YEKILFTEA	776000000000	533000000000	541000000000	683000000000	580000000000	529000000000	1910000000000	1340000000000	1640000000000	577000000000	518000000000	427000000000	626000000000	485000000000	325000000000	1600000000000	1480000000000	1220000000000
131	sp|Q96EY7|PTCD3|1	YESQPIRQT	1920000000	954000000	1110000000	1590000000	686000000	1190000000	3640000000	2690000000	2600000000	1740000000	1160000000	1290000000	2210000000	1160000000	1720000000	3740000000	3480000000	3550000000
132	sp|P30154|2AAB|1	YFVPLVKRL	3550000000	2310000000	2140000000	2980000000	2290000000	3200000000	5150000000	5580000000	4690000000	3790000000	3760000000	2590000000	4040000000	3300000000	2570000000	8220000000	6400000000	8560000000
133	sp|Q49AG3|ZBED5|1	YLADIFTKL	59700000000	30400000000	28700000000	33400000000	25500000000	27400000000	46700000000	29800000000	47700000000	32900000000	30000000000	22500000000	19800000000	20200000000	13000000000	33700000000	22700000000	36300000000
134	sp|Q92841|DDX17|1	YLLPAIVHI	361000000000	247000000000	217000000000	247000000000	251000000000	248000000000	458000000000	330000000000	415000000000	288000000000	256000000000	227000000000	243000000000	218000000000	153000000000	369000000000	306000000000	374000000000
135	sp|Q9GZR7|DDX24|1	YPKRPLLGL	26600000000	18000000000	18100000000	23900000000	20800000000	16700000000	48500000000	56000000000	43600000000	20700000000	15500000000	15100000000	21400000000	20000000000	15200000000	83900000000	40400000000	52300000000
136	sp|O75081|MTG16|1	YRHPDPREL	6190000000	3070000000	3270000000	4450000000	3350000000	3830000000	11800000000	10000000000	10100000000	6080000000	4220000000	3120000000	6390000000	4610000000	4850000000	14200000000	12100000000	12700000000
137	sp|Q9BUJ2|HNRL1|1	YRPEMKTEM	6710000000	4610000000	3590000000	4420000000	3270000000	3420000000	10000000000	9570000000	12100000000	5620000000	4560000000	5380000000	5870000000	4660000000	4180000000	9830000000	8480000000	7960000000
138	sp|Q9H0A9|SPC1L|1	YVFPGVTRL	39000000000	29900000000	22200000000	32600000000	27400000000	25700000000	74600000000	53700000000	57200000000	25900000000	23600000000	26700000000	31500000000	23300000000	15700000000	52000000000	36300000000	56800000000
139	sp|Q13077|TRAF1|1	YVKDDTMFL	4690000000	4020000000	3480000000	5370000000	5180000000	5140000000	14200000000	12500000000	12700000000	8360000000	6100000000	5910000000	7900000000	6790000000	4480000000	18300000000	15100000000	16700000000
140	sp|P49327|FAS|1	YYIDC[119.00]IRQV	4540000000	2890000000	4090000000	4510000000	3630000000	3330000000	8450000000	6930000000	7500000000	3460000000	3130000000	2460000000	3920000000	3280000000	2080000000	6730000000	8280000000	6030000000
141	sp|Q9NRL2|BAZ1A|1	FEYNPRNTSEA	3310000000	2190000000	2080000000	3380000000	3000000000	3350000000	6270000000	3690000000	5310000000	4370000000	3610000000	3630000000	4620000000	3650000000	2800000000	10300000000	6850000000	7810000000
142	sp|Q9H1E5|TMX4|1	FYVPLPRHL	4310000000	3720000000	2760000000	4040000000	4020000000	3190000000	7460000000	7330000000	5670000000	4670000000	4790000000	4520000000	5330000000	4830000000	3500000000	11800000000	9300000000	9650000000
143	tr|X5DR09|X5DR09|1	GEALGLKQA	14100000000	8970000000	7350000000	13300000000	8810000000	10200000000	31900000000	26200000000	27500000000	14000000000	8510000000	9530000000	16700000000	10900000000	7210000000	26200000000	22100000000	23300000000
144	tr|A0A024RDS3|A0A024RDS3|1	GEYLPSKGA	5170000000	2980000000	3430000000	3090000000	2300000000	2300000000	6210000000	5270000000	6710000000	4670000000	3020000000	2260000000	3650000000	2650000000	2160000000	6690000000	5160000000	5250000000
145	sp|P36578|RL4|1	IIYNEDNGIIKA	34600000000	26000000000	22600000000	24100000000	23600000000	22800000000	42400000000	34000000000	45100000000	29200000000	38100000000	21200000000	30300000000	24100000000	16800000000	68300000000	38100000000	45100000000
146	sp|P11388|TOP2A|1	KIPNFDVREI	17400000000	11200000000	7250000000	13800000000	12400000000	11900000000	25800000000	23000000000	28200000000	11600000000	5630000000	6990000000	9100000000	11000000000	6480000000	23000000000	17700000000	26400000000
147	sp|Q15306|IRF4|1	KLFDTQQFL	6050000000	4200000000	3600000000	5600000000	3780000000	3870000000	8420000000	8250000000	9210000000	5240000000	4550000000	3270000000	5460000000	4610000000	2670000000	7770000000	8310000000	6810000000
148	tr|A0A024RBY4|A0A024RBY4|1	KPIFSKIVSL	15000000000	12900000000	10900000000	15000000000	11600000000	11700000000	40400000000	26800000000	29200000000	20300000000	16100000000	14500000000	22700000000	17400000000	13200000000	45500000000	41000000000	45700000000
149	sp|Q99707|METH|1	KPRVPPATAF	8400000000	5410000000	5830000000	8470000000	5870000000	5200000000	17700000000	14800000000	15900000000	8960000000	6530000000	4770000000	8660000000	7990000000	7020000000	20700000000	15700000000	15200000000
150	tr|V9HWH7|V9HWH7|1	NLYPFVKTV	43100000000	28200000000	24400000000	28900000000	27000000000	30300000000	72300000000	86500000000	59800000000	39700000000	29100000000	24100000000	47800000000	30300000000	20200000000	67400000000	57700000000	54300000000
151	sp|Q17RS7|GEN|1	NVRPPNTAL	29500000000	22900000000	18700000000	26900000000	28700000000	23600000000	52600000000	48100000000	50300000000	27800000000	21900000000	19900000000	31300000000	25100000000	22700000000	58800000000	51300000000	44900000000
152	sp|P46977|STT3A|1	QIHAFVDYL	13300000000	14300000000	13300000000	11500000000	12600000000	12400000000	23400000000	21400000000	15600000000	17200000000	11100000000	13000000000	15900000000	9670000000	8740000000	21800000000	24300000000	23400000000
153	sp|Q86WT1|TT30A|1	QTAPEEAFIKL	14300000000	7470000000	7720000000	9910000000	9460000000	9910000000	20100000000	17500000000	21200000000	9940000000	7850000000	5880000000	9440000000	8960000000	4160000000	13800000000	16400000000	15500000000
154	sp|Q92896|GSLG1|1	REDVTRVC[119.00]P	9630000000	5300000000	5120000000	8120000000	5870000000	5400000000	18100000000	14600000000	14000000000	6620000000	5420000000	5270000000	7340000000	6330000000	4980000000	14200000000	12700000000	12200000000
155	tr|V9HW04|V9HW04|1	RPGKIVQM	3660000000	2350000000	1990000000	2460000000	1750000000	1640000000	5120000000	4280000000	3560000000	3820000000	2650000000	2240000000	2940000000	2050000000	2440000000	5450000000	4580000000	4350000000
156	sp|P62280|RS11|1	RPLSKTVRF	96800000000	50900000000	47700000000	65400000000	56800000000	43500000000	149000000000	126000000000	135000000000	125000000000	84100000000	67200000000	132000000000	89800000000	111000000000	290000000000	204000000000	204000000000
157	sp|Q8N4S7|PAQR4|1	RPWLRPAAL	72400000000	50800000000	47900000000	51700000000	36100000000	37900000000	98600000000	78800000000	79400000000	63400000000	51100000000	39500000000	52400000000	52400000000	35400000000	97600000000	95200000000	87600000000
158	sp|O96009|NAPSA|1	SEIPKLPAV	22200000000	18300000000	16600000000	16600000000	14200000000	14300000000	28400000000	27300000000	24700000000	35500000000	25900000000	25700000000	23300000000	18800000000	12800000000	40900000000	36100000000	35800000000
159	sp|B2RPK0|HGB1A|1	SERWKTMSA	81000000000	36300000000	44100000000	43200000000	31200000000	34300000000	142000000000	96500000000	82400000000	69400000000	61100000000	47100000000	66700000000	47300000000	45600000000	148000000000	125000000000	110000000000
160	sp|P32970|CD70|1	SPASRSISL	15700000000	13400000000	15400000000	19300000000	20500000000	16300000000	31100000000	23200000000	19200000000	25300000000	16900000000	15000000000	19400000000	23400000000	17200000000	36000000000	37800000000	46700000000
161	sp|Q15386|UBE3C|1	SRPPLLGF	6160000000	4160000000	4620000000	4400000000	4740000000	5050000000	8520000000	10400000000	7940000000	7530000000	5920000000	4500000000	7830000000	5330000000	3850000000	10500000000	10000000000	9130000000
162	sp|Q9BQE5|APOL2|1	SVVELVNKL	18300000000	17700000000	15400000000	17000000000	18900000000	14400000000	28600000000	27000000000	20300000000	32700000000	32400000000	25600000000	35800000000	30100000000	19600000000	70200000000	52800000000	43500000000
163	sp|Q9H714|K226L|1	VRKDFESSM	6490000000	3140000000	3550000000	2840000000	3010000000	2860000000	7570000000	6760000000	6460000000	7960000000	4250000000	3710000000	5140000000	4480000000	3820000000	10100000000	7670000000	7550000000
164	sp|P49815|TSC2|1	YLDEYIARM	15000000000	11600000000	10600000000	10500000000	10100000000	8400000000	19700000000	23600000000	20100000000	9870000000	9510000000	7360000000	10900000000	8730000000	4560000000	11000000000	17200000000	13700000000
165	tr|A0A087X1X7|A0A087X1X7|1	AEAPWLSKP	13200000000	9500000000	8820000000	7800000000	5620000000	5210000000	12500000000	11000000000	11200000000	8740000000	7730000000	4970000000	5810000000	5600000000	4160000000	10600000000	9530000000	10200000000
166	sp|P40306|PSB10|1	AEMTTRMVA	93200000000	57200000000	67700000000	78400000000	56700000000	48300000000	170000000000	153000000000	174000000000	102000000000	88100000000	64700000000	87400000000	72500000000	76400000000	173000000000	131000000000	153000000000
167	sp|Q8TEM1|PO210|1	AIVDLIHDI	6500000000	5740000000	4500000000	4260000000	5170000000	4270000000	4850000000	7280000000	5980000000	4020000000	3930000000	3880000000	3030000000	3420000000	2570000000	5650000000	4720000000	4770000000
168	sp|P62917|RL8|1	APAGRKVGL	138000000000	75400000000	64100000000	121000000000	70500000000	75000000000	167000000000	142000000000	147000000000	174000000000	102000000000	89800000000	173000000000	164000000000	123000000000	290000000000	184000000000	223000000000
169	sp|O60828|PQBP1|1	APRGTWSTGL	3890000000	1990000000	3040000000	3150000000	2810000000	2870000000	6620000000	7800000000	4330000000	3030000000	2840000000	2510000000	3950000000	3010000000	2650000000	7090000000	9850000000	8900000000
170	sp|Q9UN70|PCDGK|1	APSGTRVVQVL	4000000000	2780000000	2630000000	3410000000	2400000000	2680000000	4520000000	4150000000	3650000000	2670000000	2090000000	1870000000	2500000000	2380000000	1290000000	5620000000	3650000000	4300000000
171	tr|A0A024R1T9|A0A024R1T9|1	ATADYIC[119.00]KV	18800000000	10600000000	12300000000	15000000000	10700000000	9730000000	22800000000	19100000000	16800000000	11300000000	8340000000	7700000000	10000000000	10700000000	7760000000	16400000000	17900000000	13300000000
172	sp|P62487|RPB7|1	AVVTQVNKV	50500000000	23400000000	28600000000	42100000000	31100000000	31500000000	94400000000	84300000000	74700000000	32500000000	23600000000	21000000000	39600000000	29600000000	21900000000	71500000000	69900000000	66600000000
173	sp|Q96SB8|SMC6|1	AYRQGHFTY	24800000000	13000000000	13000000000	20000000000	15900000000	13300000000	43400000000	34400000000	35100000000	23000000000	17300000000	11900000000	21800000000	17100000000	17200000000	58100000000	40900000000	33600000000
174	sp|Q9P0J0|NDUAD|1	FEARIALLP	323000000000	219000000000	181000000000	170000000000	158000000000	119000000000	319000000000	285000000000	218000000000	240000000000	278000000000	170000000000	81400000000	92500000000	72200000000	203000000000	357000000000	237000000000
175	sp|P14868|SYDC|1	FEKVFSIGP	18200000000	14600000000	11600000000	20800000000	14400000000	13800000000	28700000000	27400000000	19000000000	17500000000	17700000000	14800000000	19000000000	16300000000	11600000000	33400000000	24500000000	29900000000
176	sp|Q9P2G9|KLHL8|1	FEYSIRTTP	28100000000	20700000000	18100000000	21400000000	14300000000	14400000000	41600000000	38400000000	36000000000	18200000000	16600000000	11900000000	14600000000	14100000000	10200000000	34300000000	31900000000	29800000000
177	sp|Q9NRW4|DUS22|1	FGWEDALHTV	7170000000	6330000000	5330000000	5450000000	6100000000	3820000000	8830000000	5800000000	7360000000	5780000000	4830000000	4180000000	4930000000	6070000000	3170000000	6800000000	8830000000	6080000000
178	tr|Q541A5|Q541A5|1	FLDITNPKA	21800000000	14000000000	15200000000	20900000000	14300000000	16000000000	46200000000	42200000000	36400000000	21800000000	15400000000	18500000000	24300000000	14100000000	10900000000	55600000000	43700000000	47100000000
179	sp|Q66K64|DCA15|1	FLYAGHIFL	5910000000	6130000000	6700000000	5500000000	4340000000	3590000000	9760000000	7830000000	8290000000	4810000000	8210000000	6340000000	4840000000	5210000000	2390000000	6380000000	6010000000	5480000000
180	tr|A0A024R3P1|A0A024R3P1|1	FPNIPGKSL	25200000000	22100000000	21000000000	24400000000	22000000000	19100000000	52300000000	45200000000	59300000000	24200000000	17900000000	18000000000	21400000000	20400000000	13400000000	47200000000	48400000000	48400000000
181	sp|Q5VV42|CDKAL|1	FRNGLGNQL	11400000000	7690000000	6180000000	9350000000	8960000000	6240000000	12000000000	11100000000	9120000000	11100000000	8610000000	8080000000	13900000000	10600000000	6000000000	13100000000	14500000000	10900000000
182	tr|A0A024R0P9|A0A024R0P9|1	GEYRGSDFTA	11200000000	6770000000	8030000000	9160000000	6550000000	5640000000	17000000000	12200000000	15400000000	13000000000	10600000000	7990000000	13900000000	10000000000	9150000000	22000000000	17800000000	18800000000
183	tr|A0A024R0P9|A0A024R0P9|1	GEYRGSDFTAA	53500000000	29900000000	30500000000	41400000000	30100000000	28400000000	91800000000	74800000000	82100000000	39100000000	33600000000	28100000000	44500000000	30600000000	28100000000	90000000000	91700000000	76700000000
184	sp|P61247|RS3A|1	GLKGRVFEV	13400000000	12700000000	8820000000	10600000000	7750000000	8030000000	17300000000	19000000000	18500000000	14200000000	9820000000	8690000000	14700000000	11100000000	7760000000	20800000000	17600000000	12200000000
185	sp|Q9H7N4|SFR19|1	GPASRVSQL	6350000000	3860000000	3100000000	5860000000	3650000000	3740000000	11800000000	9060000000	9690000000	6550000000	4590000000	4990000000	4950000000	5020000000	4830000000	14400000000	9640000000	10700000000
186	sp|Q9BTE6|AASD1|1	HAGPIRVV	8840000000	5690000000	4310000000	5870000000	5270000000	5040000000	19000000000	14000000000	14700000000	7890000000	6140000000	4410000000	8140000000	6020000000	5130000000	19100000000	14800000000	14500000000
187	tr|Q5SUL5|Q5SUL5|1	HEATLRC[119.00]WA	48200000000	31300000000	21400000000	25300000000	29300000000	27700000000	89200000000	41100000000	45600000000	36800000000	32600000000	28700000000	43400000000	38800000000	21700000000	75800000000	49800000000	58900000000
188	sp|P56270|MAZ|1	HLNSHVRQV	1410000000	685000000	522000000	650000000	741000000	460000000	994000000	761000000	751000000	1150000000	642000000	603000000	682000000	662000000	929000000	749000000	570000000	597000000
189	sp|Q15046|SYK|1	HLTDITLKV	35300000000	26900000000	26200000000	26800000000	26000000000	21500000000	59600000000	57200000000	48600000000	30200000000	21500000000	19900000000	25700000000	19600000000	14400000000	67500000000	61600000000	56500000000
190	sp|Q01850|CDR2|1	HVFAEKITSL	10300000000	5340000000	5960000000	6910000000	6270000000	4200000000	15300000000	12000000000	11000000000	6270000000	6190000000	5190000000	5130000000	4600000000	3620000000	11300000000	10900000000	10600000000
191	tr|A0A024R3V8|A0A024R3V8|1	ILTESEIKL	17400000000	6230000000	6370000000	6120000000	4600000000	4390000000	19600000000	16000000000	17500000000	8490000000	5750000000	7760000000	5890000000	12500000000	5930000000	21000000000	18100000000	23400000000
192	tr|Q5Y7D2|Q5Y7D2|1	IVADHVASYGV	15600000000	3360000000	2990000000	11600000000	9340000000	9110000000	6300000000	5610000000	5720000000	4090000000	2800000000	2080000000	4030000000	3390000000	6530000000	6350000000	4940000000	8560000000
193	sp|Q02153|GCYB1|1	IVIGIIKTV	69100000000	50800000000	55000000000	68100000000	60600000000	49000000000	179000000000	124000000000	118000000000	45300000000	38400000000	36000000000	46700000000	35400000000	23400000000	103000000000	76800000000	81800000000
194	sp|Q8WWM7|ATX2L|1	KEDKPPLAP	66300000000	32000000000	33600000000	46400000000	28900000000	28400000000	98500000000	68200000000	77900000000	49300000000	30100000000	31400000000	42100000000	29300000000	29800000000	81400000000	54800000000	71600000000
195	tr|A0A024QYX5|A0A024QYX5|1	KEFQLFQGV	20800000000	13900000000	12100000000	18600000000	12200000000	12400000000	35200000000	27700000000	20400000000	18900000000	15100000000	11800000000	18200000000	15000000000	9650000000	31100000000	20200000000	31500000000
196	sp|Q96NB3|ZN830|1	KEWDEFQKA	32100000000	24000000000	16500000000	20000000000	23400000000	18900000000	53700000000	40300000000	70000000000	21000000000	16200000000	16900000000	25200000000	17300000000	19000000000	52400000000	47400000000	43100000000
197	sp|P35221|CTNA1|1	KIAKESQFL	7610000000	4290000000	4140000000	4760000000	4050000000	3590000000	11700000000	8050000000	9490000000	5770000000	3210000000	3150000000	5310000000	4590000000	4430000000	11200000000	7340000000	7570000000
198	sp|P08240|SRPR|1	KLIDDVHRL	34400000000	15000000000	12900000000	20600000000	19600000000	14000000000	43200000000	26000000000	28000000000	28800000000	20700000000	13800000000	29400000000	22300000000	17200000000	39600000000	33300000000	23600000000
199	sp|Q96HW7|INT4|1	KLLDLMPRL	9410000000	8220000000	7000000000	8360000000	6970000000	7200000000	17300000000	16800000000	16700000000	10200000000	7830000000	6540000000	8430000000	7980000000	4390000000	14400000000	11800000000	14300000000
200	sp|P60900|PSA6|1	KLLDSSTVTHL	1940000000	1550000000	1690000000	1710000000	1390000000	1230000000	3010000000	2360000000	3160000000	2190000000	1800000000	1750000000	2110000000	1970000000	1210000000	5260000000	2400000000	2390000000
201	sp|Q9NVI1|FANCI|1	KLQEFLQTL	30900000000	22500000000	23100000000	23000000000	18900000000	18900000000	47200000000	42000000000	34600000000	22300000000	18700000000	23800000000	21800000000	16700000000	14000000000	31700000000	33200000000	24500000000
202	sp|Q14137|BOP1|1	KMDDPDYWRTV	7650000000	5460000000	4810000000	6700000000	6180000000	4890000000	11500000000	12400000000	12300000000	6100000000	4500000000	4530000000	6940000000	4910000000	3560000000	18600000000	15400000000	12500000000
203	sp|O15145|ARPC3|1	KPSKWWTC[119.00]F	21900000000	17300000000	12900000000	11800000000	9830000000	7980000000	19000000000	11800000000	16500000000	12000000000	8390000000	9580000000	9600000000	10100000000	5330000000	14700000000	10600000000	13400000000
204	sp|Q9BRU9|UTP23|1	KPSPKTIAF	5270000000	3610000000	2950000000	4560000000	4610000000	3410000000	9720000000	8060000000	8530000000	4620000000	4480000000	3300000000	6180000000	4740000000	4350000000	11700000000	10400000000	11300000000
205	sp|P62906|RL10A|1	KRFSGTVRL	114000000000	55300000000	50900000000	81900000000	56800000000	65000000000	283000000000	195000000000	181000000000	97100000000	71000000000	67100000000	97500000000	73400000000	73500000000	269000000000	207000000000	184000000000
206	sp|P33552|CKS2|1	KYFDEHYEY	69200000000	55200000000	45100000000	83300000000	52600000000	52200000000	84800000000	80600000000	68000000000	75300000000	60700000000	63500000000	81100000000	65600000000	40900000000	94500000000	82200000000	95000000000
207	sp|Q13342|SP140|1	LEDRPRLLP	24600000000	15800000000	11800000000	14200000000	8940000000	9720000000	21000000000	17000000000	16400000000	21300000000	14100000000	12000000000	20100000000	15600000000	12000000000	24900000000	19800000000	23500000000
208	sp|P31689|DNJA1|1	LYNGATRKL	10100000000	6100000000	6290000000	9030000000	7670000000	5470000000	25000000000	22200000000	21100000000	14200000000	11400000000	11000000000	16700000000	12600000000	14600000000	45500000000	37100000000	34300000000
209	sp|P49327|FAS|1	MEHNRVLEA	4950000000	2650000000	2750000000	3300000000	2790000000	2900000000	11700000000	8740000000	8770000000	4150000000	2610000000	2150000000	3370000000	3270000000	3130000000	10200000000	7370000000	8580000000
210	sp|Q14204|DYHC1|1	MEIERILGV	31500000000	27600000000	23800000000	26600000000	19900000000	20600000000	39000000000	42700000000	44800000000	36400000000	27700000000	21200000000	25600000000	26400000000	14500000000	53500000000	40900000000	43900000000
211	tr|B2R5U3|B2R5U3|1	MLANDIARL	17500000000	10700000000	10300000000	9260000000	7510000000	7890000000	21500000000	20700000000	13800000000	10600000000	8830000000	7450000000	9640000000	6350000000	5840000000	21600000000	22100000000	18900000000
212	sp|O75530|EED|1	MPAAKKQKL	288000000	161000000	196000000	214000000	161000000	76200000	242000000	196000000	193000000	286000000	196000000	139000000	146000000	191000000	185000000	387000000	292000000	260000000
213	tr|A4D2J0|A4D2J0|1	NEYPSRVA	12600000000	6750000000	5360000000	7690000000	6400000000	4950000000	22300000000	19300000000	15800000000	9960000000	5390000000	5510000000	8540000000	4180000000	4960000000	18900000000	13200000000	13400000000
214	tr|V9HWE1|V9HWE1|1	NLAEDIMRL	7870000000	5640000000	4530000000	3050000000	3250000000	2930000000	4400000000	3690000000	4330000000	3570000000	4020000000	3180000000	2910000000	2540000000	1650000000	3980000000	2870000000	2440000000
215	tr|A0A024R277|A0A024R277|1	NPRVKAAAL	10200000000	5510000000	5270000000	8130000000	5470000000	5870000000	16100000000	12800000000	11900000000	8670000000	5470000000	6070000000	8490000000	6480000000	9660000000	21600000000	15400000000	13500000000
216	tr|A0A024RA51|A0A024RA51|1	NVKEYLESL	11500000000	8280000000	7730000000	8160000000	7540000000	7190000000	15700000000	13000000000	17800000000	9740000000	8020000000	7490000000	10100000000	8420000000	4000000000	10700000000	14700000000	14300000000
217	sp|Q15008|PSMD6|1	QELSRFIAA	6830000000	5320000000	4920000000	4650000000	5330000000	4320000000	8720000000	6700000000	9560000000	4970000000	5730000000	2890000000	4640000000	3450000000	3240000000	10000000000	5930000000	9550000000
218	sp|Q9UHX1|PUF60|1	QERFDNSDLSA	23600000000	13300000000	20400000000	14200000000	14500000000	12000000000	22400000000	16500000000	11300000000	21800000000	14500000000	13900000000	15000000000	15200000000	9600000000	22000000000	15700000000	17200000000
219	tr|A0A024QZF1|A0A024QZF1|1	QERHFLQQA	13100000000	6260000000	11600000000	9570000000	7260000000	5230000000	22000000000	19600000000	23000000000	8750000000	8050000000	9760000000	9850000000	6490000000	13600000000	20900000000	17700000000	17200000000
220	sp|O75643|U520|1	QEYKFSVDV	60000000000	51400000000	41000000000	56900000000	52700000000	43900000000	118000000000	104000000000	101000000000	51800000000	50900000000	54700000000	55100000000	51300000000	36800000000	117000000000	137000000000	128000000000
221	NP|8464	REFDLLRSS	4950000000	4370000000	3700000000	5290000000	3720000000	3560000000	4980000000	5960000000	5670000000	3480000000	2580000000	2370000000	3930000000	2510000000	2270000000	6080000000	5440000000	4810000000
222	sp|A6NI28|RHG42|1	REHQNFYEA	2620000000	1860000000	1750000000	3350000000	2060000000	1590000000	5890000000	4810000000	5580000000	2160000000	2190000000	1760000000	1920000000	1690000000	1330000000	5160000000	4680000000	4210000000
223	tr|A0A024RDJ4|A0A024RDJ4|1	REKELIRQA	3920000000	1580000000	1030000000	1330000000	882000000	1150000000	2240000000	1350000000	1430000000	3160000000	1920000000	1260000000	1580000000	915000000	1180000000	1670000000	1390000000	1390000000
224	sp|Q03252|LMNB2|1	RLAHYIDRV	3350000000	1770000000	1640000000	3410000000	2040000000	2100000000	10800000000	8260000000	9800000000	2280000000	1510000000	1930000000	3060000000	2360000000	3120000000	7680000000	6920000000	6600000000
225	sp|P20700|LMNB1|1	RLAVYIDKV	10900000000	14100000000	7380000000	9720000000	8420000000	7150000000	27000000000	14300000000	15100000000	9140000000	13100000000	8270000000	8070000000	7480000000	6320000000	21500000000	18800000000	12100000000
226	sp|Q13111|CAF1A|1	RPAFPVKKL	5890000000	4160000000	3360000000	4130000000	3660000000	2810000000	9880000000	7000000000	7540000000	5130000000	3470000000	4310000000	5190000000	4270000000	5180000000	14200000000	11200000000	10000000000
227	tr|J3KS97|J3KS97|1	RPMKTSVL	11500000000	5420000000	5690000000	9000000000	5860000000	5670000000	26700000000	16600000000	19800000000	7840000000	5200000000	5100000000	8690000000	5800000000	5860000000	20100000000	15400000000	17500000000
228	sp|Q9NRR8|C42S1|1	RPWSNSRGL	84500000000	39700000000	49000000000	62600000000	45700000000	44200000000	149000000000	104000000000	122000000000	103000000000	66600000000	50000000000	87200000000	64900000000	57200000000	145000000000	145000000000	152000000000
229	sp|Q5H9R7|PP6R3|1	RVSDINFTL	45900000000	31100000000	32900000000	44800000000	40200000000	26100000000	83500000000	80800000000	60500000000	35200000000	28000000000	24200000000	41400000000	27500000000	18300000000	69500000000	59600000000	58200000000
230	tr|A0A024R6K3|A0A024R6K3|1	SAIDRIFTL	8200000000	7790000000	5540000000	7570000000	8510000000	5280000000	14200000000	9400000000	10300000000	7730000000	6310000000	6520000000	7380000000	6610000000	5100000000	11100000000	13000000000	10100000000
231	sp|P11926|DCOR|1	SEVELMKVA	105000000000	71700000000	70800000000	64700000000	36900000000	42000000000	89200000000	89900000000	79300000000	72100000000	63600000000	48600000000	51800000000	49000000000	41900000000	100000000000	89400000000	76800000000
232	tr|A0A024R410|A0A024R410|1	SEVTFALHSA	117000000000	66000000000	65200000000	107000000000	74100000000	76800000000	245000000000	193000000000	203000000000	80400000000	62000000000	60800000000	80300000000	51400000000	43100000000	211000000000	193000000000	166000000000
233	sp|Q03188|CENPC|1	SEYEIQRQA	16200000000	8890000000	10400000000	9010000000	7060000000	6940000000	19200000000	15600000000	16800000000	13800000000	8100000000	6770000000	9700000000	8380000000	6590000000	15700000000	16100000000	15800000000
234	sp|O75995|SASH3|1	SPGPEKMAL	20200000000	13500000000	13800000000	16500000000	12400000000	9810000000	27500000000	15200000000	19800000000	17300000000	14200000000	15000000000	13500000000	15700000000	11300000000	22500000000	29300000000	25300000000
235	sp|Q92979|NEP1|1	SPLNRAGLL	9900000000	8000000000	6480000000	8690000000	6450000000	5880000000	13600000000	13000000000	12400000000	9680000000	7730000000	4730000000	8200000000	7490000000	5820000000	13900000000	14000000000	12100000000
236	sp|P62899|RL31|1	SPNKLYTL	19000000000	13300000000	12200000000	11600000000	9580000000	10100000000	15600000000	10800000000	11000000000	14600000000	11000000000	9610000000	10700000000	10600000000	5520000000	13800000000	12400000000	8460000000
237	sp|Q15027|ACAP1|1	SPRGPGQGSGHL	14700000000	5410000000	4530000000	7650000000	5540000000	4140000000	9530000000	6260000000	6310000000	9070000000	5100000000	6390000000	9850000000	5840000000	7640000000	9370000000	7580000000	7240000000
238	tr|Q6IB98|Q6IB98|1	SQFSYQHAI	9650000000	10400000000	6530000000	10800000000	7070000000	8780000000	12200000000	13400000000	15400000000	8850000000	6280000000	5740000000	8840000000	8250000000	5950000000	13200000000	11800000000	16800000000
239	sp|Q68CL5|TPGS2|1	TEIWFLDRA	5700000000	5170000000	4640000000	4570000000	4150000000	3800000000	10800000000	6210000000	5380000000	5170000000	4020000000	3220000000	4190000000	3030000000	1960000000	5610000000	4500000000	4790000000
240	sp|P51798|CLCN7|1	TEKRDFVSA	31000000000	15000000000	15300000000	17600000000	11900000000	13000000000	43200000000	28900000000	31900000000	18700000000	12900000000	12000000000	18800000000	12000000000	12400000000	37400000000	27300000000	25600000000
241	sp|P62906|RL10A|1	TLYEAVREV	26200000000	23400000000	21700000000	22700000000	23500000000	18600000000	54200000000	55300000000	69700000000	24300000000	21200000000	14000000000	25700000000	18900000000	14500000000	61300000000	50200000000	53100000000
242	tr|A0A024R8F4|A0A024R8F4|1	TPAPPTHAL	7790000000	4840000000	4250000000	9310000000	6530000000	5930000000	12000000000	10000000000	10400000000	5760000000	5640000000	4250000000	6900000000	5390000000	4360000000	13800000000	9670000000	10400000000
243	sp|Q14687|GSE1|1	VEKPVGVAA	189000000000	117000000000	119000000000	117000000000	97700000000	89100000000	366000000000	299000000000	249000000000	148000000000	91700000000	87700000000	141000000000	89000000000	105000000000	317000000000	217000000000	223000000000
244	sp|Q16626|MEA1|1	VVADIQDRI	9490000000	5260000000	5240000000	8640000000	5390000000	6340000000	13500000000	9520000000	9600000000	8800000000	7080000000	6130000000	7380000000	6790000000	4010000000	18900000000	14900000000	13000000000
245	sp|P49368|TCPG|1	VVITEKGISDL	103000000000	68400000000	66000000000	68900000000	55400000000	60800000000	184000000000	166000000000	148000000000	80900000000	73700000000	59900000000	80000000000	51600000000	50600000000	199000000000	186000000000	155000000000
246	sp|O75844|FACE1|1	YIAPLFDKF	9700000000	7370000000	13800000000	8890000000	8470000000	7560000000	16200000000	20000000000	16900000000	13600000000	10800000000	8840000000	14400000000	13200000000	6050000000	16500000000	21300000000	16100000000
247	tr|A0A024R9L7|A0A024R9L7|1	YPAAKRVKL	5720000000	4810000000	3340000000	7340000000	4100000000	4240000000	16000000000	12500000000	12900000000	7300000000	5250000000	3640000000	9370000000	5930000000	6810000000	17200000000	15300000000	14600000000
248	sp|P62837|UB2D2|1	YPFKPPKVAF	33900000000	23200000000	25400000000	28700000000	23500000000	26300000000	53000000000	49300000000	40300000000	31400000000	26100000000	22800000000	33400000000	26800000000	18200000000	61800000000	57900000000	54500000000
249	tr|A0A024R912|A0A024R912|1	YRQKQVVIL	17300000000	12100000000	9110000000	11300000000	11400000000	10600000000	26000000000	19600000000	17300000000	19600000000	12400000000	10800000000	21400000000	14600000000	11300000000	37500000000	39100000000	36800000000
250	tr|A0A024RBS2|A0A024RBS2|1	YTFPLAEKV	19700000000	14800000000	14000000000	18800000000	16800000000	14000000000	38200000000	42800000000	38200000000	16800000000	14000000000	12400000000	20700000000	15600000000	5150000000	20500000000	41300000000	37800000000
251	tr|Q6IBR8|Q6IBR8|1	YTYEELLNRV	7990000000	6960000000	5590000000	7380000000	6350000000	6430000000	13900000000	13700000000	7740000000	9180000000	6350000000	6180000000	8500000000	5540000000	4590000000	14100000000	12600000000	10500000000
252	sp|P45983|MK08|1	AEAPPPKIP	28800000000	17200000000	18300000000	24400000000	20300000000	20400000000	40200000000	32200000000	30100000000	19300000000	15900000000	15400000000	19500000000	16100000000	13900000000	34300000000	27400000000	28200000000
253	sp|Q6EEV4|GL1AD|1	AECPPPRQP	96800000000	52000000000	50600000000	32900000000	21600000000	16900000000	5980000000	4360000000	3840000000	63400000000	45500000000	44200000000	15100000000	12000000000	11500000000	46300000000	37700000000	48200000000
254	sp|Q13342|SP140|1	AEFEKNFKEV	5730000000	3210000000	2350000000	2730000000	2750000000	1800000000	5560000000	4050000000	4740000000	6100000000	4730000000	2910000000	5900000000	3630000000	1860000000	7010000000	5830000000	3440000000
255	tr|A0A024RAY1|A0A024RAY1|1	AEFQVKITA	36600000000	27000000000	26100000000	17700000000	16600000000	15800000000	56800000000	50500000000	49100000000	19200000000	26200000000	19300000000	13000000000	11100000000	9000000000	52900000000	38000000000	40100000000
256	sp|Q92622|RUBIC|1	AEHGSFRVT	4130000000	2450000000	2150000000	3710000000	1970000000	1940000000	7090000000	4100000000	5390000000	3400000000	1980000000	2710000000	2960000000	1880000000	2390000000	6250000000	5100000000	4930000000
257	sp|Q9Y5J9|TIM8B|1	AELQRLVAA	87200000000	68900000000	63000000000	105000000000	62000000000	70000000000	127000000000	87500000000	92100000000	72400000000	58100000000	58500000000	75800000000	58900000000	39700000000	108000000000	98700000000	91400000000
258	sp|Q15800|MSMO1|1	AEYAHPLET	3460000000	2240000000	1850000000	3300000000	2440000000	1940000000	6430000000	4640000000	5510000000	2110000000	2000000000	1610000000	2700000000	2260000000	2370000000	6220000000	5810000000	5470000000
259	tr|Q6FI00|Q6FI00|1	ALLESSLRQA	21000000000	17000000000	14700000000	18900000000	11900000000	15400000000	21400000000	22000000000	24600000000	16400000000	10800000000	10400000000	16500000000	10600000000	7720000000	18900000000	16700000000	23500000000
260	sp|P04844|RPN2|1	ALSALTARL	8730000000	7420000000	5830000000	7310000000	7210000000	6860000000	14300000000	13000000000	12700000000	8730000000	7670000000	7600000000	9760000000	7430000000	4530000000	17900000000	12900000000	15600000000
261	sp|Q96N67|DOCK7|1	AMASIINRL	5330000000	4600000000	3920000000	1970000000	2450000000	2270000000	8050000000	11800000000	8580000000	5530000000	2880000000	1910000000	3160000000	2200000000	2260000000	7250000000	7610000000	6740000000
262	sp|Q9Y6X9|MORC2|1	APRKPANTL	1590000000	636000000	655000000	1090000000	611000000	952000000	1890000000	1350000000	1120000000	1440000000	947000000	603000000	1120000000	703000000	1080000000	1720000000	1520000000	1220000000
263	tr|A0A024RBR2|A0A024RBR2|1	C[119.00]EYLIGQHVTA	15400000000	15400000000	10600000000	13500000000	10500000000	13600000000	21400000000	19500000000	17100000000	14300000000	12000000000	10100000000	12800000000	11800000000	6670000000	34300000000	25300000000	23100000000
264	tr|A0A024R4Q8|A0A024R4Q8|1	C[119.00]LADELINA	23900000000	27300000000	20200000000	17700000000	16900000000	22000000000	75500000000	64400000000	49900000000	35700000000	22000000000	19300000000	30900000000	20700000000	11600000000	81300000000	68200000000	71300000000
265	tr|A0A024R466|A0A024R466|1	DVKIYLDENYERIN	11000000000	6530000000	8180000000	6550000000	5680000000	5340000000	10800000000	14400000000	7280000000	9650000000	9460000000	5990000000	6880000000	7450000000	4010000000	13700000000	14800000000	9280000000
266	tr|B2R4W8|B2R4W8|1	FEIIDDHRA	9540000000	5840000000	6080000000	5340000000	4460000000	3930000000	11000000000	5410000000	8400000000	8790000000	7230000000	6700000000	7090000000	5500000000	6720000000	10900000000	9010000000	7770000000
267	sp|Q9P2A4|ABI3|1	FEIPTGREA	29300000000	21300000000	18400000000	28900000000	20800000000	20900000000	38400000000	37200000000	29000000000	20700000000	19200000000	14700000000	20500000000	16000000000	12300000000	41300000000	37400000000	30600000000
268	sp|Q9UKK3|PARP4|1	FIFSDTHEL	45100000000	43000000000	33100000000	46700000000	40700000000	32500000000	108000000000	92400000000	78900000000	44700000000	46900000000	36700000000	47200000000	34500000000	27700000000	95300000000	70800000000	77100000000
269	sp|O95372|LYPA2|1	FLEKLLPPV	11800000000	10500000000	9530000000	13600000000	10500000000	11500000000	24500000000	22100000000	22000000000	13000000000	10800000000	9480000000	13600000000	11500000000	8340000000	28900000000	22300000000	23500000000
270	sp|O95486|SC24A|1	FLLHIQQQV	5950000000	3980000000	3100000000	4490000000	3070000000	3490000000	11300000000	9500000000	8230000000	4880000000	4010000000	3750000000	4160000000	4880000000	2470000000	14400000000	10300000000	8880000000
271	sp|Q6IN84|MRM1|1	FLWERPTLL	5120000000	4550000000	3720000000	4820000000	5130000000	3570000000	7210000000	10100000000	10800000000	4080000000	4670000000	3030000000	4970000000	3610000000	2340000000	7230000000	7410000000	5460000000
272	sp|P23921|RIR1|1	FQIVNPHLL	30100000000	24400000000	20700000000	24400000000	20300000000	17500000000	46400000000	39300000000	34400000000	23400000000	20600000000	20200000000	22400000000	21400000000	10200000000	27900000000	42400000000	42800000000
273	sp|O00487|PSDE|1	FVDDYTVRV	18600000000	15400000000	13600000000	14900000000	13200000000	9970000000	39500000000	30300000000	24300000000	15700000000	13500000000	12800000000	14500000000	12500000000	6640000000	20800000000	21700000000	27100000000
274	tr|J3KN59|J3KN59|1	FVVDIESRL	12000000000	15500000000	10800000000	4670000000	3950000000	3750000000	12200000000	18500000000	8830000000	13500000000	12200000000	8870000000	3600000000	3090000000	2430000000	9620000000	10700000000	15900000000
275	sp|O00411|RPOM|1	FVWEASHYL	1720000000	2210000000	1520000000	2000000000	1650000000	1330000000	3720000000	2910000000	3110000000	1970000000	2270000000	1320000000	1480000000	1470000000	1170000000	3920000000	2890000000	3380000000
276	tr|X5D2A4|X5D2A4|1	GERLQFMQA	14200000000	8610000000	9170000000	10100000000	7060000000	10400000000	25900000000	21300000000	22500000000	8120000000	6750000000	7290000000	9670000000	5410000000	4610000000	21800000000	20000000000	17300000000
277	sp|Q68EM7|RHG17|1	GEYGKFFVT	31300000000	24500000000	24400000000	33500000000	31200000000	26400000000	72700000000	60100000000	54200000000	26600000000	23000000000	19200000000	26400000000	23600000000	13800000000	59900000000	52300000000	52700000000
278	sp|P61011|SRP54|1	GLIDKVNEL	14900000000	13100000000	11500000000	15200000000	16000000000	10700000000	24400000000	35800000000	19500000000	16400000000	12600000000	13100000000	14000000000	12200000000	9320000000	30100000000	31300000000	27500000000
279	sp|Q71SY5|MED25|1	GPARAGSVV	2890000000	2030000000	1150000000	1490000000	635000000	730000000	1530000000	1670000000	1320000000	2150000000	1370000000	1510000000	1640000000	1240000000	1530000000	2090000000	1520000000	2180000000
280	sp|Q9Y512|SAM50|1	GPKAHIRKL	676000000	353000000	247000000	294000000	211000000	198000000	316000000	211000000	238000000	348000000	248000000	260000000	277000000	170000000	242000000	237000000	154000000	135000000
281	sp|Q8IUD6|RN135|1	HLVDIVRSL	10800000000	7190000000	6220000000	6220000000	4610000000	4980000000	15600000000	8090000000	8350000000	8080000000	6900000000	5990000000	5850000000	5760000000	4240000000	13300000000	9750000000	8850000000
282	sp|Q9Y2Y1|RPC10|1	HPRAYFMQL	23200000000	15800000000	15400000000	19600000000	16100000000	12900000000	53000000000	44100000000	32800000000	19900000000	19900000000	16500000000	28200000000	20800000000	14900000000	37200000000	35600000000	40600000000
283	tr|A0A024RBY4|A0A024RBY4|1	IEVRPGIVS	12600000000	7210000000	8060000000	7810000000	7640000000	4550000000	10100000000	8020000000	8740000000	13100000000	8370000000	7460000000	12600000000	8430000000	6390000000	11100000000	11800000000	9000000000
284	sp|Q99567|NUP88|1	ILDPHVVLL	30900000000	33400000000	28100000000	33500000000	23000000000	19200000000	34800000000	35300000000	57100000000	24600000000	26300000000	21800000000	24900000000	21200000000	7510000000	38500000000	20100000000	23800000000
285	sp|P42285|SK2L2|1	ILFSEGLIKA	15900000000	12000000000	7630000000	10000000000	8920000000	8280000000	26800000000	28000000000	25000000000	10200000000	12700000000	8060000000	8870000000	7790000000	5330000000	17800000000	20500000000	19700000000
286	sp|Q14643|ITPR1|1	IRSKSVREL	2850000000	875000000	830000000	1410000000	784000000	767000000	1400000000	1370000000	1170000000	2260000000	1480000000	1690000000	2110000000	1530000000	1770000000	3250000000	1790000000	2260000000
287	sp|P53618|COPB|1	ITVGPVQKL	2780000000	1970000000	1830000000	2380000000	1940000000	2080000000	3600000000	3430000000	4210000000	2650000000	1990000000	1880000000	2120000000	1680000000	1140000000	3310000000	4680000000	3260000000
288	sp|Q93009|UBP7|1	KEFEKFKFA	12500000000	6620000000	5990000000	9010000000	9420000000	5630000000	17700000000	14500000000	17000000000	8220000000	5380000000	4030000000	8870000000	5040000000	4550000000	13100000000	12700000000	13000000000
289	sp|P60903|S10AA|1	KEFPGFLEN	310000000000	235000000000	233000000000	302000000000	287000000000	246000000000	678000000000	626000000000	572000000000	253000000000	215000000000	190000000000	248000000000	210000000000	141000000000	572000000000	521000000000	516000000000
290	tr|A0A024R5Q1|A0A024R5Q1|1	KEIQSSNLETA	3860000000	2020000000	1970000000	3540000000	2220000000	2320000000	7350000000	5830000000	3900000000	4310000000	3300000000	2790000000	4610000000	3520000000	3250000000	11900000000	7280000000	9310000000
291	tr|A0A024RCS7|A0A024RCS7|1	KEVDALLHLA	4910000000	4390000000	2920000000	3520000000	4120000000	3330000000	6270000000	8280000000	4500000000	6900000000	4780000000	3980000000	5580000000	4420000000	2890000000	11200000000	9990000000	10100000000
292	sp|O94906|PRP6|1	KIIDRAITSL	10000000000	5930000000	7160000000	7270000000	6980000000	5240000000	14400000000	11000000000	15100000000	8380000000	6140000000	5730000000	8280000000	5960000000	3940000000	18800000000	8500000000	8850000000
293	sp|P08243|ASNS|1	KLFPGFEIETV	15800000000	11400000000	9090000000	12000000000	10500000000	10000000000	17100000000	20600000000	14000000000	9230000000	8230000000	8500000000	9480000000	8010000000	4380000000	10800000000	13900000000	11200000000
294	sp|P46939|UTRO|1	KLLDPEDVAVQL	12100000000	10400000000	9560000000	10400000000	12200000000	8030000000	20300000000	18500000000	18000000000	17200000000	10500000000	8240000000	13700000000	10200000000	7340000000	21300000000	18800000000	18400000000
295	tr|A0A024R5K5|A0A024R5K5|1	KPKFILSVL	8090000000	5000000000	6680000000	5870000000	7180000000	5430000000	18700000000	8720000000	9690000000	9080000000	6760000000	5240000000	7660000000	5610000000	3450000000	13200000000	10500000000	9100000000
296	tr|A0A024R5T1|A0A024R5T1|1	KPQTKLLIL	99900000000	58300000000	68000000000	78000000000	66600000000	60600000000	175000000000	136000000000	134000000000	72800000000	64500000000	57400000000	83300000000	71600000000	48600000000	157000000000	115000000000	153000000000
297	sp|P14324|FPPS|1	KRYKSIVKY	14300000000	6550000000	6610000000	10400000000	5710000000	6010000000	13800000000	13900000000	9490000000	14300000000	9490000000	7350000000	12500000000	10100000000	9100000000	19000000000	11600000000	15400000000
298	sp|Q9Y296|TPPC4|1	KTFSYPLDLL	16100000000	12200000000	11500000000	11900000000	11200000000	11200000000	22500000000	21000000000	17800000000	16100000000	16400000000	12400000000	18300000000	14000000000	9970000000	27200000000	22400000000	20400000000
299	sp|Q06323|PSME1|1	KVFELMTSL	19900000000	12500000000	15100000000	12400000000	10200000000	11200000000	28400000000	24600000000	24200000000	18600000000	13200000000	15600000000	14700000000	12800000000	9410000000	20200000000	27400000000	22000000000
300	sp|Q5W0B1|RN219|1	KVKDDVDKL	2940000000	1220000000	1230000000	1470000000	1180000000	1110000000	4070000000	3140000000	2460000000	2250000000	1420000000	1350000000	2190000000	1520000000	1860000000	4380000000	3400000000	3520000000
301	sp|Q9NQ39|RS10L|1	LLFKEGVMV	10700000000	8670000000	9030000000	6490000000	3670000000	4120000000	22600000000	15300000000	12500000000	11700000000	9670000000	7550000000	8900000000	5990000000	3760000000	16600000000	11000000000	10900000000
302	tr|A0A024R829|A0A024R829|1	MEFQRFVTP	63100000000	40800000000	41700000000	44800000000	40600000000	39800000000	130000000000	103000000000	80600000000	48100000000	42800000000	35000000000	47100000000	38300000000	24100000000	90300000000	84600000000	92700000000
303	tr|Q6IAU3|Q6IAU3|1	MEVKPSSVTA	80700000000	53900000000	52800000000	63800000000	51000000000	52100000000	170000000000	139000000000	178000000000	68800000000	51800000000	54100000000	69400000000	55900000000	46000000000	142000000000	124000000000	124000000000
304	sp|Q13077|TRAF1|1	NEFPFGC[119.00]PP	167000000000	137000000000	125000000000	212000000000	207000000000	179000000000	487000000000	397000000000	362000000000	150000000000	143000000000	129000000000	233000000000	182000000000	115000000000	412000000000	371000000000	376000000000
305	tr|A0A024R7M8|A0A024R7M8|1	NPNMRLSQL	15500000000	10900000000	10800000000	12700000000	10700000000	9170000000	17000000000	15500000000	17900000000	13700000000	11000000000	10900000000	15300000000	9660000000	6810000000	25800000000	22600000000	17800000000
306	sp|P37802|TAGL2|1	NPRNFSDNQL	12000000000	6490000000	7740000000	7220000000	7560000000	5560000000	7410000000	6960000000	7580000000	10500000000	7200000000	6370000000	7560000000	7260000000	5760000000	10800000000	7740000000	9590000000
307	sp|Q8WXH0|SYNE2|1	NRPEFITEF	3570000000	3080000000	2190000000	3270000000	2650000000	2300000000	4450000000	7220000000	5670000000	4030000000	3720000000	3590000000	4430000000	3500000000	2530000000	5610000000	8290000000	6530000000
308	sp|P17535|JUND|1	QEFAEGFVKA	6540000000	5470000000	4670000000	5110000000	4770000000	4410000000	7990000000	9990000000	8570000000	4570000000	4660000000	4270000000	5540000000	4390000000	3330000000	13300000000	7950000000	7830000000
309	tr|A0A024R7D0|A0A024R7D0|1	REAPAGALAA	24000000000	16300000000	13400000000	22000000000	18000000000	16100000000	54700000000	42200000000	39900000000	22900000000	17200000000	13400000000	24400000000	17900000000	14100000000	51900000000	42700000000	39600000000
310	sp|O15400|STX7|1	REKEFVARV	3360000000	1790000000	1430000000	2380000000	1700000000	1600000000	5600000000	4070000000	4750000000	3420000000	2780000000	1800000000	3060000000	2540000000	2400000000	6930000000	5430000000	5840000000
311	sp|Q16626|MEA1|1	RIFPNQTEEL	12700000000	9920000000	9120000000	12300000000	11700000000	9540000000	23200000000	23800000000	22500000000	11300000000	8850000000	8680000000	13600000000	9780000000	8310000000	31300000000	27600000000	29300000000
312	sp|P33316|DUT|1	RIFYPEIEEV	14000000000	9080000000	8980000000	10200000000	10200000000	10100000000	19000000000	17200000000	17900000000	12700000000	11600000000	9390000000	13100000000	11400000000	5730000000	17400000000	18400000000	22500000000
313	sp|Q96PU8|QKI|1	RLLDEEISRV	2320000000	1500000000	1490000000	2010000000	1900000000	1750000000	4260000000	4610000000	3650000000	2690000000	1900000000	2160000000	2470000000	2310000000	1750000000	6220000000	5470000000	4450000000
314	tr|A0A024R6Z6|A0A024R6Z6|1	RPDVGRYLREL	21000000000	14100000000	11000000000	14500000000	15200000000	14500000000	28900000000	23400000000	21100000000	21600000000	14000000000	13200000000	18400000000	14600000000	12900000000	22300000000	18100000000	17400000000
315	sp|P49327|FAS|1	RPKLPEDPLL	13200000000	8910000000	10100000000	12400000000	11300000000	9810000000	25700000000	19100000000	19300000000	13100000000	12000000000	9320000000	14300000000	12600000000	10200000000	27300000000	28900000000	24000000000
316	sp|Q7L2H7|EIF3M|1	RPSLRLQLL	28200000000	17800000000	18900000000	21800000000	17200000000	19500000000	30700000000	30000000000	21500000000	22500000000	24500000000	18400000000	19400000000	19600000000	11800000000	42300000000	41700000000	36400000000
317	sp|Q6YHU6|THADA|1	SAFPEVRSL	9490000000	7240000000	6060000000	9900000000	10600000000	7430000000	19000000000	17600000000	16900000000	9070000000	8410000000	7550000000	9760000000	9730000000	5580000000	22600000000	29100000000	21500000000
318	sp|Q9UEE5|ST17A|1	SAVDFIRTL	58400000000	59800000000	59400000000	59400000000	63600000000	54500000000	121000000000	108000000000	84300000000	81600000000	51800000000	62200000000	76100000000	50800000000	43800000000	126000000000	111000000000	113000000000
319	sp|Q92541|RTF1|1	SEFMKWKEA	31800000000	23400000000	20800000000	25300000000	20500000000	21600000000	54600000000	57300000000	40900000000	23400000000	15000000000	18800000000	22500000000	10500000000	13200000000	37000000000	40300000000	42100000000
320	sp|P46379|BAG6|1	SIAAFIQRL	14400000000	10200000000	10300000000	9750000000	7910000000	7400000000	4520000000	3910000000	3270000000	9760000000	9900000000	6810000000	6060000000	5400000000	3380000000	4240000000	3580000000	4030000000
321	sp|P62906|RL10A|1	SLIKQIPRI	13900000000	10200000000	3070000000	12000000000	4050000000	9310000000	36300000000	30800000000	34000000000	12200000000	10200000000	3080000000	14900000000	13200000000	9220000000	9500000000	35000000000	34000000000
322	NP|1006	SQANVVVKI	11600000000	7640000000	7310000000	10700000000	7030000000	8130000000	13000000000	12000000000	12900000000	9490000000	8120000000	6200000000	10400000000	7240000000	4890000000	13200000000	15500000000	12300000000
323	sp|P29375|KDM5A|1	SQPDLLHQL	47700000000	38800000000	37400000000	43400000000	43900000000	36000000000	97000000000	102000000000	84900000000	37900000000	30700000000	28900000000	33900000000	29700000000	18900000000	80800000000	66100000000	70800000000
324	tr|E9KL37|E9KL37|1	SRNENLRLL	7510000000	5300000000	4430000000	3900000000	4790000000	3380000000	6000000000	7850000000	6050000000	8210000000	8090000000	4890000000	9160000000	6780000000	4340000000	10500000000	10100000000	9300000000
325	tr|A0A024R7C7|A0A024R7C7|1	TEAKPAVVA	8360000000	5010000000	4830000000	7010000000	3800000000	3780000000	10200000000	9490000000	6020000000	7130000000	4490000000	4020000000	5310000000	3970000000	3900000000	10100000000	7030000000	9840000000
326	tr|Q53Y03|Q53Y03|1	TLVDFDNHL	7240000000	4970000000	5240000000	7140000000	4960000000	6010000000	18200000000	14700000000	11600000000	8750000000	8340000000	5200000000	8690000000	7300000000	4730000000	22000000000	16100000000	16200000000
327	sp|Q13829|BACD2|1	TPRVPDNSL	9010000000	6940000000	7020000000	7870000000	8580000000	7000000000	18500000000	11800000000	14500000000	11100000000	8880000000	8190000000	13500000000	8380000000	5050000000	19400000000	14100000000	15900000000
328	sp|P05023|AT1A1|1	TVEDIAARL	5030000000	3780000000	4390000000	5610000000	5400000000	4170000000	10500000000	10800000000	8970000000	4960000000	4920000000	3480000000	6230000000	5360000000	3600000000	13400000000	13000000000	11500000000
329	sp|Q969N2|PIGT|1	VHPPPTTTY	10700000000	7240000000	7120000000	7240000000	6940000000	5920000000	17700000000	14600000000	13400000000	10400000000	7730000000	5840000000	10000000000	6850000000	6610000000	12800000000	15900000000	15700000000
330	sp|Q12912|LRMP|1	VMIQHVENL	7110000000	5620000000	5740000000	5320000000	4080000000	4510000000	9730000000	11100000000	15300000000	4440000000	4130000000	3710000000	3560000000	3650000000	3350000000	8470000000	8260000000	6640000000
331	tr|A0A024QZD1|A0A024QZD1|1	VPKLKVC[119.00]AL	46800000000	30100000000	27200000000	37800000000	29400000000	23900000000	67100000000	48700000000	51500000000	41100000000	29600000000	29100000000	46700000000	33500000000	29900000000	75400000000	47800000000	53800000000
332	sp|Q2M389|WASH7|1	VVMNVVHQL	6550000000	4480000000	4580000000	4140000000	3840000000	3230000000	6970000000	9150000000	8400000000	4500000000	4730000000	4580000000	5880000000	3860000000	3410000000	13800000000	8570000000	8510000000
333	sp|Q96SK2|TM209|1	YLFERIKEL	26100000000	19400000000	15900000000	22800000000	22400000000	18300000000	43400000000	33700000000	33800000000	19300000000	17900000000	20200000000	21000000000	24600000000	8860000000	22000000000	24300000000	21400000000
334	sp|O43683|BUB1|1	YLITLLEHL	25200000000	24400000000	20100000000	7840000000	8440000000	6760000000	6470000000	9500000000	7050000000	15600000000	14300000000	11300000000	7510000000	4810000000	5610000000	6710000000	9180000000	5160000000
335	sp|Q14692|BMS1|1	YQNQEIHNL	19000000000	13900000000	11200000000	15000000000	13500000000	13100000000	39600000000	22400000000	23300000000	15600000000	11500000000	10500000000	15600000000	12700000000	10500000000	19100000000	32400000000	28900000000
336	sp|Q99829|CPNE1|1	YRFETVQKL	5470000000	3970000000	3110000000	6210000000	4360000000	4410000000	7400000000	8550000000	6920000000	3820000000	3400000000	3420000000	5310000000	4330000000	2640000000	12000000000	9700000000	8970000000
337	sp|P52948|NUP98|1	YRPETGSWVF	4830000000	4160000000	4800000000	3810000000	4090000000	3410000000	6770000000	7710000000	5460000000	8590000000	6690000000	4820000000	6390000000	5690000000	2970000000	7060000000	6380000000	7520000000
338	tr|A0A024RDS1|A0A024RDS1|1	YVYEFRDKL	10500000000	8420000000	7470000000	10000000000	8210000000	6910000000	28400000000	14700000000	18600000000	7450000000	7210000000	5650000000	8660000000	6710000000	4840000000	13800000000	17500000000	12100000000
339	sp|P29375|KDM5A|1	AEAVNFC[119.00]TA	5830000000	3790000000	4550000000	5040000000	4400000000	4000000000	6420000000	5930000000	4810000000	4510000000	4150000000	3220000000	3450000000	4010000000	3100000000	5850000000	8200000000	5510000000
340	sp|Q86V81|THOC4|1	AEFGTLKKA	6380000000	3600000000	2980000000	4220000000	3420000000	2720000000	10100000000	8350000000	11000000000	4720000000	3770000000	3130000000	4290000000	3010000000	3620000000	9100000000	8240000000	7700000000
341	sp|Q6ZS10|CL17A|1	AEHNFVAKA	56200000000	29200000000	32500000000	37700000000	28800000000	21900000000	64700000000	56600000000	52300000000	39800000000	30200000000	31400000000	33000000000	22200000000	25700000000	62500000000	45400000000	54600000000
342	sp|Q7Z4W1|DCXR|1	AEVEHVVNA	32700000000	21500000000	18100000000	22500000000	21400000000	14900000000	52000000000	40100000000	44600000000	29600000000	19300000000	18800000000	27500000000	18100000000	17600000000	54300000000	39500000000	41700000000
343	sp|P25325|THTM|1	AEYAGRLGVGA	31800000000	24800000000	15500000000	17800000000	22100000000	15700000000	55000000000	37400000000	41800000000	24000000000	17000000000	18200000000	26300000000	18600000000	23300000000	70100000000	40500000000	40800000000
344	tr|E9KL35|E9KL35|1	AGYTDNLVRV	37100000000	19900000000	25000000000	29600000000	23900000000	20300000000	71500000000	51200000000	48900000000	25800000000	24500000000	21700000000	30000000000	25100000000	16700000000	40200000000	44800000000	52800000000
345	tr|Q6FIH7|Q6FIH7|1	ALSEAMGLFC[119.00]L	20000000000	17100000000	14800000000	11900000000	9020000000	9190000000	20700000000	19800000000	22900000000	22900000000	10300000000	9490000000	10800000000	8590000000	6540000000	23200000000	19500000000	11700000000
346	sp|P62263|RS14|1	ASFNDTFVHV	15800000000	11700000000	9390000000	10200000000	7290000000	8480000000	26900000000	22200000000	19000000000	11700000000	9940000000	8990000000	10000000000	8880000000	5490000000	23100000000	19200000000	17800000000
347	tr|A0A024R4U0|A0A024R4U0|1	FASHVSPEV	17100000000	9250000000	10600000000	12800000000	11600000000	11300000000	20700000000	17000000000	17500000000	10800000000	6500000000	6550000000	10700000000	9510000000	7120000000	14900000000	11900000000	12800000000
348	sp|Q9UDW1|QCR9|1	FERAFDQGA	31200000000	18300000000	18900000000	24700000000	20100000000	17700000000	48000000000	35900000000	40900000000	21400000000	17200000000	14200000000	22800000000	19900000000	16200000000	43300000000	44600000000	57800000000
349	sp|Q07866|KLC1|1	GEYGGWYKA	44300000000	22800000000	32500000000	31900000000	30700000000	29800000000	79100000000	52700000000	47800000000	29300000000	25900000000	23600000000	35400000000	23000000000	20400000000	48800000000	46300000000	42600000000
350	sp|Q14181|DPOA2|1	GLTSTDLLFHL	20500000000	11900000000	16300000000	10500000000	8440000000	7950000000	12400000000	21800000000	22600000000	14700000000	15200000000	11500000000	10900000000	7920000000	6230000000	18000000000	12600000000	12700000000
351	sp|Q9Y3T9|NOC2L|1	HEVVQAFRAA	15900000000	10100000000	9290000000	11900000000	9330000000	8270000000	32900000000	28400000000	28200000000	14200000000	9790000000	11200000000	15100000000	13400000000	11200000000	36100000000	29200000000	34000000000
352	sp|Q9UI14|PRAF1|1	HQIEAVDGEEL	22300000000	18900000000	14200000000	20200000000	14100000000	16600000000	21400000000	18400000000	21600000000	22200000000	16800000000	15200000000	21900000000	19900000000	11700000000	38200000000	24200000000	34200000000
353	sp|Q96M89|CC138|1	KEIEKVALP	36800000000	24600000000	25800000000	31800000000	24400000000	25700000000	70300000000	39400000000	65700000000	34600000000	26700000000	19700000000	29700000000	16300000000	24700000000	56400000000	44800000000	46700000000
354	sp|O15182|CETN3|1	KLFDDDDSGKISL	12400000000	10600000000	9630000000	12800000000	13400000000	11200000000	26200000000	25800000000	23000000000	12400000000	13200000000	12700000000	16100000000	13800000000	9490000000	26800000000	22400000000	24500000000
355	sp|Q14974|IMB1|1	KPFLGIGL	6880000000	7470000000	5590000000	7790000000	5550000000	4210000000	6190000000	6430000000	9380000000	7340000000	7820000000	6230000000	7210000000	6000000000	2630000000	7780000000	5990000000	6030000000
356	tr|C5H3H2|C5H3H2|1	KPIEQLLGF	5500000000	3410000000	3980000000	3200000000	3000000000	3490000000	4330000000	3080000000	4710000000	4240000000	5160000000	4870000000	3870000000	4770000000	2140000000	5820000000	5520000000	5960000000
357	sp|P37802|TAGL2|1	KQMEQISQFL	6130000000	4430000000	4680000000	4810000000	4930000000	4250000000	9030000000	6640000000	6180000000	7310000000	6040000000	4110000000	5750000000	5260000000	2730000000	5950000000	7910000000	8140000000
358	sp|Q9NS84|CHST7|1	NQHPDVFYL	10400000000	10000000000	8070000000	12000000000	12200000000	13100000000	17800000000	13700000000	12200000000	9520000000	8990000000	5580000000	10100000000	11400000000	4930000000	16000000000	19300000000	15000000000
359	tr|A0A024RAV2|A0A024RAV2|1	NRPNLYYEV	10700000000	6950000000	6680000000	8720000000	6450000000	6040000000	14000000000	15300000000	13700000000	10600000000	8300000000	7660000000	9910000000	8980000000	5330000000	25200000000	17800000000	20500000000
360	tr|Q5TBB8|Q5TBB8|1	NVRIATTAL	90400000000	64900000000	62400000000	70800000000	51900000000	49800000000	69000000000	85300000000	57200000000	98100000000	52600000000	63600000000	78500000000	48400000000	46500000000	106000000000	89400000000	114000000000
361	sp|P19105|ML12A|1	NYIEFTRIL	20000000000	13300000000	12100000000	16600000000	15500000000	10800000000	17100000000	20700000000	14500000000	22300000000	15200000000	16300000000	16400000000	14300000000	9590000000	25900000000	16500000000	24900000000
362	sp|Q86WV1|SKAP1|1	QRGDLIRIL	26700000000	23500000000	19400000000	21700000000	19000000000	12900000000	42000000000	37100000000	33000000000	21600000000	19000000000	18800000000	20600000000	17200000000	12400000000	28400000000	37300000000	35800000000
363	sp|P11926|DCOR|1	QRPTIYYVM	6190000000	6110000000	4240000000	5930000000	5580000000	5190000000	13400000000	11300000000	10200000000	9070000000	7170000000	7940000000	9590000000	8080000000	5050000000	15500000000	15500000000	20500000000
364	sp|O95864|FADS2|1	RAFHPDLEFV	11800000000	8090000000	9160000000	17700000000	10100000000	15500000000	25200000000	19400000000	22200000000	11800000000	7710000000	7440000000	11200000000	10400000000	7250000000	23400000000	23700000000	22300000000
365	sp|P36896|ACV1B|1	REAEIYQTV	9400000000	6230000000	7810000000	8050000000	7070000000	6600000000	10200000000	8030000000	9090000000	7620000000	7530000000	5150000000	6670000000	5890000000	4170000000	10200000000	8690000000	8500000000
366	sp|Q9BV38|WDR18|1	RPSLPLPHF	20100000000	13300000000	13900000000	13700000000	11800000000	13500000000	41000000000	34300000000	28900000000	19700000000	15200000000	14600000000	19300000000	15200000000	10600000000	42600000000	36600000000	37200000000
367	sp|O95168|NDUB4|1	RPTPKNSL	3590000000	1550000000	1660000000	1440000000	1130000000	863000000	1650000000	1240000000	1390000000	3580000000	1930000000	2180000000	2240000000	1060000000	1440000000	2370000000	2420000000	1940000000
368	sp|Q8N6H7|ARFG2|1	SEIERQAQV	19700000000	8740000000	8510000000	13000000000	9080000000	6430000000	24800000000	17100000000	19100000000	12900000000	11600000000	13800000000	12200000000	8890000000	10100000000	24500000000	21500000000	24700000000
369	sp|Q14669|TRIPC|1	SINAQRNAL	5370000000	5600000000	3790000000	5670000000	5580000000	4740000000	14100000000	14400000000	12300000000	6820000000	6820000000	4390000000	8560000000	6510000000	3520000000	11600000000	12400000000	14800000000
370	tr|A0A024R7M0|A0A024R7M0|1	SLFAGGMLRV	9430000000	8220000000	8460000000	9090000000	6950000000	6320000000	19400000000	18600000000	18300000000	8910000000	7490000000	6520000000	7250000000	5710000000	4570000000	10400000000	15700000000	13700000000
371	sp|P01871|IGHM|1	SPRQIQVSWL	61400000000	45000000000	57400000000	45500000000	51200000000	40100000000	86300000000	68000000000	66700000000	104000000000	76300000000	53800000000	66600000000	63800000000	35700000000	91400000000	105000000000	107000000000
372	tr|Q6IAU5|Q6IAU5|1	SVYDGHGGEEV	3480000000	1730000000	2230000000	3160000000	1880000000	2050000000	8780000000	8180000000	6780000000	3400000000	1880000000	2110000000	3080000000	2760000000	2100000000	7340000000	6800000000	8700000000
373	sp|Q6P5S7|RNK|1	TEKDFENGP	13000000000	6960000000	6900000000	7010000000	5560000000	3860000000	13400000000	11700000000	10700000000	13300000000	12700000000	13400000000	11000000000	8420000000	8710000000	21400000000	16800000000	18000000000
374	sp|Q8WXG6|MADD|1	TLVDFPLHL	3430000000	3840000000	3360000000	2200000000	2620000000	2040000000	3840000000	4230000000	3990000000	3190000000	4070000000	2050000000	2750000000	2280000000	1330000000	5430000000	3030000000	2850000000
375	sp|Q10567|AP1B1|1	VKYNDPIYV	11400000000	9620000000	8830000000	7880000000	8240000000	5850000000	15500000000	14300000000	19600000000	9540000000	7040000000	5400000000	8050000000	5760000000	4430000000	16500000000	15200000000	15100000000
376	sp|O15111|IKKA|1	VLMDHILNL	3720000000	2640000000	2310000000	3380000000	3960000000	2770000000	7960000000	5480000000	5610000000	3580000000	2470000000	3140000000	3790000000	2240000000	1950000000	5660000000	6900000000	6220000000
377	sp|Q9GZR7|DDX24|1	VPRPVLRALSF	12500000000	9760000000	8260000000	12000000000	11800000000	9580000000	19800000000	21500000000	18200000000	16700000000	13200000000	14400000000	15700000000	17000000000	9870000000	32100000000	35200000000	27300000000
378	tr|A0A024R9D0|A0A024R9D0|1	VVYENVSHFL	3450000000	2330000000	2510000000	2470000000	2560000000	2760000000	4430000000	4320000000	5070000000	2730000000	2720000000	2050000000	2520000000	1950000000	1110000000	3980000000	4280000000	3390000000
379	sp|Q15393|SF3B3|1	YELDLGLNHVV	2730000000	2740000000	2390000000	3410000000	2920000000	2940000000	4390000000	3990000000	4650000000	5920000000	4960000000	3330000000	4350000000	4620000000	3580000000	10300000000	6610000000	8650000000
380	sp|P35658|NU214|1	YESDHPVRV	2470000000	947000000	798000000	1820000000	1170000000	1070000000	3830000000	3670000000	3590000000	2360000000	1100000000	1150000000	2240000000	1780000000	1400000000	5210000000	3780000000	4670000000
381	tr|A0A024RA51|A0A024RA51|1	YGYDNVKEY	15300000000	10500000000	9690000000	13100000000	8270000000	9770000000	17200000000	19000000000	18900000000	12700000000	9610000000	8070000000	12900000000	10100000000	6620000000	12400000000	12100000000	12800000000
382	sp|Q9H490|PIGU|1	YTIPLAIKL	5480000000	4970000000	3700000000	5240000000	4320000000	4840000000	8750000000	8120000000	5860000000	4740000000	5800000000	4170000000	4210000000	5470000000	2610000000	5400000000	6270000000	7190000000
383	sp|P54105|ICLN|1	YTYEEGLSHL	5480000000	4510000000	3750000000	4860000000	4880000000	4790000000	13800000000	9510000000	8300000000	5710000000	3950000000	3900000000	4910000000	4710000000	2830000000	14200000000	11700000000	16600000000
384	sp|Q5UIP0|RIF1|1	APMIKKIAF	6120000000	4930000000	4180000000	6320000000	4450000000	3840000000	8670000000	11500000000	9500000000	6750000000	5940000000	4060000000	6960000000	7350000000	4460000000	15600000000	13200000000	11200000000
385	sp|Q9NRL3|STRN4|1	APRAPPGPAGL	16600000000	11300000000	10800000000	12100000000	10600000000	7910000000	22400000000	18900000000	20700000000	8030000000	8960000000	9590000000	12800000000	10900000000	13800000000	27800000000	20600000000	13000000000
386	tr|G3XAC6|G3XAC6|1	AVADLQTRL	14200000000	10500000000	9590000000	10000000000	10300000000	9970000000	23100000000	34800000000	19000000000	11600000000	10600000000	8560000000	15400000000	13300000000	8860000000	22300000000	29300000000	19400000000
387	sp|Q86TI2|DPP9|1	FLDENVHFF	3190000000	2480000000	2510000000	1990000000	2130000000	2030000000	3470000000	3330000000	2180000000	2790000000	3140000000	2780000000	2480000000	3170000000	1090000000	5000000000	3480000000	2490000000
388	tr|V9HW96|V9HW96|1	FLLDKKIGV	94800000000	60400000000	57000000000	95400000000	65600000000	48400000000	267000000000	156000000000	136000000000	75600000000	68100000000	46100000000	98300000000	64900000000	54800000000	155000000000	166000000000	189000000000
389	sp|Q13724|MOGS|1	FLWDEGFHQL	6050000000	5560000000	5150000000	6600000000	5800000000	5100000000	13100000000	8840000000	7260000000	5650000000	5140000000	4140000000	6100000000	5540000000	3490000000	8760000000	7290000000	8840000000
390	sp|P18887|XRCC1|1	FQNPFRSEL	21000000000	17400000000	16900000000	19800000000	20500000000	15700000000	42900000000	28900000000	28500000000	17700000000	15700000000	15000000000	21600000000	15600000000	11200000000	34300000000	28800000000	29500000000
391	sp|P32970|CD70|1	GPALGRSFL	40100000000	27100000000	23600000000	30000000000	27900000000	26200000000	71800000000	47400000000	43700000000	39200000000	27000000000	32300000000	43500000000	33600000000	26200000000	79200000000	80200000000	90100000000
392	tr|Q53RZ9|Q53RZ9|1	GPRHPVC[119.00]LL	19100000000	14100000000	11100000000	14500000000	16100000000	11900000000	31500000000	30000000000	29400000000	12600000000	11200000000	9610000000	16400000000	12700000000	12000000000	26100000000	23600000000	22600000000
393	sp|P11388|TOP2A|1	GVAVKAHQV	836000000	488000000	393000000	525000000	304000000	577000000	725000000	483000000	423000000	890000000	506000000	419000000	737000000	388000000	467000000	661000000	549000000	568000000
394	sp|Q8IYI0|CT196|1	HPQPGSANSL	8170000000	3230000000	3520000000	3900000000	3780000000	2070000000	9320000000	7900000000	7540000000	5350000000	3070000000	3190000000	4800000000	3700000000	3960000000	9150000000	8640000000	7600000000
395	XP|18483	ILAQEIVKV	10000000000	8250000000	7210000000	8600000000	8380000000	7400000000	20400000000	17100000000	16900000000	8880000000	9100000000	10400000000	8460000000	8830000000	7120000000	19700000000	14800000000	21400000000
396	tr|Q6IAQ1|Q6IAQ1|1	IRSSHIKYI	6090000000	2680000000	3630000000	3790000000	3700000000	3470000000	11200000000	8760000000	8350000000	6500000000	3500000000	3380000000	7430000000	4940000000	4690000000	15300000000	12700000000	10300000000
397	tr|B1AHB0|B1AHB0|1	IRSSYIRVL	18900000000	13000000000	11500000000	21200000000	15200000000	15300000000	35700000000	25300000000	20000000000	19900000000	18300000000	12400000000	19900000000	18000000000	14100000000	54800000000	42600000000	28500000000
398	sp|Q7KZ85|SPT6H|1	KENAFSLGA	7300000000	5470000000	5580000000	7050000000	5550000000	6600000000	10000000000	8090000000	7720000000	7030000000	7250000000	4190000000	6630000000	6140000000	3820000000	9690000000	7500000000	7770000000
399	sp|Q8NBP0|TTC13|1	KEYDGFTITI	63700000000	58100000000	47200000000	54300000000	50500000000	40000000000	105000000000	133000000000	76600000000	62800000000	60700000000	40500000000	55300000000	46800000000	32900000000	96600000000	74300000000	77300000000
400	sp|Q92608|DOCK2|1	KMWEEAISL	10000000000	7830000000	5470000000	7200000000	5600000000	5370000000	19400000000	13600000000	17000000000	7830000000	8520000000	5420000000	7720000000	6540000000	3820000000	23000000000	14300000000	10600000000
401	sp|P01871|IGHM|1	KPTLYNVSL	49200000000	33600000000	28200000000	37700000000	37000000000	34700000000	91400000000	77000000000	69100000000	41100000000	35300000000	34000000000	46000000000	37100000000	26100000000	96300000000	95600000000	98800000000
402	tr|A0A024R3Q6|A0A024R3Q6|1	KVIDEIYRV	18800000000	16100000000	13000000000	19000000000	17000000000	11100000000	29500000000	24900000000	31800000000	17500000000	12200000000	12300000000	24000000000	14800000000	10500000000	31500000000	29800000000	29500000000
403	sp|Q86WD7|SPA9|1	KVVDIIQGL	3510000000	2960000000	3010000000	2920000000	3110000000	2020000000	8750000000	5630000000	5220000000	2720000000	1870000000	1990000000	2690000000	2020000000	1430000000	4540000000	3920000000	3940000000
404	sp|Q9HAU8|RNPL1|1	LEFERWLNA	5430000000	5240000000	4070000000	5340000000	4010000000	4570000000	8880000000	11600000000	8860000000	4750000000	3480000000	2680000000	4160000000	4050000000	2490000000	6230000000	7070000000	6540000000
405	sp|P09668|CATH|1	LPSQAFEYILYNKG	8340000000	5740000000	6500000000	5420000000	6780000000	4920000000	10200000000	9000000000	11300000000	8190000000	5700000000	5800000000	9070000000	6640000000	3610000000	10500000000	12300000000	7580000000
406	tr|A0A024R5Q5|A0A024R5Q5|1	LPSRPPSQL	8960000000	6000000000	6080000000	8160000000	6660000000	5630000000	7890000000	7830000000	6770000000	8290000000	7400000000	5980000000	7120000000	7710000000	5120000000	10500000000	10400000000	9170000000
407	sp|P62306|RUXF|1	MEYKGYLVS	11200000000	6990000000	7490000000	10400000000	9190000000	7810000000	19500000000	15400000000	21300000000	10700000000	7430000000	8080000000	10500000000	7140000000	5370000000	27400000000	18600000000	18100000000
408	tr|B4DUJ9|B4DUJ9|1	MPTMRLLSF	54500000000	43500000000	38100000000	38600000000	43700000000	30900000000	64400000000	50800000000	51800000000	50400000000	44300000000	46700000000	43900000000	40300000000	30100000000	58300000000	67100000000	52700000000
409	sp|Q9UMS4|PRP19|1	MTPEIIQKL	253000000000	171000000000	154000000000	185000000000	140000000000	142000000000	451000000000	387000000000	346000000000	189000000000	155000000000	155000000000	177000000000	156000000000	98700000000	438000000000	373000000000	318000000000
410	sp|Q6P1K8|T2H2L|1	NPRKHITSL	19100000000	7800000000	7500000000	18900000000	9590000000	19000000000	30000000000	27500000000	20300000000	20400000000	26000000000	15500000000	43700000000	26200000000	8220000000	29800000000	28200000000	28900000000
411	sp|Q14693|LPIN1|1	NRPADVYSY	6930000000	4720000000	5770000000	4990000000	5400000000	5450000000	8710000000	5790000000	7020000000	11200000000	9300000000	8350000000	10700000000	7470000000	6340000000	11400000000	8990000000	9190000000
412	sp|Q96T88|UHRF1|1	NRYDGIYKV	64200000000	53100000000	34500000000	38300000000	56400000000	39100000000	140000000000	102000000000	154000000000	48200000000	38000000000	38900000000	62800000000	44000000000	45300000000	157000000000	125000000000	120000000000
413	sp|Q9UNX3|RL26L|1	QQIGKVVQV	18200000000	15100000000	14100000000	23900000000	16200000000	13200000000	39300000000	34400000000	28500000000	28100000000	16900000000	11800000000	23300000000	18500000000	25800000000	42200000000	52400000000	51100000000
414	sp|Q15149|PLEC|1	QRFLEVQYL	2180000000	1340000000	1690000000	1810000000	1530000000	985000000	2860000000	3100000000	1880000000	2320000000	1610000000	1810000000	2150000000	1560000000	1080000000	3230000000	3600000000	3450000000
415	sp|Q9NVW2|RNF12|1	QRPPTIVL	63600000000	41700000000	44100000000	60500000000	45500000000	57000000000	132000000000	99200000000	103000000000	60500000000	54200000000	54500000000	78900000000	44500000000	34400000000	130000000000	123000000000	102000000000
416	sp|Q9UJK0|TSR3|1	REFGNPNRPVA	6950000000	4560000000	3800000000	6950000000	4230000000	4050000000	13100000000	9810000000	10700000000	7740000000	5290000000	4940000000	8070000000	4870000000	5150000000	15800000000	13300000000	11800000000
417	sp|Q8WWK9|CKAP2|1	RETDAFVC[119.00]RP	13000000000	6990000000	6840000000	7110000000	5460000000	6090000000	23300000000	19300000000	19300000000	10600000000	6660000000	5540000000	10000000000	7460000000	7270000000	19700000000	17400000000	18500000000
418	sp|Q9HBR0|S38AA|1	RLGEAEGLMKV	4360000000	3100000000	2830000000	3710000000	3380000000	2780000000	6330000000	5610000000	6530000000	4460000000	3160000000	2980000000	4060000000	3230000000	2420000000	6630000000	7480000000	5820000000
419	sp|P61421|VA0D1|1	RLYPEGLAQL	30400000000	20700000000	20600000000	28000000000	24300000000	20000000000	56600000000	59100000000	49100000000	24600000000	20900000000	18400000000	30200000000	21500000000	13300000000	50500000000	50900000000	38500000000
420	sp|P62249|RS16|1	RPLEMIEPRTL	43400000000	32400000000	31700000000	33700000000	25300000000	28200000000	48800000000	46100000000	50800000000	48500000000	49500000000	39800000000	42400000000	27800000000	22400000000	68000000000	65500000000	63100000000
421	tr|A0A024R0H2|A0A024R0H2|1	RPQLKGVVL	30300000000	26400000000	22200000000	30100000000	22300000000	22700000000	56400000000	45000000000	42000000000	31300000000	21500000000	22300000000	34200000000	28000000000	17700000000	53100000000	39900000000	48800000000
422	sp|O60291|MGRN1|1	RPQSKAPDSTL	3670000000	1680000000	1420000000	2970000000	1970000000	1900000000	3410000000	2190000000	3040000000	2980000000	1830000000	2280000000	3190000000	2630000000	2680000000	4020000000	3190000000	4190000000
423	sp|Q13438|OS9|1	RPREAEVRF	10200000000	6580000000	4630000000	7520000000	7180000000	4730000000	27500000000	13400000000	14300000000	15200000000	6080000000	8980000000	11400000000	8240000000	9270000000	28500000000	18300000000	17400000000
424	sp|Q13438|OS9|1	RPREAEVRFL	29000000000	18600000000	14800000000	23000000000	16600000000	14300000000	48100000000	35500000000	44200000000	26200000000	16700000000	18600000000	26500000000	21700000000	14000000000	45500000000	35700000000	39100000000
425	tr|A0A024RDI6|A0A024RDI6|1	RPRNPAGRTGL	12900000000	4510000000	3680000000	8230000000	5120000000	4500000000	11000000000	9550000000	8150000000	7290000000	3860000000	4650000000	8330000000	5800000000	6280000000	11900000000	9050000000	9800000000
426	sp|Q14807|KIF22|1	RPWALSVTM	4890000000	3870000000	2430000000	2890000000	2250000000	2260000000	3660000000	3570000000	4200000000	2800000000	2790000000	3210000000	2580000000	2010000000	1260000000	3840000000	3010000000	3760000000
427	tr|A0A024R7E4|A0A024R7E4|1	RSFPSVREL	13100000000	7700000000	8340000000	7930000000	11100000000	10200000000	17800000000	16900000000	13200000000	10500000000	8630000000	9530000000	14200000000	12400000000	6150000000	32500000000	20700000000	23000000000
428	sp|P49327|FAS|1	RTPEAVQKL	7650000000	4980000000	3960000000	5470000000	4870000000	4200000000	16000000000	12900000000	12300000000	7080000000	4120000000	4020000000	6880000000	6410000000	5190000000	15900000000	14400000000	12900000000
429	sp|P61247|RS3A|1	RVFEVSLADL	62400000000	44400000000	33200000000	43900000000	36700000000	34800000000	72800000000	65700000000	54500000000	40200000000	35700000000	39800000000	41000000000	30100000000	17600000000	71100000000	55000000000	36900000000
430	tr|A0A024R4B7|A0A024R4B7|1	RVIVEVC[119.00]EV	12800000000	9650000000	7700000000	9000000000	9000000000	8450000000	18700000000	13100000000	12700000000	8980000000	8400000000	7220000000	9240000000	7260000000	4990000000	12900000000	12700000000	11500000000
431	sp|Q5JTH9|RRP12|1	SEFMFEKAP	69900000000	45600000000	42600000000	53300000000	42100000000	44100000000	134000000000	102000000000	92600000000	60100000000	47100000000	51400000000	62000000000	50900000000	37500000000	120000000000	137000000000	144000000000
432	sp|P15923|TFE2|1	SLDTQPKKV	6970000000	3360000000	2930000000	4670000000	1720000000	1620000000	3550000000	3490000000	3160000000	5170000000	2610000000	2680000000	3540000000	1750000000	1840000000	3390000000	2900000000	4260000000
433	tr|Q53Z07|Q53Z07|1	SLVEIRNFL	5240000000	5370000000	5470000000	5420000000	3150000000	3120000000	6900000000	4250000000	4150000000	5470000000	7690000000	5080000000	5250000000	3010000000	1880000000	4890000000	3470000000	3140000000
434	tr|A0A024R4Z6|A0A024R4Z6|1	SLYEMVSRV	8710000000	6950000000	7700000000	7640000000	9180000000	6190000000	22600000000	16200000000	13000000000	7390000000	6840000000	6760000000	7910000000	6690000000	3920000000	15400000000	12500000000	10200000000
435	sp|Q9BQB6|VKOR1|1	SPGWVRLAL	8080000000	7680000000	7410000000	8130000000	5030000000	4400000000	7420000000	9610000000	8350000000	11100000000	6770000000	8910000000	5470000000	6700000000	3320000000	9070000000	12800000000	7670000000
436	sp|Q8N531|FBXL6|1	SPNLRLLDL	18400000000	15900000000	14000000000	20600000000	14600000000	14600000000	33400000000	27100000000	28400000000	18700000000	16600000000	14800000000	18500000000	14100000000	11100000000	23800000000	31100000000	23400000000
437	sp|Q14669|TRIPC|1	SPRLPVGGF	24900000000	18500000000	18100000000	18900000000	17300000000	17000000000	51800000000	30500000000	29200000000	24400000000	16000000000	18500000000	23000000000	17600000000	12400000000	38600000000	41600000000	45100000000
438	sp|Q14669|TRIPC|1	SPRLPVGGFRSL	12600000000	10500000000	9880000000	12800000000	14000000000	9390000000	23500000000	19900000000	18100000000	13900000000	10900000000	12000000000	12400000000	12400000000	7360000000	28900000000	24000000000	24900000000
439	sp|P35612|ADDB|1	SPRPKTTWM	4250000000	2740000000	2510000000	2890000000	2720000000	2020000000	8170000000	5260000000	5360000000	3170000000	2160000000	2850000000	2870000000	2550000000	3260000000	8250000000	7350000000	7470000000
440	sp|Q3SXM5|HSDL1|1	SRADLIKQY	29900000000	16900000000	15700000000	21500000000	17400000000	14600000000	49900000000	43200000000	47300000000	19300000000	16500000000	13600000000	22500000000	16100000000	19300000000	51300000000	44000000000	44000000000
441	sp|P33993|MCM7|1	SRFIKFQEM	7880000000	6220000000	5540000000	5470000000	4190000000	3330000000	8890000000	7070000000	6300000000	8090000000	6530000000	4810000000	6510000000	6670000000	4430000000	9760000000	9290000000	9220000000
442	sp|Q14165|MLEC|1	TAVALLRLL	31700000000	31300000000	30300000000	25500000000	23800000000	19100000000	28500000000	25000000000	20000000000	38400000000	25500000000	21700000000	21500000000	13800000000	12500000000	22500000000	20700000000	21400000000
443	sp|Q9H4H8|FA83D|1	TQTAVITRI	4940000000	3200000000	2620000000	3950000000	2490000000	2560000000	6000000000	3830000000	4790000000	4560000000	2850000000	2940000000	4630000000	3670000000	2450000000	4960000000	4110000000	3930000000
444	sp|Q8NCH0|CHSTE|1	VLDSVDVRL	3600000000	3100000000	2260000000	2440000000	2920000000	1860000000	6560000000	3770000000	3380000000	3780000000	3450000000	2730000000	3480000000	3390000000	1880000000	4340000000	5790000000	5080000000
445	sp|Q14008|CKAP5|1	WLAEKLPTL	38300000000	39500000000	30200000000	33200000000	28000000000	26400000000	59600000000	55700000000	51900000000	39500000000	37000000000	25800000000	34700000000	29200000000	23100000000	60500000000	90500000000	49600000000
446	sp|P36542|ATPG|1	YEFDEGSIIFNK	2860000000	1970000000	1640000000	2640000000	1990000000	1970000000	3250000000	2950000000	3140000000	3720000000	3630000000	2610000000	2860000000	2850000000	1570000000	5130000000	4810000000	3500000000
447	sp|P54727|RD23B|1	YEREQVIAA	13000000000	7900000000	6400000000	10200000000	6520000000	5880000000	22300000000	20300000000	21100000000	8660000000	8220000000	6970000000	8650000000	7530000000	7880000000	26200000000	17300000000	18900000000
448	sp|Q53EL6|PDCD4|1	YERIYNEIP	95900000000	74000000000	69900000000	86800000000	66300000000	63900000000	139000000000	136000000000	121000000000	87700000000	87800000000	68700000000	85800000000	71500000000	50400000000	147000000000	157000000000	163000000000
449	sp|O75717|WDHD1|1	YEYEESTKNQA	5520000000	2250000000	2740000000	3430000000	2910000000	1730000000	5960000000	5080000000	5520000000	3320000000	3080000000	4250000000	3060000000	2390000000	2590000000	8480000000	5040000000	5650000000
450	sp|Q14444|CAPR1|1	YRGPANGF	7080000000	5010000000	4300000000	5680000000	4250000000	3820000000	9250000000	7300000000	8920000000	8000000000	6790000000	5680000000	6720000000	6110000000	4770000000	12700000000	12200000000	13100000000
451	sp|P27708|PYR1|1	YSVDRLYEL	3440000000	3690000000	2540000000	3560000000	3410000000	2810000000	8580000000	6830000000	5070000000	3470000000	3670000000	3210000000	3910000000	3600000000	2160000000	6980000000	5340000000	6210000000
452	sp|Q7Z7F0|K0907|1	AEYSRFVNQI	33500000000	24000000000	28200000000	32400000000	29200000000	25000000000	73500000000	64500000000	59600000000	30600000000	27600000000	21300000000	29900000000	31200000000	19200000000	70800000000	67300000000	53600000000
453	sp|P08243|ASNS|1	ALYDNVEKL	5090000000	5420000000	4900000000	6790000000	5420000000	4320000000	15900000000	13500000000	18900000000	4460000000	3700000000	3550000000	4760000000	4960000000	3300000000	16100000000	11800000000	13200000000
454	sp|O43395|PRPF3|1	AMGIAPPKV	4830000000	2790000000	2640000000	3350000000	2700000000	2710000000	5550000000	4800000000	5750000000	3110000000	2560000000	2570000000	2670000000	2320000000	1660000000	5630000000	4190000000	4240000000
455	sp|P61011|SRP54|1	AVFKELVKL	6140000000	18700000000	20100000000	3980000000	2370000000	16100000000	9700000000	7240000000	6650000000	26600000000	3900000000	3400000000	4950000000	15400000000	12200000000	47100000000	39900000000	37100000000
456	sp|P15907|SIAT1|1	DAVLRFNGAPTANFQ	9850000000	8890000000	8780000000	10300000000	10300000000	12300000000	11800000000	15700000000	12600000000	10300000000	9200000000	6950000000	9380000000	10000000000	4290000000	14700000000	10900000000	13000000000
457	sp|P08243|ASNS|1	FEFEYQTKV	70300000000	69200000000	52300000000	64200000000	65600000000	62100000000	138000000000	87900000000	98500000000	71700000000	45600000000	39800000000	62200000000	54600000000	32900000000	110000000000	117000000000	108000000000
458	tr|H6SG15|H6SG15|1	GEHERPEFIA	26300000000	15500000000	13700000000	18100000000	14500000000	13500000000	30200000000	24400000000	27800000000	18600000000	15300000000	12700000000	22000000000	17400000000	18000000000	41600000000	38800000000	40900000000
459	sp|P41440|S19A1|1	HPRQPPAQGL	2600000000	1490000000	1370000000	1910000000	1740000000	955000000	3270000000	2570000000	2220000000	1970000000	1240000000	1410000000	1940000000	1400000000	1610000000	3030000000	2210000000	2620000000
460	sp|P0CG13|CTF8|1	ILYGKIIHL	3520000000	2260000000	2370000000	2230000000	1880000000	2040000000	9260000000	7240000000	5620000000	3610000000	2450000000	1860000000	2960000000	2910000000	1650000000	7970000000	6610000000	6630000000
461	sp|Q8NFH4|NUP37|1	KLLFWVTEV	7480000000	5590000000	7310000000	5310000000	4820000000	3330000000	5230000000	5340000000	6400000000	6500000000	7040000000	6210000000	3350000000	3110000000	2000000000	5270000000	5140000000	4670000000
462	tr|V9HWD9|V9HWD9|1	KPDQQKLQAL	4410000000	2190000000	2550000000	3310000000	2930000000	2810000000	9520000000	7290000000	7340000000	3950000000	2360000000	2140000000	4630000000	3210000000	2950000000	10200000000	8010000000	7680000000
463	sp|Q08117|AES|1	KQAEIVKRL	77700000000	38400000000	28000000000	44100000000	38000000000	30900000000	117000000000	97000000000	83700000000	53200000000	33600000000	31800000000	53000000000	34900000000	53600000000	123000000000	78100000000	82900000000
464	sp|Q8IVD9|NUDC3|1	QEVEKVQPP	58000000000	26800000000	36900000000	39500000000	24400000000	24300000000	88900000000	61700000000	62300000000	64600000000	41600000000	36200000000	62900000000	37100000000	36100000000	101000000000	87400000000	86400000000
465	sp|Q6PKC3|TXD11|1	RLRQQQRAL	1290000000	413000000	356000000	694000000	334000000	383000000	753000000	508000000	367000000	614000000	307000000	454000000	431000000	472000000	594000000	591000000	502000000	612000000
466	tr|A1L3Z9|A1L3Z9|1	RMKEFLDSL	4320000000	2800000000	2520000000	3420000000	2680000000	3010000000	8210000000	6270000000	6280000000	4450000000	2710000000	3040000000	2950000000	2980000000	2010000000	7580000000	5470000000	5870000000
467	sp|Q969H8|CS010|1	RPGAFKAEL	9570000000	7370000000	5810000000	7030000000	5850000000	5740000000	9640000000	7140000000	6790000000	10400000000	6900000000	6430000000	7400000000	6550000000	5500000000	13000000000	9590000000	9430000000
468	sp|P26639|SYTC|1	RPRSWREL	27300000000	10300000000	13800000000	14600000000	11500000000	9640000000	42700000000	33400000000	31400000000	17100000000	12400000000	9360000000	14900000000	13500000000	13300000000	30400000000	28600000000	22100000000
469	sp|Q9H6E5|STPAP|1	RPSGLHGDVSL	40800000000	4440000000	20000000000	7510000000	6130000000	6430000000	9620000000	8510000000	50000000000	50300000000	6160000000	35600000000	8860000000	6260000000	5750000000	18600000000	13600000000	15300000000
470	tr|A0A024R5B3|A0A024R5B3|1	RVHLRSATL	2180000000	1440000000	1210000000	2790000000	1450000000	1620000000	8100000000	4460000000	4730000000	3810000000	1510000000	2290000000	3260000000	1800000000	2160000000	6030000000	4350000000	5520000000
471	tr|A0A024R1U0|A0A024R1U0|1	SLLQTLYKV	10400000000	8530000000	9480000000	13000000000	10900000000	8930000000	29900000000	28500000000	25800000000	9920000000	8880000000	8210000000	12000000000	9020000000	7540000000	19700000000	29100000000	19200000000
472	sp|O75643|U520|1	SPKKPVIVF	15300000000	9580000000	8960000000	12100000000	11900000000	9820000000	24200000000	21300000000	21400000000	13700000000	10500000000	9680000000	17900000000	10000000000	8570000000	21300000000	25100000000	21000000000
473	sp|Q9NR09|BIRC6|1	SPRVPNSSV	3770000000	2610000000	2500000000	5910000000	2870000000	3510000000	12200000000	8210000000	9470000000	4840000000	2120000000	3110000000	4700000000	2580000000	2530000000	10400000000	6570000000	8320000000
474	sp|Q02241|KIF23|1	SVFNIKLVQA	6240000000	6360000000	4940000000	5450000000	4900000000	4250000000	10900000000	15400000000	9480000000	5180000000	4730000000	4010000000	4450000000	3970000000	3410000000	7950000000	9210000000	9370000000
475	sp|P14635|CCNB1|1	TLAKYLMEL	12200000000	10500000000	7780000000	9070000000	7920000000	7440000000	14000000000	12100000000	12100000000	8780000000	10300000000	5720000000	7820000000	5970000000	3240000000	10900000000	9480000000	7630000000
476	sp|Q96T88|UHRF1|1	TLFDYEVRL	127000000000	118000000000	101000000000	101000000000	98900000000	104000000000	244000000000	146000000000	158000000000	116000000000	125000000000	83800000000	108000000000	80100000000	55200000000	173000000000	135000000000	158000000000
477	tr|Q6PIM0|Q6PIM0|1	TPRSGEGTVL	124000000000	61800000000	81000000000	82300000000	78200000000	73000000000	191000000000	157000000000	148000000000	93000000000	62300000000	54900000000	98100000000	70100000000	55200000000	179000000000	159000000000	141000000000
478	tr|A8K2M0|A8K2M0|1	TTAAFIRVV	18000000000	11900000000	9390000000	11700000000	12100000000	10600000000	21000000000	25000000000	22700000000	15000000000	13100000000	11200000000	13400000000	13600000000	6490000000	27100000000	26600000000	21700000000
479	sp|P15954|COX7C|1	YEEGPGKNLP	110000000000	65400000000	69300000000	75200000000	60600000000	58500000000	110000000000	96100000000	97000000000	105000000000	70700000000	72600000000	90900000000	64500000000	61700000000	157000000000	104000000000	127000000000
480	sp|P33552|CKS2|1	YEYRHVMLP	81200000000	57800000000	55200000000	74700000000	57900000000	52300000000	175000000000	148000000000	159000000000	72100000000	61100000000	49700000000	65400000000	64200000000	42500000000	154000000000	162000000000	151000000000
481	tr|A0A024R2Q3|A0A024R2Q3|1	YGLPVVVKL	15400000000	12800000000	12200000000	13400000000	9130000000	9690000000	21100000000	23400000000	19700000000	16700000000	14400000000	13400000000	15000000000	12600000000	9260000000	16600000000	22100000000	20300000000
482	sp|Q9NZ01|TECR|1	YIKRLLETL	3260000000	2620000000	2320000000	2940000000	3020000000	2230000000	6860000000	5900000000	5700000000	3460000000	2910000000	2550000000	2530000000	2510000000	2000000000	8030000000	6570000000	6630000000
483	tr|A0A024R2T6|A0A024R2T6|1	YLEDILAKL	5590000000	4430000000	4830000000	2730000000	2500000000	2540000000	2670000000	3640000000	2950000000	3750000000	3100000000	3560000000	2570000000	1710000000	1710000000	2700000000	3070000000	2920000000
484	sp|Q9ULC4|MCTS1|1	YLNDGLWHM	10000000000	7720000000	4700000000	7100000000	4560000000	4430000000	10100000000	8890000000	12100000000	6660000000	8920000000	4760000000	6080000000	4950000000	3240000000	8770000000	9550000000	8810000000
485	sp|Q6W2J9|BCOR|1	AEAEFYRQV	13400000000	10100000000	9480000000	9220000000	7570000000	7260000000	14700000000	15400000000	13900000000	12400000000	7300000000	9570000000	10700000000	4700000000	5520000000	15800000000	14300000000	16100000000
486	tr|V9HW22|V9HW22|1	AEAYLGKTV	8210000000	5240000000	5590000000	5960000000	5160000000	4270000000	5660000000	4360000000	5810000000	5360000000	3690000000	4430000000	5160000000	4810000000	3560000000	6140000000	8000000000	6040000000
487	tr|B2R491|B2R491|1	AEERDKRLAA	5100000000	2910000000	1710000000	358000000	330000000	194000000	1360000000	873000000	933000000	2300000000	970000000	1280000000	1180000000	1100000000	1810000000	1480000000	833000000	839000000
488	sp|Q9H9A5|CNO10|1	AEHPGFMKT	7900000000	4970000000	3910000000	5710000000	5200000000	4010000000	14800000000	11600000000	14300000000	6740000000	4910000000	4310000000	6490000000	4890000000	5270000000	14600000000	13100000000	12000000000
489	sp|O95466|FMNL|1	AELEKQLSQA	7210000000	5540000000	4440000000	4560000000	5130000000	5270000000	6380000000	5990000000	7120000000	6970000000	5210000000	5490000000	6270000000	5240000000	5070000000	8370000000	5900000000	6470000000
490	sp|P55199|ELL|1	AEYDQRQLQA	4650000000	2870000000	2520000000	3510000000	2540000000	2270000000	7990000000	7380000000	6570000000	3560000000	3210000000	2970000000	3340000000	2960000000	2620000000	7740000000	6710000000	7510000000
491	tr|A8K4C8|A8K4C8|1	APRPASGPIRP	172000000000	88300000000	80700000000	120000000000	106000000000	80200000000	336000000000	284000000000	277000000000	161000000000	106000000000	95600000000	170000000000	108000000000	143000000000	380000000000	312000000000	299000000000
492	tr|A8K4C8|A8K4C8|1	APRPASGPIRPIV	66800000000	34100000000	33000000000	53900000000	41300000000	28700000000	86600000000	46600000000	79000000000	62300000000	45300000000	59700000000	53200000000	72700000000	45000000000	85500000000	110000000000	83200000000
493	tr|A8K4C8|A8K4C8|1	APRPASGPIRPIVR	16000000000	9300000000	7150000000	9680000000	8300000000	6320000000	28700000000	20500000000	23200000000	18600000000	10400000000	9970000000	16600000000	12600000000	19900000000	42000000000	28000000000	28000000000
494	tr|A0A024R8P8|A0A024R8P8|1	EEIKDFLLTA	25500000000	22200000000	22100000000	18500000000	13400000000	11400000000	15900000000	23700000000	18100000000	12900000000	9070000000	11000000000	6450000000	8310000000	7290000000	7340000000	6630000000	7230000000
495	sp|Q16891|MIC60|1	GEGKPTPAL	4450000000	2310000000	2030000000	2900000000	2270000000	1750000000	5640000000	4590000000	4000000000	3070000000	2540000000	2760000000	3330000000	2280000000	2470000000	5310000000	4060000000	4400000000
496	tr|B0UXD8|B0UXD8|1	GTIFIIKGV	3480000000	4630000000	2810000000	3020000000	2680000000	2460000000	5520000000	7820000000	4500000000	3370000000	2860000000	2500000000	2800000000	2580000000	1610000000	3480000000	3830000000	3950000000
497	sp|Q15653|IKBB|1	HQHEPFLDFL	29300000000	22800000000	17400000000	16300000000	18600000000	10400000000	14400000000	13500000000	10700000000	25700000000	19400000000	18900000000	19000000000	13500000000	9820000000	11600000000	7730000000	7550000000
498	tr|A0A024R649|A0A024R649|1	IEHKFIHSC[119.00]	3000000000	1280000000	1180000000	1580000000	930000000	848000000	3050000000	2650000000	2100000000	2640000000	1750000000	1730000000	2330000000	1710000000	1770000000	3010000000	2540000000	2600000000
499	tr|B0YIW5|B0YIW5|1	IETDKPKVA	2600000000	1140000000	994000000	966000000	719000000	735000000	1130000000	743000000	970000000	2310000000	1150000000	1710000000	1590000000	1270000000	1340000000	1240000000	985000000	1140000000
500	sp|A8MWD9|RUXGL|1	IM[15.99]LEALERV	4710000000	3730000000	3050000000	20600000000	17700000000	15900000000	17700000000	19400000000	13800000000	7570000000	6230000000	3070000000	10800000000	10800000000	7350000000	16700000000	13400000000	16200000000
501	sp|A8MWD9|RUXGL|1	IMLEALERV	102000000000	79000000000	72700000000	72900000000	57400000000	56000000000	171000000000	134000000000	145000000000	86400000000	77600000000	80000000000	75500000000	62200000000	46600000000	125000000000	130000000000	101000000000
502	tr|A4D275|A4D275|1	KEVEERPAP	6520000000	2650000000	3490000000	1360000000	1140000000	960000000	2450000000	1490000000	1290000000	5870000000	4700000000	3460000000	1720000000	1280000000	1530000000	1720000000	1200000000	1260000000
503	tr|A8K761|A8K761|1	KEVEQFTQV	60200000000	38600000000	29600000000	40600000000	42500000000	30200000000	81600000000	49600000000	56400000000	51200000000	41500000000	25300000000	54500000000	40000000000	32300000000	73900000000	64900000000	44300000000
504	tr|A8K761|A8K761|1	KEVEQFTQVA	5340000000	3160000000	3440000000	4380000000	3540000000	3100000000	5690000000	3970000000	4420000000	4880000000	4100000000	3550000000	3670000000	4900000000	2810000000	5940000000	7290000000	4550000000
505	sp|P13639|EF2|1	KKSDPVVSY	5570000000	3920000000	3470000000	3950000000	3380000000	3210000000	10700000000	8070000000	8460000000	9890000000	6120000000	5000000000	9300000000	8150000000	5590000000	17500000000	14200000000	13800000000
506	sp|Q16637|SMN|1	KPKSAPWNSF	16400000000	7390000000	10900000000	9120000000	7980000000	8310000000	14600000000	13000000000	10100000000	11500000000	9630000000	9450000000	14900000000	10800000000	6460000000	16600000000	16200000000	19100000000
507	sp|Q14204|DYHC1|1	KQFEKQVEL	5160000000	3250000000	2490000000	3570000000	3660000000	3300000000	10900000000	7070000000	7090000000	4150000000	4210000000	3270000000	5070000000	4050000000	3410000000	11200000000	7730000000	9640000000
508	sp|Q53HL2|BOREA|1	KQIESDRQNL	6110000000	2870000000	3310000000	3460000000	2470000000	1770000000	6860000000	5110000000	5080000000	4840000000	3920000000	3680000000	3680000000	2720000000	2690000000	6920000000	6920000000	6570000000
509	sp|Q53HL2|BOREA|1	KQIESDRQNLL	6960000000	4620000000	4690000000	7700000000	6000000000	4950000000	16200000000	13600000000	13500000000	8500000000	7190000000	6370000000	9830000000	6800000000	5750000000	20200000000	15900000000	16500000000
510	sp|Q16531|DDB1|1	KVVEELTRI	8280000000	5300000000	5620000000	7890000000	4980000000	6130000000	16000000000	10200000000	12800000000	7790000000	6050000000	6960000000	11400000000	5960000000	5620000000	17600000000	16700000000	12900000000
511	sp|P84098|RL19|1	LMEHIHKL	424000000000	266000000000	257000000000	340000000000	236000000000	195000000000	647000000000	440000000000	540000000000	326000000000	240000000000	239000000000	301000000000	262000000000	210000000000	513000000000	518000000000	424000000000
512	tr|V9HWB9|V9HWB9|1	LMKDLADEL	40300000000	27600000000	30800000000	28400000000	24300000000	24800000000	48600000000	54600000000	45400000000	40600000000	39100000000	27000000000	42000000000	27800000000	22500000000	76600000000	70100000000	74500000000
513	tr|Q86V93|Q86V93|1	LPRETQTQM	3550000000	1930000000	1920000000	2560000000	1830000000	1650000000	5500000000	4720000000	4810000000	2900000000	2220000000	1610000000	2890000000	2260000000	1980000000	6720000000	5070000000	4620000000
514	sp|Q08211|DHX9|1	LPRPHASIMF	4820000000	3500000000	3240000000	4020000000	3830000000	3470000000	10200000000	9470000000	10100000000	4680000000	4820000000	3030000000	4030000000	3490000000	2610000000	9730000000	8800000000	7580000000
515	sp|Q96TA2|YMEL1|1	MPRGPTLGHVSL	12800000000	8860000000	8850000000	11200000000	9900000000	8640000000	16600000000	16100000000	17000000000	12900000000	8400000000	9090000000	13500000000	10200000000	7040000000	29500000000	21900000000	17500000000
516	NP_006428_1108|1	QEKEFC[119.00]TMV	11700000000	8290000000	6380000000	7460000000	6750000000	4770000000	11000000000	9200000000	7690000000	9980000000	7100000000	6510000000	9750000000	7050000000	4940000000	10500000000	10800000000	8880000000
517	sp|Q8WU67|ABHD3|1	REFDKRFTSV	253000000000	128000000000	129000000000	187000000000	170000000000	164000000000	456000000000	337000000000	315000000000	143000000000	137000000000	108000000000	166000000000	141000000000	109000000000	358000000000	277000000000	321000000000
518	sp|P62851|RS25|1	RGSLARAAL	39200000000	24800000000	20700000000	28300000000	20800000000	16200000000	57700000000	53200000000	50800000000	44900000000	37300000000	32100000000	45700000000	31100000000	39700000000	83000000000	69800000000	66900000000
519	sp|Q9H8H0|NOL11|1	RPADPEKNQSL	3860000000	1880000000	2140000000	3210000000	2730000000	1850000000	5800000000	4510000000	4370000000	3900000000	3020000000	3200000000	4070000000	3080000000	3210000000	7910000000	6810000000	7630000000
520	sp|P62750|RL23A|1	RPDGEKKAYVRL	37500000000	16500000000	13400000000	17000000000	14800000000	12300000000	70800000000	44800000000	39500000000	37700000000	17100000000	17400000000	32500000000	14800000000	25000000000	73300000000	47000000000	46300000000
521	tr|X5DR09|X5DR09|1	RPFPGLVI	13500000000	9570000000	8230000000	12300000000	9910000000	9810000000	18900000000	16300000000	13400000000	11900000000	11900000000	9620000000	11700000000	9780000000	6910000000	16100000000	18100000000	16400000000
522	sp|Q96Q89|KI20B|1	RPSSKKTYSL	6180000000	2450000000	2860000000	4070000000	2700000000	2760000000	3650000000	3310000000	3050000000	5550000000	2480000000	3020000000	4430000000	3250000000	2330000000	3930000000	3810000000	3340000000
523	tr|A0A024R2Q4|A0A024R2Q4|1	RRNPDTQWI	35000000000	19200000000	21800000000	25500000000	23000000000	25900000000	53500000000	33300000000	51200000000	44600000000	44700000000	34500000000	36800000000	38000000000	9140000000	60400000000	53900000000	44600000000
524	sp|O00231|PSD11|1	RVIEPFSRV	29800000000	20200000000	18800000000	21800000000	19700000000	18000000000	49200000000	52300000000	50400000000	20700000000	12700000000	16600000000	19400000000	10800000000	12000000000	47500000000	35800000000	42400000000
525	sp|O43242|PSMD3|1	SLADIAQKL	69300000000	58100000000	54100000000	73100000000	59000000000	64300000000	93500000000	77500000000	67600000000	77800000000	62700000000	63600000000	80300000000	61400000000	34000000000	87200000000	104000000000	73900000000
526	tr|B9A6J6|B9A6J6|1	SPDTKKIAL	9650000000	4370000000	6250000000	7190000000	4940000000	5940000000	18000000000	13100000000	11900000000	7840000000	5730000000	4490000000	8480000000	6180000000	6400000000	17500000000	12800000000	13200000000
527	sp|Q641Q2|FA21A|1	SPNGHRPQL	6170000000	3950000000	3330000000	6330000000	3650000000	4360000000	7620000000	6190000000	5870000000	5370000000	2810000000	3240000000	5640000000	3560000000	3670000000	7030000000	5610000000	5790000000
528	sp|Q96ES7|SGF29|1	SPYYRTKL	4330000000	2840000000	2680000000	2780000000	2790000000	2100000000	6700000000	4870000000	6060000000	3540000000	2810000000	2730000000	3820000000	2840000000	4730000000	7580000000	6760000000	5580000000
529	tr|A0A024R9C1|A0A024R9C1|1	TRYQGVNLY	9690000000	4720000000	6680000000	6850000000	5210000000	5550000000	10500000000	10900000000	7810000000	8330000000	7820000000	6190000000	10400000000	7010000000	5080000000	13500000000	17500000000	15200000000
530	sp|P46977|STT3A|1	TSAAIYHVL	18200000000	11700000000	12100000000	15500000000	12300000000	12100000000	25800000000	22900000000	28200000000	17700000000	13600000000	14100000000	16000000000	11700000000	9340000000	28700000000	28400000000	27900000000
531	tr|A0A024RAH8|A0A024RAH8|1	VQYDPPDDPKEYI	14500000000	13600000000	11500000000	17500000000	14500000000	15000000000	32100000000	31400000000	27900000000	15900000000	17000000000	18100000000	18700000000	18200000000	8880000000	30700000000	24800000000	28700000000
532	tr|V9HW88|V9HW88|1	VRPDNTYEV	8410000000	6890000000	5260000000	9170000000	8440000000	6110000000	25800000000	18100000000	22200000000	8290000000	7390000000	6460000000	10200000000	7880000000	7820000000	24500000000	22500000000	20600000000
533	tr|B0YJ88|B0YJ88|1	YEHDDKLTP	13800000000	8270000000	7680000000	13400000000	7850000000	7870000000	30800000000	19900000000	23400000000	14400000000	8420000000	8770000000	12900000000	8860000000	8790000000	27100000000	22500000000	23300000000
534	sp|P15311|EZRI|1	YEKDDKLTP	116000000000	59700000000	59100000000	63000000000	52700000000	51600000000	171000000000	136000000000	120000000000	98200000000	60500000000	52900000000	73700000000	64300000000	72000000000	155000000000	132000000000	138000000000
535	sp|P46783|RS10|1	YELLFKEGVMVA	17300000000	15200000000	15200000000	6990000000	7760000000	7750000000	13000000000	13800000000	16800000000	24100000000	23900000000	17600000000	10600000000	9040000000	5040000000	17400000000	12600000000	15600000000
536	sp|O14579|COPE|1	YLHDQNPDAAL	11100000000	6990000000	8250000000	13900000000	10200000000	8620000000	12200000000	11600000000	13700000000	10800000000	8840000000	8080000000	10900000000	11300000000	7060000000	16200000000	15300000000	13200000000
537	sp|Q8NF50|DOCK8|1	YLVVKIEKV	5190000000	3010000000	3700000000	2830000000	3000000000	2900000000	7280000000	7380000000	5540000000	4430000000	3300000000	4180000000	3990000000	3250000000	2890000000	10300000000	7880000000	7180000000
538	sp|Q13795|ARFRP|1	YVIDSTDEERL	4670000000	2990000000	3160000000	4110000000	3760000000	4600000000	11100000000	9030000000	7290000000	4890000000	4230000000	3910000000	7210000000	3390000000	2860000000	11800000000	10100000000	8950000000
539	sp|Q9UJZ1|STML2|1	AEAIRILAA	208000000000	132000000000	136000000000	201000000000	150000000000	139000000000	292000000000	366000000000	291000000000	174000000000	129000000000	130000000000	187000000000	128000000000	103000000000	401000000000	302000000000	331000000000
540	sp|Q14980|NUMA1|1	AEDEWKAQV	5230000000	3450000000	3030000000	3780000000	3620000000	2380000000	5470000000	5090000000	6530000000	4670000000	3700000000	2940000000	4640000000	2740000000	2890000000	6010000000	6410000000	6850000000
541	sp|O15533|TPSN|1	AEGQRWLSA	23100000000	22600000000	18500000000	17300000000	11100000000	11500000000	18000000000	16300000000	15500000000	18100000000	12800000000	8950000000	12500000000	10400000000	7280000000	11300000000	10300000000	10900000000
542	sp|Q15058|KIF14|1	AEIAKLKAA	5990000000	2410000000	2870000000	4330000000	2880000000	2610000000	13200000000	9720000000	8520000000	3500000000	2180000000	1910000000	3430000000	2790000000	3090000000	7910000000	7320000000	7100000000
543	sp|P55265|DSRAD|1	AERMGFTEV	11200000000	7630000000	7520000000	15900000000	7750000000	6980000000	13800000000	15800000000	13200000000	12800000000	11600000000	8990000000	11300000000	11900000000	5300000000	17300000000	14700000000	20500000000
544	tr|V9HWN7|V9HWN7|1	ALSDHHIYL	75200000000	61200000000	50900000000	76300000000	53900000000	60000000000	90900000000	110000000000	97500000000	60000000000	41300000000	36900000000	67200000000	44300000000	42300000000	119000000000	90400000000	98300000000
545	sp|Q9UL33|TPC2L|1	ALVDQRELYL	4070000000	3360000000	2890000000	3840000000	2910000000	2700000000	7060000000	7710000000	5350000000	4380000000	3990000000	3470000000	5290000000	3470000000	2290000000	7840000000	7560000000	6280000000
546	sp|Q5JTH9|RRP12|1	APAHHPAAI	1740000000	742000000	623000000	589000000	377000000	369000000	655000000	566000000	475000000	1520000000	718000000	949000000	722000000	467000000	535000000	695000000	660000000	692000000
547	sp|P36578|RL4|1	APIRPDIVNF	8980000000	6660000000	5540000000	6100000000	4820000000	4770000000	6710000000	8030000000	6560000000	5500000000	5680000000	5110000000	5530000000	4520000000	3290000000	8750000000	5620000000	6100000000
548	sp|Q8NCH0|CHSTE|1	APKPGGLSL	11700000000	8550000000	8580000000	15700000000	11100000000	10800000000	15400000000	15100000000	14600000000	11500000000	8930000000	8420000000	14800000000	11100000000	6360000000	15500000000	17200000000	12900000000
549	tr|Q9P1D1|Q9P1D1|1	APRPFGSVF	7170000000	5300000000	5920000000	8630000000	7710000000	7520000000	16800000000	13300000000	13500000000	8290000000	6620000000	6040000000	9360000000	7760000000	5260000000	20500000000	14900000000	16200000000
550	tr|A0A024R2Q3|A0A024R2Q3|1	ATVGLIRNL	11500000000	7180000000	8380000000	10900000000	10500000000	8320000000	11400000000	21100000000	16000000000	11100000000	11100000000	8960000000	11500000000	9530000000	5750000000	19100000000	19400000000	15000000000
551	sp|Q9H7B2|RPF2|1	C[119.00]PEGTKPML	8720000000	5150000000	5530000000	6310000000	4250000000	4390000000	12600000000	11000000000	10800000000	9050000000	7280000000	5660000000	8250000000	5340000000	4860000000	22000000000	17900000000	16600000000
552	tr|Q53Z42|Q53Z42|1	EDLRSWTAADMAAQT	4510000000	3830000000	4230000000	3640000000	2990000000	3190000000	4470000000	3390000000	3440000000	5880000000	5060000000	4270000000	5420000000	4100000000	2250000000	8350000000	5740000000	6240000000
553	sp|P51531|SMCA2|1	FELLDRILP	11900000000	11500000000	13000000000	4720000000	4300000000	3200000000	4500000000	4630000000	3660000000	9810000000	9830000000	7550000000	5120000000	4020000000	2950000000	4710000000	4640000000	4200000000
554	sp|Q96L21|RL10L|1	FKFPGRQKI	32500000000	17700000000	19900000000	27800000000	20200000000	18300000000	35600000000	23000000000	34600000000	32500000000	24300000000	25100000000	25400000000	35300000000	21400000000	41800000000	41400000000	39700000000
555	tr|A0A024R5K5|A0A024R5K5|1	FLDPNNIPKA	28500000000	20300000000	18700000000	28400000000	27300000000	20600000000	72700000000	62300000000	53800000000	22300000000	17300000000	17300000000	25700000000	24200000000	17300000000	55700000000	40300000000	51700000000
556	tr|E5KLB5|E5KLB5|1	FLHDNMVEI	6790000000	4880000000	5070000000	7720000000	4790000000	6970000000	18700000000	14200000000	11100000000	6590000000	5450000000	4410000000	6530000000	5420000000	3470000000	19100000000	12900000000	14600000000
557	sp|Q8TDN6|BRX1|1	FLVQNIHTL	9490000000	6660000000	6190000000	9140000000	7920000000	6700000000	16800000000	14500000000	14700000000	11200000000	11000000000	5710000000	10100000000	12300000000	7490000000	26600000000	17200000000	20700000000
558	sp|P11388|TOP2A|1	FLYDDNQRV	28000000000	18200000000	15100000000	18500000000	17700000000	16500000000	35200000000	44200000000	27700000000	25500000000	19700000000	18900000000	29400000000	24800000000	14700000000	39300000000	47900000000	39400000000
559	tr|A0A024R861|A0A024R861|1	FMFDEKLVTV	25400000000	20700000000	18900000000	20400000000	22400000000	15800000000	41200000000	38200000000	32300000000	21300000000	18900000000	17700000000	19500000000	13900000000	11400000000	37000000000	34000000000	26700000000
560	sp|Q9HD42|CHM1A|1	FTAKQLEKL	1410000000	1200000000	1090000000	1590000000	1170000000	939000000	1930000000	2270000000	2320000000	1650000000	1440000000	1270000000	2410000000	1060000000	816000000	4280000000	1990000000	2380000000
561	sp|P23396|RS3|1	FVADGIFKA	39800000000	37100000000	34500000000	45800000000	37600000000	38600000000	97100000000	120000000000	112000000000	63900000000	47800000000	53800000000	50000000000	47500000000	31300000000	108000000000	93900000000	118000000000
562	sp|P23396|RS3|1	FVADGIFKAEL	25600000000	19200000000	17600000000	15000000000	11700000000	13900000000	19300000000	24200000000	24300000000	31700000000	37100000000	28900000000	20400000000	16900000000	9470000000	29900000000	29200000000	41400000000
563	tr|A0A024RBK3|A0A024RBK3|1	FVIATSTKI	6240000000	5620000000	4820000000	7320000000	4620000000	4870000000	13300000000	16700000000	12400000000	7740000000	8190000000	5260000000	7290000000	5650000000	4090000000	16900000000	20400000000	20100000000
564	sp|Q5JNZ5|RS26L|1	FVIRNIVEA	161000000000	162000000000	128000000000	134000000000	97700000000	129000000000	324000000000	321000000000	273000000000	163000000000	128000000000	114000000000	148000000000	108000000000	98800000000	438000000000	390000000000	267000000000
565	tr|A0A024RA49|A0A024RA49|1	FVLDKVPFL	14600000000	7640000000	10500000000	9010000000	7970000000	5890000000	9340000000	10100000000	9520000000	13700000000	13500000000	13600000000	8810000000	7570000000	5800000000	14100000000	16000000000	12600000000
566	tr|J3QSY4|J3QSY4|1	GEKGTWVQP	42100000000	22600000000	23500000000	27600000000	23800000000	23000000000	59100000000	47700000000	39400000000	34200000000	29800000000	25300000000	31300000000	29300000000	21500000000	65400000000	54100000000	60200000000
567	sp|Q96TA2|YMEL1|1	GRTEILKWY	13700000000	9050000000	9100000000	8640000000	7010000000	5350000000	21000000000	13300000000	12200000000	12300000000	7600000000	9190000000	10800000000	9000000000	4920000000	13200000000	14400000000	15600000000
568	tr|B2R5U3|B2R5U3|1	IEREHQISP	8440000000	4440000000	4400000000	6460000000	4930000000	3770000000	11600000000	8690000000	8870000000	5710000000	3770000000	3810000000	5330000000	3730000000	4760000000	10500000000	8690000000	9620000000
569	sp|P55060|XPO2|1	IIIPEIQKV	42000000000	40900000000	31000000000	47000000000	50000000000	41700000000	119000000000	93800000000	72600000000	34000000000	34500000000	28000000000	44500000000	39000000000	23600000000	100000000000	76300000000	77700000000
570	sp|Q9HAY2|MAGF1|1	ILFPDIIARA	9070000000	10700000000	6720000000	8990000000	9400000000	7600000000	16600000000	16200000000	17100000000	6830000000	9450000000	5670000000	8220000000	7570000000	3470000000	12500000000	15100000000	10900000000
571	tr|A0A024RDL1|A0A024RDL1|1	IQAEHSESGQL	4340000000	2410000000	2260000000	3710000000	2730000000	1980000000	10700000000	8100000000	6380000000	4430000000	3760000000	4290000000	4540000000	3310000000	3570000000	11600000000	8400000000	10000000000
572	sp|Q14008|CKAP5|1	ITSELVSKI	9820000000	9630000000	12100000000	9870000000	8310000000	6390000000	24300000000	25400000000	23300000000	14200000000	11400000000	8430000000	16200000000	13100000000	9020000000	22800000000	18700000000	17700000000
573	sp|P62750|RL23A|1	KEAPAPPKA	501000000000	252000000000	233000000000	235000000000	143000000000	137000000000	262000000000	181000000000	195000000000	483000000000	238000000000	244000000000	256000000000	157000000000	174000000000	290000000000	201000000000	230000000000
574	sp|P62841|RS15|1	KEAPPM[15.99]EKP	42600000000	20400000000	18800000000	27100000000	26700000000	26800000000	49800000000	45200000000	50700000000	29100000000	19700000000	20900000000	40400000000	21500000000	22500000000	69700000000	54100000000	61000000000
575	sp|P62841|RS15|1	KEAPPMEKP	1440000000000	735000000000	648000000000	974000000000	570000000000	642000000000	1220000000000	968000000000	955000000000	1530000000000	927000000000	897000000000	1450000000000	1050000000000	869000000000	1640000000000	1270000000000	1460000000000
576	tr|B2ZZ89|B2ZZ89|1	KEIEELQSQA	2740000000	1340000000	1660000000	1730000000	1040000000	1120000000	3070000000	2960000000	3310000000	2590000000	1530000000	1720000000	2180000000	1590000000	1520000000	3930000000	3470000000	4450000000
577	sp|Q9UHW5|GPN3|1	KEIEKFLDP	25100000000	20000000000	16000000000	21300000000	16200000000	18400000000	33600000000	27700000000	24900000000	27200000000	22100000000	18200000000	29700000000	25000000000	16600000000	45900000000	38900000000	39400000000
578	tr|B0YIW5|B0YIW5|1	KLFTAESLIGL	4520000000	2680000000	2220000000	1890000000	1450000000	1860000000	4890000000	3810000000	2610000000	2270000000	1650000000	1980000000	1970000000	1210000000	855000000	4680000000	2630000000	3450000000
579	sp|Q5T4S7|UBR4|1	KLLEEQGIFL	2940000000	2600000000	2670000000	3330000000	3560000000	3450000000	7560000000	7910000000	10400000000	2480000000	2850000000	2540000000	2860000000	2860000000	2410000000	6880000000	4150000000	4800000000
580	sp|P62750|RL23A|1	KLYDIDVAKV	70300000000	43200000000	48300000000	59900000000	46900000000	52300000000	150000000000	117000000000	122000000000	72100000000	55700000000	54300000000	93100000000	68400000000	53400000000	164000000000	151000000000	153000000000
581	sp|P46013|KI67|1	KPMKTSPEM	3720000000	1860000000	1560000000	2010000000	1200000000	1420000000	2200000000	1710000000	2200000000	2940000000	2660000000	1780000000	2120000000	1060000000	1120000000	2750000000	2370000000	2050000000
582	tr|A0A024R2Q4|A0A024R2Q4|1	KQSDVMRFL	15200000000	12200000000	10900000000	13700000000	15200000000	13800000000	40300000000	44400000000	34500000000	21800000000	20500000000	15800000000	23800000000	22000000000	11100000000	54700000000	69600000000	49500000000
583	tr|A0A024R8C1|A0A024R8C1|1	KTFPEIIDYL	11900000000	9960000000	13200000000	7530000000	7090000000	5870000000	9590000000	10800000000	10100000000	8650000000	7960000000	5710000000	7520000000	5090000000	3760000000	7900000000	7820000000	8750000000
584	sp|P62424|RL7A|1	KVAPAPAVV	17700000000	8620000000	10100000000	13400000000	9860000000	10800000000	37000000000	31100000000	30400000000	16700000000	10500000000	10200000000	20800000000	14700000000	10900000000	34500000000	33300000000	33800000000
585	sp|P23921|RIR1|1	KVFSDVMEDL	3760000000	3250000000	1620000000	2580000000	1910000000	1850000000	4890000000	4890000000	4420000000	2400000000	3260000000	1840000000	2160000000	1840000000	1270000000	3450000000	4420000000	3470000000
586	sp|P28074|PSB5|1	KVIEINPYL	32100000000	25000000000	24300000000	33000000000	21300000000	26100000000	65000000000	43200000000	46100000000	49400000000	37700000000	36800000000	51700000000	41300000000	31000000000	72900000000	58600000000	79400000000
587	sp|P28074|PSB5|1	KVIEINPYLL	5130000000	4390000000	3710000000	3500000000	2790000000	2770000000	4700000000	5100000000	5520000000	10500000000	6790000000	5680000000	6520000000	6980000000	3480000000	13900000000	9160000000	10700000000
588	sp|Q00653|NFKB2|1	KVMDLSIVRL	8860000000	6610000000	8910000000	6950000000	7020000000	6200000000	19000000000	19400000000	16400000000	12200000000	9080000000	5900000000	9160000000	8010000000	4790000000	15500000000	14600000000	18800000000
589	sp|P41223|BUD31|1	LEVGRIIEC[119.00]	11800000000	7030000000	6200000000	5390000000	3940000000	3960000000	8950000000	6740000000	6800000000	10800000000	9320000000	8680000000	6200000000	5910000000	3290000000	13000000000	10500000000	13300000000
590	sp|P13804|ETFA|1	LLYDLADQLHA	6400000000	5940000000	4950000000	5610000000	5500000000	4840000000	12100000000	10900000000	8710000000	4540000000	5020000000	4000000000	5990000000	5300000000	3260000000	9970000000	11600000000	12800000000
591	sp|Q9NR28|DBLOH|1	LQVEEVHQL	6120000000	4410000000	4570000000	5910000000	5620000000	4540000000	10600000000	8750000000	10600000000	5720000000	4400000000	4010000000	5700000000	4780000000	4260000000	11800000000	10400000000	9840000000
592	sp|Q96G21|IMP4|1	LVFPGAQRM	21500000000	18300000000	17500000000	15000000000	13300000000	9850000000	33900000000	27700000000	35100000000	20300000000	19000000000	16900000000	19300000000	16700000000	10400000000	32200000000	36500000000	34900000000
593	sp|P38398|BRCA1|1	MLNEHDFEV	5570000000	4440000000	3490000000	4510000000	4140000000	4320000000	11900000000	9670000000	9310000000	5140000000	4380000000	5030000000	7100000000	5100000000	3430000000	12600000000	13000000000	17100000000
594	tr|A0A024R244|A0A024R244|1	NIIELVHQV	19100000000	20800000000	15900000000	20600000000	16800000000	13900000000	37500000000	55800000000	32300000000	20300000000	18200000000	14400000000	17900000000	16300000000	11200000000	29800000000	35800000000	33300000000
595	sp|O94906|PRP6|1	NPKNPGLWL	22100000000	16400000000	16100000000	19800000000	14200000000	15500000000	46700000000	37000000000	35300000000	23100000000	18200000000	20300000000	22400000000	18500000000	12900000000	54800000000	40000000000	42200000000
596	sp|P23193|TCEA1|1	NPNLRKNVL	34000000000	18500000000	21400000000	24000000000	20400000000	19300000000	59900000000	46200000000	51900000000	37200000000	23200000000	17600000000	37900000000	29000000000	27800000000	71200000000	73000000000	71800000000
597	tr|A0A024R496|A0A024R496|1	NQAKLIEFL	22700000000	23200000000	16700000000	22500000000	19700000000	18500000000	55600000000	71700000000	36800000000	25700000000	23500000000	17400000000	27000000000	24500000000	17100000000	49400000000	37600000000	46500000000
598	sp|P04839|CY24B|1	QEFQDAWKLP	15300000000	12300000000	11100000000	13400000000	10400000000	10400000000	20200000000	17800000000	17000000000	16200000000	15600000000	13000000000	12600000000	10800000000	6730000000	18700000000	20700000000	17700000000
599	tr|A4D1V4|A4D1V4|1	QEGGPFKAP	20600000000	15300000000	12600000000	19600000000	21500000000	18200000000	51100000000	39700000000	37400000000	25600000000	19800000000	19100000000	30700000000	22400000000	19900000000	60700000000	48900000000	45800000000
600	sp|Q7LG56|RIR2B|1	REFLFNAI	12200000000	10000000000	9770000000	10300000000	9430000000	8870000000	14500000000	14600000000	10100000000	13900000000	9940000000	7840000000	10200000000	8640000000	8080000000	10900000000	9390000000	13400000000
601	sp|O15042|SR140|1	RPKKPGQSF	29300000000	16200000000	13200000000	13900000000	11200000000	11400000000	13200000000	9670000000	10300000000	17000000000	11600000000	12700000000	14400000000	11300000000	9590000000	11300000000	8940000000	9170000000
602	sp|Q8NBZ0|IN80E|1	RPRLPRKL	15500000000	7010000000	6480000000	12300000000	7730000000	7670000000	33600000000	23500000000	18300000000	13200000000	6020000000	5770000000	14300000000	8210000000	9600000000	23300000000	17200000000	17400000000
603	tr|A0A024R9D3|A0A024R9D3|1	SLESINSRL	30800000000	26300000000	20900000000	22300000000	19900000000	17900000000	34500000000	30300000000	30500000000	27800000000	22200000000	24900000000	24600000000	18000000000	16700000000	38600000000	27800000000	33600000000
604	sp|Q8N163|CCAR2|1	SPAPPLLHV	3350000000	2710000000	2780000000	3900000000	3270000000	3230000000	5560000000	3610000000	4080000000	3320000000	3860000000	3020000000	4380000000	3050000000	2170000000	7490000000	5210000000	7130000000
605	sp|Q96B01|R51A1|1	SPNQSLRLGL	8580000000	9070000000	7230000000	9950000000	6240000000	6120000000	17800000000	19700000000	13000000000	8860000000	8820000000	6030000000	8070000000	6070000000	5030000000	16100000000	20500000000	18200000000
606	sp|P50570|DYN2|1	TEHAEFLHC[119.00]	5080000000	2870000000	2680000000	3190000000	1800000000	1820000000	7670000000	6650000000	6650000000	5010000000	4720000000	2910000000	4310000000	3880000000	3220000000	11500000000	10800000000	9240000000
607	sp|O95197|RTN3|1	TQIDHYVGI	12000000000	8700000000	8970000000	10600000000	8900000000	10000000000	27200000000	25400000000	23800000000	8460000000	8970000000	6960000000	11200000000	9130000000	6710000000	18800000000	17200000000	16000000000
608	sp|P42766|RL35|1	VELSQLRVA	66100000000	43500000000	53500000000	49800000000	46100000000	34100000000	79400000000	68600000000	68200000000	58900000000	52000000000	38000000000	55400000000	47500000000	35000000000	87400000000	92500000000	72400000000
609	tr|A0A024RAP2|A0A024RAP2|1	VEVIKPLVA	17000000000	10100000000	10100000000	13800000000	10000000000	10100000000	21400000000	23700000000	15500000000	17300000000	12200000000	11600000000	14800000000	11300000000	8920000000	33100000000	15300000000	19000000000
610	sp|P50914|RL14|1	VPAKKITAA	5450000000	2620000000	2460000000	2320000000	1130000000	1120000000	2730000000	2060000000	1930000000	4120000000	2920000000	2760000000	1450000000	1560000000	1790000000	2490000000	2100000000	1830000000
611	tr|A0A024R4L1|A0A024R4L1|1	WEYDESHVITA	22400000000	23900000000	21900000000	33800000000	26400000000	23000000000	50600000000	57200000000	71200000000	29000000000	21900000000	21700000000	28500000000	27500000000	17900000000	53000000000	52000000000	65700000000
612	sp|P61247|RS3A|1	WQTMIEAHV	2290000000	2370000000	1910000000	1530000000	1640000000	1570000000	6810000000	3590000000	4750000000	2340000000	2020000000	2170000000	3060000000	2220000000	1150000000	7780000000	5590000000	8280000000
613	tr|Q6IBR2|Q6IBR2|1	YGINNIREL	7160000000	7340000000	6290000000	9170000000	7090000000	7090000000	15300000000	14200000000	17200000000	10200000000	4650000000	9040000000	6110000000	7580000000	3150000000	21000000000	21200000000	16800000000
614	tr|A0A024R8Z1|A0A024R8Z1|1	YKVEYPIMY	6910000000	7110000000	5160000000	5460000000	4540000000	3490000000	12100000000	8840000000	8080000000	9430000000	9980000000	7490000000	9120000000	6290000000	5580000000	11800000000	10500000000	8640000000
615	sp|Q9UPN3|MACF1|1	YRFGDSQQL	2770000000	1820000000	2170000000	3720000000	2230000000	1810000000	5130000000	4740000000	4130000000	3280000000	2850000000	2190000000	3150000000	2580000000	1900000000	6850000000	3560000000	7010000000
616	sp|P28065|PSB9|1	AAANVVRNI	3940000000	2190000000	2170000000	2590000000	2140000000	2300000000	4580000000	4450000000	3560000000	11300000000	11000000000	8700000000	11300000000	9070000000	8550000000	21100000000	18100000000	19400000000
617	sp|Q9Y4D1|DAAM1|1	AEAKDLFTKA	9260000000	6220000000	4030000000	6330000000	5670000000	5920000000	15200000000	9950000000	11100000000	5970000000	5140000000	3890000000	5630000000	6150000000	4930000000	12500000000	9310000000	9720000000
618	tr|Q6IAX1|Q6IAX1|1	AEKYQTVIA	60500000000	32600000000	35000000000	46400000000	36300000000	33100000000	86800000000	66300000000	47200000000	51900000000	45600000000	37600000000	49900000000	53500000000	43400000000	107000000000	89100000000	91700000000
619	sp|P04183|KITH|1	AESVVKLTA	15600000000	11500000000	8510000000	9510000000	9670000000	8130000000	20400000000	12700000000	13400000000	12500000000	9170000000	8960000000	12000000000	8840000000	9210000000	21100000000	19200000000	17700000000
620	sp|Q96RU3|FNBP1|1	AEVEGRLPA	21300000000	13900000000	14100000000	26100000000	17400000000	15800000000	58400000000	37900000000	40200000000	19900000000	17000000000	15900000000	25900000000	18400000000	15800000000	54100000000	50700000000	47200000000
621	tr|C4B4C6|C4B4C6|1	AEVGRVLQV	35300000000	28900000000	23400000000	27200000000	25200000000	25100000000	44400000000	40800000000	32100000000	44100000000	33600000000	31000000000	42500000000	38600000000	22300000000	51500000000	60800000000	58200000000
622	sp|P19447|ERCC3|1	AEYDFRNDSV	56900000000	35200000000	37600000000	42400000000	46700000000	47300000000	64800000000	55200000000	54100000000	37600000000	33900000000	37400000000	64400000000	43500000000	35700000000	78200000000	57500000000	98300000000
623	sp|Q6ZRI6|CO039|1	APAPSKGQTL	7940000000	4250000000	4250000000	5870000000	3440000000	3030000000	7790000000	6070000000	6340000000	9000000000	7230000000	6730000000	7780000000	5980000000	6180000000	12300000000	11300000000	12500000000
624	sp|Q9NZS9|BFAR|1	APNTGRANQQM	4260000000	1590000000	1300000000	944000000	588000000	695000000	1570000000	1100000000	1050000000	2860000000	2140000000	2040000000	1750000000	995000000	985000000	1490000000	1130000000	1070000000
625	sp|Q9Y490|TLN1|1	APREGISQEAL	5990000000	3580000000	3960000000	4580000000	5050000000	4640000000	10500000000	7980000000	7810000000	5950000000	4470000000	3870000000	4450000000	3610000000	3650000000	7330000000	10000000000	7920000000
626	sp|Q9NZ43|USE1|1	ARSLKTNTL	6200000000	2570000000	2930000000	4610000000	3290000000	3030000000	10000000000	7060000000	7390000000	7280000000	5790000000	5720000000	7630000000	5890000000	5000000000	13500000000	10600000000	10500000000
627	sp|Q9NZJ0|DTL|1	AVANEEGFVRL	14400000000	12400000000	11600000000	14800000000	14000000000	12400000000	37400000000	33500000000	29000000000	14200000000	13500000000	15300000000	14200000000	14900000000	9180000000	29700000000	24500000000	27800000000
628	sp|Q9BV87|CNPD1|1	AVASVAVIHQSL	3420000000	2390000000	2210000000	2950000000	2340000000	2680000000	8650000000	5830000000	6680000000	3480000000	3200000000	2510000000	4260000000	2270000000	2580000000	7680000000	5740000000	5910000000
629	tr|A0A024QZ47|A0A024QZ47|1	AYSSYVHQY	11000000000	6430000000	5770000000	8410000000	8820000000	5510000000	11700000000	15700000000	17700000000	11800000000	9890000000	9340000000	18600000000	9220000000	6910000000	13900000000	15500000000	16500000000
630	sp|P61803|DAD1|1	FASTILHLV	6130000000	4200000000	4600000000	5900000000	4610000000	4000000000	12300000000	8820000000	9320000000	5470000000	4540000000	4230000000	5070000000	4280000000	3160000000	8230000000	9710000000	8900000000
631	sp|Q7Z401|MYCPP|1	FERPEGFLQA	56400000000	41200000000	45200000000	65800000000	63300000000	50400000000	153000000000	113000000000	109000000000	53900000000	52000000000	39700000000	64700000000	56200000000	34300000000	135000000000	120000000000	114000000000
632	sp|Q9H497|TOR3A|1	FIFDEAEKL	75700000000	45300000000	51000000000	52700000000	42800000000	38200000000	91000000000	83500000000	63600000000	68700000000	52600000000	55200000000	64700000000	51800000000	33600000000	94200000000	101000000000	84700000000
633	sp|Q9Y230|RUVB2|1	FLDESRSTQYM	21600000000	16500000000	16900000000	15700000000	12500000000	12800000000	24600000000	22000000000	20900000000	15300000000	13600000000	10400000000	14100000000	13400000000	11700000000	21200000000	21300000000	17800000000
634	sp|Q86XL3|ANKL2|1	FLFGEEPSKL	7160000000	5460000000	3860000000	5130000000	4160000000	4070000000	7380000000	7510000000	9120000000	4300000000	3490000000	4240000000	4020000000	3670000000	2470000000	7290000000	6010000000	7090000000
635	sp|Q13613|MTMR1|1	FLITILDHL	10700000000	6930000000	6960000000	2580000000	2520000000	1760000000	2800000000	2630000000	2910000000	7580000000	6230000000	6040000000	2230000000	1730000000	1620000000	3000000000	2640000000	2680000000
636	sp|P55160|NCKPL|1	FLLEGIRSL	17400000000	17800000000	12600000000	17100000000	17900000000	10400000000	26500000000	19900000000	18000000000	18000000000	15000000000	12400000000	14200000000	17700000000	7190000000	27400000000	21700000000	22000000000
637	sp|P51784|UBP11|1	FQDEINWRL	34000000000	32000000000	27400000000	24000000000	21300000000	20800000000	43200000000	42300000000	30300000000	46900000000	23200000000	27300000000	28100000000	19600000000	14800000000	38200000000	31600000000	36000000000
638	sp|Q9NY61|AATF|1	FQYPDTRYL	37300000000	27600000000	28500000000	34900000000	26200000000	28000000000	80100000000	57100000000	49300000000	37600000000	30600000000	24700000000	38800000000	31000000000	19100000000	89400000000	62500000000	66200000000
639	tr|C5H3H2|C5H3H2|1	FTYPKGAGEML	9640000000	6650000000	6660000000	8440000000	7340000000	8600000000	24100000000	19800000000	14700000000	10600000000	6990000000	7110000000	10900000000	7810000000	5480000000	23600000000	20200000000	22200000000
640	sp|O75643|U520|1	FVVDEVHLI	23200000000	21000000000	22500000000	26100000000	18400000000	14900000000	36800000000	46400000000	39900000000	34100000000	21900000000	26100000000	22000000000	26100000000	14500000000	46700000000	39400000000	30100000000
641	sp|P11912|CD79A|1	GEDAHFQC[119.00]P	17300000000	9560000000	9140000000	8070000000	6570000000	4880000000	16100000000	13600000000	13300000000	11500000000	9410000000	9650000000	9710000000	6330000000	7090000000	15300000000	12900000000	13600000000
642	sp|P24928|RPB1|1	GEIESKFNQA	106000000000	82200000000	57600000000	93700000000	83200000000	81500000000	211000000000	169000000000	205000000000	90000000000	88200000000	63500000000	119000000000	95500000000	82100000000	206000000000	183000000000	184000000000
643	sp|P78527|PRKDC|1	GELKTQMTSA	4020000000	2490000000	1920000000	3540000000	2020000000	2040000000	6180000000	5340000000	4520000000	3180000000	2860000000	1810000000	2950000000	2500000000	2190000000	7270000000	3470000000	5290000000
644	tr|A0A024R5P6|A0A024R5P6|1	GETFKFKEA	25400000000	13600000000	14800000000	18600000000	14500000000	13900000000	37400000000	35200000000	27700000000	19600000000	15700000000	13000000000	17900000000	17500000000	13200000000	42300000000	33700000000	38000000000
645	sp|Q9UK61|F208A|1	GEYNLFSRKI	2480000000	1540000000	2070000000	2510000000	1830000000	1970000000	5560000000	4520000000	8950000000	2290000000	1730000000	1770000000	2050000000	1720000000	1070000000	4660000000	4260000000	5700000000
646	sp|Q86YD1|PTOV1|1	GPLFRNSQL	20400000000	13900000000	16600000000	19200000000	12800000000	12600000000	31400000000	24500000000	22000000000	18700000000	14500000000	18000000000	18200000000	14600000000	10900000000	35400000000	29700000000	24400000000
647	sp|Q8IWA4|MFN1|1	GPRNAQRVLL	3050000000	1940000000	1710000000	2330000000	1450000000	1590000000	5190000000	4020000000	4160000000	3350000000	2350000000	2120000000	3100000000	2690000000	2710000000	9060000000	6060000000	5930000000
648	tr|Q53Y97|Q53Y97|1	GQIQHILRC[119.00]G	6110000000	2650000000	2490000000	3080000000	2210000000	2200000000	10900000000	7870000000	7920000000	4110000000	2610000000	3140000000	3580000000	2850000000	2770000000	12000000000	8280000000	8660000000
649	sp|Q9H665|IGFR1|1	GRADALRVL	18800000000	10100000000	10900000000	10600000000	8980000000	8550000000	12000000000	11900000000	12800000000	14700000000	13300000000	11400000000	15400000000	16300000000	7390000000	20000000000	21600000000	16300000000
650	sp|Q99615|DNJC7|1	GRYPEAQSV	76600000000	44900000000	45800000000	66300000000	53200000000	45000000000	146000000000	123000000000	126000000000	71500000000	49700000000	41100000000	67400000000	51100000000	51500000000	161000000000	125000000000	124000000000
651	sp|Q5VTE0|EF1A3|1	GVKQLIVGV	23000000000	15800000000	14100000000	19200000000	13000000000	9660000000	41400000000	27700000000	21700000000	23100000000	18800000000	15400000000	26300000000	16900000000	14300000000	39000000000	31700000000	48500000000
652	sp|Q8IWF2|FXRD2|1	GVTNFIHML	2780000000	2610000000	2600000000	2590000000	2320000000	1730000000	4010000000	2730000000	3860000000	2300000000	2860000000	2620000000	2390000000	1590000000	1070000000	3680000000	2780000000	2470000000
653	sp|P22695|QCR2|1	HAAAYRNAL	4370000000	2380000000	2320000000	3520000000	2720000000	2490000000	9290000000	6630000000	6350000000	3560000000	2470000000	2130000000	3660000000	3390000000	3120000000	9300000000	7380000000	8670000000
654	tr|A0A024R1Q0|A0A024R1Q0|1	HEATVRLMA	4870000000	3110000000	2980000000	3330000000	2440000000	3030000000	7800000000	6470000000	6830000000	5390000000	4240000000	3950000000	4500000000	3840000000	3720000000	9950000000	8340000000	8360000000
655	sp|O95639|CPSF4|1	HEYDMTKMP	7850000000	5730000000	4000000000	3370000000	4110000000	3200000000	7380000000	6090000000	5600000000	7320000000	6110000000	5610000000	8110000000	6130000000	5360000000	13200000000	9470000000	8000000000
656	sp|Q96RY5|CRML|1	HLFPGENC[119.00]TL	5850000000	4570000000	4220000000	5170000000	5060000000	6010000000	16400000000	11600000000	15200000000	4450000000	3850000000	3590000000	6390000000	3250000000	2610000000	12200000000	12300000000	10300000000
657	sp|Q9NQT4|EXOS5|1	HPRTSITVVL	31700000000	18600000000	22000000000	33700000000	17200000000	15300000000	37600000000	44600000000	25200000000	39000000000	35400000000	28000000000	29200000000	24000000000	15200000000	71900000000	33900000000	68900000000
658	sp|Q8N8R7|AL14E|1	HVIDLDDATFL	14500000000	13200000000	11600000000	10900000000	9330000000	9070000000	14800000000	10600000000	13700000000	11600000000	11800000000	7990000000	9690000000	7540000000	4760000000	9580000000	9760000000	10500000000
659	sp|Q14781|CBX2|1	IEHVFVTDV	14100000000	11300000000	10100000000	14800000000	12800000000	10700000000	28600000000	29900000000	33200000000	12200000000	13000000000	10700000000	14000000000	11100000000	6850000000	20900000000	28100000000	26700000000
660	sp|P62952|BLCAP|1	IPKPLNPAL	3910000000	2620000000	2630000000	3160000000	2990000000	2390000000	5130000000	3830000000	4480000000	4320000000	3010000000	3030000000	3620000000	2960000000	2200000000	8690000000	3910000000	4570000000
661	tr|A0A024R071|A0A024R071|1	IQVDLADKL	10400000000	8180000000	6560000000	11700000000	9790000000	9300000000	23300000000	32100000000	27400000000	16800000000	11700000000	11400000000	11400000000	9770000000	8880000000	36900000000	25200000000	41900000000
662	tr|A0A024R0F0|A0A024R0F0|1	KEAPEGWQTP	11300000000	7680000000	5970000000	7920000000	7750000000	6130000000	11300000000	9400000000	8790000000	9420000000	6600000000	7300000000	9580000000	7610000000	7430000000	14300000000	12600000000	11100000000
663	sp|Q58FG1|HS904|1	KEFEGKTLV	26800000000	15200000000	14100000000	19700000000	12300000000	10700000000	29700000000	22500000000	19900000000	18200000000	18200000000	10200000000	16900000000	15000000000	14000000000	37600000000	25200000000	26100000000
664	sp|Q7Z7A1|CNTRL|1	KEINKIVAA	9450000000	5370000000	4700000000	7710000000	5360000000	4760000000	15700000000	13200000000	11500000000	8830000000	6340000000	5530000000	7960000000	5550000000	6390000000	16400000000	13900000000	13700000000
665	sp|Q96AE7|TTC17|1	KELEKQLVA	6460000000	4000000000	3440000000	5480000000	3330000000	2950000000	9690000000	7680000000	7870000000	4830000000	3950000000	2960000000	5320000000	4040000000	3650000000	11200000000	9240000000	8810000000
666	sp|Q99933|BAG1|1	KEMETPLSA	8650000000	6280000000	5790000000	8540000000	7400000000	6370000000	12400000000	14400000000	11400000000	10500000000	8620000000	7390000000	10000000000	7270000000	6660000000	24900000000	15100000000	19000000000
667	sp|Q6PKC3|TXD11|1	KEQTFYHVA	5900000000	3260000000	3810000000	5130000000	3280000000	3560000000	12200000000	10300000000	13100000000	5670000000	3730000000	3930000000	5980000000	4140000000	4200000000	11600000000	10800000000	10300000000
668	tr|A4D1U5|A4D1U5|1	KEWPQTHQA	5540000000	2720000000	2090000000	2770000000	1930000000	1790000000	3170000000	2670000000	2570000000	4470000000	2970000000	2540000000	2690000000	2130000000	2350000000	4050000000	2510000000	3540000000
669	sp|O14965|AURKA|1	KIADFGWSV	30000000000	18200000000	21200000000	23500000000	21900000000	14400000000	57700000000	45000000000	31900000000	27000000000	19300000000	23900000000	24400000000	17900000000	12200000000	46200000000	42900000000	43000000000
670	tr|E0AF97|E0AF97|1	KIFEMGPVFTX	22500000000	12000000000	14900000000	10400000000	9940000000	7470000000	12000000000	13400000000	12100000000	13700000000	11600000000	14600000000	9090000000	8250000000	6230000000	11200000000	15600000000	12100000000
671	sp|Q16513|PKN2|1	KIKEGAENL	3030000000	2060000000	1920000000	2240000000	2200000000	1660000000	6320000000	5070000000	5050000000	2400000000	2130000000	1570000000	2130000000	1570000000	2000000000	5150000000	4390000000	5080000000
672	tr|F4ZW62|F4ZW62|1	KILPTLEAV	16500000000	11700000000	10800000000	18700000000	16300000000	12600000000	63800000000	54500000000	53600000000	21400000000	13600000000	14400000000	16500000000	18800000000	13400000000	55700000000	50500000000	53600000000
673	sp|O14757|CHK1|1	KISDFGLATVF	14100000000	11400000000	10800000000	10900000000	11600000000	9490000000	11400000000	14400000000	11200000000	12600000000	10300000000	8240000000	9900000000	10500000000	6550000000	13700000000	14400000000	12800000000
674	sp|Q9BT17|MTG1|1	KLVDC[119.00]IIEV	8020000000	4820000000	4930000000	6050000000	5240000000	5020000000	12600000000	12200000000	9830000000	5890000000	5290000000	4090000000	6880000000	4670000000	4320000000	14700000000	11400000000	13200000000
675	sp|P31785|IL2RG|1	KPSLPFTSL	74800000000	56800000000	59600000000	70400000000	77400000000	62000000000	146000000000	127000000000	122000000000	81400000000	62300000000	53100000000	75400000000	65600000000	38800000000	120000000000	136000000000	135000000000
676	sp|P13639|EF2|1	KQFAEMYVA	36900000000	17800000000	20300000000	25100000000	18800000000	15400000000	54500000000	45000000000	42600000000	18000000000	19200000000	15800000000	15100000000	14000000000	13000000000	34000000000	41100000000	41500000000
677	sp|Q9BPX3|CND3|1	KQMSISTGL	4430000000	3170000000	2990000000	3450000000	2720000000	2810000000	6830000000	5970000000	5340000000	4510000000	3690000000	2570000000	4170000000	3080000000	2180000000	5420000000	6700000000	5640000000
678	sp|Q12769|NU160|1	KQSSVMQRL	3930000000	2610000000	2030000000	2960000000	2140000000	2130000000	10300000000	7060000000	7790000000	3110000000	2100000000	2400000000	3270000000	2570000000	1690000000	8600000000	7050000000	6910000000
679	tr|Q6FHT8|Q6FHT8|1	KRFFEVRRV	11800000000	6290000000	4760000000	7320000000	4960000000	5960000000	18400000000	13400000000	14600000000	9450000000	6830000000	6630000000	9910000000	7770000000	6880000000	10300000000	6860000000	7770000000
680	sp|P78527|PRKDC|1	KSKDFVQVM	10100000000	7830000000	7600000000	8260000000	5890000000	5140000000	11400000000	6400000000	10700000000	11900000000	7680000000	5500000000	9110000000	8110000000	6240000000	11600000000	18200000000	13100000000
681	sp|P49454|CENPF|1	KVFELDLVTL	147000000000	73900000000	81700000000	46700000000	38400000000	51500000000	47900000000	59000000000	44500000000	90500000000	76500000000	67500000000	52700000000	91800000000	30200000000	47500000000	53800000000	49000000000
682	sp|P60468|SC61B|1	KVGPVPVLV	52300000000	38800000000	31500000000	49000000000	42200000000	37800000000	133000000000	77600000000	92700000000	41800000000	43000000000	36000000000	48200000000	38500000000	23900000000	109000000000	108000000000	96000000000
683	tr|B0ZBD0|B0ZBD0|1	KVPEWVDTV	1190000000000	1010000000000	864000000000	1220000000000	1140000000000	1040000000000	3430000000000	3060000000000	2760000000000	1170000000000	1130000000000	1280000000000	1340000000000	1270000000000	690000000000	2940000000000	2950000000000	3160000000000
684	sp|Q00839|HNRPU|1	KVSELKEEL	35100000000	19100000000	14700000000	18200000000	20000000000	17100000000	57300000000	36700000000	36500000000	22900000000	20600000000	17100000000	25500000000	22200000000	15600000000	52200000000	38900000000	46300000000
685	sp|P35221|CTNA1|1	KVVEDGILKL	11100000000	9640000000	8670000000	9830000000	6740000000	6790000000	20000000000	25700000000	24500000000	10800000000	11400000000	7890000000	10500000000	7280000000	6850000000	25200000000	32200000000	29000000000
686	tr|V9HWJ0|V9HWJ0|1	LEFEHQRAP	44600000000	25200000000	24800000000	34700000000	25700000000	23700000000	82000000000	62000000000	74000000000	36800000000	27500000000	21700000000	35400000000	26500000000	26200000000	76300000000	63600000000	61800000000
687	sp|O94804|STK10|1	LEHPFVSSI	15200000000	11000000000	10900000000	16200000000	11400000000	12700000000	25200000000	34700000000	27000000000	17900000000	18300000000	12700000000	17200000000	12800000000	12800000000	39000000000	52300000000	46700000000
688	sp|Q5T4S7|UBR4|1	LEYDLQQREA	6260000000	3950000000	3290000000	3920000000	3720000000	2300000000	4750000000	3210000000	3100000000	5760000000	4220000000	3870000000	5430000000	4620000000	1820000000	6320000000	4680000000	5910000000
689	tr|A0A024R0F2|A0A024R0F2|1	LPEAKKPRL	12600000000	6720000000	5450000000	10400000000	7590000000	7300000000	27900000000	22600000000	23200000000	13200000000	6410000000	6220000000	11000000000	7750000000	9460000000	28200000000	21000000000	23500000000
690	sp|P51784|UBP11|1	MLFGHPLLV	6820000000	6510000000	4780000000	5480000000	6510000000	3970000000	13300000000	9560000000	9740000000	7070000000	5550000000	5270000000	6790000000	5290000000	3210000000	10600000000	11300000000	9900000000
691	sp|Q9UMZ2|SYNRG|1	MPLPGTKAL	10100000000	6290000000	6910000000	6730000000	4980000000	4770000000	8350000000	9350000000	8390000000	8960000000	7260000000	6420000000	7670000000	5670000000	5500000000	10300000000	11300000000	9790000000
692	sp|O00487|PSDE|1	MTSNIVQC[119.00]L	4930000000	4070000000	3430000000	4250000000	3770000000	3400000000	9320000000	8610000000	7670000000	4030000000	3670000000	4160000000	4060000000	3900000000	2390000000	10200000000	7490000000	11200000000
693	sp|Q92830|KAT2A|1	NPRIPYTEL	11600000000	8450000000	9310000000	13100000000	12700000000	10500000000	30700000000	27400000000	26500000000	12900000000	11900000000	9060000000	13500000000	12200000000	8200000000	32200000000	32100000000	25100000000
694	sp|O14787|TNPO2|1	NQPEYIQKL	6130000000	3790000000	3670000000	3130000000	2970000000	3010000000	7920000000	5150000000	4610000000	4580000000	3710000000	3440000000	5000000000	3700000000	2680000000	5590000000	5110000000	7280000000
695	sp|Q9H649|NSUN3|1	NRFNYPFEL	4320000000	3650000000	3430000000	4580000000	3500000000	3120000000	6730000000	5530000000	6180000000	7070000000	5830000000	5440000000	6850000000	5240000000	3990000000	7230000000	10800000000	8010000000
696	sp|Q5H9R7|PP6R3|1	NVIRLISSL	18200000000	12200000000	9490000000	9170000000	9190000000	7250000000	19100000000	13000000000	12500000000	13300000000	11000000000	12100000000	11100000000	8520000000	4620000000	14700000000	16900000000	11500000000
697	sp|O75182|SIN3B|1	QEFSFFDKV	60500000000	65200000000	65600000000	60100000000	47200000000	40600000000	65500000000	58100000000	54400000000	69600000000	43400000000	57000000000	48800000000	47600000000	24900000000	52100000000	45800000000	48500000000
698	sp|P13693|TCTP|1	QETSFTKEA	11500000000	4780000000	5430000000	6870000000	4480000000	4140000000	20100000000	15200000000	15900000000	9200000000	6060000000	5250000000	6530000000	4710000000	5030000000	17200000000	14500000000	14500000000
699	tr|V9HWK0|V9HWK0|1	QLYNQIIKL	8800000000	6360000000	6520000000	6860000000	5470000000	5230000000	17400000000	16500000000	11400000000	7640000000	7470000000	6570000000	8080000000	6980000000	4310000000	16400000000	13500000000	15200000000
700	sp|Q9UBB4|ATX10|1	QVFPGLLERV	18000000000	15400000000	15900000000	16800000000	14200000000	12600000000	30800000000	30000000000	30500000000	17300000000	12800000000	13700000000	14500000000	13200000000	8270000000	23100000000	24400000000	23600000000
701	sp|Q6N063|OGFD2|1	RASAVRNSL	3450000000	1640000000	1130000000	2100000000	974000000	1280000000	1970000000	1710000000	1500000000	3330000000	2320000000	1610000000	2130000000	1740000000	1220000000	3030000000	2000000000	3390000000
702	sp|Q8WUY1|THEM6|1	READFARVA	20200000000	12500000000	10800000000	13700000000	15500000000	9140000000	33200000000	28500000000	28300000000	15400000000	11000000000	9910000000	15500000000	10900000000	9590000000	36300000000	28400000000	25700000000
703	tr|A0A024R5Q1|A0A024R5Q1|1	REHMGNVVEA	3960000000	2260000000	1990000000	2100000000	1700000000	1670000000	6700000000	5190000000	4240000000	3830000000	2350000000	1960000000	2750000000	2790000000	2460000000	6830000000	5080000000	5420000000
704	sp|Q7Z460|CLAP1|1	REILRNQPA	2210000000	1010000000	1080000000	1900000000	1300000000	1260000000	2400000000	1830000000	1830000000	1960000000	930000000	1280000000	1650000000	1440000000	1290000000	2560000000	2040000000	2630000000
705	sp|P49368|TCPG|1	REIQVQHPA	12300000000	7390000000	6120000000	9790000000	8070000000	6330000000	20400000000	13400000000	13200000000	12800000000	7990000000	7250000000	11600000000	8290000000	10400000000	25000000000	14100000000	15500000000
706	sp|Q16531|DDB1|1	REKEFNKGP	13300000000	5780000000	4970000000	119000000	139000000	112000000	627000000	386000000	427000000	1630000000	957000000	1360000000	540000000	395000000	475000000	626000000	436000000	431000000
707	sp|Q8NEH6|MNS1|1	RELEKKLKAA	487000000	272000000	262000000	558000000	300000000	224000000	538000000	447000000	481000000	445000000	215000000	243000000	371000000	414000000	406000000	506000000	465000000	522000000
708	sp|Q96C00|ZBTB9|1	RELETSGGGISA	13400000000	8350000000	9410000000	12100000000	7440000000	7860000000	20100000000	15100000000	15400000000	12700000000	11100000000	10900000000	15200000000	11100000000	8080000000	21800000000	16500000000	17700000000
709	sp|P50990|TCPQ|1	RELEVQHPA	46000000000	24400000000	23700000000	38300000000	24500000000	25000000000	88200000000	59800000000	57400000000	35400000000	21800000000	23700000000	39500000000	25400000000	32900000000	73200000000	61100000000	66000000000
710	sp|P20248|CCNA2|1	REMEVKC[119.00]KP	3510000000	1940000000	1510000000	343000000	294000000	186000000	444000000	354000000	363000000	1020000000	356000000	493000000	217000000	250000000	230000000	223000000	229000000	215000000
711	sp|Q14005|IL16|1	REYTEGLTEA	12900000000	7340000000	9710000000	9560000000	10400000000	8560000000	19800000000	15700000000	14400000000	13000000000	10900000000	8850000000	15200000000	10900000000	11000000000	19000000000	16800000000	19400000000
712	sp|P61160|ARP2|1	RGYAFNHSA	3290000000	2390000000	2000000000	2290000000	1810000000	1650000000	4340000000	4100000000	3300000000	4210000000	2830000000	2370000000	3260000000	2360000000	2690000000	5560000000	3770000000	4220000000
713	sp|Q92769|HDAC2|1	RMLPHAPGV	13300000000	7810000000	8630000000	7150000000	8410000000	8830000000	22900000000	17800000000	23300000000	10200000000	7700000000	7530000000	10600000000	9620000000	8360000000	30300000000	22100000000	24600000000
714	sp|Q9BQG0|MBB1A|1	RPALFANLF	4700000000	3090000000	2480000000	3280000000	2830000000	2320000000	3580000000	3270000000	2800000000	4540000000	3820000000	4120000000	4290000000	3000000000	1860000000	3400000000	3410000000	3420000000
715	sp|Q01201|RELB|1	RPHVSPRHSF	894000000	441000000	507000000	640000000	363000000	426000000	1110000000	556000000	412000000	654000000	391000000	774000000	553000000	805000000	353000000	1110000000	493000000	752000000
716	sp|Q9Y2Q5|LTOR2|1	RPKALTQVL	14000000000	10100000000	7880000000	11100000000	11800000000	10400000000	25500000000	16900000000	20700000000	13300000000	11800000000	14300000000	22300000000	12900000000	14300000000	40300000000	32100000000	29300000000
717	sp|O60762|DPM1|1	RPREKKLGL	2470000000	961000000	1030000000	1440000000	1310000000	1140000000	3000000000	2030000000	1840000000	2960000000	2020000000	1780000000	2180000000	1860000000	1880000000	3010000000	2300000000	1930000000
718	sp|Q9NYL4|FKB11|1	RPSLLPLH	8980000000	6130000000	6140000000	7410000000	7760000000	4710000000	10900000000	10700000000	9680000000	9960000000	7150000000	5390000000	9120000000	6940000000	5070000000	12100000000	12500000000	12800000000
719	tr|X5D982|X5D982|1	RPWKKHSTF	2410000000	1140000000	946000000	815000000	700000000	585000000	913000000	912000000	754000000	2250000000	1070000000	1550000000	1630000000	791000000	775000000	594000000	539000000	637000000
720	sp|P59998|ARPC4|1	RPYLSAVRATL	5070000000	3330000000	3500000000	4130000000	3340000000	3420000000	7100000000	9580000000	7860000000	4680000000	3540000000	3500000000	4380000000	3890000000	2620000000	12300000000	10200000000	9530000000
721	sp|Q12857|NFIA|1	RQADKVWRL	5300000000	3100000000	3020000000	3120000000	3700000000	3130000000	11900000000	7410000000	6820000000	4940000000	3520000000	3240000000	5260000000	3300000000	3950000000	5820000000	4980000000	4930000000
722	sp|Q92503|S14L1|1	RQLEEEGITFV	3740000000	2700000000	2920000000	3610000000	2890000000	2990000000	8120000000	6870000000	5770000000	4570000000	3510000000	2840000000	4280000000	4000000000	2270000000	9920000000	8270000000	7950000000
723	sp|Q8TEM1|PO210|1	RVWDAEHPGL	6540000000	4670000000	4050000000	3060000000	2930000000	2680000000	5350000000	5130000000	5310000000	5930000000	3760000000	4850000000	5050000000	2190000000	2390000000	9100000000	5550000000	6060000000
724	sp|P17480|UBF1|1	SEMRAPPAA	31900000000	12300000000	17000000000	24000000000	22100000000	22100000000	97300000000	74700000000	79800000000	28500000000	13400000000	16300000000	29500000000	25500000000	22200000000	79000000000	68800000000	72600000000
725	sp|Q15007|FL2D|1	SETDFKVMA	46600000000	30400000000	31600000000	44800000000	26600000000	25700000000	58400000000	46700000000	41700000000	39900000000	30000000000	36100000000	39200000000	34700000000	22700000000	53900000000	44700000000	47200000000
726	sp|P24928|RPB1|1	SEYNNFKSM	26900000000	17300000000	20400000000	18800000000	14000000000	12500000000	41800000000	20400000000	18300000000	27300000000	16800000000	16400000000	22600000000	19500000000	12600000000	24900000000	33200000000	20800000000
727	sp|O14976|GAK|1	SIAEVVHQL	18000000000	13300000000	11400000000	11100000000	8160000000	9950000000	39400000000	33700000000	35800000000	11400000000	8670000000	9650000000	7640000000	13200000000	8260000000	31300000000	28300000000	32800000000
728	sp|O14617|AP3D1|1	SLAPLFFKL	16900000000	8450000000	9240000000	5740000000	5950000000	5110000000	9130000000	9650000000	8550000000	11300000000	10200000000	7620000000	6830000000	5400000000	5060000000	15800000000	8900000000	8730000000
729	sp|P53609|PGTB1|1	SLMEESGIC[119.00]KV	3200000000	2180000000	2330000000	2770000000	2350000000	2140000000	4940000000	4330000000	4180000000	2420000000	2270000000	1960000000	1950000000	1640000000	1820000000	3810000000	4990000000	4720000000
730	tr|A0A024QZR5|A0A024QZR5|1	SLSFMNPRL	9390000000	9200000000	10300000000	9160000000	7630000000	10100000000	25800000000	24400000000	20700000000	15700000000	11100000000	10400000000	13300000000	11900000000	7070000000	22000000000	30000000000	22500000000
731	sp|Q9Y5K5|UCHL5|1	SNSDVIRQV	24900000000	14800000000	12000000000	19200000000	12700000000	10800000000	36400000000	27300000000	29400000000	14700000000	13400000000	10800000000	14200000000	12000000000	11500000000	35700000000	29900000000	26900000000
732	sp|Q7KZF4|SND1|1	SPAFSTRVL	11900000000	7570000000	8150000000	10700000000	9090000000	11800000000	24000000000	18100000000	22000000000	9460000000	7940000000	7880000000	14100000000	7110000000	5840000000	24600000000	25800000000	19800000000
733	sp|Q15427|SF3B4|1	SQADRPHQL	4220000000	1690000000	1550000000	797000000	582000000	519000000	1370000000	880000000	934000000	2420000000	1200000000	1540000000	815000000	606000000	596000000	936000000	836000000	752000000
734	sp|Q63ZY6|NSN5C|1	STFPGAEHC[119.00]L	12400000000	8270000000	7790000000	9830000000	9500000000	6410000000	16100000000	18500000000	16600000000	11100000000	7920000000	6240000000	11200000000	8640000000	5040000000	14300000000	15600000000	15100000000
735	sp|P56537|IF6|1	SVVESVFKL	70400000000	62300000000	54700000000	75600000000	67000000000	57400000000	101000000000	94900000000	146000000000	78400000000	81200000000	72900000000	77600000000	93400000000	38500000000	115000000000	78700000000	81800000000
736	sp|P07199|CENPB|1	TEALHFVAA	4570000000	3360000000	3920000000	4200000000	3230000000	3190000000	6360000000	7270000000	8420000000	3630000000	3550000000	2860000000	3320000000	3020000000	2370000000	7130000000	6870000000	6180000000
737	sp|Q66K89|E4F1|1	TEDPHTVLVEF	41200000000	28400000000	24400000000	26800000000	25400000000	27200000000	54700000000	40300000000	41000000000	37100000000	32200000000	33200000000	45200000000	32100000000	22700000000	55800000000	55100000000	60700000000
738	sp|Q9Y262|EIF3L|1	TERFFKNTP	60400000000	37000000000	30400000000	42900000000	35400000000	33500000000	86200000000	65200000000	77800000000	55400000000	47100000000	39600000000	66600000000	54100000000	30800000000	126000000000	127000000000	137000000000
739	sp|P20592|MX2|1	TIIDLPGITRV	3170000000	2770000000	2940000000	3660000000	2670000000	2880000000	4680000000	3490000000	3980000000	3160000000	3530000000	3110000000	4320000000	3150000000	1640000000	4630000000	4360000000	4380000000
740	sp|P50570|DYN2|1	TLIDLPGITKV	16300000000	15400000000	12100000000	12300000000	13100000000	14300000000	26800000000	23300000000	32200000000	15800000000	15400000000	11100000000	15000000000	15500000000	8480000000	26900000000	24200000000	26300000000
741	sp|P04844|RPN2|1	TPHQTFVRL	9440000000	6080000000	5400000000	7330000000	4470000000	4780000000	8230000000	7840000000	7020000000	9700000000	6600000000	4820000000	9450000000	7230000000	5300000000	12100000000	9820000000	6870000000
742	sp|P46013|KI67|1	TPSAGKAML	21100000000	12900000000	14700000000	21000000000	11800000000	11200000000	39500000000	29800000000	26600000000	18700000000	16800000000	17000000000	22000000000	15300000000	13200000000	36000000000	35200000000	39100000000
743	tr|Q562M3|Q562M3|1	TQ[.98]APLNPKA	30900000000	17200000000	14700000000	28000000000	20700000000	19000000000	55500000000	47100000000	44600000000	39800000000	27000000000	22400000000	39800000000	24800000000	24900000000	72600000000	58100000000	59800000000
744	sp|P62851|RS25|1	VLFDKATYDKL	9970000000	6690000000	4800000000	5430000000	6430000000	4620000000	14700000000	12500000000	11300000000	8250000000	8120000000	7260000000	8520000000	7840000000	5690000000	12700000000	19500000000	16800000000
745	tr|A5PHT8|A5PHT8|1	VMAPRTILL	74500000000	22600000000	51600000000	67400000000	29300000000	54900000000	130000000000	41800000000	40200000000	58100000000	25800000000	39000000000	35800000000	32300000000	22900000000	70200000000	50600000000	129000000000
746	sp|O95785|WIZ|1	VPRPPQTSL	8880000000	5290000000	5480000000	8860000000	8750000000	6600000000	9840000000	10200000000	9680000000	8740000000	5720000000	5300000000	11200000000	7330000000	6190000000	17300000000	13400000000	10500000000
747	sp|P25205|MCM3|1	VRPKVVRSV	15400000000	6090000000	4930000000	9930000000	5220000000	6780000000	15100000000	9290000000	9320000000	12100000000	7380000000	5780000000	12200000000	6230000000	10200000000	15500000000	4310000000	3720000000
748	sp|P48047|ATPO|1	VRPPVQVY	54700000000	38700000000	31800000000	54400000000	48300000000	37200000000	50900000000	54800000000	56000000000	57400000000	44600000000	39500000000	71000000000	50600000000	31700000000	65600000000	69200000000	62700000000
749	tr|B4DKL7|B4DKL7|1	WEAEAGRSP	8700000000	4620000000	5520000000	5970000000	6690000000	6240000000	20300000000	17100000000	16100000000	7210000000	4390000000	3740000000	7870000000	5850000000	4050000000	18100000000	13700000000	13300000000
750	sp|Q5JWF2|GNAS1|1	WEDEGVRAC[119.00]	58300000000	31000000000	34300000000	21300000000	16900000000	16300000000	80700000000	66000000000	73200000000	72200000000	45200000000	35000000000	54000000000	44500000000	38400000000	107000000000	107000000000	97700000000
751	tr|A0A024RC65|A0A024RC65|1	WLANEGLITRL	3020000000	2870000000	2630000000	2550000000	2310000000	2100000000	4660000000	3370000000	3210000000	3580000000	3440000000	2760000000	4300000000	3020000000	2110000000	4900000000	3700000000	4440000000
752	sp|Q8WYJ6|SEPT1|1	YEDRQVPEA	96700000000	57200000000	57400000000	83800000000	67200000000	58900000000	204000000000	166000000000	196000000000	103000000000	69300000000	58800000000	102000000000	70700000000	57400000000	244000000000	197000000000	187000000000
753	sp|Q9Y6H1|CHCH2|1	YEIKQFLEC[119.00]	56800000000	37500000000	38100000000	35800000000	31200000000	34700000000	84900000000	99600000000	77600000000	67200000000	58700000000	47100000000	60000000000	44600000000	28800000000	136000000000	159000000000	130000000000
754	sp|Q9Y6H1|CHCH2|1	YEIKQFLEC[119.00]A	14500000000	12000000000	13900000000	12100000000	12800000000	10700000000	25600000000	19300000000	18600000000	13100000000	9850000000	7540000000	14300000000	12900000000	7120000000	12800000000	16800000000	16900000000
755	sp|Q8TDN6|BRX1|1	YENPHYQSP	10400000000	5190000000	6520000000	6700000000	4970000000	5180000000	17100000000	12900000000	11600000000	10600000000	8690000000	6960000000	9570000000	7110000000	6140000000	20400000000	16900000000	16100000000
756	sp|Q9H6R4|NOL6|1	YLAHLAHHL	5080000000	3540000000	2290000000	3830000000	3250000000	2400000000	9830000000	7280000000	8320000000	3690000000	3050000000	2860000000	4070000000	3060000000	7320000000	11500000000	8280000000	8100000000
757	sp|Q9Y5R8|TPPC1|1	YLFDRNGVC[119.00]L	6830000000	5680000000	4900000000	5610000000	6920000000	5570000000	12300000000	10400000000	12100000000	4340000000	4580000000	4300000000	5800000000	4300000000	2560000000	9760000000	9690000000	7320000000
758	tr|Q6IAX1|Q6IAX1|1	YQPDWRFMES	65100000000	63800000000	52900000000	71700000000	67800000000	58600000000	147000000000	122000000000	103000000000	63400000000	60200000000	54500000000	79700000000	69200000000	40100000000	137000000000	123000000000	120000000000
759	sp|Q04656|ATP7A|1	YRKPTYESY	5200000000	3150000000	2840000000	4830000000	3100000000	3410000000	10100000000	9490000000	7840000000	5230000000	3730000000	3470000000	4980000000	4820000000	3960000000	13300000000	10400000000	10200000000
760	tr|A0A024R1T9|A0A024R1T9|1	YRPGSVAYV	17500000000	11300000000	10200000000	14200000000	14700000000	9310000000	17800000000	34500000000	26900000000	16200000000	12900000000	9850000000	17500000000	10700000000	10700000000	18800000000	19500000000	21200000000
761	sp|A5YKK6|CNOT1|1	YVVPFVAKV	14100000000	7400000000	6770000000	7900000000	9890000000	9610000000	19500000000	19700000000	19900000000	11700000000	8850000000	7650000000	10800000000	8790000000	10400000000	20300000000	21800000000	20300000000
762	sp|P81877|SSBP2|1	YVYEYLLHV	16800000000	11500000000	15500000000	15200000000	15300000000	15600000000	23500000000	27100000000	31800000000	20200000000	13500000000	9560000000	14200000000	12900000000	8090000000	26200000000	22100000000	19700000000
763	sp|Q9Y6R9|CCD61|1	AEIDARLKA	4120000000	2320000000	2510000000	4390000000	2660000000	2710000000	7180000000	11900000000	7760000000	4050000000	2840000000	2680000000	3870000000	2950000000	2740000000	8730000000	8220000000	7390000000
764	sp|O14604|TYB4Y|1	AEIEKFDKS	19900000000	13700000000	11300000000	14000000000	10800000000	10500000000	31100000000	26400000000	23100000000	24400000000	15900000000	13900000000	16700000000	13700000000	12500000000	33200000000	23700000000	25800000000
765	sp|Q9BPX3|CND3|1	AEIKVKLIEA	156000000000	98500000000	93700000000	118000000000	99300000000	80000000000	186000000000	149000000000	180000000000	151000000000	99100000000	97100000000	109000000000	83000000000	61500000000	210000000000	229000000000	169000000000
766	sp|Q99504|EYA3|1	APAPAAQRL	4440000000	2910000000	2270000000	4090000000	3510000000	2850000000	12400000000	9230000000	10400000000	4740000000	3630000000	2650000000	5760000000	3750000000	2780000000	13200000000	9950000000	11200000000
767	sp|Q13118|KLF10|1	APAPSTVHF	9670000000	5540000000	6250000000	6220000000	5050000000	3490000000	8780000000	7140000000	5890000000	12000000000	8610000000	7540000000	10100000000	8790000000	2780000000	12900000000	10600000000	12600000000
768	sp|P31431|SDC4|1	APARLFAL	6080000000	4460000000	4380000000	4040000000	4290000000	4080000000	6260000000	7840000000	5080000000	4890000000	4500000000	2920000000	5210000000	4410000000	2400000000	6280000000	4590000000	5090000000
769	tr|A8K4C8|A8K4C8|1	APSRNGM[15.99]VL	14000000000	7910000000	7750000000	32700000000	27200000000	26300000000	41600000000	35900000000	29300000000	13600000000	9390000000	8260000000	32000000000	22500000000	22900000000	54000000000	36100000000	41300000000
770	tr|A8K4C8|A8K4C8|1	APSRNGMVL	464000000000	287000000000	268000000000	388000000000	349000000000	321000000000	810000000000	654000000000	608000000000	504000000000	332000000000	311000000000	514000000000	449000000000	383000000000	1140000000000	696000000000	873000000000
771	sp|P49815|TSC2|1	ARYVFSNF	3780000000	2480000000	3000000000	4710000000	3290000000	4010000000	6260000000	5790000000	5800000000	5480000000	3820000000	3800000000	5190000000	4330000000	3280000000	9490000000	8590000000	9090000000
772	sp|Q9NP50|FA60A|1	FGFHKPKMY	37000000000	31100000000	27700000000	36700000000	27500000000	23700000000	38300000000	41500000000	36800000000	42200000000	34300000000	27900000000	36900000000	37900000000	19000000000	46800000000	49400000000	42200000000
773	tr|V9HWE1|V9HWE1|1	FGGPGTASRP	5860000000	3370000000	3650000000	5250000000	3620000000	3220000000	10400000000	7160000000	8910000000	6050000000	3530000000	4200000000	4600000000	3680000000	3330000000	10600000000	8430000000	9080000000
774	tr|V9HWE1|V9HWE1|1	FGGPGTASRPSSS	8710000000	3610000000	3830000000	6300000000	4180000000	4180000000	14700000000	10800000000	9260000000	5750000000	4640000000	4230000000	7750000000	5250000000	6360000000	12500000000	11800000000	13100000000
775	sp|Q96PV6|LENG8|1	HENPEWEKA	7660000000	4800000000	4110000000	8320000000	3840000000	4540000000	18000000000	10900000000	14900000000	9010000000	4650000000	6080000000	8060000000	4500000000	4970000000	16800000000	12400000000	14800000000
776	sp|Q9NQ55|SSF1|1	HEQQFAHPP	4870000000	2300000000	2070000000	3770000000	3030000000	2470000000	11500000000	8930000000	8440000000	4000000000	2630000000	2360000000	4200000000	3450000000	3890000000	11600000000	11300000000	9960000000
777	sp|Q14CX7|NAA25|1	HRPELVTKL	6870000000	3430000000	3640000000	4620000000	3640000000	3000000000	13100000000	10300000000	11500000000	7900000000	4700000000	5070000000	7650000000	5130000000	7260000000	18200000000	13300000000	14600000000
778	sp|Q9UPT5|EXOC7|1	IDRLFDTSA	15500000000	11400000000	11200000000	14600000000	12900000000	9490000000	18700000000	16700000000	20900000000	14000000000	9960000000	10200000000	16400000000	10900000000	6980000000	30900000000	21300000000	19400000000
779	tr|Q53T66|Q53T66|1	KAFS[79.97]PVRSV	131000000000	81500000000	89700000000	121000000000	122000000000	99800000000	206000000000	152000000000	152000000000	141000000000	112000000000	99600000000	178000000000	110000000000	102000000000	225000000000	173000000000	200000000000
780	sp|Q14683|SMC1A|1	KIIDETMAQL	46200000000	33500000000	35100000000	50200000000	43100000000	37100000000	139000000000	99900000000	92000000000	49400000000	44200000000	32700000000	47500000000	37900000000	25700000000	106000000000	91600000000	93100000000
781	tr|A0A024R1V4|A0A024R1V4|1	KPGKVVLVL	21300000000	15100000000	13500000000	17700000000	11400000000	13200000000	25100000000	19800000000	19500000000	18000000000	12900000000	11900000000	17500000000	14000000000	11800000000	29800000000	21600000000	21300000000
782	sp|Q00610|CLH1|1	NPASKVIAL	17600000000	10000000000	11200000000	11600000000	9600000000	8760000000	17700000000	16700000000	12400000000	14500000000	12500000000	11100000000	16900000000	13100000000	8000000000	22100000000	18400000000	24300000000
783	sp|P42285|SK2L2|1	QVVPVLVHL	7890000000	5540000000	4010000000	4340000000	5860000000	4090000000	12600000000	8930000000	8360000000	5310000000	4550000000	3720000000	3740000000	4480000000	3260000000	11000000000	14900000000	7440000000
784	sp|P49406|RM19|1	REYDTSKIEA	84200000000	41400000000	52100000000	53000000000	59700000000	56800000000	180000000000	140000000000	131000000000	72600000000	42900000000	40200000000	79700000000	54300000000	44900000000	174000000000	143000000000	133000000000
785	tr|A0A024R7L8|A0A024R7L8|1	RLMQGDEIC[119.00]L	2220000000	1970000000	1420000000	1770000000	2040000000	1480000000	4820000000	5500000000	3160000000	1840000000	1520000000	1370000000	1770000000	1560000000	836000000	3420000000	4090000000	3240000000
786	tr|A0A090N8Y2|A0A090N8Y2|1	RPRKAFLL	12400000000	7360000000	8670000000	13300000000	9890000000	7480000000	21300000000	14900000000	17200000000	9230000000	8780000000	7800000000	11600000000	7750000000	8040000000	9990000000	9850000000	8680000000
787	tr|A0A024R2M9|A0A024R2M9|1	RVAAQGFVVGA	6040000000	4130000000	3520000000	3700000000	4040000000	4940000000	7680000000	5650000000	9170000000	4150000000	3280000000	3270000000	5460000000	4380000000	2940000000	7480000000	5550000000	8170000000
788	NP_002108_10|1	RVMAPRALI	56000000000	38300000000	37300000000	51000000000	31300000000	40400000000	98400000000	70600000000	78500000000	74800000000	64200000000	67800000000	98800000000	48100000000	46000000000	127000000000	123000000000	91800000000
789	sp|P18583|SON|1	SPMADRSMM	26900000000	20800000000	15300000000	20900000000	24500000000	18700000000	77700000000	42200000000	46600000000	28400000000	20400000000	20800000000	26700000000	19700000000	19000000000	67100000000	49900000000	53600000000
790	sp|P18583|SON|1	SPMAERSMM	41100000000	19600000000	20400000000	25900000000	23200000000	22200000000	55400000000	50000000000	40800000000	27700000000	27300000000	21100000000	28800000000	25400000000	20100000000	58500000000	48400000000	50400000000
791	sp|Q8IZC4|RTKN2|1	SPRKPPLFL	28200000000	19300000000	17500000000	21800000000	14600000000	14200000000	46000000000	38400000000	34600000000	18900000000	14800000000	12400000000	16800000000	14900000000	12300000000	35600000000	34200000000	30600000000
792	sp|P42285|SK2L2|1	SPTIGKQL	3910000000	3030000000	2580000000	3650000000	3040000000	3180000000	8380000000	7110000000	7430000000	3470000000	2680000000	2790000000	4010000000	3010000000	2380000000	7420000000	6540000000	6720000000
793	sp|Q9H497|TOR3A|1	SQIRETQQL	26600000000	13600000000	17600000000	19900000000	14600000000	14400000000	46600000000	36700000000	40200000000	30200000000	19800000000	15300000000	26000000000	20600000000	16200000000	44900000000	41400000000	44700000000
794	tr|A0A024R5Q1|A0A024R5Q1|1	TEMEISRAA	41900000000	28200000000	23400000000	42600000000	30700000000	31500000000	107000000000	79600000000	92000000000	40000000000	28800000000	31500000000	44900000000	32900000000	29400000000	113000000000	83700000000	85100000000
795	tr|A0A024RAP2|A0A024RAP2|1	TRGPVVRL	117000000000	72900000000	64900000000	122000000000	88500000000	75600000000	233000000000	175000000000	186000000000	99100000000	71100000000	85100000000	106000000000	87700000000	96700000000	248000000000	233000000000	222000000000
796	sp|Q9Y255|PRLD1|1	TTFTWNINHA	6750000000	5040000000	5400000000	5650000000	5300000000	7650000000	12700000000	14500000000	11500000000	7350000000	4450000000	4480000000	6720000000	4720000000	3610000000	12700000000	14900000000	12700000000
797	sp|A1L0T0|ILVBL|1	VPAKPPKGL	2420000000	1740000000	1560000000	2440000000	1840000000	1150000000	3620000000	3220000000	3350000000	1800000000	1610000000	1570000000	2000000000	1770000000	1410000000	3730000000	3700000000	3510000000
798	sp|P08133|ANXA6|1	AEIRAINEA	18000000000	11800000000	9870000000	18600000000	13600000000	11200000000	43000000000	28200000000	32100000000	13800000000	10400000000	8460000000	15100000000	11400000000	10400000000	33800000000	28700000000	26300000000
799	sp|Q9UKA4|AKA11|1	ALYHLAIKL	6630000000	7040000000	5960000000	4890000000	6370000000	5010000000	9300000000	10000000000	6560000000	8900000000	8630000000	6210000000	5700000000	5730000000	2970000000	11100000000	10000000000	14000000000
800	tr|Q69YG1|Q69YG1|1	APDKHHITPLL	8580000000	5460000000	5600000000	7770000000	8360000000	6910000000	18500000000	11300000000	10900000000	8190000000	9780000000	6290000000	10800000000	8510000000	6830000000	17600000000	14200000000	16500000000
801	tr|D0VY79|D0VY79|1	APIQGSRNL	14700000000	8800000000	6910000000	9750000000	7480000000	6610000000	22300000000	19800000000	17400000000	13700000000	8490000000	7500000000	11600000000	7550000000	7270000000	22200000000	18600000000	20400000000
802	sp|B2RPK0|HGB1A|1	APKRPPSAF	46200000000	27800000000	25800000000	37800000000	32600000000	35800000000	109000000000	81700000000	77900000000	46300000000	26900000000	25800000000	46700000000	31200000000	34400000000	101000000000	78300000000	76300000000
803	sp|Q15233|NONO|1	FRKPGEKTF	4500000000	1670000000	1940000000	3220000000	2610000000	2360000000	10200000000	6430000000	7580000000	4760000000	2360000000	2250000000	4330000000	2870000000	4300000000	9830000000	7210000000	6450000000
804	sp|P13639|EF2|1	FTVDQIRAI	140000000000	122000000000	114000000000	127000000000	124000000000	133000000000	264000000000	216000000000	155000000000	137000000000	123000000000	81900000000	144000000000	134000000000	61500000000	217000000000	234000000000	195000000000
805	tr|X5CMJ9|X5CMJ9|1	GERISVSAA	26500000000	18100000000	16200000000	16000000000	15600000000	11800000000	27000000000	22700000000	24300000000	42900000000	31600000000	26000000000	33200000000	27200000000	19800000000	55900000000	46300000000	43700000000
806	sp|Q9NZI6|TF2L1|1	GEYTEHLHSA	4380000000	2940000000	1960000000	4160000000	2920000000	3270000000	14000000000	9720000000	9270000000	3810000000	2200000000	2080000000	3990000000	2030000000	2440000000	11800000000	6980000000	6800000000
807	sp|Q92918|M4K1|1	ILINDAGEVRL	3970000000	3190000000	2650000000	2460000000	2320000000	1670000000	8030000000	6830000000	6150000000	3700000000	3940000000	3530000000	3360000000	1970000000	1610000000	6700000000	7560000000	7020000000
808	sp|P13639|EF2|1	ILTDITKGV	66600000000	35400000000	35700000000	49900000000	37200000000	31900000000	111000000000	109000000000	71200000000	41000000000	32400000000	26300000000	35800000000	28900000000	21900000000	93100000000	49100000000	66700000000
809	tr|A0A024R2G2|A0A024R2G2|1	IPRLIVSQL	7660000000	6650000000	6580000000	6740000000	8110000000	5960000000	12600000000	11300000000	11200000000	7130000000	5340000000	7400000000	7330000000	6100000000	5220000000	12400000000	14100000000	10700000000
810	tr|A4D0W0|A4D0W0|1	IRAEPLNSV	7300000000	5960000000	3900000000	5030000000	4800000000	4520000000	9400000000	5810000000	6710000000	9230000000	6880000000	6090000000	10600000000	7200000000	7620000000	16600000000	17200000000	14900000000
811	sp|O95602|RPA1|1	IVFDSEMDKL	20000000000	14800000000	17400000000	19800000000	19300000000	15200000000	40200000000	32200000000	35300000000	13900000000	10300000000	16200000000	21000000000	15700000000	10800000000	47600000000	22300000000	32900000000
812	tr|A0A024R2Q3|A0A024R2Q3|1	KAAVMVHQL	44400000000	21500000000	19000000000	23500000000	16400000000	19500000000	63500000000	49700000000	49300000000	31200000000	21000000000	21800000000	26900000000	24400000000	22700000000	66100000000	53900000000	53400000000
813	sp|A4D1E9|GTPBA|1	KENDRILVA	16700000000	8550000000	9940000000	13900000000	10600000000	10500000000	29500000000	27600000000	27600000000	14900000000	11600000000	8240000000	15100000000	10800000000	9700000000	31800000000	25100000000	25100000000
814	sp|P28074|PSB5|1	KERISVAAA	4620000000	3170000000	2870000000	3850000000	3970000000	2640000000	8020000000	6850000000	5540000000	4980000000	3370000000	3210000000	3940000000	3100000000	3070000000	9430000000	7840000000	8010000000
815	sp|P0CW22|RS17L|1	KIAGYVTHL	58600000000	32800000000	28100000000	34700000000	40500000000	27800000000	56500000000	86100000000	71300000000	47400000000	32300000000	28800000000	52200000000	30700000000	28200000000	62000000000	61400000000	66000000000
816	sp|P15814|IGLL1|1	NKYAASSYLSLTPE	11100000000	6920000000	7280000000	9690000000	8300000000	6570000000	16000000000	18700000000	19600000000	9430000000	7550000000	8580000000	7590000000	8770000000	5740000000	23800000000	16400000000	24100000000
817	tr|A0A024R5Z6|A0A024R5Z6|1	NRFKGVKYF	11200000000	8990000000	6680000000	11800000000	6300000000	7960000000	17900000000	12000000000	11200000000	17900000000	6680000000	4920000000	13600000000	7040000000	8700000000	16700000000	17900000000	15000000000
818	tr|A0A060VCX2|A0A060VCX2|1	Q[.98]DLRSWTAADMAAQ	3720000000	2990000000	2640000000	2670000000	2330000000	2610000000	5130000000	3620000000	3030000000	4330000000	3380000000	3480000000	3910000000	3080000000	1850000000	5690000000	5700000000	7250000000
819	sp|Q8WXW3|PIBF1|1	QEIDQLRNA	15200000000	11700000000	8400000000	11600000000	13700000000	10700000000	30100000000	27200000000	24400000000	12300000000	9570000000	9460000000	12700000000	8710000000	8850000000	24900000000	23500000000	16800000000
820	sp|Q7Z392|TPC11|1	QEYNQFC[119.00]VI	4610000000	3400000000	3600000000	3920000000	4160000000	3570000000	11300000000	6490000000	6200000000	2990000000	3150000000	2780000000	3850000000	3510000000	1980000000	5550000000	5950000000	5000000000
821	sp|P49588|SYAC|1	READGILKP	14300000000	7940000000	8620000000	9150000000	7320000000	6100000000	9820000000	14800000000	15500000000	15200000000	10200000000	8720000000	12900000000	9640000000	9180000000	24500000000	21500000000	18000000000
822	sp|Q59GN2|R39L5|1	RPIPQWIRM	85800000000	74500000000	53500000000	55300000000	44300000000	54000000000	133000000000	87400000000	130000000000	93800000000	65300000000	78700000000	73000000000	80300000000	40600000000	171000000000	137000000000	159000000000
823	tr|B0YJ76|B0YJ76|1	RPLKGRINL	12800000000	6610000000	6340000000	11000000000	7650000000	6600000000	25900000000	21000000000	26000000000	14700000000	8740000000	7380000000	14600000000	10700000000	9160000000	33300000000	28000000000	27500000000
824	sp|P51531|SMCA2|1	RPSGPGPEL	39700000000	27100000000	25500000000	41000000000	28500000000	31500000000	78800000000	69900000000	67700000000	29800000000	25200000000	24500000000	38700000000	39000000000	24600000000	78700000000	71900000000	61100000000
825	sp|P49815|TSC2|1	SLLDIIEKV	40400000000	30100000000	24200000000	21200000000	20400000000	17800000000	28300000000	28600000000	27200000000	37200000000	29800000000	28000000000	16700000000	16000000000	12900000000	25900000000	25100000000	21200000000
826	tr|E9KL44|E9KL44|1	SPNSKVNTL	19000000000	11400000000	8540000000	12900000000	9760000000	10400000000	26700000000	19500000000	22100000000	19700000000	11900000000	10800000000	17600000000	11700000000	10000000000	27100000000	22300000000	21900000000
827	sp|P33240|CSTF2|1	SPQEARNML	10300000000	7600000000	6530000000	8640000000	8900000000	7690000000	18700000000	14600000000	18900000000	8220000000	8070000000	5920000000	11700000000	9220000000	6890000000	19100000000	16800000000	17100000000
828	sp|P04114|APOB|1	TASLKYENYELT	3730000000	3340000000	2460000000	4070000000	3350000000	3240000000	7740000000	8190000000	5770000000	5430000000	4420000000	3680000000	4150000000	3800000000	1810000000	6840000000	7880000000	6620000000
829	sp|Q567U6|CCD93|1	TLDDKKVYL	11200000000	10200000000	9630000000	11100000000	7000000000	5400000000	26500000000	19000000000	16800000000	9010000000	7310000000	5600000000	6700000000	9470000000	4910000000	16600000000	19300000000	19100000000
830	sp|O94906|PRP6|1	TLMDMRLSQV	7860000000	5160000000	4220000000	4360000000	3880000000	3750000000	11100000000	8340000000	7760000000	4290000000	4040000000	3880000000	4990000000	3550000000	2280000000	9230000000	8180000000	8430000000
831	sp|Q14980|NUMA1|1	TPKKLGNSL	4820000000	2710000000	2610000000	4030000000	3270000000	2710000000	8470000000	6280000000	4080000000	4650000000	3340000000	3190000000	4470000000	3530000000	3420000000	8890000000	5690000000	7110000000
832	tr|A0A024R9Y7|A0A024R9Y7|1	VEVPETPKA	71100000000	48300000000	41800000000	62400000000	57100000000	53800000000	134000000000	101000000000	91000000000	55000000000	47900000000	41800000000	58600000000	47500000000	42700000000	120000000000	96900000000	105000000000
833	sp|Q03169|TNAP2|1	VIANINNC[119.00]L	3980000000	2250000000	2950000000	3650000000	3800000000	4560000000	15400000000	11300000000	11500000000	2950000000	2560000000	2200000000	5320000000	2670000000	5080000000	9480000000	10600000000	8040000000
834	sp|O14980|XPO1|1	VPMFRNVSL	7330000000	5880000000	5100000000	6630000000	6040000000	5010000000	10700000000	9830000000	8770000000	7500000000	7220000000	5940000000	9490000000	6600000000	3830000000	13800000000	13600000000	15100000000
835	sp|Q8IUX4|ABC3F|1	YAFLHRTL	2390000000	1650000000	1640000000	1560000000	1230000000	1860000000	1910000000	1610000000	1670000000	2430000000	17900000000	2300000000	2550000000	11800000000	1500000000	3350000000	2060000000	2710000000
836	sp|P14923|PLAK|1	YGIPAIVKL	16600000000	14400000000	15000000000	15100000000	12000000000	11000000000	21500000000	23600000000	22900000000	10400000000	9110000000	9550000000	10700000000	7980000000	6150000000	11000000000	14800000000	14700000000
837	sp|Q9UBU8|MO4L1|1	YLHDFLKYL	12300000000	12700000000	11900000000	10900000000	6460000000	6800000000	6040000000	6920000000	6050000000	13700000000	16800000000	13000000000	11300000000	7480000000	3570000000	4100000000	3040000000	2490000000
838	tr|S6B230|S6B230|1	YQLELRTTL	33100000000	24300000000	20600000000	22700000000	18800000000	16300000000	32200000000	25700000000	29500000000	40700000000	25000000000	39100000000	23900000000	19800000000	12600000000	30400000000	36200000000	28300000000
839	sp|Q9BW60|ELOV1|1	YQYPVIIHL	17900000000	16300000000	13300000000	16700000000	15100000000	15500000000	24800000000	24500000000	25300000000	15300000000	13800000000	11300000000	14600000000	14900000000	8950000000	28700000000	24100000000	21500000000
840	tr|A0A024R297|A0A024R297|1	AEREPGEVV	6860000000	5190000000	4500000000	6410000000	5230000000	3650000000	16500000000	11900000000	11000000000	10500000000	7170000000	8200000000	8920000000	7540000000	6600000000	23300000000	17800000000	17400000000
841	sp|Q15011|HERP1|1	APAPIHNQF	26900000000	17000000000	14100000000	22700000000	22000000000	21900000000	56400000000	35300000000	33500000000	22600000000	18400000000	16000000000	26400000000	23000000000	17600000000	51800000000	37700000000	47100000000
842	sp|P61165|TM258|1	AVFPHLTVV	33600000000	24700000000	22100000000	26000000000	21300000000	20700000000	43500000000	38400000000	40700000000	22500000000	19400000000	21900000000	25900000000	17800000000	12200000000	34800000000	25900000000	32600000000
843	tr|Q08ET0|Q08ET0|1	FVADFADKL	8880000000	8200000000	6180000000	9750000000	9210000000	7900000000	21800000000	17200000000	11800000000	7860000000	8620000000	8220000000	11700000000	12600000000	6350000000	23300000000	19700000000	21100000000
844	tr|B3KY33|B3KY33|1	KEWDQGTLSA	6080000000	4590000000	4530000000	5070000000	4790000000	2630000000	6460000000	5600000000	7510000000	6060000000	5500000000	2710000000	5210000000	3170000000	3830000000	6890000000	8410000000	8180000000
845	sp|P15311|EZRI|1	KPINVRVTTM	12600000000	9660000000	7350000000	10500000000	9860000000	8540000000	18700000000	14900000000	14300000000	13700000000	9570000000	9840000000	12600000000	13400000000	9830000000	24800000000	29900000000	25700000000
846	sp|Q8TD19|NEK9|1	LEHKPQVEA	2210000000	969000000	769000000	2180000000	960000000	997000000	1650000000	1420000000	1270000000	1820000000	1190000000	1160000000	2050000000	924000000	1410000000	2220000000	2060000000	2070000000
847	sp|O75643|U520|1	NVRPVPLEL	14400000000	12000000000	10400000000	13400000000	12500000000	10900000000	20000000000	25600000000	23600000000	13000000000	15100000000	13200000000	15100000000	14700000000	8440000000	30800000000	22400000000	28800000000
848	tr|A0A024RDY5|A0A024RDY5|1	QEDATRMLAA	12200000000	9780000000	6630000000	4800000000	4580000000	4590000000	11800000000	8060000000	7260000000	9630000000	6980000000	5410000000	7800000000	7170000000	5210000000	10000000000	9570000000	8510000000
849	sp|Q9BWT6|MND1|1	QVVEEIRQA	7320000000	4480000000	5130000000	6160000000	4680000000	3860000000	17400000000	14500000000	16000000000	6020000000	5090000000	3560000000	5180000000	4860000000	6250000000	13200000000	10200000000	10800000000
850	tr|A4D2J0|A4D2J0|1	READPMTKV	15600000000	7200000000	6930000000	11000000000	7420000000	5930000000	27500000000	22200000000	23700000000	12500000000	9000000000	8590000000	10800000000	9340000000	9460000000	26900000000	21000000000	25300000000
851	sp|P29375|KDM5A|1	REAFGFEQA	16900000000	11400000000	10600000000	18600000000	12400000000	11400000000	23800000000	20100000000	14400000000	13600000000	11400000000	8690000000	13400000000	10700000000	8950000000	30500000000	24800000000	18400000000
852	sp|Q96CS2|HAUS1|1	RTTEILHHL	4740000000	2950000000	1850000000	3590000000	2310000000	2840000000	10100000000	8050000000	8130000000	4250000000	2300000000	2730000000	5370000000	3380000000	2300000000	7660000000	6350000000	6790000000
853	tr|Q5JWX6|Q5JWX6|1	SEYLGFSSLVLH	10400000000	7810000000	6740000000	8180000000	7220000000	6820000000	13300000000	11600000000	11200000000	10300000000	8820000000	11100000000	11500000000	8280000000	4750000000	16100000000	14200000000	11600000000
854	tr|A0A024R5T1|A0A024R5T1|1	SPKPPTSMF	5490000000	3750000000	3400000000	4810000000	3690000000	3480000000	7430000000	6610000000	7010000000	5540000000	4300000000	4010000000	4840000000	4320000000	3320000000	9390000000	7430000000	7890000000
855	sp|P52434|RPAB3|1	SRADQFEYVM	6570000000	3970000000	3850000000	5460000000	4730000000	4250000000	7380000000	8670000000	8370000000	9000000000	8620000000	10000000000	9880000000	9960000000	5980000000	20300000000	31700000000	24500000000
856	sp|Q96A35|RM24|1	TEIEWRFTEA	14900000000	14100000000	12200000000	14700000000	17100000000	12800000000	26200000000	24600000000	18000000000	15700000000	13400000000	12500000000	15400000000	13400000000	8250000000	34300000000	26700000000	23500000000
857	sp|P51825|AFF1|1	TQEKIFAVL	5040000000	3940000000	4280000000	4170000000	4180000000	3050000000	9320000000	6250000000	6050000000	4810000000	3780000000	4110000000	4550000000	3390000000	2480000000	9370000000	7470000000	7730000000
858	sp|P30305|MPIP2|1	YEYEGGHIKTA	29900000000	12000000000	17700000000	17700000000	12000000000	15600000000	34500000000	34900000000	27900000000	23500000000	16000000000	13000000000	20200000000	15400000000	20900000000	48200000000	30100000000	35000000000
859	tr|A0A024RCS7|A0A024RCS7|1	YRNSKLTYL	3470000000	3650000000	3830000000	4460000000	4040000000	2870000000	6110000000	3900000000	4300000000	7360000000	5140000000	3080000000	6230000000	6360000000	4050000000	12400000000	11700000000	10100000000
860	sp|Q9Y2Y1|RPC10|1	YVHNITRKV	2660000000	1320000000	1010000000	1510000000	1230000000	1210000000	2180000000	1710000000	1730000000	2440000000	1970000000	1830000000	2550000000	1720000000	2150000000	3250000000	2840000000	3010000000
861	sp|Q14676|MDC1|1	AEEEPNRIP	4680000000	3680000000	3100000000	4430000000	2650000000	2680000000	6910000000	6150000000	5910000000	4540000000	3370000000	2950000000	3830000000	2530000000	2620000000	8040000000	6660000000	7050000000
862	sp|P49454|CENPF|1	AELDKLTSV	21600000000	13800000000	14100000000	16100000000	15000000000	11400000000	23100000000	18400000000	19200000000	19800000000	16400000000	15100000000	22000000000	12800000000	9690000000	24600000000	19100000000	20900000000
863	tr|V9HWD6|V9HWD6|1	AERYDDMAA	32100000000	13400000000	15400000000	21800000000	15700000000	16200000000	42500000000	31300000000	30000000000	31800000000	18500000000	17500000000	24800000000	18300000000	16300000000	66400000000	40700000000	43900000000
864	tr|V9HWD6|V9HWD6|1	AERYDDMAAA	9730000000	6730000000	6510000000	11000000000	7220000000	7710000000	31500000000	21700000000	21100000000	9920000000	7820000000	7450000000	11300000000	8390000000	5820000000	23600000000	18500000000	21600000000
865	tr|A0A024R1K7|A0A024R1K7|1	AERYDDMASA	6190000000	3790000000	3850000000	4300000000	3030000000	3160000000	9660000000	9360000000	8890000000	6270000000	4470000000	4130000000	4990000000	4650000000	3180000000	11400000000	13000000000	9330000000
866	sp|Q9Y678|COPG1|1	AIVDKVPSV	57700000000	35000000000	40300000000	60900000000	39400000000	37900000000	73400000000	65700000000	52400000000	47600000000	45200000000	37000000000	54000000000	46900000000	31800000000	92800000000	78000000000	70800000000
867	sp|Q8IVD9|NUDC3|1	ALLGILQHV	9690000000	8160000000	7340000000	9630000000	5720000000	7710000000	10300000000	4170000000	7570000000	10900000000	7770000000	7590000000	8510000000	6640000000	2080000000	5510000000	5680000000	6080000000
868	sp|Q9NQC3|RTN4|1	AQIDHYLGL	12100000000	9620000000	7630000000	14000000000	10700000000	9380000000	19400000000	21900000000	17700000000	10600000000	10400000000	9090000000	9330000000	11400000000	6440000000	29800000000	17700000000	21400000000
869	tr|C9WER6|C9WER6|1	FAYDGKDYITL	34100000000	26800000000	24500000000	32500000000	32700000000	24600000000	37900000000	38200000000	46400000000	34400000000	33200000000	30400000000	34200000000	43100000000	11800000000	45900000000	37400000000	41800000000
870	tr|Q6DU50|Q6DU50|1	FAYDGKDYL	66000000000	66000000000	46900000000	63300000000	59300000000	60600000000	128000000000	103000000000	90600000000	99600000000	61500000000	59500000000	78100000000	71400000000	39900000000	160000000000	154000000000	204000000000
871	sp|Q9UID3|VPS51|1	FLFELPSRL	8330000000	9320000000	7540000000	7050000000	5130000000	3560000000	8800000000	7690000000	7660000000	8310000000	6930000000	6480000000	5940000000	3370000000	3340000000	7130000000	6220000000	6170000000
872	tr|Q5Y7D2|Q5Y7D2|1	FRFDPQFAL	7030000000	6200000000	5030000000	7130000000	6940000000	5940000000	9730000000	7250000000	6600000000	7530000000	8780000000	5660000000	8660000000	6690000000	3290000000	8500000000	8720000000	6650000000
873	tr|A0A024QYZ0|A0A024QYZ0|1	FVKDSIRLV	10400000000	6870000000	6280000000	9230000000	6380000000	6650000000	9660000000	7680000000	6600000000	11200000000	8810000000	6980000000	9840000000	6840000000	6130000000	14900000000	13100000000	10100000000
874	sp|P78527|PRKDC|1	FYGIIRNV	8730000000	6590000000	6320000000	7550000000	6910000000	9670000000	21100000000	15800000000	13600000000	11100000000	6130000000	5650000000	8760000000	5830000000	4600000000	19600000000	15100000000	16800000000
875	sp|Q53G59|KLH12|1	GEVEKLIKC[119.00]	11300000000	8030000000	5980000000	7870000000	4840000000	3890000000	17500000000	9870000000	12500000000	12100000000	9770000000	7520000000	8350000000	7890000000	5400000000	23500000000	17600000000	17200000000
876	sp|Q9UBB4|ATX10|1	GLADASLLKKV	12400000000	12100000000	10600000000	13700000000	9050000000	8280000000	28600000000	35500000000	31500000000	10900000000	12000000000	7090000000	11300000000	8060000000	5340000000	20100000000	34400000000	34600000000
877	sp|O14737|PDCD5|1	GLIEILKKV	72600000000	63400000000	60100000000	47300000000	58000000000	41600000000	104000000000	89200000000	61200000000	54300000000	67800000000	36300000000	31100000000	35500000000	22300000000	44800000000	77000000000	35900000000
878	sp|Q6NUQ4|TM214|1	GPRLPWTRL	16300000000	16100000000	11900000000	11200000000	11800000000	10700000000	22600000000	22900000000	21300000000	15000000000	11400000000	11800000000	13600000000	12300000000	9630000000	19200000000	25900000000	26000000000
879	sp|Q9HD26|GOPC|1	GVGPIRKV	46800000000	23600000000	29600000000	37000000000	33300000000	26300000000	133000000000	95200000000	102000000000	33200000000	23600000000	22300000000	41400000000	26500000000	31700000000	88300000000	82200000000	69100000000
880	sp|Q9Y3T9|NOC2L|1	HAFLYIRQL	10900000000	6560000000	7810000000	7840000000	6750000000	7150000000	11700000000	11200000000	8350000000	9210000000	9070000000	6810000000	10000000000	7680000000	5340000000	13300000000	14100000000	10200000000
881	sp|P16188|1A30|1	HAYDGKDYI	11200000000	8170000000	7690000000	10900000000	6880000000	7090000000	22700000000	17400000000	19500000000	17600000000	13100000000	8940000000	15600000000	13000000000	11000000000	36000000000	26900000000	22000000000
882	sp|Q5VT06|CE350|1	HLPDFVKQL	16500000000	13200000000	12800000000	17200000000	13700000000	15100000000	37100000000	34600000000	31500000000	17800000000	13800000000	12400000000	17200000000	12400000000	9810000000	35700000000	33700000000	30800000000
883	sp|P46379|BAG6|1	HMIRDIQTL	58100000000	49300000000	42500000000	39100000000	32400000000	32600000000	86600000000	69300000000	69600000000	56300000000	47600000000	35600000000	50600000000	42700000000	29200000000	88500000000	69300000000	67800000000
884	tr|A0A024R1Q0|A0A024R1Q0|1	HPHSGSGRSVL	9250000000	3390000000	3140000000	2500000000	1270000000	1360000000	2450000000	1590000000	1570000000	4850000000	2270000000	2880000000	1470000000	1350000000	1750000000	1880000000	1350000000	1560000000
885	sp|Q03989|ARI5A|1	HPRDFFSRL	14600000000	10200000000	9500000000	13400000000	11500000000	7720000000	18700000000	12800000000	12400000000	14700000000	8460000000	8880000000	12700000000	9690000000	7990000000	10900000000	10600000000	7450000000
886	tr|A0A024R4Y2|A0A024R4Y2|1	HRSTIITLY	12400000000	8280000000	8250000000	9610000000	8380000000	6910000000	11600000000	9610000000	12200000000	14900000000	10800000000	10900000000	15900000000	11300000000	8620000000	18900000000	14500000000	15000000000
887	tr|A0A024RBB7|A0A024RBB7|1	IEAKFYEEV	35100000000	28300000000	28100000000	39800000000	27500000000	29800000000	76800000000	69400000000	58200000000	39200000000	40800000000	28600000000	46100000000	35200000000	24300000000	91300000000	80800000000	92600000000
888	sp|P50542|PEX5|1	IEQSNFRQA	5960000000	3860000000	3130000000	4310000000	3960000000	3230000000	12000000000	9960000000	9560000000	5140000000	3170000000	2960000000	5020000000	3950000000	3830000000	11000000000	9810000000	9170000000
889	sp|P52292|IMA1|1	ILPTLVRLL	32800000000	17800000000	24100000000	16900000000	15800000000	10900000000	16900000000	18100000000	16200000000	26400000000	23900000000	26800000000	14700000000	12300000000	8220000000	28400000000	23300000000	14700000000
890	sp|P49327|FAS|1	IPRDPSQQEL	8370000000	4820000000	4770000000	8040000000	7220000000	6850000000	11500000000	9820000000	11700000000	7480000000	5650000000	5880000000	7530000000	5670000000	5040000000	17400000000	14700000000	15300000000
891	sp|Q15155|NOMO1|1	KEHLYFETV	17200000000	9770000000	9560000000	12800000000	9760000000	8440000000	16400000000	16100000000	17100000000	13000000000	13900000000	10000000000	10500000000	9110000000	8520000000	21800000000	19700000000	17300000000
892	tr|A0A024R4Z5|A0A024R4Z5|1	KEIPFYFHVA	12600000000	10400000000	11200000000	16300000000	10500000000	12900000000	25100000000	31700000000	15700000000	12100000000	10300000000	9970000000	16200000000	10300000000	5460000000	15200000000	15400000000	11000000000
893	sp|O43776|SYNC|1	KENERWNVI	56400000000	36800000000	37700000000	41300000000	30500000000	38800000000	65900000000	51800000000	46100000000	57800000000	48400000000	51500000000	74800000000	46000000000	28700000000	64500000000	62700000000	50800000000
894	sp|O75330|HMMR|1	KITDLQNQL	10900000000	7480000000	7620000000	13300000000	7050000000	6260000000	10200000000	11600000000	8020000000	11400000000	9690000000	7570000000	9960000000	10200000000	7280000000	17100000000	12900000000	9080000000
895	tr|B3KNF6|B3KNF6|1	KLFGMIITI	27100000000	21400000000	23400000000	3370000000	3800000000	3000000000	6460000000	3830000000	6740000000	28200000000	27500000000	16200000000	3650000000	3110000000	2260000000	3400000000	4590000000	2740000000
896	sp|Q9HB90|RRAGC|1	KLIPQLPTL	7430000000	5290000000	4410000000	5740000000	5060000000	4240000000	11100000000	10600000000	10000000000	6670000000	5000000000	5800000000	6020000000	5830000000	3950000000	9570000000	12200000000	10500000000
897	NP|8938	KPRPDVTNEL	11700000000	5750000000	6030000000	10100000000	8450000000	8150000000	25400000000	18300000000	18500000000	10500000000	6090000000	6180000000	9680000000	8170000000	6590000000	25700000000	19100000000	21400000000
898	sp|Q9UMZ2|SYNRG|1	KRFEQQQKL	5420000000	2310000000	2140000000	4360000000	1880000000	1490000000	3580000000	3020000000	2540000000	6540000000	3200000000	3730000000	5700000000	3170000000	3490000000	5640000000	5250000000	7640000000
899	sp|Q8NC51|PAIRB|1	LEINFGDLGRP	17700000000	17200000000	10000000000	8920000000	12500000000	5040000000	21000000000	20300000000	21500000000	16100000000	12400000000	17400000000	6910000000	7150000000	5490000000	16200000000	23000000000	11100000000
900	sp|Q9Y3Y2|CHTOP|1	MENRPSVQA	9070000000	3940000000	4270000000	6030000000	4660000000	3700000000	19400000000	14000000000	12400000000	7030000000	4450000000	3920000000	5700000000	5020000000	4890000000	14600000000	11500000000	13900000000
901	tr|Q5STK2|Q5STK2|1	QEFQRAQAA	5630000000	3080000000	2380000000	2730000000	2250000000	1300000000	4990000000	2720000000	2700000000	4740000000	1990000000	3520000000	2300000000	2140000000	2430000000	5570000000	2540000000	3420000000
902	tr|B0ZBD0|B0ZBD0|1	QEFVRALAA	133000000000	65900000000	93100000000	119000000000	79300000000	76500000000	183000000000	176000000000	134000000000	128000000000	116000000000	99300000000	164000000000	113000000000	84100000000	308000000000	188000000000	329000000000
903	tr|V9HWJ8|V9HWJ8|1	QLVDIIEKV	128000000000	85200000000	68800000000	103000000000	72500000000	68600000000	157000000000	138000000000	159000000000	118000000000	128000000000	78800000000	105000000000	86000000000	50800000000	164000000000	186000000000	151000000000
904	sp|Q15005|SPCS2|1	REAEFTKSI	48300000000	28100000000	35500000000	48300000000	29300000000	27400000000	99100000000	68900000000	69100000000	38700000000	34700000000	32400000000	42200000000	29300000000	26900000000	73400000000	73200000000	63000000000
905	sp|Q15005|SPCS2|1	REAEFTKSIA	81000000000	50500000000	56100000000	59100000000	52500000000	51700000000	187000000000	162000000000	185000000000	65000000000	41200000000	34900000000	62900000000	45000000000	45600000000	152000000000	148000000000	146000000000
906	sp|P42356|PI4KA|1	REFDFFNKI	84800000000	90300000000	80500000000	83100000000	72600000000	66100000000	109000000000	163000000000	98900000000	92600000000	83100000000	68900000000	81700000000	63100000000	41000000000	83500000000	93000000000	91200000000
907	sp|P42356|PI4KA|1	REFDFFNKITNV	9910000000	5720000000	6740000000	7120000000	6160000000	6110000000	5500000000	3920000000	5470000000	7600000000	6560000000	8120000000	7830000000	7850000000	3410000000	6170000000	4590000000	6180000000
908	sp|Q96CW5|GCP3|1	REIEGQWGVTA	4880000000	2810000000	2590000000	3660000000	2710000000	2890000000	5530000000	3730000000	3960000000	3280000000	3000000000	2360000000	2630000000	2800000000	1550000000	6050000000	4770000000	4290000000
909	tr|Q6IB29|Q6IB29|1	REMSFYRQA	4860000000	2840000000	3610000000	4440000000	3430000000	3110000000	10800000000	8320000000	8490000000	3890000000	3370000000	2790000000	5040000000	3570000000	2690000000	8970000000	7430000000	7160000000
910	sp|P13693|TCTP|1	RPERVKPFM	24500000000	12200000000	10600000000	19800000000	11500000000	10200000000	45100000000	34200000000	32200000000	18200000000	13700000000	10200000000	20800000000	14000000000	12900000000	47000000000	36700000000	35700000000
911	tr|E5KTA5|E5KTA5|1	RPVPPPPSL	16700000000	9530000000	8140000000	12700000000	10900000000	7800000000	17500000000	12800000000	11900000000	16000000000	12800000000	9120000000	17500000000	13600000000	11100000000	21400000000	20900000000	16000000000
912	sp|P61769|B2MG|1	RTPKIQVYSRHPA	5110000000	2800000000	2970000000	2830000000	2630000000	2210000000	10800000000	9060000000	8490000000	4900000000	3380000000	2840000000	3210000000	2180000000	3900000000	10600000000	8580000000	8310000000
913	sp|P61769|B2MG|1	RTPKIQVYSRHPAEN	192000000000	73900000000	81600000000	84300000000	69600000000	56300000000	329000000000	250000000000	250000000000	139000000000	83000000000	69800000000	122000000000	93500000000	127000000000	316000000000	264000000000	263000000000
914	sp|Q01850|CDR2|1	SEHPFVNGV	16800000000	10500000000	11900000000	20300000000	15400000000	13100000000	26200000000	22200000000	19800000000	13600000000	11100000000	9840000000	12300000000	14700000000	8680000000	23600000000	26800000000	20700000000
915	tr|A0A024R7L8|A0A024R7L8|1	SLFERLVVL	4080000000	3220000000	3130000000	1040000000	1580000000	1010000000	2510000000	2950000000	2780000000	5380000000	4280000000	2310000000	1530000000	1040000000	800000000	2160000000	2150000000	1490000000
916	sp|P49327|FAS|1	SPAPTHNSL	14200000000	6070000000	6870000000	13200000000	8940000000	8780000000	23900000000	16600000000	17400000000	12400000000	7600000000	10300000000	13800000000	9610000000	8520000000	23100000000	16800000000	16100000000
917	tr|Q53SS8|Q53SS8|1	SPQGRVMTI	43700000000	34300000000	33700000000	40200000000	28200000000	22500000000	56300000000	35300000000	39700000000	50200000000	37400000000	37600000000	36500000000	46500000000	26200000000	63600000000	78100000000	67300000000
918	tr|Q5NV92|Q5NV92|1	SPSASASLGASVK	8880000000	4590000000	4940000000	6590000000	4620000000	5090000000	19200000000	14400000000	14300000000	6730000000	4170000000	3860000000	5550000000	4890000000	4610000000	19100000000	13200000000	13000000000
919	sp|Q12769|NU160|1	SPSDRPLSL	24900000000	20800000000	18900000000	23400000000	16700000000	17600000000	28300000000	25700000000	29200000000	34200000000	29900000000	23200000000	35500000000	30300000000	18600000000	53300000000	39500000000	35400000000
920	sp|Q9NYQ6|CELR1|1	SPTSSRTSSL	4930000000	2570000000	2580000000	1710000000	1320000000	798000000	2740000000	1780000000	1750000000	3500000000	2000000000	2590000000	1610000000	1210000000	1530000000	2660000000	1590000000	1890000000
921	sp|O94868|FCSD2|1	SRAELEQKI	16200000000	8560000000	9820000000	12900000000	9320000000	8950000000	31200000000	27100000000	29400000000	18900000000	13900000000	11000000000	13700000000	9600000000	9470000000	31500000000	23400000000	24700000000
922	sp|Q9HD26|GOPC|1	SVSQINHKL	14400000000	5690000000	5870000000	9330000000	6620000000	6150000000	29500000000	20300000000	23100000000	8390000000	6250000000	6460000000	8640000000	7410000000	6660000000	23400000000	18500000000	19200000000
923	tr|A4D0R1|A4D0R1|1	TEIQVNC[119.00]PP	7090000000	4460000000	4290000000	4050000000	4030000000	3160000000	5650000000	3890000000	3700000000	5180000000	4520000000	4390000000	5610000000	4180000000	2010000000	6790000000	3150000000	5620000000
924	sp|P27708|PYR1|1	TLNDREYQL	5160000000	3960000000	3280000000	4830000000	3590000000	3330000000	7280000000	7620000000	7310000000	4620000000	3240000000	2740000000	4710000000	3600000000	2800000000	9840000000	7630000000	6740000000
925	sp|Q7Z4H7|HAUS6|1	TPERHKPEL	2080000000	885000000	956000000	1030000000	666000000	690000000	1240000000	991000000	917000000	1640000000	774000000	819000000	1490000000	773000000	1090000000	1190000000	1210000000	1220000000
926	sp|P46013|KI67|1	TPKEKAQAL	12500000000	5920000000	6300000000	1310000000	975000000	995000000	2890000000	2000000000	1780000000	8270000000	4660000000	5000000000	1510000000	942000000	1160000000	1760000000	1440000000	1310000000
927	sp|Q9Y490|TLN1|1	VAKAVTQAL	5030000000	3270000000	3370000000	4290000000	3330000000	3120000000	7800000000	7250000000	6180000000	5760000000	4030000000	4710000000	6730000000	4200000000	4650000000	11200000000	9650000000	11600000000
928	sp|P05538|DQB2|1	VEHPSLQSP	29600000000	21200000000	17600000000	19400000000	16000000000	15700000000	31800000000	25000000000	26100000000	38400000000	28400000000	27400000000	30300000000	32800000000	28400000000	46700000000	57300000000	46400000000
929	sp|Q9H6R4|NOL6|1	VEIRSGFLAA	58900000000	61400000000	49600000000	61500000000	52000000000	40400000000	160000000000	129000000000	117000000000	55500000000	50100000000	45900000000	62100000000	56500000000	33200000000	105000000000	103000000000	106000000000
930	sp|P42224|STAT1|1	VLWDRTFSL	3070000000	2170000000	4210000000	4640000000	4380000000	2840000000	5250000000	5010000000	3960000000	10700000000	8440000000	7680000000	10900000000	10000000000	4950000000	12700000000	13100000000	10400000000
931	sp|Q9H992|MARH7|1	VPRSSSMVL	40100000000	21300000000	27900000000	29900000000	25600000000	24600000000	35100000000	31000000000	24000000000	37900000000	33700000000	28300000000	27600000000	28700000000	19800000000	44200000000	41800000000	35100000000
932	sp|Q96S19|CP013|1	YLDPAQRGV	11000000000	6120000000	6520000000	9310000000	8130000000	7690000000	18800000000	12800000000	14000000000	8370000000	4930000000	5000000000	8420000000	7640000000	5770000000	13900000000	13900000000	14800000000
933	tr|A0A024QZY7|A0A024QZY7|1	YMAELIERL	34900000000	28800000000	28800000000	30800000000	34300000000	25100000000	52800000000	28700000000	30300000000	32100000000	35800000000	26700000000	38400000000	27900000000	12300000000	44700000000	41100000000	27800000000
934	tr|A0A024R1D6|A0A024R1D6|1	YQFDKVGILTL	11900000000	10400000000	8150000000	8880000000	7950000000	7380000000	11400000000	10900000000	10900000000	10800000000	10600000000	7360000000	10100000000	7250000000	5600000000	14400000000	12200000000	14100000000
935	sp|Q96IX5|USMG5|1	YQFTGIKKY	82400000000	46700000000	45700000000	49600000000	41400000000	42500000000	121000000000	73400000000	85400000000	58700000000	50800000000	42400000000	82100000000	50600000000	34500000000	120000000000	75300000000	88300000000
936	sp|Q13619|CUL4A|1	YQIDAAIVRI	3280000000	2500000000	1980000000	2510000000	2210000000	3520000000	6390000000	3740000000	4850000000	8590000000	3380000000	13500000000	2570000000	2770000000	1600000000	8760000000	6330000000	5450000000
937	sp|Q96SN7|ORAI2|1	YQYPRPLLI	9220000000	7440000000	6690000000	8110000000	7990000000	7010000000	12900000000	12500000000	12200000000	10300000000	8100000000	9040000000	10400000000	9470000000	16900000000	19000000000	17200000000	13600000000
938	sp|Q6P2E9|EDC4|1	AEVQHQLHVA	1700000000	1120000000	900000000	1930000000	1090000000	1260000000	4940000000	3900000000	3610000000	1670000000	1180000000	994000000	1570000000	1490000000	1380000000	4280000000	3670000000	3570000000
939	sp|O14791|APOL1|1	ALADGVQKV	9180000000	6570000000	5980000000	9710000000	7900000000	7960000000	25400000000	22100000000	27700000000	21900000000	15800000000	17700000000	25200000000	19500000000	15400000000	53000000000	44900000000	45100000000
940	sp|O60566|BUB1B|1	APIIRVGGAL	11000000000	9000000000	9200000000	8890000000	7500000000	5470000000	13500000000	10500000000	10300000000	10800000000	9840000000	9900000000	9580000000	8540000000	5250000000	13300000000	16500000000	18300000000
941	sp|O43716|GATC|1	APLGGRQGF	8850000000	7400000000	5550000000	8960000000	10200000000	8160000000	24000000000	14500000000	15200000000	10200000000	7800000000	7250000000	11000000000	8500000000	7490000000	23400000000	19400000000	18600000000
942	sp|Q15004|PAF15|1	APRKVLGSSTSA	1740000000	1100000000	1030000000	1770000000	937000000	1450000000	2980000000	2100000000	2050000000	2130000000	1490000000	1470000000	1890000000	1420000000	1260000000	3320000000	2940000000	2530000000
943	tr|H9ZYJ3|H9ZYJ3|1	APRLPITGL	61100000000	42500000000	40300000000	56200000000	49700000000	47500000000	117000000000	99100000000	81500000000	44300000000	47800000000	41200000000	51900000000	49100000000	29800000000	108000000000	83600000000	97000000000
944	tr|A0A024R2Q3|A0A024R2Q3|1	C[119.00]TAGTLHNL	12400000000	8550000000	7720000000	7900000000	6430000000	6570000000	22700000000	16000000000	17800000000	11800000000	8310000000	9130000000	8630000000	7440000000	7430000000	35400000000	24900000000	22900000000
945	sp|Q86WA8|LONP2|1	FKMTIPLLV	3320000000	3100000000	4130000000	2440000000	2070000000	1750000000	2250000000	3140000000	2160000000	5740000000	5590000000	3120000000	3780000000	2630000000	1670000000	4430000000	4540000000	2860000000
946	tr|A0A024R5U5|A0A024R5U5|1	FPNIGVEKFLELNSE	6490000000	6500000000	5350000000	3710000000	3540000000	2660000000	2740000000	3460000000	3470000000	6170000000	7900000000	4890000000	4330000000	3160000000	2030000000	3320000000	3920000000	4520000000
947	sp|Q9UID3|VPS51|1	FVADEELVHL	8720000000	6170000000	5970000000	6480000000	5400000000	5190000000	14300000000	12400000000	10900000000	7100000000	7770000000	5960000000	7300000000	6150000000	3850000000	14700000000	13900000000	10200000000
948	sp|Q9UID3|VPS51|1	FVADEELVHLL	6330000000	4380000000	5170000000	5400000000	3900000000	4690000000	7600000000	7790000000	8800000000	7000000000	5590000000	4340000000	6030000000	6630000000	3460000000	7620000000	9000000000	7700000000
949	tr|V9HW04|V9HW04|1	GC[119.00]RPGKIVQM	2780000000	1640000000	1340000000	1400000000	1290000000	1010000000	2370000000	2240000000	2020000000	2530000000	1920000000	1770000000	1830000000	1400000000	1510000000	4800000000	3300000000	3940000000
950	tr|A0A024RDU9|A0A024RDU9|1	GEVGKLRIA	18900000000	10600000000	11100000000	15000000000	11200000000	9540000000	36300000000	31500000000	29300000000	18100000000	11700000000	13100000000	18300000000	12800000000	15000000000	39800000000	35200000000	41700000000
951	sp|Q9BRR9|RHG09|1	GLDVDGIYRV	12300000000	9600000000	9830000000	11300000000	7010000000	8940000000	19000000000	13300000000	13000000000	12700000000	10100000000	10800000000	12100000000	10200000000	6040000000	19000000000	14100000000	14800000000
952	sp|P27635|RL10|1	GPLDKWRAL	10400000000	8220000000	6540000000	5750000000	5970000000	5110000000	8170000000	9950000000	6660000000	9380000000	6770000000	7080000000	6710000000	5500000000	4570000000	9590000000	8350000000	7470000000
953	sp|Q06187|BTK|1	HRFQTQQLL	6250000000	3410000000	3310000000	3430000000	3520000000	2580000000	5030000000	6550000000	4500000000	7710000000	5660000000	3950000000	7120000000	5390000000	3230000000	8150000000	6790000000	9190000000
954	sp|Q86Y91|KI18B|1	IARLPSSTL	34400000000	29700000000	27100000000	29400000000	26800000000	32700000000	41000000000	34400000000	43900000000	37100000000	25700000000	23600000000	36800000000	27400000000	19000000000	47500000000	37100000000	63400000000
955	sp|P84098|RL19|1	ILM[15.99]EHIHKL	53400000000	35900000000	28600000000	155000000000	110000000000	93600000000	191000000000	129000000000	141000000000	43500000000	34000000000	27700000000	103000000000	73900000000	75200000000	163000000000	141000000000	134000000000
956	sp|P84098|RL19|1	ILMEHIHKL	1140000000000	656000000000	718000000000	926000000000	698000000000	585000000000	1470000000000	1020000000000	1300000000000	876000000000	707000000000	709000000000	779000000000	710000000000	571000000000	1190000000000	1250000000000	1070000000000
957	tr|A0A024R9C1|A0A024R9C1|1	KEFSPFGTI	22300000000	16300000000	13900000000	15500000000	14100000000	14000000000	29100000000	22700000000	24300000000	18100000000	16100000000	15700000000	23600000000	14500000000	11400000000	26200000000	26700000000	30400000000
958	sp|P42858|HD|1	KEMEVSPSA	4600000000	2420000000	2750000000	3080000000	2720000000	2680000000	8500000000	6350000000	5790000000	5440000000	3940000000	3300000000	4520000000	3620000000	4270000000	12200000000	8330000000	7840000000
959	sp|Q96AG4|LRC59|1	KEYDALKAA	53600000000	25500000000	27200000000	42300000000	29600000000	22400000000	111000000000	87000000000	75700000000	34100000000	30600000000	33800000000	33000000000	26000000000	28000000000	93500000000	71400000000	80300000000
960	tr|A0A024R601|A0A024R601|1	KKYPGVIYV	8330000000	6650000000	5880000000	10700000000	6410000000	6850000000	13900000000	13700000000	10400000000	11500000000	9630000000	9840000000	14300000000	12200000000	8210000000	20300000000	17600000000	23300000000
961	tr|V9HWE1|V9HWE1|1	KLLEGEESRISL	6720000000	4070000000	3300000000	4480000000	3630000000	3930000000	8530000000	6840000000	9130000000	4200000000	3150000000	3500000000	4470000000	3190000000	2480000000	7240000000	6110000000	7150000000
962	sp|P17036|ZNF3|1	KMPDFGQVTV	7110000000	4400000000	4380000000	4900000000	4250000000	4750000000	13700000000	12000000000	8160000000	6310000000	5430000000	4690000000	7300000000	4710000000	4160000000	16900000000	13700000000	14700000000
963	tr|B2R5T5|B2R5T5|1	KMYEEFLSKV	37300000000	23500000000	28200000000	28200000000	23300000000	24600000000	61200000000	61000000000	38500000000	23300000000	24300000000	16700000000	25800000000	19800000000	12900000000	47400000000	35300000000	60200000000
964	sp|P46779|RL28|1	KPATSYVRTTI	18700000000	13100000000	9890000000	14400000000	15200000000	11200000000	28000000000	15100000000	15900000000	21800000000	17900000000	17200000000	21100000000	20900000000	15200000000	33200000000	29300000000	25700000000
965	sp|Q13263|TIF1B|1	LERQHWTMT	4910000000	3670000000	2580000000	2780000000	2480000000	2560000000	7200000000	5630000000	6780000000	3750000000	4190000000	2830000000	4100000000	3380000000	2560000000	7510000000	6680000000	6050000000
966	tr|A0A024R071|A0A024R071|1	LEYIARAILSA	3800000000	3320000000	3180000000	3210000000	2590000000	2670000000	4030000000	4220000000	4290000000	3880000000	3700000000	3050000000	4410000000	2960000000	2120000000	9780000000	5310000000	6000000000
967	sp|P23588|IF4B|1	LPKSPPYTAF	20000000000	16100000000	15700000000	20100000000	17600000000	14800000000	38600000000	33200000000	35100000000	17000000000	14700000000	13000000000	19800000000	16700000000	10200000000	34100000000	33600000000	37700000000
968	sp|P63272|SPT4H|1	LPQGIVREL	103000000000	70100000000	61100000000	63600000000	55600000000	56200000000	110000000000	96500000000	113000000000	80600000000	63200000000	58900000000	76600000000	56400000000	49400000000	133000000000	128000000000	116000000000
969	sp|Q9P0J0|NDUAD|1	LQIEDFEARI	66900000000	63900000000	77200000000	71200000000	54900000000	51900000000	98400000000	97500000000	93400000000	67300000000	44300000000	55100000000	50000000000	52700000000	33400000000	68200000000	66900000000	57500000000
970	sp|Q9P0J0|NDUAD|1	LQIEDFEARIA	11100000000	10100000000	7200000000	7200000000	6620000000	5050000000	12100000000	10300000000	12400000000	9060000000	8060000000	7220000000	6590000000	6470000000	3780000000	9880000000	10500000000	7580000000
971	sp|Q16850|CP51A|1	LRPPIMIM	12000000000	11800000000	10000000000	14300000000	13200000000	11800000000	25700000000	31400000000	24900000000	16200000000	14400000000	13500000000	17400000000	14500000000	9520000000	32400000000	38700000000	38300000000
972	sp|Q92621|NU205|1	LTAPEDVFSKL	4120000000	3560000000	3580000000	4750000000	3670000000	3180000000	8990000000	8690000000	8180000000	3740000000	3360000000	3080000000	4440000000	3430000000	2510000000	6630000000	8840000000	6860000000
973	tr|V9HWE1|V9HWE1|1	MFGGPGTASRPSSS	10700000000	6740000000	6950000000	10800000000	6470000000	5900000000	14100000000	10600000000	10300000000	8050000000	7490000000	7070000000	7830000000	5600000000	4820000000	9150000000	7510000000	8280000000
974	tr|V9HW01|V9HW01|1	NPRQINWTVL	22800000000	13100000000	13200000000	13300000000	14300000000	13700000000	25300000000	22900000000	23300000000	19000000000	19700000000	15900000000	21400000000	16800000000	9670000000	29700000000	34100000000	26200000000
975	tr|A0A024R3G4|A0A024R3G4|1	REIKFTVQA	14100000000	7480000000	8990000000	10400000000	9030000000	7410000000	24000000000	15500000000	13700000000	14000000000	8130000000	8370000000	13900000000	10000000000	3640000000	18100000000	22600000000	16200000000
976	sp|P49588|SYAC|1	REKMFVEEV	39800000000	25800000000	23600000000	25500000000	21800000000	20500000000	41000000000	37300000000	32500000000	42600000000	25300000000	28500000000	38600000000	21700000000	25900000000	78400000000	53100000000	54100000000
977	sp|Q96MU7|YTDC1|1	RELPFTKSA	61500000000	35200000000	36500000000	53600000000	37400000000	35300000000	125000000000	107000000000	105000000000	47200000000	32500000000	33100000000	48300000000	40300000000	37100000000	111000000000	91200000000	101000000000
978	tr|V9HWE1|V9HWE1|1	RMFGGPGTASRPSSS	8620000000	7190000000	5950000000	9620000000	7270000000	6240000000	20100000000	16900000000	16000000000	9820000000	6000000000	6380000000	10300000000	9050000000	5450000000	18800000000	17300000000	16300000000
979	sp|Q8TAA3|PSA7L|1	RPFGISAL	7300000000	5530000000	4810000000	5270000000	5220000000	6320000000	10300000000	9280000000	7070000000	7640000000	4610000000	4510000000	5730000000	4260000000	3180000000	9590000000	10900000000	9180000000
980	tr|A0A024R8B7|A0A024R8B7|1	RPKAQPTTL	8240000000	4130000000	3860000000	5940000000	4500000000	5350000000	8840000000	7370000000	7710000000	9260000000	6360000000	3780000000	8860000000	4490000000	6600000000	12800000000	10500000000	7740000000
981	tr|A0A024R945|A0A024R945|1	RPKTFGMDM	18700000000	10600000000	12200000000	16500000000	14400000000	14000000000	26700000000	24100000000	19300000000	24400000000	23500000000	17200000000	25000000000	23400000000	15400000000	51200000000	38200000000	36200000000
982	tr|A0A024RAI1|A0A024RAI1|1	RPLYKNIVL	68700000000	54300000000	53100000000	52300000000	52500000000	44400000000	103000000000	81400000000	103000000000	66700000000	75800000000	42100000000	69200000000	51700000000	48100000000	142000000000	129000000000	141000000000
983	tr|A0A024R9K4|A0A024R9K4|1	RPNGVITGL	25700000000	19400000000	19000000000	30800000000	19800000000	20700000000	32300000000	26500000000	23900000000	26200000000	19700000000	23700000000	29800000000	24600000000	16700000000	37100000000	30100000000	34200000000
984	sp|Q5T7W7|TSTD2|1	RPRIPRELL	16000000000	10300000000	9500000000	12900000000	13700000000	8730000000	24900000000	18400000000	16500000000	16300000000	11600000000	8030000000	18500000000	13900000000	9580000000	19300000000	17400000000	19400000000
985	sp|P31689|DNJA1|1	RPYEKGRLI	4140000000	1970000000	1620000000	2640000000	2450000000	2130000000	9350000000	7610000000	5970000000	3870000000	2200000000	2130000000	3790000000	2250000000	3460000000	8030000000	6050000000	6220000000
986	tr|A0A024R0E5|A0A024R0E5|1	SEWKFTITP	19000000000	21600000000	19500000000	19700000000	16100000000	16800000000	36000000000	40700000000	35800000000	21900000000	20500000000	15900000000	21400000000	17400000000	13000000000	34200000000	41100000000	43800000000
987	sp|O60244|MED14|1	SLLDC[119.00]TFRL	12400000000	11800000000	9850000000	14800000000	12300000000	12400000000	28200000000	22700000000	23400000000	9110000000	7460000000	6080000000	11200000000	9230000000	5770000000	19800000000	17200000000	18700000000
988	sp|Q5VZ89|DEN4C|1	SLYREILFL	8670000000	4970000000	6830000000	5770000000	5850000000	4200000000	5150000000	5720000000	5170000000	6690000000	5940000000	6690000000	4740000000	4310000000	2940000000	4170000000	5560000000	4800000000
989	sp|Q7L5N1|CSN6|1	SQEGRPVQV	20100000000	10500000000	11100000000	15000000000	13200000000	14000000000	44000000000	41400000000	31800000000	17800000000	12100000000	10100000000	16100000000	14100000000	18100000000	40200000000	29800000000	35600000000
990	sp|Q96AB3|ISOC2|1	SQVDRLVAL	46600000000	36000000000	36500000000	37300000000	34900000000	24900000000	81700000000	60900000000	60200000000	40500000000	37000000000	33900000000	40200000000	36300000000	20400000000	56400000000	72700000000	88500000000
991	sp|P52701|MSH6|1	STVDAEAVHKL	3790000000	2610000000	2180000000	2960000000	3080000000	2600000000	7720000000	7150000000	7050000000	3040000000	2660000000	2320000000	3930000000	3200000000	2930000000	7270000000	7090000000	6470000000
992	sp|Q13813|SPTN1|1	TEIDARAGTFQA	5300000000	3140000000	3130000000	2720000000	2740000000	2550000000	3710000000	3870000000	3540000000	3410000000	3010000000	2700000000	4210000000	2580000000	1990000000	3440000000	3290000000	3740000000
993	sp|Q15233|NONO|1	TLAEIAKVEL	9810000000	6100000000	6150000000	6580000000	5280000000	5270000000	14400000000	12000000000	11800000000	8590000000	6910000000	6690000000	10200000000	6550000000	3650000000	15200000000	10800000000	16100000000
994	sp|P61769|B2MG|1	TPKIQVYSRHPAE	58500000000	34600000000	33300000000	36100000000	34200000000	23900000000	86400000000	80100000000	78000000000	60200000000	36500000000	33200000000	50500000000	37900000000	39500000000	122000000000	90500000000	93900000000
995	sp|P61769|B2MG|1	TPKIQVYSRHPAEN	201000000000	144000000000	118000000000	159000000000	124000000000	92700000000	474000000000	355000000000	330000000000	268000000000	159000000000	165000000000	196000000000	151000000000	146000000000	540000000000	452000000000	420000000000
996	sp|P61769|B2MG|1	TPKIQVYSRHPAENG	1870000000	900000000	1030000000	1380000000	930000000	1030000000	4440000000	3690000000	2720000000	1770000000	999000000	862000000	1760000000	1400000000	1550000000	6610000000	3750000000	4160000000
997	sp|P05023|AT1A1|1	TVMGRIATL	8140000000	6240000000	5790000000	10600000000	6430000000	5150000000	19400000000	12200000000	11400000000	10900000000	7170000000	7720000000	10900000000	9730000000	6470000000	23100000000	19600000000	22900000000
998	sp|Q14694|UBP10|1	TYRLFAVVY	3060000000	2440000000	2310000000	4050000000	3740000000	3110000000	4530000000	2850000000	3650000000	5090000000	6380000000	4180000000	7090000000	5110000000	2210000000	6020000000	7280000000	4920000000
999	sp|P42285|SK2L2|1	VIFTSPIKAL	4910000000	4340000000	3610000000	5590000000	5150000000	3940000000	12800000000	14900000000	12400000000	4930000000	4950000000	3780000000	5930000000	5320000000	4750000000	13000000000	12000000000	13400000000
1000	sp|P82932|RT06|1	YELALILKA	11900000000	11200000000	9420000000	4820000000	3800000000	3180000000	5150000000	3540000000	5740000000	11300000000	9240000000	7340000000	3100000000	2370000000	1690000000	4200000000	3000000000	4170000000
1001	tr|A0A024R9G3|A0A024R9G3|1	YPMDLGGRNFL	12700000000	10800000000	9150000000	10900000000	10300000000	9560000000	13300000000	11500000000	9270000000	10400000000	12500000000	10300000000	11100000000	10500000000	5660000000	13600000000	13500000000	14300000000
1002	sp|Q99707|METH|1	YSAPVIHVL	4170000000	3570000000	4090000000	4630000000	3010000000	3570000000	7880000000	10200000000	6660000000	5610000000	4530000000	3800000000	6270000000	4990000000	2890000000	12100000000	12800000000	11400000000
1003	sp|P53355|DAPK1|1	YTVEDIQRL	3930000000	3100000000	3260000000	3270000000	2910000000	2530000000	9890000000	7700000000	7250000000	3880000000	4460000000	3260000000	3850000000	2730000000	2070000000	5380000000	6090000000	6300000000
1004	sp|O95236|APOL3|1	AEAEASRLTA	6330000000	4580000000	3820000000	4970000000	4890000000	3820000000	15000000000	11500000000	11000000000	12300000000	7510000000	6880000000	11100000000	10300000000	8720000000	26100000000	22800000000	21300000000
1005	sp|Q8NDX1|PSD4|1	AEHENLRTP	16300000000	8800000000	9140000000	13400000000	10000000000	7730000000	23800000000	19500000000	19100000000	15300000000	10000000000	10100000000	12500000000	8730000000	11200000000	24900000000	21600000000	23800000000
1006	sp|Q5JTH9|RRP12|1	AEHKEFITA	75400000000	39600000000	39500000000	67100000000	45900000000	44400000000	159000000000	147000000000	123000000000	63500000000	44900000000	34500000000	64800000000	50000000000	47100000000	168000000000	126000000000	134000000000
1007	sp|Q16795|NDUA9|1	AEIEDVKPA	93000000000	51700000000	62600000000	79100000000	54600000000	64400000000	214000000000	143000000000	125000000000	86100000000	74600000000	65900000000	80200000000	64400000000	51100000000	195000000000	138000000000	156000000000
1008	sp|Q93074|MED12|1	AEWLGVLKA	32500000000	26700000000	24500000000	29500000000	27200000000	25000000000	55700000000	42900000000	40800000000	31600000000	20700000000	26300000000	28700000000	27400000000	19600000000	46800000000	58400000000	47400000000
1009	tr|A0A024QZ26|A0A024QZ26|1	AEYVGHLRA	4770000000	2510000000	1930000000	3500000000	2420000000	3160000000	8770000000	6460000000	6440000000	2610000000	1910000000	1950000000	2750000000	2910000000	2560000000	7320000000	6810000000	6380000000
1010	sp|P36956|SRBP1|1	APGQRVGML	7980000000	5170000000	5590000000	6060000000	6410000000	4930000000	8940000000	6150000000	5680000000	10000000000	8890000000	7910000000	11400000000	7920000000	6380000000	14500000000	10500000000	12800000000
1011	sp|P01871|IGHM|1	APMPEPQAPGRYF	8110000000	5930000000	5510000000	5680000000	6640000000	5770000000	9980000000	8920000000	7300000000	7860000000	7090000000	6410000000	7900000000	6490000000	3780000000	9340000000	9820000000	10700000000
1012	tr|J3KS97|J3KS97|1	APRLNSADRPM	6970000000	5100000000	3760000000	7990000000	6170000000	5550000000	18000000000	13000000000	13000000000	11100000000	5680000000	7390000000	11400000000	6600000000	5370000000	17900000000	17700000000	12500000000
1013	sp|P25786|PSA1|1	ARTYLERHM	11900000000	1410000000	5030000000	8450000000	4680000000	1130000000	22000000000	14900000000	3510000000	9940000000	6890000000	6170000000	9640000000	7050000000	6760000000	4070000000	3600000000	3670000000
1014	sp|Q9NR09|BIRC6|1	AVGPVHNSV	9380000000	4930000000	4950000000	5910000000	5400000000	5920000000	20300000000	15600000000	14100000000	6440000000	4470000000	3800000000	6000000000	5850000000	6230000000	18000000000	12200000000	12400000000
1015	tr|Q69YG1|Q69YG1|1	AVYEGHVSC[119.00]V	3550000000	1620000000	2040000000	2690000000	2220000000	1860000000	7780000000	7460000000	6460000000	2340000000	1290000000	1630000000	2790000000	2060000000	1730000000	5890000000	5510000000	7490000000
1016	sp|P25963|IKBA|1	C[119.00]TTPHLHSI	6450000000	3640000000	2960000000	3680000000	2590000000	2310000000	8340000000	6900000000	6570000000	4580000000	3130000000	2800000000	4490000000	3080000000	2910000000	10800000000	9750000000	9720000000
1017	sp|Q96CS2|HAUS1|1	EEFRFGIKA	11000000000	6910000000	6860000000	5260000000	4620000000	3900000000	7240000000	9780000000	6930000000	7190000000	5540000000	4980000000	4620000000	3840000000	2790000000	7870000000	6430000000	8380000000
1018	sp|Q9BQ39|DDX50|1	FAIPLIERL	17400000000	17500000000	17200000000	12700000000	12600000000	12400000000	23800000000	21000000000	15900000000	17300000000	17800000000	13600000000	10100000000	8280000000	7330000000	16200000000	15800000000	15300000000
1019	sp|Q69YN4|VIR|1	FEFKDMRVP	15800000000	10400000000	10100000000	11300000000	8760000000	9420000000	21700000000	19900000000	16200000000	10200000000	9770000000	8090000000	11700000000	8720000000	7310000000	19700000000	16800000000	16700000000
1020	sp|Q9NY93|DDX56|1	FGFEEELKSL	13100000000	11300000000	8350000000	8910000000	8350000000	7520000000	11400000000	14000000000	14900000000	15000000000	7240000000	10300000000	11200000000	7080000000	4460000000	14000000000	13100000000	10800000000
1021	sp|Q6IN85|P4R3A|1	FLFEPVVKA	5390000000	5420000000	4590000000	5810000000	5550000000	4480000000	11900000000	15700000000	11400000000	4910000000	4640000000	3780000000	5340000000	4180000000	3590000000	10400000000	12500000000	12900000000
1022	tr|A0A024R075|A0A024R075|1	FMVEKGPTL	6590000000	5770000000	5000000000	4280000000	3930000000	4580000000	8640000000	8740000000	9660000000	6690000000	7040000000	5310000000	6420000000	4950000000	3570000000	11900000000	10600000000	12300000000
1023	sp|Q99442|SEC62|1	FRPLYTHEY	21000000000	15100000000	11500000000	19600000000	14600000000	11500000000	33600000000	18300000000	23500000000	24900000000	19000000000	17600000000	24900000000	20900000000	13000000000	32800000000	25600000000	27100000000
1024	sp|Q96PK6|RBM14|1	FRRS[79.97]PTKSSL	1560000000	853000000	607000000	1140000000	636000000	689000000	2580000000	2460000000	1370000000	2670000000	2300000000	1720000000	2300000000	1920000000	1530000000	5670000000	3220000000	4960000000
1025	sp|Q14498|RBM39|1	FVIDLQTRL	11500000000	12200000000	14300000000	16000000000	3220000000	3790000000	9000000000	8120000000	7120000000	21700000000	17900000000	8530000000	13400000000	1920000000	2930000000	17700000000	9250000000	8020000000
1026	sp|P33778|H2B1B|1	FVNDIFERI	51400000000	40600000000	41100000000	33900000000	31800000000	31700000000	49000000000	55300000000	61600000000	47600000000	58800000000	51400000000	36600000000	40700000000	20300000000	65200000000	60300000000	74200000000
1027	sp|Q86UK7|ZN598|1	GEFRQGLISA	41300000000	26600000000	28100000000	60500000000	28500000000	25500000000	43200000000	50100000000	42800000000	41200000000	35600000000	27300000000	37500000000	39600000000	24700000000	45300000000	40400000000	55300000000
1028	sp|O00329|PK3CD|1	GLTPHLTMV	10500000000	8190000000	6710000000	7980000000	8280000000	6140000000	14200000000	12500000000	12800000000	6950000000	6290000000	5570000000	9230000000	7070000000	5740000000	12900000000	23200000000	18100000000
1029	sp|Q5JSZ5|PRC2B|1	GPIKKPVL	5880000000	3320000000	3290000000	3970000000	2930000000	2880000000	9110000000	6400000000	6100000000	5460000000	3670000000	2980000000	5460000000	3830000000	3580000000	8810000000	7560000000	8220000000
1030	tr|E5KMT5|E5KMT5|1	HLPSHIRIL	17400000000	11800000000	9740000000	13900000000	11500000000	10500000000	19300000000	17700000000	16900000000	12400000000	8610000000	8530000000	16000000000	10900000000	7690000000	12300000000	12600000000	10800000000
1031	tr|D0VY79|D0VY79|1	HPRSPNVLSVAL	5150000000	3820000000	3750000000	5050000000	4730000000	3140000000	7210000000	7930000000	9040000000	5080000000	4700000000	4570000000	5750000000	4660000000	2740000000	9370000000	10000000000	7790000000
1032	tr|A0A024R7N2|A0A024R7N2|1	IAAPFTSKL	25700000000	19500000000	18800000000	17800000000	16600000000	15600000000	51900000000	33100000000	32300000000	30600000000	18300000000	24900000000	28800000000	20300000000	15200000000	52500000000	52400000000	62200000000
1033	sp|A8MWD9|RUXGL|1	IIMLEALERV	20200000000	17200000000	11300000000	7680000000	5620000000	6910000000	21100000000	19700000000	14300000000	16000000000	16000000000	13000000000	8820000000	7750000000	4920000000	17900000000	17300000000	12900000000
1034	sp|Q02543|RL18A|1	IQIMKVEEI	166000000000	144000000000	113000000000	170000000000	131000000000	114000000000	270000000000	289000000000	249000000000	193000000000	193000000000	160000000000	178000000000	188000000000	123000000000	418000000000	267000000000	353000000000
1035	tr|Q6FGH5|Q6FGH5|1	IQMNVAEVDKV	4370000000	3140000000	3390000000	2750000000	2770000000	2420000000	7400000000	7160000000	8870000000	3370000000	3310000000	3160000000	4310000000	3510000000	2380000000	7750000000	9310000000	6670000000
1036	sp|O00148|DX39A|1	KEYERFSKYM	8580000000	5080000000	6480000000	6300000000	4160000000	3560000000	9600000000	7240000000	9840000000	8840000000	5070000000	5570000000	7490000000	5650000000	4920000000	10700000000	8680000000	5740000000
1037	sp|O95202|LETM1|1	KLFEDELTL	6220000000	4660000000	4360000000	4840000000	4620000000	3370000000	15100000000	11000000000	9230000000	6880000000	5530000000	5070000000	4040000000	5220000000	3010000000	11700000000	19500000000	9300000000
1038	tr|A0A024RAW7|A0A024RAW7|1	KLFEKVKEV	3290000000	2030000000	1950000000	2820000000	1830000000	1760000000	9460000000	8120000000	6180000000	2090000000	1590000000	1670000000	2460000000	2590000000	2010000000	5760000000	5180000000	4600000000
1039	sp|Q9Y4C2|F115A|1	KLGSVPVTV	3840000000	2470000000	3340000000	4200000000	2820000000	2970000000	5650000000	5240000000	3350000000	3870000000	3670000000	2530000000	3820000000	3630000000	1740000000	6820000000	5750000000	3820000000
1040	sp|Q9Y605|MOFA1|1	KLWEMDNM[15.99]LI	3300000000	3820000000	3090000000	5530000000	4140000000	4230000000	6880000000	7580000000	6170000000	4570000000	3400000000	3460000000	4220000000	3520000000	2920000000	5780000000	5960000000	4720000000
1041	sp|Q9Y605|MOFA1|1	KLWEMDNMLI	20000000000	14300000000	13000000000	12000000000	11000000000	10600000000	26100000000	22900000000	17900000000	13700000000	12500000000	10800000000	11900000000	10400000000	6800000000	17000000000	18200000000	13200000000
1042	sp|P16949|STMN1|1	KMAEEKLTHKM	2060000000	1290000000	1010000000	1350000000	867000000	1250000000	2680000000	2000000000	1640000000	2440000000	1710000000	872000000	2310000000	899000000	1430000000	3000000000	2020000000	2830000000
1043	sp|Q15011|HERP1|1	KMPEINAKV	87800000000	52900000000	49600000000	76800000000	67700000000	57100000000	172000000000	135000000000	146000000000	64100000000	51400000000	43200000000	79600000000	55300000000	52700000000	149000000000	129000000000	125000000000
1044	sp|Q9Y3T9|NOC2L|1	KPINFSVIL	14400000000	14100000000	13400000000	19900000000	15900000000	13700000000	17400000000	12700000000	16000000000	16700000000	20400000000	14700000000	20800000000	14100000000	7110000000	18100000000	19000000000	17700000000
1045	sp|Q52LJ0|FA98B|1	KVKDILSKV	4260000000	3750000000	2810000000	4080000000	3260000000	3060000000	7540000000	9300000000	5900000000	3740000000	2870000000	2650000000	4340000000	3040000000	3190000000	9500000000	6680000000	7690000000
1046	tr|A0A024R9B0|A0A024R9B0|1	LEFQYRILTA	8440000000	7500000000	5080000000	7890000000	5580000000	5990000000	8370000000	7960000000	11700000000	8160000000	6820000000	8320000000	5190000000	5410000000	5120000000	11000000000	11200000000	10900000000
1047	sp|Q96HS1|PGAM5|1	LEKDRTLTP	8340000000	4560000000	4230000000	5470000000	4500000000	4500000000	19500000000	16100000000	14900000000	7490000000	4480000000	4050000000	6720000000	6000000000	6880000000	17800000000	15700000000	16200000000
1048	tr|A0A024RDH0|A0A024RDH0|1	LLDRFLATV	81600000000	60400000000	65800000000	52700000000	57800000000	54400000000	116000000000	101000000000	81800000000	56500000000	67200000000	55900000000	66900000000	38400000000	33200000000	104000000000	85400000000	89000000000
1049	tr|A0A024R0F0|A0A024R0F0|1	LPRKGAQL	3930000000	1890000000	1790000000	3220000000	1790000000	2360000000	5170000000	4000000000	3490000000	3820000000	2290000000	2250000000	4010000000	2960000000	3100000000	5530000000	4290000000	4570000000
1050	sp|Q969U7|PSMG2|1	LPSRKLVAL	7200000000	5970000000	4480000000	6670000000	4310000000	4670000000	9710000000	7940000000	7630000000	8260000000	5120000000	3650000000	7540000000	6090000000	4550000000	10800000000	10100000000	9560000000
1051	sp|Q9HB19|PKHA2|1	LTRPGSSSL	13500000000	7750000000	8740000000	10700000000	9000000000	8290000000	24000000000	17700000000	20000000000	15300000000	10700000000	7880000000	15400000000	10500000000	10200000000	28500000000	25000000000	26500000000
1052	sp|Q9NQ55|SSF1|1	LVRDVVSSL	18100000000	13300000000	11800000000	14700000000	14000000000	14900000000	26700000000	23900000000	32700000000	15500000000	19100000000	11300000000	19500000000	13400000000	12100000000	46500000000	28400000000	36700000000
1053	sp|P52272|HNRPM|1	MERMVPAG	6700000000	3410000000	3830000000	5600000000	4290000000	4160000000	12900000000	10100000000	8830000000	10300000000	6670000000	5440000000	5630000000	4590000000	3580000000	14200000000	9510000000	10100000000
1054	sp|Q9NWH9|SLTM|1	MPRGSGSGF	6190000000	3590000000	3080000000	3840000000	3910000000	2770000000	9910000000	7870000000	8030000000	6110000000	3120000000	3890000000	4800000000	3400000000	2720000000	9360000000	8570000000	7250000000
1055	sp|Q14152|EIF3A|1	MPSEQIRNQL	8060000000	5430000000	5000000000	5400000000	4680000000	4240000000	6760000000	5570000000	5800000000	8200000000	5490000000	5480000000	7100000000	4780000000	3570000000	7920000000	9540000000	8070000000
1056	sp|O60244|MED14|1	MQISFIHQL	5120000000	4200000000	4050000000	4040000000	4140000000	3510000000	10900000000	11700000000	7620000000	6170000000	4470000000	3190000000	4920000000	3930000000	3160000000	8220000000	7200000000	7270000000
1057	sp|P30044|PRDX5|1	MVVQDGIVKA	28100000000	17400000000	15600000000	23500000000	14700000000	18000000000	44400000000	30800000000	34100000000	24500000000	21500000000	19700000000	32800000000	18400000000	12800000000	49100000000	45900000000	35700000000
1058	sp|Q9NQ89|CL004|1	NMLPQIFRV	6710000000	6640000000	5970000000	5580000000	4670000000	3700000000	12300000000	10800000000	10200000000	6000000000	6450000000	5960000000	6900000000	6100000000	3320000000	7730000000	10500000000	10100000000
1059	sp|P15814|IGLL1|1	NNKYAASSYLSLTPE	7380000000	4860000000	5640000000	6540000000	5840000000	6250000000	8700000000	9690000000	6780000000	6730000000	7400000000	4410000000	8380000000	6390000000	3920000000	11500000000	10100000000	13900000000
1060	sp|Q8WXX7|AUTS2|1	NPHEPWNRL	4320000000	3290000000	2820000000	5090000000	3100000000	3450000000	6150000000	4770000000	4140000000	3360000000	2200000000	2230000000	5900000000	3120000000	2460000000	4160000000	4240000000	4350000000
1061	sp|Q5CZA5|ZN805|1	NRADLIRHF	3590000000	2830000000	2430000000	3810000000	3180000000	3130000000	4860000000	5990000000	6300000000	5370000000	3530000000	2930000000	4160000000	4110000000	4100000000	11700000000	7750000000	8250000000
1062	sp|Q9Y520|PRC2C|1	QLIDTHLLQA	6530000000	5060000000	4850000000	6960000000	4190000000	3860000000	10600000000	7930000000	9590000000	7120000000	6070000000	5900000000	8690000000	6070000000	3030000000	9650000000	11300000000	9740000000
1063	sp|Q9Y5U9|IR3IP|1	QLMNLIRSV	5470000000	16300000000	2980000000	3980000000	18000000000	2560000000	6080000000	5970000000	4160000000	4500000000	3800000000	2790000000	3700000000	2900000000	9200000000	6120000000	22700000000	5330000000
1064	tr|A0A024R1L3|A0A024R1L3|1	QLTNVILHL	19800000000	10300000000	12100000000	8900000000	6620000000	7430000000	13600000000	16000000000	16200000000	13700000000	9500000000	10600000000	9740000000	7680000000	6330000000	11800000000	12700000000	15700000000
1065	sp|P11586|C1TC|1	REHGAFDAV	14400000000	8120000000	7450000000	9790000000	11100000000	6740000000	27800000000	24200000000	24400000000	17700000000	11900000000	11100000000	17000000000	9950000000	9630000000	45200000000	36400000000	32400000000
1066	sp|Q9NXH8|TOR4A|1	REHPLWQAA	15400000000	9380000000	13300000000	12700000000	12400000000	9250000000	22900000000	16200000000	17800000000	14200000000	10600000000	9580000000	14300000000	12900000000	10200000000	21900000000	21800000000	22600000000
1067	tr|A0A024R2P0|A0A024R2P0|1	REHPWEVMP	83700000000	61300000000	53900000000	56200000000	44600000000	35300000000	87100000000	86100000000	76100000000	85600000000	72600000000	55300000000	62200000000	69900000000	41500000000	111000000000	107000000000	95200000000
1068	sp|Q9NR09|BIRC6|1	REYDGNIRQA	41100000000	22700000000	17200000000	27900000000	17500000000	17100000000	54500000000	37100000000	35400000000	30200000000	22800000000	19400000000	31600000000	23300000000	20800000000	45500000000	35300000000	47500000000
1069	sp|Q8TCC3|RM30|1	RIPEKVFQA	6400000000	3870000000	4890000000	4650000000	5440000000	5380000000	14700000000	9310000000	9300000000	4670000000	3850000000	3750000000	6230000000	4730000000	5000000000	11100000000	9600000000	10400000000
1070	sp|Q86W56|PARG|1	RKPEKLKTL	386000000	95100000	111000000	129000000	72200000	74300000	191000000	145000000	120000000	227000000	166000000	164000000	94200000	155000000	143000000	214000000	159000000	138000000
1071	tr|A0A024R1A3|A0A024R1A3|1	RPAQLHIGF	24000000000	16600000000	16100000000	14900000000	11100000000	11400000000	31400000000	21100000000	23400000000	19200000000	16000000000	11100000000	15700000000	15100000000	12400000000	28300000000	27700000000	26100000000
1072	sp|Q9Y520|PRC2C|1	RPAQVSQPF	18100000000	9210000000	11400000000	15700000000	11400000000	12100000000	25300000000	20800000000	17900000000	15000000000	12100000000	11700000000	16100000000	14600000000	12000000000	34200000000	26800000000	29100000000
1073	sp|Q96GQ7|DDX27|1	RPLLKAITA	11000000000	6450000000	6050000000	10100000000	9320000000	7170000000	23100000000	17900000000	26500000000	10900000000	9680000000	7380000000	13100000000	9290000000	10100000000	26700000000	28400000000	21300000000
1074	tr|A8K2M0|A8K2M0|1	RPQTGLSFL	52100000000	38600000000	37400000000	51400000000	34300000000	39700000000	97800000000	70400000000	69400000000	54900000000	44100000000	46200000000	56000000000	46600000000	33100000000	118000000000	89700000000	95900000000
1075	sp|Q9H013|ADA19|1	RPRPPQKAL	3620000000	1420000000	1170000000	1690000000	1120000000	1030000000	2980000000	2310000000	1980000000	2920000000	1410000000	1530000000	2130000000	1210000000	1910000000	2830000000	2890000000	2630000000
1076	sp|P35658|NU214|1	RPVAPSGTAL	10300000000	5800000000	6350000000	9850000000	6460000000	6640000000	19700000000	15600000000	16400000000	11500000000	9090000000	8440000000	11400000000	10100000000	7700000000	24700000000	20200000000	20200000000
1077	sp|Q9UI10|EI2BD|1	RPWLEGRHTL	5860000000	4900000000	3740000000	6230000000	3590000000	4040000000	8370000000	5830000000	7040000000	9350000000	3970000000	2500000000	7350000000	4220000000	4360000000	10400000000	9160000000	8090000000
1078	sp|Q9NYV4|CDK12|1	RPYTNKVITL	7230000000	5010000000	4610000000	6080000000	3870000000	5330000000	10600000000	7520000000	7750000000	6030000000	5640000000	6240000000	8510000000	4310000000	3470000000	9210000000	9370000000	8810000000
1079	sp|P49721|PSB2|1	RTPYHVNLL	13000000000	10100000000	9240000000	13000000000	10900000000	9540000000	21500000000	19400000000	18400000000	14900000000	11800000000	12400000000	14000000000	11700000000	9500000000	28200000000	22400000000	24400000000
1080	sp|O60812|HNRC1|1	RVFIGNLNTL	24700000000	15600000000	12600000000	16200000000	16400000000	15800000000	39200000000	29900000000	31700000000	18700000000	15000000000	14200000000	26400000000	16300000000	10700000000	35600000000	34500000000	36100000000
1081	tr|A0A024R9A9|A0A024R9A9|1	SEFKYNKPA	1630000000	881000000	772000000	1780000000	1090000000	971000000	4830000000	4100000000	2940000000	1960000000	1390000000	1020000000	1660000000	1560000000	1510000000	4440000000	4030000000	3340000000
1082	tr|D5MQE1|D5MQE1|1	SPETRENAL	7140000000	2870000000	3760000000	3240000000	3100000000	2090000000	8700000000	8240000000	7420000000	6010000000	3430000000	3210000000	4700000000	3800000000	3420000000	10200000000	8730000000	7810000000
1083	sp|O60711|LPXN|1	SPFFERSGL	14400000000	9360000000	8450000000	9910000000	10200000000	9630000000	15200000000	12400000000	13400000000	12100000000	9350000000	8260000000	9880000000	8120000000	7890000000	16300000000	13900000000	17500000000
1084	tr|A0A024R1Q0|A0A024R1Q0|1	SPGQRAVLL	56200000000	37700000000	34700000000	42700000000	32100000000	29600000000	49500000000	44300000000	32500000000	55600000000	39200000000	35100000000	49500000000	33500000000	34500000000	76700000000	53700000000	53200000000
1085	sp|Q9H211|CDT1|1	SPGSPRPAL	5200000000	3570000000	3490000000	5300000000	3910000000	3450000000	10600000000	8840000000	10300000000	5550000000	4010000000	3370000000	6190000000	4640000000	2860000000	12700000000	10300000000	9670000000
1086	XP|5149	SPNRSMSSSL	2890000000	1970000000	1750000000	2650000000	2720000000	1620000000	5940000000	5300000000	6000000000	3380000000	2440000000	2360000000	3520000000	2020000000	2080000000	7950000000	6470000000	6440000000
1087	sp|Q9NQT4|EXOS5|1	SPRGPGC[119.00]SL	22400000000	11400000000	13000000000	23600000000	15000000000	15600000000	46600000000	33300000000	34400000000	19200000000	11800000000	14600000000	19500000000	12900000000	14000000000	35000000000	30900000000	29600000000
1088	sp|O75448|MED24|1	SPTDRSMSSSL	7260000000	4470000000	4440000000	6740000000	4660000000	4130000000	12900000000	9360000000	10100000000	10500000000	7810000000	6780000000	11500000000	7610000000	7430000000	21400000000	15900000000	15400000000
1089	sp|Q9BTT4|MED10|1	SQAGLNQKL	21700000000	9370000000	10300000000	18300000000	14200000000	12200000000	44000000000	32900000000	31000000000	18100000000	10500000000	10300000000	16400000000	13600000000	12400000000	46700000000	29100000000	31800000000
1090	sp|P52434|RPAB3|1	TEAATRLSA	4070000000	2280000000	1560000000	2660000000	2120000000	3320000000	3820000000	3010000000	2950000000	3770000000	3180000000	2340000000	3660000000	1880000000	1620000000	5440000000	3710000000	3790000000
1091	sp|Q9BTW9|TBCD|1	TIRHSTQSL	3050000000	1520000000	895000000	1490000000	784000000	1050000000	1370000000	1280000000	1050000000	2400000000	1650000000	888000000	1830000000	1370000000	944000000	2040000000	1240000000	2540000000
1092	sp|Q9Y4A5|TRRAP|1	TLADLVHHV	13200000000	12300000000	11400000000	11900000000	13000000000	8360000000	39900000000	31900000000	39100000000	15500000000	9540000000	11000000000	11700000000	11300000000	7360000000	28000000000	29900000000	33600000000
1093	sp|Q9BYN0|SRXN1|1	TLSDLRVYL	12200000000	7790000000	11300000000	16800000000	8710000000	7240000000	18200000000	21000000000	31700000000	12000000000	6620000000	14700000000	8930000000	9340000000	8290000000	20200000000	18300000000	15900000000
1094	sp|Q9Y5A9|YTHD2|1	TPSEPHPVL	9070000000	4900000000	4830000000	9430000000	8740000000	6850000000	18800000000	13700000000	12300000000	7780000000	8320000000	6430000000	10300000000	7480000000	7740000000	18600000000	17700000000	17500000000
1095	sp|Q06055|AT5G2|1	TPSLVKSTSQL	148000000000	87500000000	88700000000	142000000000	90100000000	91700000000	170000000000	174000000000	129000000000	127000000000	82000000000	92200000000	126000000000	105000000000	68500000000	188000000000	165000000000	202000000000
1096	sp|Q96S82|UBL7|1	TPSSRPASL	11200000000	5650000000	5770000000	8420000000	7230000000	7680000000	19900000000	17500000000	14000000000	9270000000	6520000000	5440000000	9410000000	8310000000	8330000000	19700000000	16300000000	18400000000
1097	tr|A0A024R6B5|A0A024R6B5|1	TRIPKIQKL	159000000000	103000000000	82100000000	139000000000	135000000000	128000000000	335000000000	252000000000	233000000000	148000000000	103000000000	96800000000	176000000000	142000000000	153000000000	393000000000	285000000000	325000000000
1098	tr|V9HWB4|V9HWB4|1	TRIPKIQQL	12800000000	11600000000	8940000000	13200000000	9480000000	12300000000	17700000000	16600000000	18600000000	13600000000	11700000000	9040000000	13600000000	11700000000	9400000000	23200000000	18300000000	18100000000
1099	sp|Q96QU8|XPO6|1	TRNDYVMMY	5920000000	4480000000	3880000000	5310000000	4790000000	4300000000	7690000000	8670000000	8290000000	5820000000	4890000000	5100000000	7430000000	5860000000	3260000000	15600000000	10000000000	9980000000
1100	sp|Q4KMQ2|ANO6|1	VLDDKLVFV	14400000000	10600000000	8750000000	12800000000	10100000000	7380000000	28400000000	23100000000	16600000000	13100000000	10400000000	8810000000	11100000000	9830000000	5900000000	20900000000	23800000000	21200000000
1101	tr|F1LJ00|F1LJ00|1	VLFNKLTYL	8880000000	9230000000	8270000000	9080000000	6460000000	6110000000	12900000000	10300000000	11700000000	8640000000	5740000000	7040000000	6640000000	6520000000	3110000000	9080000000	7940000000	10200000000
1102	sp|Q6PCD5|RFWD3|1	VLMEMSYRL	4820000000	3330000000	2850000000	3380000000	2660000000	2540000000	8470000000	6150000000	6980000000	3840000000	3320000000	3980000000	4550000000	2780000000	1650000000	7040000000	4680000000	7090000000
1103	sp|P61978|HNRPK|1	VPDSSGPERIL	55100000000	42000000000	36300000000	45800000000	39700000000	43300000000	52100000000	45000000000	51300000000	43900000000	37400000000	33500000000	49900000000	39600000000	27500000000	60500000000	52100000000	55400000000
1104	tr|A0A024R8C7|A0A024R8C7|1	VRPGILVLI	34300000000	28200000000	28500000000	33000000000	21700000000	20900000000	35600000000	32000000000	31000000000	38900000000	46500000000	33500000000	35700000000	24600000000	17200000000	41800000000	35300000000	34600000000
1105	sp|P61599|NAA20|1	VYRTVIEYY	10000000000	7750000000	5980000000	9270000000	9200000000	6750000000	13900000000	14300000000	14500000000	16100000000	14800000000	14100000000	26200000000	16200000000	11400000000	32300000000	44900000000	36300000000
1106	sp|Q01844|EWS|1	YEDPPTAKA	19200000000	11600000000	8740000000	10000000000	8940000000	6870000000	22400000000	19600000000	16500000000	12600000000	9620000000	8300000000	9020000000	5990000000	6330000000	19600000000	13300000000	15100000000
1107	tr|A0A024R564|A0A024R564|1	YEVKPFLTA	46300000000	38200000000	31400000000	41200000000	40000000000	32700000000	89000000000	83000000000	72800000000	28500000000	27300000000	23800000000	34200000000	27500000000	24000000000	63600000000	77400000000	75500000000
1108	sp|Q9Y512|SAM50|1	YGAGIVLRL	10900000000	8320000000	6310000000	6140000000	3770000000	3310000000	8710000000	7520000000	6870000000	9530000000	9380000000	6730000000	3740000000	4900000000	2310000000	9820000000	9500000000	6950000000
1109	sp|Q8TET4|GANC|1	YLDFTNPKV	12900000000	7440000000	7740000000	8410000000	8720000000	8170000000	23900000000	19100000000	20200000000	9150000000	7260000000	6400000000	7480000000	6020000000	4550000000	17500000000	16200000000	18500000000
1110	NP|10255	YPRKPISKL	19000000000	11400000000	8960000000	17500000000	10700000000	10600000000	48200000000	31800000000	33500000000	18100000000	11600000000	10900000000	17600000000	11400000000	14300000000	41900000000	31200000000	33800000000
1111	tr|A0A024R071|A0A024R071|1	YQALALWKL	4760000000	4760000000	4560000000	5350000000	4850000000	4160000000	6250000000	7330000000	5400000000	4980000000	4530000000	3270000000	4690000000	3680000000	2730000000	8480000000	6800000000	7870000000
1112	tr|V9HW37|V9HW37|1	AEKLGFAGL	12000000000	7300000000	6150000000	5900000000	5260000000	5040000000	9520000000	8490000000	7070000000	7140000000	6420000000	5940000000	5510000000	5560000000	3870000000	8400000000	9390000000	6500000000
1113	sp|Q96RG2|PASK|1	AEPSRSFSSA	11200000000	6710000000	6030000000	9250000000	7700000000	6930000000	28800000000	23700000000	20700000000	10200000000	6460000000	5610000000	9090000000	5990000000	6130000000	23700000000	17600000000	17900000000
1114	tr|A0A024R564|A0A024R564|1	ALVDIVRSL	4850000000	3450000000	3050000000	3090000000	2380000000	2300000000	3190000000	4490000000	2530000000	2730000000	3670000000	2760000000	3600000000	1870000000	631000000	2170000000	2510000000	2530000000
1115	sp|Q96CD2|COAC|1	AMWEHPITA	11600000000	7790000000	7160000000	9370000000	6880000000	6480000000	16400000000	21100000000	18600000000	9260000000	6970000000	7410000000	8440000000	6190000000	4770000000	22000000000	17700000000	17000000000
1116	sp|Q969V3|NCLN|1	FLSTLEHHL	8610000000	6970000000	5620000000	6640000000	5820000000	7820000000	17000000000	19200000000	19500000000	6300000000	7060000000	5160000000	8240000000	6390000000	5250000000	15800000000	13800000000	12600000000
1117	sp|Q86YC3|NRROS|1	FPRFGGSL	9360000000	5580000000	5310000000	8170000000	7600000000	6900000000	16300000000	14300000000	14300000000	7810000000	5670000000	6590000000	6350000000	6560000000	4890000000	17400000000	15200000000	15700000000
1118	sp|P62826|RAN|1	GEFEKKYVA	29100000000	16100000000	19400000000	17000000000	17300000000	16300000000	42300000000	35600000000	36200000000	27000000000	15000000000	13500000000	22300000000	15700000000	18300000000	41600000000	35800000000	30300000000
1119	sp|P62826|RAN|1	GEFEKKYVAT	8230000000	3830000000	4170000000	4940000000	3780000000	4140000000	15200000000	11400000000	9220000000	7370000000	6010000000	5120000000	8180000000	5570000000	4930000000	17600000000	11600000000	12900000000
1120	sp|O94906|PRP6|1	GELDMRKIGQA	22900000000	16700000000	18000000000	20000000000	14600000000	14200000000	25000000000	32100000000	27900000000	24100000000	19700000000	18800000000	22300000000	23600000000	34200000000	32100000000	35700000000	31900000000
1121	tr|A0A024RD16|A0A024RD16|1	GIMKKAYEL	42800000000	32500000000	28700000000	29000000000	24900000000	29900000000	65800000000	52900000000	52600000000	49000000000	49600000000	24500000000	34300000000	35600000000	27400000000	75600000000	51300000000	63500000000
1122	sp|P52292|IMA1|1	GVVPQLVKL	134000000000	101000000000	113000000000	85200000000	94800000000	90400000000	176000000000	178000000000	168000000000	162000000000	122000000000	89300000000	104000000000	88300000000	58200000000	174000000000	184000000000	168000000000
1123	sp|Q9H269|VPS16|1	HEFLHEVPAA	23300000000	17300000000	18700000000	27600000000	22900000000	19500000000	36600000000	40100000000	32300000000	22100000000	19200000000	15400000000	26600000000	27000000000	20600000000	43200000000	34800000000	40400000000
1124	sp|Q96RU3|FNBP1|1	HIPNIFQKI	49400000000	36100000000	35700000000	44200000000	42500000000	27600000000	90500000000	98600000000	75300000000	43600000000	40700000000	34900000000	46600000000	48900000000	25800000000	96300000000	92600000000	67000000000
1125	sp|Q96GS6|AB17A|1	IEVFPTKSA	8850000000	6470000000	6390000000	7090000000	5810000000	5680000000	10200000000	10100000000	12000000000	8120000000	7360000000	5800000000	7780000000	6480000000	3830000000	12900000000	10900000000	7100000000
1126	sp|P01871|IGHM|1	ISRPKGVAL	3580000000	2320000000	2570000000	2470000000	1830000000	1500000000	4190000000	4020000000	4470000000	5290000000	3830000000	2850000000	4500000000	3760000000	3140000000	7430000000	5870000000	5860000000
1127	sp|O00767|ACOD|1	ITAPPSRVL	34700000000	21500000000	20200000000	28900000000	28100000000	19100000000	49200000000	32100000000	29700000000	33800000000	25300000000	17800000000	34300000000	30200000000	21800000000	48800000000	44900000000	37900000000
1128	sp|Q9Y490|TLN1|1	IVAKHTSAL	3880000000	1110000000	1100000000	2170000000	985000000	1130000000	3270000000	2500000000	1770000000	1820000000	1420000000	1970000000	2100000000	1200000000	1640000000	3560000000	2700000000	2860000000
1129	sp|Q9Y4B6|VPRBP|1	KEADLPMTA	15800000000	11000000000	8500000000	12300000000	12600000000	9810000000	19700000000	13500000000	18000000000	14100000000	12700000000	12000000000	13300000000	12800000000	10100000000	25000000000	26500000000	24700000000
1130	sp|P14921|ETS1|1	KEQQRLGIP	27000000000	14100000000	14200000000	17800000000	14400000000	13000000000	35100000000	28500000000	31000000000	25700000000	22400000000	17500000000	30700000000	17800000000	21000000000	58400000000	56900000000	48900000000
1131	sp|Q5UIP0|RIF1|1	KLISELQKL	7950000000	5330000000	5650000000	9000000000	5710000000	6200000000	17600000000	14800000000	17500000000	7370000000	6940000000	5940000000	7750000000	5350000000	3420000000	19800000000	18600000000	14100000000
1132	sp|P40937|RFC5|1	KMADIEYRL	11600000000	8740000000	9970000000	9390000000	10100000000	9320000000	24700000000	25900000000	22200000000	10700000000	7910000000	8500000000	10100000000	9280000000	7140000000	26200000000	23100000000	17700000000
1133	tr|A0A024RDJ4|A0A024RDJ4|1	KPASVFVQL	8200000000	7590000000	5960000000	8030000000	8300000000	9810000000	18400000000	16400000000	13300000000	9280000000	6100000000	5610000000	9090000000	6270000000	4710000000	17900000000	20300000000	17400000000
1134	sp|P52732|KIF11|1	KQIDVYRSV	9180000000	6680000000	4560000000	7070000000	7280000000	5550000000	17100000000	14800000000	18200000000	7470000000	7360000000	5370000000	9630000000	7430000000	5900000000	17000000000	15300000000	14900000000
1135	sp|Q8IUR0|TPPC5|1	KVLGALLFV	6160000000	4890000000	5000000000	3420000000	4770000000	3390000000	4730000000	5100000000	3970000000	4460000000	4060000000	3240000000	3810000000	2840000000	2150000000	6260000000	4080000000	4740000000
1136	tr|B9A6J6|B9A6J6|1	KVPEIISSI	28500000000	17200000000	17700000000	23400000000	20300000000	19900000000	46900000000	40500000000	34800000000	20500000000	18900000000	16800000000	21200000000	18800000000	11600000000	33000000000	29100000000	35800000000
1137	sp|Q5UE93|PI3R6|1	LEHYFHAVVA	8090000000	6910000000	6880000000	9420000000	6840000000	7260000000	14800000000	10900000000	11700000000	11500000000	7670000000	6100000000	9870000000	8840000000	7040000000	19000000000	14900000000	13500000000
1138	tr|A0A024R169|A0A024R169|1	QLIDIIHTA	23600000000	18400000000	18200000000	25100000000	16900000000	20800000000	68100000000	44400000000	44400000000	25200000000	19000000000	19600000000	27000000000	20700000000	14900000000	45500000000	40800000000	52900000000
1139	sp|P42336|PK3CA|1	REFERFQEM	28100000000	18300000000	20100000000	24700000000	17400000000	20800000000	33100000000	29300000000	28400000000	31400000000	20100000000	16400000000	31600000000	25400000000	14400000000	37800000000	33600000000	29700000000
1140	sp|P07814|SYEP|1	REFLWQEGHSA	12500000000	7400000000	8870000000	10500000000	7660000000	7450000000	16100000000	13000000000	10200000000	10700000000	10400000000	7120000000	11300000000	9060000000	4740000000	12100000000	12800000000	15100000000
1141	sp|Q9UPN6|SCAF8|1	RESISRPPP	4590000000	2330000000	1650000000	3310000000	1750000000	1780000000	3480000000	2600000000	2400000000	3840000000	2430000000	2080000000	3500000000	1810000000	2140000000	3770000000	2610000000	4030000000
1142	sp|O95613|PCNT|1	RESPPTRDV	28300000000	13100000000	11300000000	16500000000	10100000000	9100000000	17100000000	14100000000	12600000000	16400000000	11200000000	11700000000	13600000000	9110000000	10800000000	9240000000	10600000000	11000000000
1143	sp|P23921|RIR1|1	RPAANPIQF	43200000000	26300000000	25300000000	35000000000	29500000000	22700000000	44100000000	35100000000	42300000000	46300000000	29900000000	29400000000	34800000000	29500000000	21200000000	59000000000	47200000000	49900000000
1144	sp|Q9UNM6|PSD13|1	RPANHRQLTF	26400000000	18400000000	13800000000	20900000000	18100000000	17000000000	65400000000	48900000000	54400000000	38300000000	22800000000	19900000000	41300000000	39300000000	27600000000	93600000000	71000000000	72400000000
1145	sp|Q9H7B2|RPF2|1	RPFEDQTSL	9560000000	6500000000	4390000000	6010000000	7290000000	4490000000	6760000000	6160000000	9690000000	8790000000	6920000000	6190000000	9500000000	7530000000	4780000000	11400000000	9390000000	11700000000
1146	tr|A0A024R9D2|A0A024R9D2|1	RPKQEKAFSL	3020000000	1370000000	1700000000	1620000000	1220000000	1320000000	3770000000	3430000000	2700000000	3310000000	2520000000	1800000000	3150000000	1930000000	1770000000	7890000000	5130000000	4610000000
1147	sp|Q96AP0|ACD|1	RPQKPSLEF	6510000000	3860000000	4770000000	5200000000	4730000000	4210000000	9140000000	6630000000	10800000000	6880000000	5600000000	4420000000	5420000000	5070000000	3180000000	10200000000	9400000000	7920000000
1148	sp|Q5VTE0|EF1A3|1	RPTDKPLRL	102000000000	49700000000	43100000000	78400000000	56300000000	41300000000	182000000000	149000000000	147000000000	83600000000	64300000000	62300000000	92500000000	62700000000	92000000000	201000000000	168000000000	152000000000
1149	sp|P46939|UTRO|1	RPYSQVNVL	3910000000	3110000000	2880000000	3850000000	2910000000	2720000000	4600000000	5010000000	4920000000	4200000000	2820000000	2620000000	3760000000	3020000000	2450000000	7070000000	5340000000	5430000000
1150	tr|A0A024R0F0|A0A024R0F0|1	SPAGPGRAASL	11600000000	5980000000	6310000000	8720000000	7340000000	7460000000	22000000000	17100000000	14700000000	11200000000	7810000000	7130000000	13600000000	9750000000	8660000000	30800000000	19500000000	23300000000
1151	sp|Q5SW79|CE170|1	SPALKTTRL	10500000000	5050000000	6870000000	7840000000	6650000000	6510000000	17700000000	14400000000	16600000000	8930000000	5550000000	5460000000	9540000000	6620000000	6260000000	19000000000	15700000000	14700000000
1152	sp|Q96JM3|CHAP1|1	SPEQSRNVL	6100000000	4080000000	3000000000	4570000000	3360000000	2850000000	11800000000	10800000000	9550000000	4950000000	3290000000	3000000000	4510000000	3070000000	3250000000	11800000000	9450000000	9600000000
1153	tr|A0A024R6Q2|A0A024R6Q2|1	SPFRSGTPM	21800000000	14100000000	10800000000	13800000000	15300000000	15100000000	31300000000	27300000000	22900000000	24100000000	20200000000	16600000000	23900000000	21500000000	15600000000	46700000000	33600000000	41500000000
1154	tr|A0A024RBJ2|A0A024RBJ2|1	SPSSKYVKL	29500000000	18300000000	16700000000	17800000000	15800000000	12900000000	36900000000	25400000000	29300000000	21700000000	16000000000	18800000000	18000000000	15300000000	20200000000	40100000000	35300000000	33700000000
1155	sp|Q5VTE0|EF1A3|1	SQADC[119.00]AVLI	16700000000	9980000000	9260000000	12500000000	10800000000	8400000000	20600000000	17600000000	20500000000	13900000000	9360000000	8350000000	11600000000	9830000000	7780000000	26000000000	15600000000	16800000000
1156	sp|Q9H1A4|APC1|1	SVSSLAERL	3980000000	3400000000	3260000000	3350000000	2790000000	2950000000	8030000000	5760000000	6160000000	3810000000	2860000000	1900000000	4110000000	2790000000	2190000000	5820000000	3060000000	4790000000
1157	sp|Q56NI9|ESCO2|1	TEINRLPSA	20700000000	14400000000	13200000000	21800000000	21900000000	16900000000	35700000000	24900000000	30100000000	23100000000	17700000000	17400000000	25600000000	22200000000	18600000000	47400000000	45500000000	44400000000
1158	sp|P12980|LYL1|1	TELGTLRPP	26100000000	16300000000	14900000000	20500000000	16100000000	13500000000	31200000000	23200000000	24100000000	20300000000	15000000000	13700000000	16200000000	13200000000	11000000000	25200000000	25700000000	24300000000
1159	sp|Q5VW36|FOCAD|1	TEYENFKVQV	5210000000	3910000000	3490000000	5020000000	4350000000	3850000000	8860000000	8960000000	8160000000	4120000000	4110000000	3220000000	4870000000	3420000000	2610000000	11900000000	13500000000	10400000000
1160	sp|Q96GQ7|DDX27|1	TLDEKIEKV	9750000000	6770000000	6350000000	8470000000	7560000000	5910000000	25200000000	22500000000	27400000000	8680000000	6640000000	4740000000	7990000000	7240000000	6730000000	21300000000	15800000000	19600000000
1161	sp|Q71UM5|RS27L|1	TVFSHAQTV	13800000000	10300000000	7540000000	9740000000	11300000000	8610000000	40200000000	20800000000	24500000000	11200000000	8060000000	8040000000	10800000000	7500000000	8360000000	26700000000	19200000000	20100000000
1162	sp|Q9NR96|TLR9|1	VPALPKSLISL	20500000000	14300000000	12800000000	21100000000	14700000000	17200000000	19900000000	22800000000	14800000000	21200000000	14800000000	15900000000	17800000000	15800000000	8920000000	30100000000	21100000000	27300000000
1163	tr|A0A024R2P0|A0A024R2P0|1	WEKLLLAA	5040000000	3840000000	3670000000	2980000000	2380000000	2380000000	5350000000	6130000000	6010000000	4190000000	3950000000	3120000000	3740000000	3310000000	2490000000	5000000000	6050000000	5640000000
1164	sp|P05161|ISG15|1	YEVRLTQTVA	3350000000	2020000000	2080000000	2690000000	2070000000	1990000000	3850000000	3960000000	3520000000	4470000000	3720000000	2610000000	3490000000	2700000000	2290000000	9450000000	9150000000	5820000000
1165	sp|P25205|MCM3|1	YIAEEYSRL	13600000000	7490000000	9940000000	12800000000	11200000000	8860000000	23900000000	20700000000	20800000000	9240000000	9490000000	8230000000	11100000000	9450000000	6950000000	18800000000	14700000000	18300000000
1166	tr|Q53Y97|Q53Y97|1	YMIAHITGL	18900000000	18200000000	16900000000	18500000000	17200000000	14000000000	42600000000	38400000000	35700000000	16700000000	11700000000	13300000000	18300000000	12600000000	9300000000	38900000000	28400000000	28900000000
1167	tr|C5H3H2|C5H3H2|1	YPKGAGEML	16700000000	9490000000	7520000000	11000000000	12200000000	7130000000	13400000000	12000000000	16100000000	12100000000	9270000000	8080000000	14200000000	11500000000	6900000000	15100000000	16700000000	17200000000
1168	sp|Q9UKF6|CPSF3|1	YVNAMNDKI	6780000000	4040000000	4530000000	4360000000	3460000000	3190000000	6720000000	10300000000	5920000000	6330000000	4150000000	3880000000	6410000000	5410000000	983000000	9780000000	7150000000	12500000000
1169	sp|P16403|H12|1	AASKERSGVSL	269000000000	167000000000	135000000000	252000000000	148000000000	133000000000	447000000000	295000000000	351000000000	283000000000	155000000000	193000000000	226000000000	137000000000	255000000000	486000000000	392000000000	334000000000
1170	sp|P62263|RS14|1	AEGENVFGVC[119.00]	4740000000	3430000000	4080000000	2140000000	2470000000	2070000000	10200000000	8700000000	7820000000	7190000000	6170000000	5000000000	5740000000	4830000000	4190000000	15800000000	12700000000	11000000000
1171	sp|Q8IY37|DHX37|1	AEHPIVIVC[119.00]G	16800000000	10900000000	8770000000	8580000000	8580000000	6930000000	22000000000	15400000000	19100000000	14800000000	11600000000	11100000000	11800000000	12600000000	11500000000	20100000000	20200000000	20000000000
1172	sp|Q8IY37|DHX37|1	AEHPIVIVC[119.00]GE	18000000000	11900000000	10600000000	3720000000	3500000000	3400000000	31800000000	31000000000	28500000000	17200000000	12700000000	14200000000	20600000000	14600000000	9020000000	13100000000	12600000000	14300000000
1173	sp|Q7L2K0|CP059|1	AEQPPRPC[119.00]P	7390000000	4170000000	3990000000	6010000000	4380000000	3420000000	11000000000	9880000000	8450000000	5810000000	4290000000	3890000000	5400000000	4070000000	3700000000	9870000000	7780000000	8790000000
1174	sp|Q99707|METH|1	AEVEKWLGP	15300000000	10300000000	10500000000	10300000000	8870000000	9070000000	15800000000	14500000000	13800000000	12200000000	9800000000	9030000000	12100000000	8500000000	6540000000	17000000000	15000000000	16800000000
1175	sp|P01871|IGHM|1	ALHRPDVYL	9370000000	6300000000	6430000000	5080000000	5920000000	6450000000	7860000000	6630000000	8250000000	6420000000	5560000000	5520000000	7250000000	5880000000	3710000000	9090000000	6300000000	10300000000
1176	sp|Q15904|VAS1|1	AVVAGGLGRQLL	4520000000	1740000000	1980000000	2310000000	1580000000	2190000000	7010000000	6200000000	5900000000	1880000000	1470000000	2040000000	1410000000	2780000000	1300000000	5710000000	4400000000	5370000000
1177	tr|A0A024R1Q0|A0A024R1Q0|1	FLHEATVRL	24800000000	14200000000	13800000000	21600000000	12900000000	13700000000	29900000000	23400000000	20500000000	17300000000	15100000000	13100000000	14500000000	14000000000	10900000000	29000000000	26600000000	19500000000
1178	sp|Q9P2J5|SYLC|1	FRFIEVQTL	7890000000	5450000000	6270000000	9330000000	7170000000	5960000000	15300000000	14900000000	12300000000	8810000000	7760000000	6940000000	9170000000	7320000000	6140000000	13400000000	18500000000	13700000000
1179	sp|Q8NHW5|RLA0L|1	FTKEDLTEI	4460000000	2690000000	2840000000	4210000000	4160000000	3290000000	11200000000	8200000000	8660000000	3500000000	3320000000	2100000000	3140000000	2520000000	1430000000	7310000000	6970000000	5430000000
1180	sp|P62841|RS15|1	GVYNGKTFNQV	4910000000	2310000000	3560000000	3980000000	3310000000	2960000000	6200000000	6380000000	3740000000	3440000000	2440000000	2270000000	6350000000	3320000000	2370000000	4220000000	9650000000	4310000000
1181	sp|P62280|RS11|1	IRRDYLHYI	39500000000	27000000000	24400000000	30000000000	25700000000	17500000000	37300000000	30800000000	43600000000	44100000000	29700000000	31100000000	53800000000	35800000000	25300000000	39600000000	28700000000	31800000000
1182	sp|Q2VIR3|IF2GL|1	KAISGVHTV	11300000000	4480000000	4170000000	6890000000	5210000000	4570000000	11900000000	9300000000	10500000000	6700000000	4550000000	3890000000	7650000000	5070000000	5870000000	10200000000	10100000000	9190000000
1183	tr|U5Z977|U5Z977|1	KEYDGVVVV	24600000000	14900000000	17900000000	20600000000	19400000000	14900000000	30000000000	24500000000	28200000000	19400000000	15200000000	16200000000	19400000000	14700000000	11000000000	33100000000	35900000000	27600000000
1184	sp|Q96PU8|QKI|1	KEYPDFNFV	16800000000	13800000000	11900000000	13500000000	15100000000	13600000000	29700000000	29800000000	28500000000	16800000000	16200000000	13300000000	18200000000	15100000000	9430000000	32600000000	32800000000	30500000000
1185	tr|A0A024R922|A0A024R922|1	KLFDDM[15.99]MYEL	4650000000	3940000000	2750000000	6270000000	5090000000	3640000000	8700000000	8320000000	5580000000	3690000000	2800000000	2440000000	3500000000	2950000000	3410000000	8410000000	11400000000	5330000000
1186	tr|A0A024R922|A0A024R922|1	KLFDDMM[15.99]YEL	3630000000	3990000000	3540000000	6270000000	6000000000	5250000000	9200000000	10800000000	6010000000	5400000000	2800000000	3690000000	5800000000	4320000000	3380000000	7210000000	5300000000	5850000000
1187	sp|Q9H3P2|NELFA|1	KLLDISELDMV	2840000000	2600000000	2580000000	1860000000	3300000000	1900000000	4250000000	3870000000	3820000000	2120000000	1930000000	1820000000	1870000000	1450000000	990000000	4050000000	2810000000	2730000000
1188	sp|Q9Y3A2|UTP11|1	KLQDGVHII	6550000000	7800000000	5990000000	5750000000	3760000000	3910000000	9540000000	5560000000	7120000000	8860000000	4310000000	3800000000	6750000000	5110000000	3910000000	7440000000	6360000000	6360000000
1189	sp|P14866|HNRPL|1	KRPSSVKVF	3460000000	1220000000	1280000000	1480000000	1380000000	1360000000	5250000000	3950000000	3390000000	2620000000	1590000000	1430000000	2430000000	2450000000	2620000000	6590000000	4810000000	5040000000
1190	sp|P60660|MYL6|1	KVLDFEHFL	5870000000	5620000000	4750000000	5030000000	4030000000	4560000000	8310000000	7840000000	7840000000	5460000000	4120000000	3170000000	4210000000	3620000000	2320000000	7860000000	5140000000	6190000000
1191	sp|Q99590|SCAFB|1	LPRTIFPTSTI	10700000000	8660000000	7250000000	9030000000	10100000000	8850000000	15900000000	14600000000	15300000000	12100000000	8880000000	10200000000	11700000000	10800000000	7300000000	19600000000	20900000000	14500000000
1192	sp|Q99590|SCAFB|1	LPRTIFPTSTISF	8190000000	5660000000	5780000000	4110000000	4490000000	3700000000	3240000000	3350000000	3630000000	7810000000	7250000000	5790000000	6360000000	5310000000	3760000000	6560000000	4560000000	7020000000
1193	tr|A0A024R7U9|A0A024R7U9|1	NEYRFAWVEA	4310000000	3470000000	2700000000	3360000000	2600000000	2680000000	2940000000	2890000000	3680000000	4430000000	3170000000	3500000000	3330000000	3210000000	2000000000	4480000000	3840000000	4380000000
1194	tr|A0A024R4M0|A0A024R4M0|1	NIPSFIVRL	359000000000	299000000000	246000000000	252000000000	300000000000	198000000000	355000000000	343000000000	357000000000	409000000000	274000000000	371000000000	310000000000	237000000000	183000000000	441000000000	297000000000	412000000000
1195	tr|A0A024R9G7|A0A024R9G7|1	NQSMLFDKL	13200000000	11700000000	9510000000	9910000000	8790000000	8310000000	24200000000	25500000000	19200000000	14200000000	11600000000	9670000000	13700000000	11800000000	8250000000	26100000000	29200000000	23500000000
1196	sp|O60488|ACSL4|1	PNQKRLTLL	10200000000	6710000000	5910000000	9430000000	6630000000	7800000000	19100000000	15400000000	11000000000	10800000000	8290000000	7910000000	12900000000	8580000000	6280000000	18600000000	19400000000	15700000000
1197	tr|A0A024QZD1|A0A024QZD1|1	QEVPKLKVC[119.00]	23700000000	16100000000	15600000000	12700000000	8450000000	8690000000	53000000000	39700000000	39200000000	29300000000	24400000000	25900000000	29100000000	21500000000	18700000000	63300000000	55400000000	60500000000
1198	sp|Q7L5Y9|MAEA|1	QEYPTLKVP	98100000000	69000000000	67300000000	84600000000	63800000000	53800000000	203000000000	144000000000	141000000000	91700000000	76800000000	63700000000	97800000000	74600000000	49900000000	173000000000	168000000000	193000000000
1199	sp|Q92503|S14L1|1	QLIDKVWQL	82700000000	82700000000	66800000000	82600000000	69000000000	68700000000	168000000000	141000000000	144000000000	79900000000	64500000000	52400000000	79400000000	66700000000	38700000000	152000000000	130000000000	145000000000
1200	sp|Q8TEM1|PO210|1	RIRAPIMRM	5670000000	3300000000	3720000000	2940000000	3490000000	2470000000	8550000000	4810000000	4530000000	4660000000	2810000000	2510000000	3430000000	3660000000	3910000000	5740000000	4670000000	6230000000
1201	sp|O60502|OGA|1	RPDDKRILEF	4810000000	3740000000	3890000000	5940000000	3290000000	4400000000	7130000000	6220000000	5980000000	5180000000	4000000000	3550000000	5240000000	4060000000	2440000000	7490000000	5280000000	6540000000
1202	sp|Q9H714|K226L|1	RPGYSHRVSL	2300000000	1530000000	1270000000	1450000000	1190000000	1130000000	3580000000	2540000000	2690000000	2020000000	1640000000	1700000000	2170000000	1850000000	1920000000	4290000000	3520000000	4290000000
1203	NP_059980_16|1	RPRPGSGLGRVM	32500000000	14300000000	15300000000	19400000000	15300000000	15300000000	75100000000	48100000000	36700000000	22600000000	16700000000	13500000000	25300000000	18200000000	25400000000	67100000000	38600000000	49100000000
1204	tr|A0A024R7M0|A0A024R7M0|1	RPRPGTGLGRVM	49900000000	29800000000	25300000000	34000000000	32700000000	22200000000	107000000000	87200000000	86900000000	43700000000	28700000000	27500000000	44900000000	31100000000	31100000000	121000000000	90800000000	83300000000
1205	sp|Q9Y221|NIP7|1	SEKIMKLAA	8450000000	4840000000	5170000000	7880000000	5390000000	4930000000	20400000000	15900000000	17500000000	9170000000	7080000000	6100000000	10800000000	6420000000	6140000000	23200000000	18000000000	14500000000
1206	sp|Q7LG56|RIR2B|1	SEYQRFAVM	11600000000	10400000000	9050000000	8920000000	8100000000	11400000000	17800000000	15600000000	15400000000	15300000000	14400000000	9870000000	16100000000	11300000000	10200000000	25800000000	20100000000	19700000000
1207	sp|Q9GZR7|DDX24|1	SPAKNPSSL	5470000000	2960000000	2450000000	3580000000	2580000000	1210000000	5600000000	3890000000	3430000000	4670000000	2680000000	3460000000	3280000000	2450000000	3360000000	5710000000	4130000000	4600000000
1208	tr|A0A024R625|A0A024R625|1	SPRGAGYL	6310000000	3700000000	2790000000	5310000000	3590000000	4090000000	9090000000	9070000000	6990000000	5580000000	3740000000	4750000000	6100000000	4000000000	3330000000	10300000000	9110000000	8300000000
1209	sp|P13639|EF2|1	SPVVRVAV	19900000000	13500000000	15900000000	19400000000	17700000000	14500000000	23600000000	25000000000	20800000000	19800000000	15600000000	13900000000	20500000000	20000000000	13100000000	25700000000	21600000000	24100000000
1210	sp|Q09472|EP300|1	SQIDPSSIERA	9630000000	6890000000	6660000000	8440000000	9120000000	6240000000	15700000000	14800000000	18100000000	8800000000	6940000000	5080000000	8720000000	6310000000	1980000000	11200000000	13800000000	11700000000
1211	sp|Q8N122|RPTOR|1	SSYGNIRAV	7160000000	3710000000	6530000000	5890000000	5400000000	5050000000	9430000000	6790000000	8040000000	6990000000	4850000000	4150000000	7270000000	6440000000	4880000000	11200000000	13500000000	10900000000
1212	sp|Q86X55|CARM1|1	SVFPGARLL	47200000000	31000000000	36600000000	33500000000	33700000000	28200000000	71300000000	46600000000	57000000000	43300000000	28800000000	39300000000	34000000000	29200000000	22000000000	57200000000	50500000000	55600000000
1213	sp|P01825|HV207|1	TAADTAVYYC[119.00]	4190000000	2340000000	3680000000	1830000000	1830000000	1350000000	4220000000	2860000000	2930000000	4030000000	3210000000	2640000000	3110000000	2990000000	2230000000	4770000000	4490000000	3720000000
1214	tr|A0A068LRW4|A0A068LRW4|1	TAADTAVYYC[119.00]G	9260000000	6020000000	5330000000	4690000000	4390000000	3780000000	10900000000	9000000000	7600000000	6670000000	6810000000	6020000000	7680000000	6580000000	6100000000	8840000000	7060000000	8960000000
1215	sp|Q8WV22|NSE1|1	TEDDGRPIYA	12300000000	8030000000	6820000000	10800000000	7600000000	9250000000	27900000000	21800000000	21700000000	11500000000	9420000000	8710000000	13000000000	14800000000	10900000000	36000000000	32800000000	27000000000
1216	sp|Q16695|H31T|1	TIM[15.99]PKDIQLA	5080000000	3270000000	3310000000	11800000000	10300000000	7530000000	7370000000	6230000000	7530000000	4490000000	3480000000	3030000000	7340000000	5500000000	4690000000	7540000000	7790000000	6030000000
1217	sp|Q53HL2|BOREA|1	TPAVGRLEV	35200000000	23700000000	19500000000	25000000000	24700000000	23300000000	41400000000	41900000000	33100000000	35400000000	26900000000	23900000000	39500000000	34300000000	18300000000	47700000000	56900000000	50500000000
1218	sp|P24928|RPB1|1	TPQSNRPVM	57800000000	34300000000	27200000000	38100000000	28900000000	32300000000	102000000000	69800000000	80800000000	57200000000	35400000000	35600000000	54400000000	35400000000	32300000000	106000000000	82000000000	79100000000
1219	sp|Q92572|AP3S1|1	TQIDAQNKL	6150000000	4300000000	2980000000	5400000000	3870000000	4100000000	13500000000	11900000000	11400000000	6000000000	3960000000	4510000000	7580000000	4890000000	4190000000	12300000000	10100000000	11200000000
1220	tr|A0A024R4B7|A0A024R4B7|1	TRVKAVRIL	4200000000	1850000000	1460000000	2460000000	1640000000	1950000000	7020000000	4520000000	4110000000	5090000000	3580000000	3860000000	5320000000	3580000000	4760000000	10700000000	9010000000	7000000000
1221	sp|Q9Y678|COPG1|1	TVADHIQKV	13900000000	8620000000	6970000000	10100000000	7680000000	8650000000	18800000000	16400000000	14400000000	12900000000	9310000000	6620000000	11500000000	9030000000	8580000000	17300000000	15400000000	14000000000
1222	sp|Q9UBK9|UXT|1	VPDTSRIYVAL	53700000000	43500000000	35300000000	57300000000	38500000000	37200000000	88300000000	75000000000	62300000000	51100000000	48600000000	46700000000	42900000000	40800000000	27500000000	92100000000	71600000000	100000000000
1223	tr|A0A024R292|A0A024R292|1	YPSRAVITTM	4300000000	2430000000	2830000000	4810000000	2870000000	2350000000	4990000000	5890000000	3410000000	4390000000	4000000000	3140000000	4230000000	3630000000	2490000000	6830000000	5640000000	9180000000
1224	sp|P53618|COPB|1	AEFEWENKV	25900000000	27400000000	20900000000	18700000000	20100000000	18400000000	43000000000	27500000000	30300000000	26100000000	16400000000	13400000000	17100000000	16700000000	9650000000	27000000000	37300000000	40100000000
1225	sp|Q5GLZ8|HERC4|1	AEHPTIKIFW	4110000000	4870000000	3760000000	2510000000	2330000000	2410000000	3680000000	4620000000	3620000000	5710000000	5080000000	4690000000	3360000000	2770000000	1400000000	4570000000	4510000000	3120000000
1226	sp|Q9NRG9|AAAS|1	APSGGRLLSA	11500000000	9910000000	7450000000	9690000000	9020000000	6790000000	19300000000	14100000000	15400000000	8410000000	7490000000	7130000000	8760000000	7170000000	8260000000	17500000000	16700000000	16400000000
1227	tr|A0A024R5K5|A0A024R5K5|1	FEYILSHVA	9070000000	9070000000	7310000000	24300000000	20200000000	26700000000	16600000000	15600000000	12800000000	19800000000	25200000000	19300000000	7430000000	22800000000	4460000000	14000000000	46900000000	14500000000
1228	sp|Q8IVF7|FMNL3|1	HELHFVEKA	2570000000	1580000000	1050000000	2260000000	2220000000	1420000000	7100000000	5090000000	4940000000	3900000000	1500000000	2240000000	2860000000	1990000000	2100000000	7900000000	6230000000	4320000000
1229	sp|P15880|RS2|1	KETVFTKSP	99800000000	58500000000	52300000000	70600000000	64900000000	51300000000	178000000000	158000000000	145000000000	105000000000	72600000000	62800000000	100000000000	67900000000	82000000000	211000000000	170000000000	173000000000
1230	sp|Q5SR56|HIAL1|1	KQADPFASL	13300000000	12500000000	10400000000	13700000000	13200000000	11000000000	27100000000	24000000000	20500000000	13500000000	10500000000	10500000000	11500000000	10400000000	6620000000	24200000000	19100000000	23300000000
1231	tr|A0A024RD84|A0A024RD84|1	REYWNEQSA	7070000000	5740000000	6230000000	6060000000	6690000000	6960000000	12900000000	8180000000	8530000000	6390000000	4540000000	5490000000	5600000000	4010000000	3710000000	7600000000	8100000000	7690000000
1232	sp|Q14997|PSME4|1	RVPELLHRL	9470000000	6740000000	6800000000	9500000000	6830000000	7920000000	12100000000	12000000000	11600000000	6500000000	5390000000	4740000000	8260000000	5780000000	4890000000	8950000000	7480000000	8680000000
1233	sp|Q6TFL4|KLH24|1	TEVAPLKEA	9460000000	6350000000	6370000000	11100000000	7030000000	6370000000	22100000000	14900000000	17500000000	6820000000	5010000000	4310000000	8540000000	5760000000	4880000000	18600000000	15200000000	14000000000
1234	sp|Q15477|SKIV2|1	VIFDEVHYI	3790000000	2210000000	2420000000	3460000000	2380000000	2350000000	7840000000	5830000000	4260000000	4000000000	3200000000	3360000000	4130000000	3440000000	2360000000	6780000000	7330000000	7080000000
1235	sp|Q9NYV4|CDK12|1	YRPPELLL	82700000000	48900000000	54100000000	66400000000	63300000000	63000000000	125000000000	99000000000	108000000000	85700000000	72300000000	57400000000	101000000000	83900000000	42700000000	132000000000	132000000000	172000000000
1236	sp|O00303|EIF3F|1	AEDVLSGKVSA	209000000000	128000000000	145000000000	147000000000	128000000000	123000000000	180000000000	156000000000	131000000000	197000000000	174000000000	129000000000	142000000000	124000000000	130000000000	201000000000	246000000000	188000000000
1237	sp|Q6P1X5|TAF2|1	AEYGHFVDIRI	4040000000	3330000000	2390000000	2680000000	2810000000	2580000000	5060000000	3410000000	2460000000	3430000000	3510000000	3260000000	3630000000	3190000000	2260000000	4760000000	3620000000	5140000000
1238	sp|Q96PK6|RBM14|1	ARYSGSYNDY	8590000000	5110000000	5570000000	7550000000	5440000000	5580000000	15200000000	14100000000	16200000000	15400000000	12800000000	10700000000	12600000000	11600000000	8000000000	25700000000	18600000000	25000000000
1239	sp|Q9BT23|LIMD2|1	C[119.00]KPHFQQLF	4830000000	3980000000	3290000000	3660000000	2650000000	2290000000	6200000000	4680000000	4170000000	6710000000	5770000000	3870000000	5250000000	5480000000	3320000000	10900000000	11600000000	11200000000
1240	sp|P04114|APOB|1	EAESSSGVPGTADSR	1150000000	473000000	644000000	800000000	483000000	565000000	1630000000	1020000000	1040000000	1130000000	663000000	824000000	933000000	810000000	620000000	1940000000	1290000000	1350000000
1241	sp|Q9NVA2|SEP11|1	FIAPTGHSL	48100000000	33900000000	31000000000	55900000000	34500000000	39900000000	69000000000	59700000000	59000000000	38600000000	28800000000	24600000000	44300000000	36100000000	21200000000	88200000000	53100000000	72100000000
1242	tr|A0A024R071|A0A024R071|1	GEFADPFKLA	11500000000	9550000000	7400000000	14300000000	11700000000	11600000000	16100000000	11200000000	12500000000	12700000000	11400000000	11700000000	14700000000	15400000000	6590000000	16400000000	19100000000	19500000000
1243	tr|E5KND5|E5KND5|1	GEIPAELRAA	35300000000	29800000000	22400000000	40000000000	26300000000	31800000000	44800000000	50000000000	46500000000	27900000000	22100000000	19700000000	31900000000	26600000000	16400000000	52600000000	39300000000	54800000000
1244	sp|Q7Z6I6|RHG30|1	GVVDGIYRL	7300000000	5090000000	5650000000	6990000000	4670000000	6180000000	12700000000	9330000000	7400000000	6930000000	5000000000	4370000000	6190000000	4830000000	3000000000	13300000000	9360000000	10300000000
1245	sp|O75521|ECI2|1	HEIMRALKA	2490000000	1650000000	1280000000	1600000000	1400000000	1350000000	6000000000	4270000000	4490000000	2480000000	1670000000	1290000000	2230000000	2080000000	1940000000	6380000000	4650000000	4420000000
1246	sp|P11388|TOP2A|1	KIFDEILVNA	45400000000	47100000000	39600000000	31300000000	22900000000	23100000000	69100000000	67000000000	47900000000	53300000000	46300000000	39100000000	27700000000	30700000000	20000000000	53700000000	59700000000	106000000000
1247	tr|A0A024QZF1|A0A024QZF1|1	KLAENIDAQL	7520000000	6250000000	6570000000	7130000000	5330000000	5860000000	12000000000	13700000000	17700000000	6700000000	6850000000	6360000000	6120000000	6220000000	5660000000	13900000000	13400000000	10800000000
1248	sp|Q9BQ04|RBM4B|1	KLHGVNINV	28500000000	14800000000	14600000000	18100000000	15800000000	11400000000	40800000000	26800000000	31100000000	28000000000	16600000000	13700000000	24100000000	18200000000	6120000000	36300000000	33400000000	23300000000
1249	sp|P62249|RS16|1	KLLEPVLLL	635000000000	559000000000	420000000000	452000000000	370000000000	364000000000	804000000000	785000000000	610000000000	502000000000	533000000000	416000000000	531000000000	439000000000	280000000000	676000000000	629000000000	505000000000
1250	sp|Q9P2J5|SYLC|1	KVIYVLPML	5810000000	4630000000	3900000000	5230000000	5880000000	4170000000	9910000000	8440000000	8700000000	7070000000	5480000000	7260000000	7000000000	5780000000	3380000000	9670000000	10000000000	10100000000
1251	sp|Q9GZR7|DDX24|1	NPKRQTLVF	16500000000	9790000000	8420000000	13500000000	12800000000	9060000000	23400000000	19600000000	14700000000	17400000000	13700000000	11100000000	18200000000	13000000000	13800000000	25200000000	21300000000	24900000000
1252	sp|Q9H9A5|CNO10|1	NQAVILYHL	59000000000	38300000000	42200000000	41400000000	43000000000	50400000000	105000000000	111000000000	84100000000	61200000000	43700000000	30000000000	68000000000	48900000000	30100000000	99900000000	92000000000	89500000000
1253	sp|P35659|DEK|1	NRPGTVSSL	15300000000	8500000000	9910000000	11400000000	8130000000	7630000000	18800000000	15200000000	16500000000	17300000000	11900000000	9200000000	12600000000	9520000000	7980000000	21600000000	17000000000	16000000000
1254	sp|Q9UHD2|TBK1|1	NTATIFHEL	5910000000	4150000000	3920000000	5610000000	3510000000	4850000000	11500000000	8620000000	8710000000	5190000000	4040000000	3360000000	4430000000	3810000000	2660000000	8950000000	9450000000	8390000000
1255	sp|Q96DB5|RMD1|1	QVISQAAVVHA	22300000000	15900000000	15000000000	20100000000	14600000000	11800000000	39700000000	25900000000	27700000000	20100000000	13900000000	15000000000	19400000000	18800000000	17600000000	35400000000	28000000000	27300000000
1256	tr|A0A024R7P2|A0A024R7P2|1	RAALRSC[119.00]SL	4190000000	2050000000	1740000000	2930000000	1960000000	1890000000	5520000000	3380000000	4030000000	4140000000	2310000000	2210000000	2950000000	2650000000	2240000000	5720000000	4120000000	5490000000
1257	sp|Q9UDY8|MALT1|1	REHPKLKAP	18400000000	7430000000	6940000000	8380000000	5110000000	5510000000	13000000000	8120000000	8550000000	13500000000	6130000000	7050000000	9720000000	8220000000	9570000000	14200000000	9690000000	11100000000
1258	sp|O14980|XPO1|1	RESPFSTSA	86300000000	57500000000	48400000000	73500000000	52900000000	62600000000	171000000000	132000000000	137000000000	60700000000	51100000000	49300000000	65000000000	74800000000	48100000000	165000000000	142000000000	129000000000
1259	tr|A0A024RD91|A0A024RD91|1	REYEHYWTEL	54800000000	41900000000	52900000000	45300000000	39700000000	31500000000	76700000000	71800000000	76500000000	50300000000	54400000000	44000000000	57200000000	42800000000	21100000000	88600000000	85400000000	60700000000
1260	sp|Q02040|AK17A|1	REYMGFIQA	38700000000	26700000000	27300000000	32000000000	29000000000	37900000000	96900000000	74900000000	64900000000	39500000000	24600000000	24900000000	39900000000	25200000000	18500000000	89700000000	70100000000	76400000000
1261	sp|Q02040|AK17A|1	REYMGFIQAM	33700000000	28300000000	15800000000	25500000000	18700000000	18400000000	37100000000	32900000000	39500000000	28100000000	35700000000	21400000000	24800000000	22000000000	13200000000	38700000000	42200000000	38400000000
1262	sp|Q02543|RL18A|1	REYRDLTTA	264000000000	188000000000	143000000000	237000000000	172000000000	154000000000	674000000000	477000000000	497000000000	353000000000	252000000000	190000000000	369000000000	287000000000	241000000000	797000000000	640000000000	636000000000
1263	tr|A0A024RAX2|A0A024RAX2|1	RLLKSKLYL	5980000000	3620000000	3630000000	4890000000	5300000000	3560000000	7840000000	13700000000	10700000000	6220000000	4550000000	3080000000	6100000000	5250000000	3910000000	6720000000	6710000000	6790000000
1264	tr|Q6IB98|Q6IB98|1	RLTPKLMEV	27100000000	20000000000	16800000000	26500000000	19100000000	19000000000	53600000000	45900000000	40900000000	20200000000	19400000000	13600000000	24000000000	18100000000	16200000000	61300000000	49500000000	35000000000
1265	sp|Q15366|PCBP2|1	RPKPSSSPVIF	62500000000	34300000000	33000000000	42700000000	41000000000	26300000000	64600000000	73200000000	56100000000	54700000000	45400000000	33300000000	67800000000	48100000000	36100000000	81800000000	70700000000	80100000000
1266	tr|V9HWB8|V9HWB8|1	RPRAPIIAV	3520000000	2080000000	2250000000	2990000000	2510000000	2510000000	7370000000	3830000000	5410000000	3620000000	3240000000	2460000000	3630000000	2280000000	2360000000	5700000000	6790000000	5340000000
1267	sp|O00422|SAP18|1	RVKEIGSTM	10900000000	4800000000	5110000000	6130000000	3640000000	4320000000	13400000000	10300000000	10100000000	8760000000	5540000000	5780000000	7340000000	5220000000	6600000000	17600000000	12800000000	11900000000
1268	tr|A0A024RAY1|A0A024RAY1|1	SPSTNRGPIQM	5130000000	2990000000	3230000000	4200000000	3640000000	3020000000	8050000000	5880000000	5580000000	5000000000	3030000000	3040000000	5490000000	4680000000	3130000000	6570000000	4810000000	5270000000
1269	tr|V9HWG7|V9HWG7|1	TEHAHQVVV	2800000000	1460000000	1330000000	1620000000	1200000000	1200000000	1460000000	1290000000	1490000000	3180000000	1500000000	1830000000	2400000000	1530000000	1530000000	2060000000	1720000000	2340000000
1270	sp|P02786|TFR1|1	TRFSLARQV	9100000000	8540000000	7730000000	10500000000	10800000000	7980000000	16800000000	10600000000	13300000000	14700000000	8400000000	5620000000	12900000000	8550000000	6510000000	25400000000	22800000000	20500000000
1271	tr|A0A024R379|A0A024R379|1	TRIDLIQKL	26500000000	18000000000	16900000000	32900000000	22100000000	16600000000	74300000000	61700000000	50700000000	19500000000	18500000000	12200000000	26600000000	18000000000	13600000000	39600000000	38900000000	44400000000
1272	sp|P42696|RBM34|1	VLFENTDSVHL	6680000000	6810000000	5080000000	6740000000	7980000000	5920000000	17200000000	13600000000	13700000000	8280000000	7480000000	5740000000	7740000000	6650000000	3930000000	12300000000	14300000000	13100000000
1273	sp|Q1MSJ5|CSPP1|1	VSAPVTHQL	5270000000	3460000000	3100000000	4140000000	2840000000	2830000000	8700000000	7220000000	7330000000	4930000000	3340000000	2260000000	4310000000	3610000000	3440000000	8450000000	8080000000	7020000000
1274	tr|I1VE17|I1VE17|1	YIIEQGVC[119.00]YL	10500000000	7580000000	7750000000	11000000000	11400000000	9850000000	21000000000	16200000000	13200000000	7920000000	NA	6830000000	9420000000	8350000000	4510000000	11800000000	13300000000	12400000000
1275	sp|Q99549|MPP8|1	AEKNFLTTV	6820000000	4840000000	5580000000	6320000000	4840000000	4970000000	12200000000	8520000000	11800000000	6350000000	NA	5100000000	8370000000	6220000000	4840000000	10800000000	14000000000	9760000000
1276	tr|Q5TZN3|Q5TZN3|1	AELWKNPTA	23900000000	19200000000	15900000000	17000000000	14500000000	14300000000	27500000000	30000000000	30700000000	21500000000	13000000000	16500000000	19800000000	9690000000	NA	31000000000	25200000000	33600000000
1277	sp|Q9Y6N7|ROBO1|1	AEYAGLKVA	25700000000	23000000000	19800000000	25600000000	18900000000	18100000000	35000000000	29000000000	28900000000	27200000000	19400000000	17500000000	26700000000	21000000000	NA	37600000000	29900000000	25600000000
1278	sp|Q96FS4|SIPA1|1	APRGPGAEL	40900000000	25600000000	22300000000	30100000000	29600000000	20600000000	65000000000	56200000000	59200000000	31100000000	20900000000	18900000000	NA	20200000000	20300000000	67900000000	53700000000	51600000000
1279	sp|P53990|IST1|1	APRLQSEVAEL	31900000000	28800000000	25200000000	36800000000	24300000000	25900000000	50700000000	57700000000	59600000000	31300000000	31300000000	21300000000	32600000000	24300000000	NA	65800000000	74900000000	75800000000
1280	sp|Q8TF74|WIPF2|1	APRPPVSAA	3080000000	1690000000	1840000000	3140000000	2640000000	2100000000	7500000000	6250000000	NA	3130000000	1690000000	1870000000	3190000000	2460000000	2240000000	7450000000	7070000000	6390000000
1281	tr|Q08ET0|Q08ET0|1	APSLKNAAF	5750000000	3980000000	3360000000	4310000000	3130000000	2920000000	5750000000	4920000000	4510000000	4660000000	3470000000	3060000000	5910000000	4480000000	NA	6860000000	4950000000	5760000000
1282	sp|Q6PCB5|RSBNL|1	APSPSSSRSSF	2890000000	2250000000	1520000000	2760000000	1630000000	1480000000	7200000000	4720000000	4890000000	3300000000	2250000000	1740000000	3460000000	2150000000	NA	7030000000	5350000000	5460000000
1283	sp|Q9BTE1|DCTN5|1	AQIGSYVHV	17000000000	NA	12700000000	14600000000	14200000000	12400000000	36100000000	36100000000	28900000000	16600000000	11800000000	12900000000	15800000000	13700000000	11300000000	45500000000	36800000000	29700000000
1284	sp|Q7L2H7|EIF3M|1	FLFDHLLTL	9910000000	10700000000	8720000000	4300000000	6480000000	5650000000	7180000000	NA	5960000000	8900000000	6260000000	6190000000	3030000000	4020000000	2560000000	4330000000	4000000000	2780000000
1285	tr|A0A024RDH8|A0A024RDH8|1	FLIEEQKIVV	27400000000	18500000000	15200000000	18400000000	14700000000	14300000000	45200000000	35100000000	41700000000	22900000000	27100000000	17500000000	21600000000	24100000000	NA	61000000000	43100000000	31400000000
1286	sp|Q8IXI1|MIRO2|1	FPHLVHAEL	9040000000	3690000000	3520000000	11800000000	6390000000	8080000000	22700000000	24000000000	23100000000	8630000000	11200000000	3580000000	11800000000	7260000000	NA	26800000000	30300000000	27100000000
1287	tr|A0A024R482|A0A024R482|1	GQGQIYVHL	13800000000	12000000000	10700000000	10200000000	10500000000	10500000000	26500000000	20300000000	21700000000	10700000000	12400000000	9000000000	12200000000	9600000000	7830000000	23200000000	NA	18400000000
1288	sp|Q9Y4B6|VPRBP|1	HLAIKLEQV	8800000000	7190000000	5690000000	8640000000	6960000000	6280000000	17200000000	14600000000	14200000000	7150000000	5630000000	6050000000	7080000000	5990000000	NA	14100000000	11400000000	14300000000
1289	tr|D2SNZ4|D2SNZ4|1	HPRSPTPTL	50000000000	30200000000	26900000000	39100000000	31700000000	25200000000	98000000000	79800000000	77600000000	46000000000	33900000000	32500000000	NA	35800000000	36000000000	105000000000	88400000000	80900000000
1290	tr|Q6FHZ7|Q6FHZ7|1	IARNLTQQL	13600000000	7090000000	5760000000	7240000000	8830000000	5930000000	10300000000	12500000000	12700000000	10700000000	9290000000	6730000000	11000000000	9960000000	11400000000	12400000000	NA	16100000000
1291	tr|A0A024R625|A0A024R625|1	IIDGKIFC[119.00]V	15500000000	14600000000	13300000000	18500000000	NA	16000000000	23900000000	27900000000	22900000000	14700000000	12300000000	11500000000	17600000000	14300000000	7840000000	23900000000	28900000000	21500000000
1292	sp|O75935|DCTN3|1	IPDASKLQFIL	10800000000	12500000000	7900000000	11800000000	10600000000	9950000000	16400000000	14300000000	12400000000	9460000000	11900000000	7720000000	9780000000	9180000000	4710000000	12100000000	NA	10200000000
1293	sp|P23258|TBG1|1	KLYNPENIYL	3870000000	3830000000	2690000000	3820000000	3700000000	NA	9310000000	7590000000	4800000000	4500000000	4860000000	4300000000	5010000000	4400000000	2980000000	10300000000	7400000000	9090000000
1294	sp|P18583|SON|1	KPTPPKSQV	513000000	NA	230000000	418000000	207000000	239000000	349000000	237000000	220000000	342000000	224000000	273000000	247000000	277000000	228000000	299000000	270000000	343000000
1295	tr|V9HW72|V9HW72|1	LEFLNRFEEA	4110000000	3140000000	2730000000	3780000000	3450000000	3520000000	8950000000	7800000000	7920000000	3350000000	NA	2970000000	4110000000	3370000000	1920000000	8290000000	8200000000	6530000000
1296	sp|Q9BV87|CNPD1|1	LERGFLSA	12100000000	9240000000	9840000000	10300000000	8870000000	8970000000	11100000000	12000000000	11600000000	10500000000	8610000000	6900000000	10700000000	NA	6170000000	15100000000	11400000000	13500000000
1297	sp|Q9BRX5|PSF3|1	MPRLGAFFL	6600000000	4930000000	5470000000	2700000000	2820000000	1740000000	2430000000	2800000000	3800000000	6550000000	7900000000	4660000000	2840000000	2320000000	NA	4690000000	4950000000	2760000000
1298	sp|Q8IYM9|TRI22|1	NIVERVKEV	8460000000	5050000000	5080000000	6130000000	NA	5070000000	13300000000	7340000000	13900000000	12700000000	7590000000	7060000000	8230000000	8680000000	8790000000	14100000000	21900000000	15500000000
1299	sp|Q9UQE7|SMC3|1	PDSQRLKL	10200000000	6170000000	5590000000	7140000000	5250000000	4490000000	8230000000	7820000000	14300000000	7210000000	5150000000	4710000000	7110000000	5820000000	NA	16000000000	7230000000	9270000000
1300	sp|Q15397|K0020|1	QEVVLDKSA	8340000000	4710000000	4310000000	6850000000	4980000000	4430000000	14600000000	11900000000	14600000000	9610000000	7060000000	5050000000	7880000000	7460000000	NA	17700000000	14400000000	13000000000
1301	tr|A0A024RCA7|A0A024RCA7|1	QGIGKLASV	6860000000	4420000000	4340000000	4700000000	5240000000	3850000000	7820000000	14000000000	9990000000	6380000000	5270000000	3580000000	6430000000	NA	3550000000	6620000000	6780000000	7740000000
1302	tr|A0A024R5Z7|A0A024R5Z7|1	QRQDIAFAY	4890000000	3070000000	3550000000	3970000000	2580000000	2690000000	4120000000	5020000000	4710000000	4180000000	3360000000	3540000000	3330000000	3650000000	NA	7280000000	6340000000	5620000000
1303	sp|Q9UQ88|CD11A|1	REYGSPLKA	4450000000	2630000000	2650000000	5170000000	3520000000	2730000000	14300000000	9610000000	8620000000	4570000000	3690000000	3720000000	4330000000	3930000000	NA	13900000000	11200000000	10600000000
1304	sp|Q00653|NFKB2|1	REYNARLFGLA	8510000000	8190000000	6710000000	8850000000	10600000000	7810000000	19900000000	17700000000	20500000000	11200000000	10400000000	8750000000	12300000000	12900000000	NA	22000000000	34700000000	29900000000
1305	tr|A0A024R5V9|A0A024R5V9|1	RLFTEKILRA	3450000000	3080000000	2830000000	3120000000	2230000000	2990000000	5560000000	4810000000	4580000000	4310000000	2380000000	1800000000	3310000000	2700000000	NA	4150000000	3880000000	3980000000
1306	sp|Q9Y265|RUVB1|1	RPQGGQDIL	11500000000	6230000000	7010000000	9980000000	6960000000	6370000000	21300000000	18800000000	22100000000	9330000000	6170000000	6920000000	10700000000	7910000000	NA	20000000000	19100000000	18300000000
1307	tr|A3F769|A3F769|1	RPRFEPVHF	3350000000	2790000000	2250000000	4840000000	2790000000	2160000000	NA	3850000000	4810000000	3810000000	2370000000	2330000000	5720000000	3350000000	2310000000	4520000000	4180000000	3820000000
1308	sp|Q5VV67|PPRC1|1	RPSPPVQSV	4330000000	NA	2870000000	3880000000	3300000000	3240000000	9560000000	6830000000	8510000000	4410000000	3370000000	2600000000	5300000000	3480000000	2840000000	12100000000	9820000000	9210000000
1309	sp|Q71SY5|MED25|1	RPSQNLLQL	10200000000	6210000000	8090000000	10100000000	8050000000	7720000000	NA	17100000000	18600000000	10000000000	9030000000	6540000000	11000000000	8590000000	4760000000	22400000000	23400000000	17900000000
1310	sp|Q9NQG7|HPS4|1	SLNGLEVHL	5820000000	4550000000	4810000000	4810000000	NA	6380000000	7490000000	9480000000	7700000000	4460000000	4090000000	2370000000	3970000000	4220000000	2100000000	5510000000	6970000000	6040000000
1311	sp|Q14807|KIF22|1	SPNAEIHIL	8180000000	5570000000	5200000000	6270000000	4270000000	4600000000	8700000000	8770000000	10900000000	6470000000	5880000000	4660000000	5040000000	3700000000	NA	8710000000	9040000000	10500000000
1312	sp|P20700|LMNB1|1	VYIDKVRSL	4310000000	3610000000	2980000000	3650000000	2980000000	3310000000	9090000000	7340000000	7550000000	NA	5160000000	4370000000	6520000000	5380000000	3760000000	12900000000	9190000000	8490000000
1313	tr|A8K5J1|A8K5J1|1	WEAYLSRLGV	3340000000	2870000000	2690000000	2860000000	2310000000	2110000000	3730000000	NA	3630000000	3700000000	3430000000	2720000000	3560000000	2720000000	1900000000	3710000000	4610000000	4010000000
1314	sp|Q9UPP1|PHF8|1	YEIEKRLSTA	6230000000	5420000000	4580000000	6910000000	6690000000	4880000000	8910000000	13200000000	13300000000	6620000000	6440000000	4760000000	6570000000	5600000000	4990000000	20700000000	NA	14900000000
1315	sp|Q99467|CD180|1	FLDTSNQHL	16100000000	14300000000	12500000000	12300000000	9180000000	8860000000	20000000000	22000000000	18700000000	14600000000	NA	9050000000	13000000000	9920000000	6880000000	16400000000	17100000000	14000000000
1316	sp|Q9GZR7|DDX24|1	KAYPKRPLL	4630000000	2160000000	2180000000	3080000000	2180000000	1550000000	7630000000	5680000000	5410000000	3100000000	2250000000	2630000000	NA	2280000000	2970000000	6920000000	5510000000	5500000000
1317	sp|Q8TBC3|SHKB1|1	LPSPSPRISL	7960000000	5640000000	4540000000	6240000000	NA	4990000000	11100000000	11100000000	9320000000	7720000000	6980000000	5740000000	7930000000	6720000000	5660000000	17500000000	19400000000	16700000000
1318	sp|Q9Y490|TLN1|1	QEQLVEAGRLVA	12700000000	8940000000	8830000000	12900000000	NA	9720000000	17700000000	16400000000	22900000000	14200000000	9940000000	10600000000	16300000000	12900000000	8940000000	38400000000	31400000000	23500000000
1319	tr|A0A024R1U5|A0A024R1U5|1	REIFFPETA	7190000000	5600000000	4530000000	7000000000	6650000000	5790000000	13000000000	15300000000	15200000000	5770000000	5610000000	4780000000	7770000000	5870000000	NA	14800000000	24500000000	25400000000
1320	sp|Q9NP72|RAB18|1	TRNDIVNML	19100000000	13000000000	14600000000	17600000000	11200000000	16100000000	30300000000	22600000000	21700000000	26700000000	19000000000	16800000000	19600000000	15300000000	NA	40000000000	36200000000	34900000000
1321	sp|P40306|PSB10|1	AEM[15.99]TTRMVA	2320000000	876000000	1380000000	4750000000	3030000000	2660000000	4810000000	3630000000	2920000000	2760000000	855000000	NA	3720000000	2590000000	3370000000	5840000000	3700000000	4100000000
1322	sp|P55081|MFAP1|1	EEFQFIKKA	9290000000	6830000000	6800000000	6400000000	4260000000	4500000000	6910000000	5060000000	5370000000	6500000000	4870000000	4340000000	4730000000	3840000000	2790000000	6310000000	4420000000	NA
1323	sp|P08240|SRPR|1	FQNDFLRLL	1960000000	1770000000	1650000000	NA	1320000000	867000000	2050000000	1660000000	1570000000	2480000000	1940000000	1010000000	1090000000	1160000000	486000000	2070000000	2280000000	1480000000
1324	tr|A2RUM7|A2RUM7|1	KIYEGQVEV	43500000000	25600000000	19800000000	29700000000	36400000000	NA	48800000000	46600000000	58800000000	36200000000	30500000000	18900000000	33700000000	35800000000	32300000000	63700000000	58000000000	61300000000
1325	sp|Q02224|CENPE|1	LEIQQELKTA	9790000000	7110000000	8290000000	6390000000	6450000000	6380000000	13100000000	12000000000	9670000000	8030000000	6520000000	5880000000	5990000000	5780000000	4650000000	14000000000	NA	11000000000
1326	sp|Q6IAA8|LTOR1|1	RARQYSTRL	2650000000	1470000000	1080000000	1610000000	626000000	1080000000	2310000000	1760000000	1520000000	NA	1150000000	1380000000	1770000000	1430000000	1260000000	2620000000	1740000000	2360000000
1327	sp|Q8IY67|RAVR1|1	REALGLGPP	8380000000	5090000000	5160000000	5320000000	4470000000	4800000000	6880000000	7110000000	6940000000	7810000000	5680000000	5430000000	7140000000	5130000000	NA	6240000000	7770000000	7580000000
1328	tr|A0A024RCA7|A0A024RCA7|1	RLNKVISEL	7350000000	6080000000	5780000000	7110000000	5280000000	5040000000	11700000000	10900000000	14000000000	6840000000	5710000000	4430000000	7640000000	5480000000	NA	9200000000	9270000000	7170000000
1329	tr|V9HW04|V9HW04|1	SLITRLLEV	6270000000	7090000000	9290000000	4800000000	3400000000	3740000000	3970000000	6300000000	3870000000	8740000000	9180000000	NA	4470000000	3410000000	2190000000	3760000000	4740000000	3430000000
1330	tr|A0A024QZD1|A0A024QZD1|1	SPKGCGTVL	99400000000	56900000000	64400000000	39600000000	31600000000	32200000000	NA	7750000000	7640000000	94500000000	61200000000	53700000000	32400000000	1960000000	19400000000	103000000000	98800000000	105000000000
1331	sp|Q9UPW0|FOXJ3|1	SPRSSLNNSL	8030000000	5370000000	5340000000	NA	6810000000	5560000000	20300000000	13400000000	15900000000	6800000000	6220000000	5260000000	8460000000	6070000000	5390000000	17000000000	14900000000	13300000000
1332	sp|P52788|SPSY|1	SPYQNIKIL	13300000000	13400000000	10600000000	12600000000	12600000000	12700000000	29700000000	25500000000	24800000000	13100000000	NA	7440000000	11800000000	9530000000	6200000000	25700000000	28100000000	25700000000
1333	sp|Q63HN8|RN213|1	TEYSFLKEV	6390000000	6320000000	4750000000	6020000000	6750000000	4810000000	10200000000	8770000000	7880000000	8780000000	9350000000	8220000000	10600000000	10000000000	NA	15900000000	12100000000	14700000000
1334	tr|V9HWB9|V9HWB9|1	TLWGIQKEL	9260000000	5600000000	5670000000	4020000000	5020000000	5010000000	9260000000	9010000000	10300000000	5120000000	5070000000	4550000000	4600000000	NA	1900000000	6180000000	7500000000	7240000000
1335	tr|Q6FI36|Q6FI36|1	TVADKIHSV	12000000000	6080000000	6750000000	8190000000	7510000000	7360000000	29400000000	NA	24400000000	5510000000	5170000000	5290000000	10500000000	7650000000	6360000000	27900000000	19600000000	19200000000
1336	sp|Q8N4H5|TOM5|1	VISSIRNFL	10800000000	6540000000	7000000000	7990000000	7250000000	4930000000	11800000000	4600000000	13100000000	10000000000	8070000000	7030000000	9190000000	6310000000	6840000000	22900000000	NA	7980000000
1337	sp|Q92620|PRP16|1	VLFGLLREV	5480000000	5910000000	4550000000	4450000000	3610000000	3180000000	4890000000	5050000000	3560000000	5060000000	NA	4290000000	4280000000	3640000000	1520000000	5960000000	4120000000	4040000000
1338	sp|Q92922|SMRC1|1	YEVDENRKP	1680000000	761000000	621000000	926000000	540000000	618000000	1570000000	1210000000	1170000000	1040000000	NA	792000000	1170000000	868000000	817000000	1540000000	1050000000	1460000000
1339	sp|Q9UPT9|UBP22|1	YIYDKDMEII	61000000000	62100000000	49500000000	63700000000	70700000000	61600000000	128000000000	NA	93400000000	71500000000	61300000000	61800000000	80700000000	60500000000	35500000000	91500000000	106000000000	109000000000
1340	sp|Q96SB3|NEB2|1	YQQKEIEFL	3980000000	2740000000	2990000000	3480000000	2840000000	3140000000	6300000000	6000000000	4450000000	2740000000	2780000000	1970000000	3290000000	2640000000	NA	6650000000	5460000000	6260000000
1341	tr|X5CKE2|X5CKE2|1	YSFHKFHYL	6820000000	4150000000	4580000000	4610000000	4320000000	5890000000	9280000000	6770000000	6820000000	5840000000	NA	4120000000	9010000000	5410000000	4220000000	7110000000	5700000000	4640000000
1342	sp|Q04637|IF4G1|1	AARPATSTL	NA	15600000000	15300000000	26500000000	18400000000	18800000000	2820000000	40200000000	30400000000	24300000000	16900000000	19100000000	26800000000	20200000000	15400000000	3550000000	35500000000	39900000000
1343	sp|Q99755|PI51A|1	AEFLQKLLP	38000000000	31000000000	23600000000	32200000000	23300000000	25400000000	35000000000	27200000000	28600000000	46400000000	32900000000	30700000000	32300000000	29100000000	NA	34600000000	36800000000	34500000000
1344	sp|Q99836|MYD88|1	AEKPLQVAA	4460000000	NA	2910000000	3990000000	3070000000	2860000000	8990000000	8490000000	9770000000	4260000000	3780000000	2680000000	4270000000	3510000000	2910000000	14200000000	11800000000	9210000000
1345	sp|Q9P2E9|RRBP1|1	AELEKHMAA	6470000000	2470000000	2580000000	3330000000	2130000000	2240000000	4880000000	4040000000	4260000000	3700000000	2610000000	NA	2890000000	1720000000	2430000000	4490000000	4000000000	4080000000
1346	sp|Q13569|TDG|1	AELLTKTLP	85200000000	5010000000	55100000000	54700000000	NA	40300000000	92400000000	24600000000	78600000000	66100000000	4550000000	44500000000	60000000000	5110000000	34200000000	23900000000	45200000000	77500000000
1347	sp|Q9NR30|DDX21|1	ALAAALAHI	4010000000	3560000000	2770000000	3580000000	2340000000	3070000000	6900000000	7600000000	5860000000	3020000000	NA	1980000000	3030000000	2200000000	1840000000	7270000000	5560000000	5200000000
1348	sp|Q9UL45|BL1S6|1	FEREKQLTA	6600000000	4220000000	3750000000	5770000000	4050000000	5420000000	18000000000	13500000000	12800000000	6220000000	3880000000	NA	6060000000	3380000000	4090000000	18500000000	11600000000	10800000000
1349	sp|Q7Z5L9|I2BP2|1	FVIETARQL	7590000000	6280000000	6820000000	5830000000	6030000000	3940000000	12500000000	12400000000	15600000000	5740000000	NA	5100000000	6920000000	5180000000	3420000000	13100000000	11600000000	10400000000
1350	sp|Q68EM7|RHG17|1	GEYGKFFVTL	17800000000	17000000000	14100000000	10900000000	12000000000	12200000000	21700000000	14300000000	14200000000	16400000000	18700000000	12200000000	14400000000	11500000000	7660000000	23400000000	NA	17600000000
1351	sp|Q9UKI8|TLK1|1	IKPPIIHY	9580000000	5750000000	7040000000	NA	5610000000	5660000000	12500000000	12100000000	8320000000	7920000000	7150000000	6540000000	8490000000	7140000000	4900000000	13200000000	12400000000	13600000000
1352	sp|Q9H6H4|REEP4|1	KEIDAYIVQA	29000000000	23300000000	24600000000	21400000000	21100000000	18200000000	NA	32800000000	42500000000	33200000000	33300000000	18500000000	30600000000	22600000000	18300000000	72600000000	45100000000	53600000000
1353	sp|Q9BQI6|ANR32|1	KEKDNFKAP	5530000000	1960000000	1720000000	1830000000	1010000000	942000000	1940000000	1910000000	1530000000	2790000000	1550000000	1880000000	1390000000	925000000	NA	2110000000	1180000000	1570000000
1354	tr|A0A024R1N1|A0A024R1N1|1	KPAGPPGILAL	21500000000	20700000000	17800000000	31600000000	23300000000	26100000000	41900000000	35100000000	29000000000	20700000000	21000000000	16800000000	33800000000	23500000000	NA	37200000000	44200000000	34600000000
1355	sp|Q99607|ELF4|1	KPKIQHVGL	2910000000	1470000000	1580000000	2130000000	1720000000	1740000000	NA	4240000000	4020000000	2560000000	1750000000	1530000000	2140000000	2230000000	1900000000	6240000000	4570000000	4570000000
1356	tr|F5CTF3|F5CTF3|1	KVKEFLSTL	25900000000	24300000000	22500000000	19700000000	19600000000	15700000000	46100000000	39900000000	55100000000	28800000000	NA	14400000000	26000000000	17700000000	13400000000	55200000000	39300000000	36300000000
1357	sp|Q9Y490|TLN1|1	KVSHVLAAL	4310000000	2180000000	2280000000	3900000000	3290000000	2650000000	4730000000	4380000000	3560000000	3480000000	3190000000	2940000000	2750000000	3370000000	NA	5600000000	5490000000	4330000000
1358	sp|O43290|SNUT1|1	KVVEIVKKL	3230000000	2200000000	1880000000	2580000000	1850000000	1550000000	7510000000	5770000000	5070000000	2620000000	1330000000	1810000000	2210000000	1940000000	NA	5550000000	5450000000	5290000000
1359	sp|Q9NQ39|RS10L|1	LLFKEGVMVA	13700000000	10600000000	8830000000	9520000000	8040000000	6000000000	26300000000	18400000000	14900000000	12800000000	10900000000	10700000000	8630000000	8940000000	NA	17400000000	17300000000	20900000000
1360	sp|P57076|CU059|1	MVKDALDQL	14900000000	10800000000	10000000000	12800000000	12500000000	9640000000	32100000000	26800000000	31500000000	13400000000	14100000000	8880000000	13700000000	11300000000	7710000000	33800000000	NA	25000000000
1361	sp|P62906|RL10A|1	NMVAKVDEV	33000000000	19000000000	21100000000	22700000000	18800000000	17900000000	36600000000	28700000000	27500000000	29700000000	25500000000	19300000000	23600000000	19700000000	16100000000	39900000000	NA	31700000000
1362	sp|Q1KMD3|HNRL2|1	NPEKRYNVL	12100000000	7690000000	7480000000	11800000000	8500000000	6410000000	28000000000	17000000000	18000000000	10400000000	8900000000	7610000000	12800000000	10700000000	8780000000	NA	23500000000	20300000000
1363	sp|Q9Y6G5|COMDA|1	SPSMKKAVSL	3550000000	2600000000	1700000000	3090000000	1770000000	2060000000	7780000000	5670000000	5430000000	4170000000	2560000000	2890000000	4670000000	2930000000	NA	7430000000	6190000000	6360000000
1364	sp|Q5T2E6|CJ076|1	SVNPYIVKL	5760000000	3910000000	4050000000	4760000000	3340000000	4730000000	10600000000	6930000000	7130000000	5060000000	4300000000	4640000000	6560000000	4500000000	NA	10500000000	9280000000	38000000000
1365	sp|O00487|PSDE|1	SVVKEMLEL	7820000000	6150000000	4880000000	3610000000	NA	3170000000	8410000000	8440000000	8270000000	5820000000	6020000000	5550000000	3860000000	3220000000	2390000000	5670000000	7620000000	7170000000
1366	sp|Q14643|ITPR1|1	TLLNVIKSV	4980000000	2790000000	3820000000	7220000000	4850000000	4860000000	7230000000	5910000000	6770000000	NA	6520000000	3250000000	4230000000	3760000000	2110000000	6420000000	7900000000	9480000000
1367	sp|Q9Y3C4|TPRKB|1	YLISQVEGHQV	NA	2010000000	1740000000	2470000000	2160000000	2360000000	7190000000	5150000000	5490000000	2300000000	2070000000	1730000000	2950000000	2380000000	1460000000	5960000000	4820000000	5210000000
1368	sp|P25325|THTM|1	AEYAGRLGV	4210000000	2090000000	2120000000	2900000000	2470000000	1600000000	5510000000	2560000000	2580000000	3610000000	2070000000	2010000000	2650000000	1940000000	NA	3390000000	3780000000	2770000000
1369	sp|Q9NQ55|SSF1|1	AHPPLLVL	NA	21400000000	19500000000	28300000000	24800000000	21500000000	45400000000	38200000000	32800000000	30900000000	28600000000	25900000000	35300000000	28900000000	19400000000	52700000000	46700000000	49700000000
1370	sp|O75530|EED|1	HPRDPNLLLSV	12300000000	NA	9270000000	12300000000	10500000000	8180000000	23400000000	23200000000	27200000000	11100000000	10000000000	9390000000	13200000000	10500000000	7380000000	25000000000	28200000000	22900000000
1371	sp|Q9Y221|NIP7|1	HQADIGEYV	7680000000	6400000000	4750000000	7570000000	5240000000	6030000000	NA	11700000000	10000000000	6250000000	4050000000	3660000000	6670000000	4420000000	3200000000	10300000000	7610000000	9150000000
1372	sp|Q9Y5K5|UCHL5|1	KEFSQSFDAA	12900000000	7160000000	5440000000	6880000000	8050000000	6010000000	14000000000	8630000000	10800000000	13400000000	10700000000	6440000000	13800000000	9740000000	NA	18700000000	16100000000	9850000000
1373	tr|A0A024R0H1|A0A024R0H1|1	KEIEGIFHA	20100000000	13000000000	13500000000	14200000000	5010000000	NA	19700000000	15500000000	17400000000	18200000000	15800000000	14300000000	22400000000	12300000000	10300000000	14200000000	19400000000	10000000000
1374	tr|A0A024R0H1|A0A024R0H1|1	KEIEGIFHAT	5330000000	3900000000	3450000000	NA	3570000000	2790000000	4810000000	4500000000	3700000000	5730000000	3900000000	3240000000	5590000000	4970000000	2400000000	4960000000	5190000000	5900000000
1375	sp|O15371|EIF3D|1	KPNEFASQINL	NA	1380000000	1110000000	1630000000	1760000000	1410000000	2760000000	3880000000	2090000000	1790000000	1600000000	1050000000	1630000000	1290000000	593000000	3070000000	3250000000	2670000000
1376	sp|Q9UKV5|AMFR|1	LERFPWPSL	27500000000	22200000000	17800000000	17200000000	16800000000	13700000000	NA	18200000000	17800000000	23000000000	21700000000	15900000000	17000000000	14100000000	11000000000	20500000000	17600000000	23400000000
1377	sp|Q86YV9|HPS6|1	LPWPARPAL	11200000000	10700000000	8700000000	11100000000	9040000000	8270000000	24000000000	NA	19800000000	11100000000	10500000000	8800000000	11800000000	9600000000	6670000000	24700000000	21100000000	20700000000
1378	sp|Q00610|CLH1|1	MEYNLIQQC[119.00]	9430000000	6520000000	6240000000	3540000000	3310000000	3280000000	6990000000	NA	6400000000	8900000000	9640000000	5600000000	7010000000	5330000000	3610000000	15500000000	7860000000	11700000000
1379	sp|Q9UGR2|Z3H7B|1	QEHFQFDVC[119.00]	4860000000	3070000000	3880000000	2140000000	2330000000	2120000000	5110000000	6250000000	5420000000	5190000000	4480000000	3890000000	4800000000	4390000000	NA	11400000000	8520000000	7230000000
1380	sp|Q9NVH2|INT7|1	QKYPFPILI	22000000000	18000000000	18300000000	16200000000	15800000000	13800000000	25100000000	NA	25100000000	30600000000	28800000000	18200000000	22400000000	19900000000	14800000000	39800000000	32400000000	28100000000
1381	sp|O75821|EIF3G|1	RPFGSISRIYL	25000000000	16900000000	18200000000	15200000000	14500000000	14700000000	41600000000	NA	22600000000	26800000000	20700000000	17900000000	25400000000	20100000000	12300000000	29700000000	24600000000	28200000000
1382	tr|A0A024R658|A0A024R658|1	RPMSESPHM	1990000000	1160000000	842000000	NA	921000000	934000000	2330000000	2290000000	1480000000	1840000000	1270000000	1300000000	2030000000	1390000000	1240000000	4090000000	2530000000	2910000000
1383	sp|Q13233|M3K1|1	SRNWNVREM	4680000000	2330000000	4190000000	NA	3410000000	2680000000	7140000000	4540000000	5380000000	5050000000	2920000000	3250000000	4880000000	4240000000	2870000000	7880000000	9760000000	10200000000
1384	tr|A0A024RBV2|A0A024RBV2|1	WKFSGIVF	4680000000	3000000000	3030000000	2970000000	2540000000	2960000000	6120000000	4700000000	5180000000	3330000000	NA	2970000000	3620000000	3170000000	1910000000	7670000000	5600000000	4740000000
1385	sp|O60906|NSMA|1	YLFHVQEV	3950000000	3760000000	3400000000	4180000000	2870000000	3890000000	8780000000	5770000000	6620000000	3260000000	2500000000	2210000000	3620000000	2910000000	NA	6860000000	6700000000	6640000000
1386	sp|Q93008|USP9X|1	YRHDLINQL	5280000000	3020000000	3120000000	7620000000	4120000000	3620000000	9690000000	11700000000	6940000000	5670000000	5420000000	4090000000	6410000000	5510000000	NA	13700000000	9900000000	15500000000
1387	sp|Q71U36|TBA1A|1	FTSLLMERL	6300000000	4980000000	5770000000	5420000000	5650000000	4310000000	8150000000	4220000000	4000000000	6990000000	6820000000	5400000000	8340000000	6230000000	NA	9660000000	8860000000	5380000000
1388	sp|Q9H4I3|TRABD|1	GEFREAFKEA	14700000000	8650000000	13900000000	12800000000	12200000000	11500000000	24300000000	23000000000	15400000000	13200000000	8010000000	7280000000	10700000000	11300000000	NA	22300000000	19500000000	16800000000
1389	sp|Q9Y2K2|SIK3|1	GEIFDHLVA	8060000000	NA	4270000000	6070000000	4800000000	4920000000	11500000000	10900000000	10700000000	5860000000	4840000000	4860000000	5380000000	4980000000	3720000000	15000000000	10200000000	11000000000
1390	tr|Q643R0|Q643R0|1	GLFQGKTPL	7910000000	5770000000	5340000000	7610000000	5360000000	4130000000	20600000000	NA	10700000000	5050000000	5420000000	3810000000	6900000000	4880000000	5000000000	12600000000	10100000000	14300000000
1391	sp|P23246|SFPQ|1	GPKPGGGPGL	3680000000	1650000000	1950000000	2380000000	1800000000	1510000000	4710000000	3760000000	4140000000	2610000000	1660000000	1590000000	2850000000	1910000000	1920000000	4500000000	4000000000	NA
1392	sp|Q8WXI9|P66B|1	IPTSARSML	38000000000	12500000000	25500000000	18600000000	NA	17100000000	19100000000	14300000000	22400000000	32000000000	8420000000	25400000000	21100000000	15700000000	10900000000	26200000000	18600000000	29800000000
1393	sp|P07814|SYEP|1	IRKPYIWEY	9790000000	7330000000	6890000000	9000000000	NA	7680000000	18000000000	16700000000	20200000000	12300000000	11700000000	9400000000	14700000000	11700000000	6100000000	21500000000	34200000000	30300000000
1394	sp|Q15061|WDR43|1	KLILLITQV	15600000000	10400000000	10300000000	8620000000	10100000000	6250000000	10800000000	22200000000	11100000000	17700000000	10500000000	11000000000	10600000000	7770000000	NA	13600000000	14900000000	17200000000
1395	tr|A0A024RBE5|A0A024RBE5|1	LPRSINTDTL	7580000000	5330000000	4480000000	7450000000	5890000000	6120000000	10900000000	9310000000	9640000000	7640000000	6370000000	5680000000	7960000000	6870000000	NA	12700000000	10800000000	11900000000
1396	sp|P46779|RL28|1	QRKPATSYV	7160000000	3700000000	3770000000	NA	3460000000	3640000000	10100000000	7480000000	7170000000	6200000000	4050000000	4650000000	5830000000	3670000000	4040000000	12200000000	8140000000	7560000000
1397	sp|O95365|ZBT7A|1	REFPTHRSV	1290000000	717000000	455000000	703000000	589000000	584000000	1030000000	698000000	887000000	1390000000	724000000	NA	1030000000	507000000	1000000000	1310000000	1340000000	1390000000
1398	sp|Q16630|CPSF6|1	REMDTARTP	7330000000	3890000000	3640000000	1360000000	NA	1170000000	2470000000	1520000000	1490000000	4240000000	2900000000	2480000000	1440000000	756000000	1060000000	1640000000	1230000000	1390000000
1399	sp|Q6P4F7|RHGBA|1	RVPDFILEKI	16100000000	14800000000	10600000000	13900000000	13700000000	10100000000	34800000000	NA	19700000000	13600000000	12500000000	12700000000	13600000000	13500000000	7040000000	24800000000	25400000000	20000000000
1400	sp|P21333|FLNA|1	SHPNKVKVY	5080000000	1720000000	2080000000	1520000000	NA	893000000	1720000000	1330000000	1260000000	4960000000	2320000000	2710000000	2700000000	1260000000	1930000000	2140000000	2210000000	1780000000
1401	sp|Q8WUM4|PDC6I|1	SLFGGSVKL	18000000000	16600000000	14900000000	18400000000	18800000000	15000000000	33900000000	34000000000	27700000000	17400000000	13200000000	13300000000	17100000000	15300000000	9010000000	28900000000	NA	23400000000
1402	sp|Q13111|CAF1A|1	SPRS[79.97]PSTTYL	12400000000	NA	9400000000	9100000000	7950000000	8530000000	16500000000	14700000000	13500000000	9960000000	9480000000	7130000000	9950000000	9340000000	5660000000	13400000000	11200000000	14100000000
1403	tr|A0A024RAV0|A0A024RAV0|1	TVFTDHMLTV	26000000000	NA	19900000000	21200000000	25300000000	18600000000	52200000000	47200000000	46300000000	28300000000	21100000000	17300000000	21400000000	20600000000	11300000000	35300000000	36100000000	37600000000
1404	sp|P54727|RD23B|1	YEREQVIA	17100000000	8040000000	9780000000	13600000000	9760000000	9420000000	29400000000	27800000000	21700000000	15900000000	10500000000	9040000000	17000000000	9570000000	10100000000	NA	27400000000	24900000000
1405	sp|Q6DKI1|RL7L|1	YRGERINQL	23400000000	16100000000	15400000000	23500000000	16500000000	17300000000	63300000000	65600000000	44700000000	27100000000	19100000000	21700000000	33700000000	21500000000	18200000000	69800000000	NA	61100000000
1406	sp|Q14643|ITPR1|1	AEQEKFLTC[119.00]	3540000000	2160000000	2080000000	1690000000	948000000	NA	5850000000	4160000000	4210000000	3570000000	2890000000	2640000000	2450000000	2490000000	2240000000	6870000000	5590000000	6160000000
1407	sp|O95372|LYPA2|1	APRIPVTL	7360000000	5980000000	5630000000	6640000000	8370000000	5500000000	12000000000	10000000000	9770000000	6980000000	6180000000	7150000000	8000000000	8440000000	NA	13900000000	18900000000	15900000000
1408	sp|Q96BW5|PTER|1	ILTNVVPKM	12800000000	8560000000	8790000000	10600000000	8640000000	8120000000	29300000000	23000000000	19700000000	12500000000	10600000000	9170000000	12700000000	29000000000	NA	28100000000	27300000000	24200000000
1409	tr|B5B2S1|B5B2S1|1	IPQPSGKVL	5500000000	4480000000	3150000000	5560000000	4450000000	3910000000	8250000000	6110000000	5920000000	4790000000	3630000000	2560000000	5510000000	3880000000	NA	8300000000	8810000000	9560000000
1410	sp|Q9UKF6|CPSF3|1	NPRNTEAVTL	37700000000	22200000000	25900000000	29600000000	22300000000	21600000000	58900000000	40900000000	NA	30100000000	22400000000	23600000000	30400000000	28600000000	22200000000	60200000000	47700000000	51100000000
1411	tr|A0A024R3P1|A0A024R3P1|1	SMTLAIHEI	7420000000	6930000000	5660000000	5420000000	3420000000	4260000000	11400000000	15100000000	8740000000	8400000000	6830000000	5660000000	7680000000	5670000000	NA	14800000000	16700000000	11200000000
1412	sp|Q15477|SKIV2|1	SPRFPAQYL	15600000000	NA	5160000000	8810000000	7760000000	9300000000	20300000000	21300000000	21200000000	9390000000	6940000000	12100000000	11400000000	6540000000	6700000000	27300000000	28200000000	26500000000
1413	sp|Q96TA2|YMEL1|1	TPKNTSVSL	22900000000	13100000000	14300000000	17800000000	13800000000	13600000000	39200000000	32000000000	35100000000	21800000000	14200000000	10800000000	20700000000	16300000000	NA	39700000000	38800000000	37300000000
1414	sp|O43674|NDUB5|1	WEYYKHPIS	4630000000	2450000000	2160000000	3060000000	3570000000	2490000000	7490000000	8250000000	5540000000	4610000000	3240000000	NA	5540000000	3320000000	2090000000	7400000000	5120000000	7130000000
1415	sp|P49759|CLK1|1	YRAPEVIL	4160000000	3050000000	3480000000	4020000000	3870000000	3080000000	6600000000	7080000000	5440000000	5160000000	4510000000	3350000000	4570000000	3720000000	NA	7750000000	7020000000	6480000000
1416	sp|Q16531|DDB1|1	GTIDEIQKLHI	7980000000	6500000000	6200000000	7470000000	6810000000	8140000000	15500000000	15400000000	9790000000	7290000000	5690000000	4390000000	7650000000	6650000000	NA	13000000000	14600000000	10300000000
1417	sp|Q99661|KIF2C|1	KEFRATLEC[119.00]	4260000000	2810000000	2180000000	NA	1250000000	1140000000	5810000000	4460000000	4440000000	3650000000	3860000000	2650000000	3190000000	2630000000	2400000000	6440000000	5580000000	5250000000
1418	sp|P20592|MX2|1	KMFNQDIEKL	6100000000	3760000000	3910000000	4950000000	4420000000	4120000000	11400000000	16800000000	NA	5240000000	4160000000	3680000000	5330000000	4310000000	3000000000	16100000000	13700000000	15400000000
1419	sp|P49327|FAS|1	LPKTGTVSL	23700000000	13200000000	12300000000	15400000000	11400000000	14700000000	23400000000	NA	18900000000	16300000000	13800000000	13300000000	21800000000	14500000000	11200000000	25800000000	22700000000	18400000000
1420	sp|O14949|QCR8|1	RESFFRVVP	9380000000	7920000000	7230000000	8600000000	7390000000	6200000000	22900000000	16300000000	NA	8860000000	8200000000	7130000000	12000000000	9480000000	6350000000	14800000000	15500000000	18300000000
1421	tr|A0A024R1L3|A0A024R1L3|1	RPAPPPEAL	9340000000	2940000000	5790000000	7910000000	6540000000	NA	7390000000	6030000000	6030000000	8350000000	7300000000	6540000000	8400000000	7030000000	6470000000	13600000000	16500000000	10700000000
1422	sp|Q9UMS4|PRP19|1	RPKPPSATSI	13500000000	10500000000	8340000000	16300000000	11600000000	8210000000	38000000000	30600000000	27700000000	NA	9690000000	8350000000	12200000000	10500000000	9570000000	30800000000	28300000000	28400000000
1423	sp|Q9UGR2|Z3H7B|1	RPRPTKTSF	13900000000	4980000000	6260000000	8870000000	7520000000	6080000000	15300000000	8450000000	9630000000	13600000000	9880000000	7390000000	9720000000	6960000000	11000000000	NA	11100000000	8470000000
1424	sp|O75663|TIPRL|1	RVMPSSFFL	4540000000	4250000000	3510000000	5160000000	3590000000	3830000000	11500000000	7900000000	7880000000	5560000000	3660000000	2810000000	4750000000	4570000000	NA	10000000000	8100000000	8470000000
1425	sp|P04839|CY24B|1	SEWGKIKEC[119.00]	2850000000	1250000000	1690000000	927000000	NA	590000000	3890000000	3130000000	3220000000	2670000000	1960000000	1260000000	1990000000	1350000000	1300000000	5040000000	3800000000	3880000000
1426	sp|Q7L592|NDUF7|1	SEWMATGKSTA	3090000000	1790000000	1760000000	2260000000	1790000000	1640000000	5420000000	4180000000	4750000000	2520000000	2140000000	1700000000	2380000000	NA	1670000000	4930000000	5870000000	4430000000
1427	tr|B3KUN1|B3KUN1|1	SPRGAGYTF	4140000000	3280000000	2690000000	3210000000	3380000000	3170000000	7360000000	3750000000	3490000000	3560000000	2780000000	2500000000	3500000000	3310000000	NA	4880000000	6880000000	6780000000
1428	sp|Q96EZ8|MCRS1|1	SRKQGVIKL	2650000000	1400000000	1450000000	1760000000	1450000000	1530000000	4930000000	4100000000	3480000000	NA	1770000000	1480000000	2720000000	2390000000	3070000000	6150000000	4460000000	5430000000
1429	sp|Q8NI36|WDR36|1	WIFDGPTGEGRLL	6730000000	6330000000	4570000000	5060000000	5130000000	4320000000	6100000000	6300000000	5620000000	NA	3450000000	4820000000	5560000000	3650000000	1940000000	3330000000	3460000000	4600000000
1430	sp|P46783|RS10|1	YELLFKEGVM	30400000000	26400000000	21900000000	18400000000	NA	16100000000	30400000000	23300000000	26700000000	28200000000	27500000000	19300000000	23400000000	19000000000	13300000000	37600000000	27400000000	26000000000
1431	sp|Q8NEY1|NAV1|1	AENDRLKVA	2830000000	1580000000	1150000000	1830000000	959000000	884000000	3290000000	2270000000	2360000000	1830000000	NA	1110000000	1200000000	976000000	848000000	2590000000	1730000000	2450000000
1432	tr|V9HWF4|V9HWF4|1	ALMDEVVKA	9130000000	6130000000	6740000000	8360000000	5170000000	6320000000	14600000000	15000000000	12000000000	8980000000	NA	7960000000	9490000000	5720000000	4670000000	19600000000	15900000000	18800000000
1433	sp|Q92620|PRP16|1	APAPRPSLL	16000000000	11000000000	9270000000	18500000000	13100000000	14100000000	23400000000	22800000000	20400000000	14300000000	11100000000	10300000000	19600000000	NA	8350000000	21100000000	23200000000	19300000000
1434	tr|B2CML4|B2CML4|1	FLAEHPNVTL	3970000000	2850000000	2910000000	NA	2660000000	2580000000	7520000000	6350000000	6480000000	3900000000	3510000000	3170000000	5190000000	3710000000	2460000000	11200000000	11100000000	8830000000
1435	sp|P78344|IF4G2|1	FLHDHVDLQV	5660000000	4470000000	4740000000	4710000000	5200000000	4070000000	11300000000	8370000000	14000000000	5750000000	5790000000	3810000000	6730000000	4400000000	3350000000	NA	11000000000	10800000000
1436	sp|Q03001|DYST|1	IEDEVTRQVA	2870000000	2290000000	1520000000	1940000000	1870000000	1460000000	4670000000	3320000000	3590000000	2100000000	2100000000	1750000000	NA	1910000000	1680000000	4380000000	5110000000	4170000000
1437	sp|Q9Y520|PRC2C|1	KPVKPHSSF	8880000000	4720000000	3660000000	4430000000	3430000000	2460000000	4650000000	3100000000	3990000000	7890000000	NA	3910000000	3770000000	3060000000	3980000000	4510000000	4960000000	4610000000
1438	sp|O60264|SMCA5|1	KTAEMNEKL	4960000000	2420000000	2170000000	2970000000	2590000000	2280000000	8950000000	8510000000	6870000000	4250000000	2320000000	2360000000	3790000000	1990000000	NA	8600000000	6490000000	6750000000
1439	sp|P45974|UBP5|1	LEKIFQNAP	25600000000	15500000000	14600000000	17500000000	NA	11100000000	38400000000	29400000000	29200000000	17200000000	17000000000	11600000000	13300000000	14200000000	13000000000	33100000000	32300000000	31700000000
1440	sp|Q8WXD5|GEMI6|1	NEYKGWVLT	4420000000	3570000000	2770000000	3450000000	4050000000	3270000000	7800000000	10200000000	5800000000	4480000000	4270000000	3130000000	4500000000	4330000000	NA	10100000000	12500000000	9740000000
1441	sp|Q8WUM0|NU133|1	REYEIPSNLTP	10700000000	7600000000	7760000000	10500000000	9090000000	8350000000	20900000000	18000000000	19500000000	9320000000	9170000000	7110000000	11200000000	8490000000	NA	26100000000	24700000000	20000000000
1442	sp|Q70UQ0|IKIP|1	RLQEEINEV	5130000000	3600000000	3400000000	4640000000	4090000000	2840000000	8450000000	6070000000	5720000000	4200000000	3490000000	2870000000	5790000000	4690000000	NA	5690000000	7070000000	5090000000
1443	tr|E5KTI5|E5KTI5|1	SPEETRAAL	24800000000	NA	11500000000	19700000000	16000000000	13500000000	46300000000	43600000000	41500000000	19300000000	14100000000	12400000000	21500000000	15000000000	12600000000	47300000000	41200000000	40500000000
1444	sp|P13639|EF2|1	SPNKHNRLYM	4000000000	1710000000	1800000000	2900000000	1520000000	1950000000	5390000000	3750000000	3780000000	4190000000	2980000000	2610000000	3800000000	3150000000	NA	6130000000	5470000000	6450000000
1445	sp|Q1ED39|KNOP1|1	SPSLRKQVF	2160000000	1190000000	1110000000	1760000000	1550000000	1270000000	4780000000	3910000000	3840000000	2360000000	1510000000	1050000000	NA	1790000000	2370000000	5410000000	4240000000	5340000000
1446	tr|A4D2P1|A4D2P1|1	TVFDEAIRAV	17900000000	15600000000	10300000000	16400000000	13300000000	12800000000	15900000000	13300000000	26000000000	13600000000	10500000000	11400000000	14900000000	11200000000	NA	22600000000	23800000000	21900000000
1447	tr|A0A024R4B7|A0A024R4B7|1	YEYKFGFELP	5260000000	4100000000	3730000000	4270000000	4640000000	4030000000	4180000000	4380000000	4640000000	4660000000	3930000000	3300000000	3910000000	3470000000	2660000000	4520000000	NA	4430000000
1448	sp|Q9BW27|NUP85|1	AAFEFDIHQV	2690000000	2070000000	1630000000	2770000000	2050000000	1880000000	4620000000	3040000000	3710000000	2650000000	2180000000	1950000000	2490000000	2620000000	NA	5150000000	3210000000	2270000000
1449	tr|A0A024QZ62|A0A024QZ62|1	AELPASVHA	3300000000	2010000000	1940000000	3230000000	2560000000	NA	2480000000	3650000000	3680000000	2370000000	2140000000	1910000000	2620000000	2040000000	1760000000	4730000000	3920000000	4350000000
1450	sp|O94986|CE152|1	AEYQALVKA	9580000000	5000000000	4130000000	6040000000	6810000000	4480000000	9680000000	14500000000	8410000000	8950000000	6610000000	8370000000	9870000000	NA	5710000000	11800000000	8650000000	12300000000
1451	sp|Q8WXH0|SYNE2|1	ALWDKLFNL	4880000000	3540000000	3620000000	2860000000	1990000000	2550000000	3980000000	3030000000	4290000000	4610000000	3050000000	3830000000	1690000000	NA	1720000000	3030000000	2650000000	2490000000
1452	sp|P33076|C2TA|1	APRPAGSYL	39700000000	30800000000	27900000000	33900000000	38300000000	37300000000	60100000000	43900000000	44700000000	45000000000	35400000000	NA	48200000000	38000000000	34400000000	65400000000	59200000000	64200000000
1453	sp|P16885|PLCG2|1	FLYDTHQNL	4000000000	2060000000	3020000000	3180000000	NA	2390000000	9170000000	6800000000	6000000000	2940000000	2960000000	2440000000	3460000000	2900000000	1920000000	5880000000	5120000000	5250000000
1454	tr|A8K4C8|A8K4C8|1	FPRKPSAPK	32900000000	14500000000	12700000000	21300000000	NA	17600000000	35500000000	23100000000	23600000000	23300000000	16800000000	13900000000	26400000000	13000000000	19200000000	38600000000	29400000000	24400000000
1455	sp|Q8TDN6|BRX1|1	FVINEVC[119.00]EM	6980000000	4440000000	4870000000	4510000000	NA	3480000000	8890000000	10600000000	8680000000	5850000000	4590000000	3640000000	4920000000	3490000000	2830000000	6150000000	7810000000	5870000000
1456	tr|A0A024R2T0|A0A024R2T0|1	GEHDPWYC[119.00]P	10300000000	6100000000	7010000000	9110000000	6940000000	7490000000	14200000000	15800000000	11100000000	8170000000	7590000000	5860000000	10200000000	8490000000	5060000000	14700000000	NA	14000000000
1457	tr|A0A024R5Y1|A0A024R5Y1|1	GQSELASRL	7930000000	7580000000	7970000000	9640000000	7080000000	5800000000	13900000000	9070000000	10800000000	7760000000	NA	4300000000	6440000000	8060000000	5300000000	14200000000	14600000000	13000000000
1458	tr|A0A024RDL1|A0A024RDL1|1	HPRIITEGF	7660000000	4400000000	4420000000	4970000000	3220000000	3600000000	5060000000	3740000000	3460000000	6790000000	4350000000	4070000000	5900000000	4510000000	1560000000	NA	5890000000	5380000000
1459	sp|Q16531|DDB1|1	KAFNIRLEEL	18100000000	10200000000	8560000000	13600000000	10500000000	11000000000	31400000000	25200000000	23000000000	11400000000	9860000000	8150000000	11200000000	10900000000	NA	24200000000	22100000000	18900000000
1460	sp|P41252|SYIC|1	KEQGRLLVA	4040000000	2390000000	2070000000	3190000000	1950000000	1790000000	5560000000	4090000000	4240000000	3940000000	3170000000	2140000000	3740000000	3150000000	NA	6670000000	5490000000	5830000000
1461	tr|B4DGG2|B4DGG2|1	KEQLPPLAA	9630000000	6290000000	4900000000	5350000000	4680000000	5040000000	8350000000	6860000000	7240000000	7080000000	4500000000	5060000000	8840000000	5200000000	NA	7610000000	5750000000	7420000000
1462	tr|A0A024R932|A0A024R932|1	KEYSRLLNA	3960000000	3390000000	2330000000	3530000000	3610000000	3030000000	9380000000	6920000000	4740000000	3040000000	2940000000	3080000000	4710000000	3410000000	NA	7570000000	6070000000	6190000000
1463	sp|Q9NRZ9|HELLS|1	KLQNIMMLL	2820000000	2450000000	3300000000	1720000000	1680000000	1400000000	2460000000	2310000000	1750000000	2740000000	3380000000	2890000000	1570000000	1340000000	NA	2730000000	3080000000	2360000000
1464	sp|P13639|EF2|1	KPIQRTIL	14300000000	7770000000	8650000000	10200000000	8170000000	8070000000	26300000000	18000000000	17600000000	14900000000	9850000000	8140000000	13900000000	10400000000	NA	30700000000	22100000000	23600000000
1465	sp|Q96P11|NSUN5|1	LEVGSRPGP	10100000000	5720000000	7350000000	9380000000	6930000000	6950000000	22200000000	18100000000	16400000000	11800000000	9350000000	7270000000	11500000000	7890000000	8200000000	26800000000	NA	20400000000
1466	tr|A0A024R720|A0A024R720|1	LLIDHRFLL	5270000000	3000000000	3440000000	3260000000	3240000000	2530000000	8520000000	NA	5140000000	5160000000	3230000000	3740000000	2650000000	2380000000	2000000000	4240000000	6670000000	2950000000
1467	sp|Q05048|CSTF1|1	LPDERTISL	11700000000	7220000000	7970000000	12500000000	8310000000	9210000000	17100000000	19500000000	20700000000	9810000000	NA	7030000000	9460000000	6840000000	6100000000	21000000000	21600000000	24000000000
1468	sp|Q96EK9|KTI12|1	MEAQKSAVP	4280000000	3080000000	2090000000	3020000000	3080000000	2240000000	7860000000	7890000000	6500000000	4630000000	3450000000	2940000000	3770000000	NA	2860000000	9150000000	6690000000	7840000000
1469	sp|Q7Z333|SETX|1	MENQHWNQL	8760000000	7340000000	NA	5370000000	4720000000	4820000000	8030000000	6800000000	10900000000	9070000000	7060000000	5470000000	7690000000	4820000000	4050000000	9170000000	12100000000	7780000000
1470	sp|Q9Y6D5|BIG2|1	NAANIFERL	13800000000	8210000000	8270000000	7850000000	8920000000	8060000000	16200000000	15600000000	18000000000	10900000000	8620000000	7070000000	9790000000	8120000000	NA	15500000000	16900000000	14500000000
1471	tr|B2ZZ89|B2ZZ89|1	QEDAARLQA	2400000000	1220000000	1850000000	2300000000	1190000000	1250000000	3260000000	2580000000	2380000000	3020000000	1820000000	1760000000	1990000000	1360000000	NA	3280000000	2550000000	2950000000
1472	sp|O43353|RIPK2|1	REAEILHKA	1070000000	467000000	590000000	643000000	400000000	417000000	826000000	505000000	442000000	733000000	NA	436000000	589000000	512000000	518000000	845000000	480000000	542000000
1473	sp|Q96AD5|PLPL2|1	REHAPFLVA	31800000000	18300000000	14600000000	20100000000	NA	15700000000	31800000000	37800000000	43200000000	20100000000	16200000000	13500000000	23400000000	16000000000	13300000000	28000000000	32400000000	33700000000
1474	sp|Q8NBP0|TTC13|1	REYSRYLHA	14300000000	9150000000	6950000000	11500000000	8980000000	8520000000	NA	17700000000	19500000000	12700000000	8260000000	8590000000	12500000000	13100000000	9480000000	28700000000	21100000000	23900000000
1475	sp|P33993|MCM7|1	RLAQHITYV	42700000000	24700000000	23300000000	39100000000	NA	35600000000	52000000000	73700000000	78800000000	45400000000	30600000000	32500000000	51100000000	34900000000	37600000000	126000000000	102000000000	99500000000
1476	sp|Q16531|DDB1|1	RLYDGLFKVI	8270000000	10700000000	7340000000	8090000000	6100000000	6760000000	13800000000	14600000000	11700000000	12400000000	11000000000	8690000000	8870000000	7830000000	NA	12400000000	18400000000	8270000000
1477	sp|O95248|MTMR5|1	RPYSNVSNL	NA	2310000000	1430000000	2970000000	3250000000	2550000000	6700000000	4040000000	4280000000	2890000000	2280000000	2410000000	4110000000	3210000000	3070000000	6250000000	6230000000	6240000000
1478	sp|Q9UKL3|C8AP2|1	SEFPHFRNN	12400000000	NA	6700000000	9770000000	9530000000	7820000000	18600000000	20700000000	14100000000	10100000000	6460000000	6090000000	10100000000	10400000000	8070000000	27100000000	14900000000	18800000000
1479	sp|A8MPS7|YDJC|1	SEGRPVGPA	11000000000	5940000000	6510000000	460000000	340000000	NA	1310000000	830000000	864000000	3940000000	2590000000	2190000000	509000000	587000000	485000000	765000000	458000000	481000000
1480	sp|P23497|SP100|1	SELEKTFNLP	11300000000	9420000000	8420000000	10300000000	8540000000	8890000000	NA	13300000000	11700000000	15000000000	12700000000	13700000000	16800000000	13300000000	8180000000	17900000000	18700000000	17400000000
1481	sp|P31350|RIR2|1	SPLKGLSL	9540000000	7300000000	6220000000	4860000000	4850000000	4450000000	11600000000	6700000000	6380000000	9720000000	6170000000	7980000000	7130000000	5610000000	NA	10300000000	12300000000	11900000000
1482	sp|Q8IXZ2|ZC3H3|1	SRSLVLNRL	6290000000	4150000000	3810000000	4850000000	4170000000	4570000000	11500000000	10900000000	10400000000	6340000000	4800000000	4800000000	9530000000	4720000000	4250000000	10900000000	NA	10900000000
1483	sp|O00398|P2Y10|1	SVADLAHVL	211000000000	163000000000	146000000000	160000000000	138000000000	124000000000	312000000000	323000000000	346000000000	152000000000	135000000000	118000000000	167000000000	NA	89000000000	291000000000	318000000000	264000000000
1484	tr|A0A024R9T3|A0A024R9T3|1	SVIPVINKI	85600000000	65300000000	64200000000	42700000000	15100000000	31700000000	51500000000	42300000000	46400000000	73500000000	67000000000	NA	58500000000	64800000000	4810000000	16600000000	21600000000	12000000000
1485	sp|Q8NHW5|RLA0L|1	TEIRDMLLA	240000000000	184000000000	198000000000	218000000000	159000000000	168000000000	426000000000	538000000000	348000000000	250000000000	186000000000	162000000000	244000000000	195000000000	109000000000	NA	486000000000	439000000000
1486	sp|Q8NF37|PCAT1|1	TLFPVRLLV	6530000000	6450000000	5710000000	5490000000	4170000000	3060000000	7630000000	6100000000	5400000000	6430000000	7930000000	6340000000	5020000000	NA	3140000000	6280000000	5540000000	5570000000
1487	sp|P63010|AP2B1|1	TLLTAIVKL	10300000000	9300000000	6700000000	2460000000	NA	1600000000	3770000000	4450000000	3100000000	10200000000	8450000000	11800000000	2330000000	1790000000	1300000000	4590000000	4700000000	4520000000
1488	sp|Q9Y2E6|DTX4|1	TRPPKLVL	7530000000	5340000000	4930000000	7100000000	6100000000	4100000000	10000000000	9210000000	6540000000	7030000000	5300000000	4270000000	8630000000	6230000000	5120000000	10900000000	NA	11200000000
1489	sp|P52294|IMA5|1	TVMDSKIVQV	6260000000	4310000000	3940000000	3850000000	2450000000	2580000000	6600000000	8240000000	6240000000	4600000000	3660000000	2960000000	3590000000	2840000000	NA	7740000000	7700000000	6260000000
1490	sp|O14818|PSA7|1	VIKALLEVV	8460000000	5880000000	6350000000	8340000000	4310000000	4320000000	10500000000	8870000000	9350000000	9620000000	9360000000	5800000000	5250000000	NA	2420000000	9310000000	12000000000	12800000000
1491	sp|P60228|EIF3E|1	VPATDRNAL	60500000000	33000000000	31100000000	54800000000	41700000000	27200000000	115000000000	NA	92400000000	48600000000	42400000000	47500000000	57300000000	44600000000	41800000000	132000000000	107000000000	116000000000
1492	tr|V9HWE1|V9HWE1|1	FGGPGTASRPS	2390000000	1160000000	1120000000	1760000000	1280000000	1210000000	3030000000	2680000000	2080000000	1690000000	1240000000	1280000000	1900000000	1400000000	NA	3310000000	2970000000	2870000000
1493	sp|Q13433|S39A6|1	FLVEHVLTL	3590000000	3680000000	2980000000	2580000000	2790000000	2280000000	4970000000	4440000000	3960000000	3000000000	NA	2330000000	3120000000	2760000000	2430000000	6580000000	4890000000	4380000000
1494	sp|Q9Y4F1|FARP1|1	GEIEQRPTP	4910000000	2490000000	2230000000	4380000000	3430000000	2410000000	9030000000	7990000000	7760000000	3730000000	NA	2100000000	4250000000	3000000000	2630000000	7400000000	6660000000	6780000000
1495	sp|Q8IUR7|ARMC8|1	GIVDILHKL	2700000000	2220000000	2030000000	1910000000	1920000000	1770000000	2660000000	2330000000	2700000000	2340000000	2610000000	1660000000	1910000000	1890000000	1210000000	NA	2030000000	2180000000
1496	sp|P35250|RFC2|1	KIAEGVNSL	6750000000	3600000000	4760000000	5290000000	5230000000	3710000000	7570000000	6330000000	4350000000	4950000000	3540000000	3180000000	4360000000	4600000000	4060000000	6590000000	NA	8680000000
1497	sp|P12004|PCNA|1	KLMDLDVEQL	5270000000	3380000000	2850000000	2470000000	2230000000	NA	6000000000	4210000000	4460000000	4220000000	4360000000	3580000000	3470000000	2820000000	2030000000	4880000000	5390000000	4990000000
1498	sp|Q969V6|MKL1|1	KVAELKQEL	6460000000	3750000000	3780000000	4310000000	2880000000	2740000000	10900000000	8620000000	8830000000	3900000000	898000000	2880000000	3670000000	3120000000	NA	8430000000	7030000000	6870000000
1499	sp|Q5UIP0|RIF1|1	LVYPEELKPVL	9170000000	8170000000	8570000000	9320000000	9890000000	9960000000	18900000000	16400000000	12700000000	7930000000	8450000000	8160000000	10200000000	7730000000	5580000000	16600000000	NA	14500000000
1500	tr|A0A024R3Q3|A0A024R3Q3|1	NAAEITDKL	10000000000	7090000000	6770000000	6090000000	4570000000	5300000000	7640000000	5410000000	5670000000	11000000000	9530000000	7520000000	8240000000	5440000000	NA	9080000000	10400000000	7590000000
1501	sp|Q9Y262|EIF3L|1	RRYQDAIRV	6860000000	3580000000	3340000000	5080000000	2920000000	3220000000	NA	10200000000	9380000000	4970000000	2880000000	2820000000	4130000000	3770000000	3730000000	12700000000	9160000000	10100000000
1502	sp|Q8TB03|CX038|1	VLSELAARL	4010000000	3000000000	3290000000	NA	2330000000	2650000000	6210000000	4620000000	3150000000	4200000000	3350000000	2820000000	4020000000	3400000000	2060000000	9440000000	6290000000	6560000000
1503	sp|P79483|DRB3|1	VLSSRLAFA	131000000000	101000000000	93400000000	108000000000	112000000000	80400000000	269000000000	272000000000	230000000000	118000000000	NA	72800000000	113000000000	82600000000	73900000000	317000000000	279000000000	290000000000
1504	sp|Q13098|CSN1|1	YLAPHVRTL	5550000000	NA	5850000000	6030000000	6360000000	4010000000	7470000000	9130000000	7850000000	5990000000	6840000000	4920000000	6510000000	6860000000	6240000000	11900000000	10500000000	9050000000
1505	sp|Q9UBI1|COMD3|1	YRPAYLVTL	5970000000	5650000000	5250000000	5930000000	7230000000	4700000000	12500000000	9280000000	7350000000	8600000000	7460000000	6950000000	9960000000	7230000000	NA	14800000000	11900000000	10600000000
1506	sp|Q99829|CPNE1|1	APREALAQTVL	4050000000	2860000000	2210000000	2840000000	2160000000	1960000000	6620000000	4320000000	4260000000	3550000000	2680000000	1490000000	3050000000	2820000000	NA	5790000000	4710000000	5660000000
1507	tr|Q5U0N0|Q5U0N0|1	ATSDLNIKV	4140000000	2550000000	3170000000	5370000000	2990000000	2570000000	5790000000	6430000000	4220000000	5050000000	4530000000	3830000000	4680000000	3560000000	2410000000	NA	4990000000	9600000000
1508	sp|Q9UIQ6|LCAP|1	EKKYFAATQFEPLA	2520000000	2590000000	2380000000	3120000000	2670000000	2180000000	4580000000	3960000000	5030000000	3070000000	3110000000	3510000000	3250000000	2660000000	NA	5600000000	5890000000	4840000000
1509	tr|B0YIW5|B0YIW5|1	IQVTKVTQV	12300000000	NA	6590000000	7930000000	7090000000	6300000000	12800000000	11000000000	8370000000	10100000000	7420000000	7010000000	10100000000	8380000000	7910000000	16000000000	14400000000	11400000000
1510	sp|Q5BJF6|ODFP2|1	KILDLETQL	11200000000	7400000000	6100000000	7440000000	7170000000	6120000000	14400000000	13100000000	14500000000	6740000000	5230000000	4680000000	9860000000	4770000000	NA	19300000000	24100000000	11500000000
1511	sp|Q6P996|PDXD1|1	KPTDKLRAL	NA	5020000000	3070000000	5430000000	4880000000	3690000000	15700000000	12100000000	12000000000	7810000000	4210000000	3870000000	6210000000	4230000000	4530000000	15400000000	13000000000	12500000000
1512	sp|Q16531|DDB1|1	LLLDMQNRL	4670000000	6780000000	4030000000	5800000000	2790000000	4860000000	11800000000	7900000000	8010000000	14700000000	6710000000	6790000000	NA	8180000000	2480000000	11600000000	12600000000	8700000000
1513	sp|Q58FF3|ENPLL|1	MERIMKAQA	9860000000	5840000000	5930000000	6400000000	4780000000	5840000000	16700000000	11500000000	NA	8630000000	5490000000	4520000000	6860000000	4790000000	3790000000	17100000000	11400000000	11100000000
1514	tr|A4QPA9|A4QPA9|1	QIIRELQVL	7950000000	6010000000	NA	6420000000	5680000000	6020000000	17600000000	12800000000	12900000000	5810000000	4630000000	4450000000	6240000000	4660000000	3610000000	10600000000	11500000000	11700000000
1515	sp|Q9NRM2|ZN277|1	REYDRFYVI	5820000000	4430000000	4630000000	5820000000	5260000000	4390000000	14600000000	10300000000	NA	5140000000	5240000000	4000000000	6090000000	4660000000	2200000000	13300000000	12100000000	10300000000
1516	sp|Q9NRM2|ZN277|1	REYDRFYVINY	11300000000	9350000000	10700000000	12000000000	9410000000	10900000000	17400000000	13500000000	11200000000	12500000000	9760000000	8480000000	13600000000	10900000000	NA	18300000000	13800000000	15000000000
1517	sp|Q96H96|COQ2|1	RPIAAGDISTF	6200000000	3580000000	2890000000	NA	3020000000	2360000000	4870000000	4840000000	3980000000	4630000000	3600000000	3480000000	4030000000	3100000000	2050000000	8460000000	6770000000	7440000000
1518	sp|Q9UK73|FEM1B|1	RPISDFLTL	5320000000	5080000000	4600000000	5040000000	5170000000	5050000000	11500000000	7000000000	6710000000	5200000000	5820000000	3470000000	5160000000	4630000000	NA	7570000000	6440000000	7810000000
1519	sp|Q7Z5L9|I2BP2|1	RPKTVRDTL	1790000000	834000000	618000000	1400000000	1160000000	877000000	1790000000	1420000000	1060000000	1480000000	885000000	1350000000	2340000000	1440000000	1320000000	2030000000	NA	2100000000
1520	sp|Q15648|MED1|1	RPWSETIKL	9760000000	11100000000	8870000000	8310000000	7740000000	6050000000	13300000000	13100000000	18900000000	10700000000	9500000000	9130000000	11100000000	8700000000	NA	16200000000	18600000000	16000000000
1521	sp|Q8WUX9|CHMP7|1	SPLSSHPVV	4840000000	3000000000	3850000000	4370000000	3550000000	3740000000	6050000000	4970000000	4600000000	4100000000	2910000000	2700000000	4650000000	4310000000	3250000000	8840000000	NA	7500000000
1522	sp|Q15393|SF3B3|1	TLVYHVVGV	17200000000	12800000000	13200000000	17300000000	14200000000	10800000000	38300000000	29200000000	26900000000	12600000000	NA	10800000000	13500000000	12200000000	5900000000	19400000000	23600000000	28200000000
1523	sp|Q6IA86|ELP2|1	TLWPEVQKL	14600000000	10800000000	10600000000	11900000000	9250000000	8310000000	25100000000	19800000000	19900000000	13500000000	10400000000	10600000000	12800000000	NA	6320000000	20800000000	19800000000	20000000000
1524	tr|A0A024R136|A0A024R136|1	VRNLFEQLV	7460000000	6000000000	6030000000	8070000000	4810000000	5450000000	10800000000	5500000000	7350000000	9060000000	7790000000	7050000000	8390000000	6780000000	2600000000	6450000000	7560000000	NA
1525	tr|A0A024R8C5|A0A024R8C5|1	YEMHVRAA	3180000000	1770000000	1470000000	1830000000	1660000000	1320000000	5180000000	4160000000	5130000000	2030000000	1470000000	1190000000	1800000000	1340000000	NA	3680000000	3280000000	3240000000
1526	tr|B0LPF3|B0LPF3|1	YVTPVNRNV	2930000000	1690000000	1650000000	2710000000	2080000000	1660000000	5200000000	4010000000	4160000000	2740000000	1990000000	2540000000	2470000000	2420000000	NA	6890000000	6880000000	6540000000
1527	sp|Q8NHY2|RFWD2|1	YVVDNIDHL	17900000000	NA	10400000000	14400000000	15800000000	10300000000	27400000000	26600000000	27500000000	13400000000	12100000000	13400000000	15000000000	16600000000	9910000000	37900000000	48200000000	39400000000
1528	tr|V9HW01|V9HW01|1	RQINWTVLY	6870000000	5010000000	4440000000	3400000000	3890000000	2470000000	4470000000	8870000000	4520000000	6180000000	4510000000	4610000000	3490000000	3920000000	NA	5170000000	5150000000	7010000000
1529	sp|P17980|PRS6A|1	TEYDSRVKA	43400000000	20100000000	16000000000	9630000000	NA	7530000000	24900000000	15300000000	18000000000	31000000000	18100000000	22300000000	11100000000	9800000000	9200000000	25500000000	15200000000	18700000000
1530	tr|A0A024R2S4|A0A024R2S4|1	YEYEGGHIKGA	13700000000	6770000000	7820000000	5980000000	5210000000	5400000000	16500000000	16400000000	13600000000	10600000000	6340000000	4730000000	8390000000	NA	7470000000	18400000000	16300000000	14200000000
1531	sp|P62917|RL8|1	YRFKKRTEL	2940000000	1540000000	1990000000	1930000000	1580000000	1440000000	3830000000	3120000000	2320000000	4850000000	2370000000	2720000000	3400000000	2520000000	2080000000	NA	2140000000	2370000000
1532	sp|P30260|CDC27|1	AERIFSEV	12400000000	8040000000	8010000000	8100000000	7150000000	5130000000	16200000000	12300000000	NA	8900000000	9990000000	7980000000	7340000000	9010000000	6260000000	12700000000	14900000000	14900000000
1533	sp|Q9Y490|TLN1|1	ALNELLQHV	18800000000	13300000000	15800000000	15700000000	20800000000	13600000000	35600000000	29200000000	22000000000	15000000000	NA	12600000000	16200000000	11900000000	8200000000	27500000000	28100000000	23100000000
1534	sp|Q9Y3I0|RTCB|1	AMFDHIPVGV	3500000000	2110000000	2550000000	2960000000	2910000000	2040000000	9040000000	6580000000	5170000000	3360000000	2040000000	2510000000	3490000000	2530000000	NA	6910000000	5370000000	5970000000
1535	sp|Q9H9Y6|RPA2|1	ELFPHSLLSV	6460000000	5680000000	4950000000	7440000000	4540000000	6190000000	10700000000	9380000000	12600000000	6620000000	4980000000	4930000000	6780000000	4880000000	NA	8160000000	9250000000	6620000000
1536	sp|Q7KZF4|SND1|1	FQKVITEYL	3920000000	NA	2970000000	4430000000	3100000000	2820000000	9560000000	7770000000	6890000000	4330000000	4650000000	3720000000	4950000000	3620000000	3020000000	12400000000	11400000000	10200000000
1537	sp|P27708|PYR1|1	GLADKVYFL	26000000000	24300000000	22400000000	31800000000	19300000000	19900000000	38100000000	29500000000	29600000000	23300000000	21500000000	13900000000	20700000000	NA	10000000000	28700000000	31600000000	28100000000
1538	sp|P46379|BAG6|1	HM[15.99]IRDIQTL	2950000000	1930000000	1600000000	6070000000	5960000000	5970000000	6680000000	4740000000	5020000000	NA	1670000000	1720000000	5270000000	4940000000	4720000000	6450000000	6270000000	6890000000
1539	sp|P50990|TCPQ|1	HPAAKMIVM	12100000000	6700000000	6730000000	7780000000	6670000000	6510000000	17800000000	10900000000	10600000000	11300000000	NA	6640000000	10900000000	9000000000	9520000000	21400000000	16300000000	19200000000
1540	tr|Q708E9|Q708E9|1	KENTVFRTP	8830000000	5520000000	4900000000	6600000000	4940000000	4720000000	13200000000	11900000000	10300000000	6520000000	4780000000	4750000000	7510000000	5670000000	NA	13800000000	10700000000	10800000000
1541	sp|Q8WV28|BLNK|1	KPIPLPRF	14700000000	15300000000	11100000000	15000000000	11900000000	11500000000	17000000000	15600000000	12800000000	18400000000	17300000000	14100000000	17900000000	13900000000	NA	20100000000	17800000000	20900000000
1542	sp|Q03252|LMNB2|1	QEYDFKMAQA	6850000000	NA	4570000000	5870000000	5560000000	4420000000	10100000000	8700000000	10500000000	5710000000	4560000000	4350000000	5790000000	3750000000	2710000000	12700000000	7650000000	8720000000
1543	sp|Q6P1K2|PMF1|1	QIYDKFIAQL	6810000000	6760000000	5650000000	3700000000	NA	3180000000	7760000000	7400000000	7360000000	7610000000	6420000000	5250000000	4290000000	3610000000	2490000000	12000000000	8460000000	11100000000
1544	sp|Q6P0N0|M18BP|1	QMREFLEQL	5150000000	5000000000	5200000000	4390000000	3620000000	3170000000	7960000000	10100000000	NA	5020000000	4570000000	3750000000	4360000000	3440000000	2220000000	6160000000	8030000000	7830000000
1545	sp|Q15154|PCM1|1	QPNPLPLRL	11900000000	8480000000	7490000000	9250000000	8820000000	6770000000	22800000000	17500000000	17100000000	NA	9010000000	7460000000	11100000000	7850000000	5240000000	17300000000	22800000000	17300000000
1546	sp|O75128|COBL|1	RPVPKDTSL	3270000000	1710000000	1420000000	2450000000	1810000000	2110000000	5720000000	3530000000	4450000000	2950000000	1740000000	1840000000	3320000000	2280000000	NA	6070000000	5000000000	4610000000
1547	sp|P61769|B2MG|1	RTPKIQVYSRHPAE	35200000000	18900000000	14800000000	NA	14800000000	12700000000	30200000000	49800000000	45900000000	39500000000	23400000000	20300000000	14600000000	18900000000	24800000000	75200000000	57300000000	58800000000
1548	tr|J7K012|J7K012|1	SAYDGKN[.98]YI	42300000000	28800000000	24500000000	29400000000	33700000000	19500000000	38500000000	36900000000	52100000000	33500000000	29800000000	27600000000	48900000000	28000000000	20800000000	43400000000	NA	49900000000
1549	tr|A0A024R5D6|A0A024R5D6|1	SPRRSPRISF	4340000000	2470000000	2540000000	3450000000	2550000000	2630000000	NA	6930000000	7550000000	4150000000	3720000000	3190000000	4000000000	4970000000	3610000000	13600000000	8630000000	9940000000
1550	sp|Q9NNW5|WDR6|1	TLFPGKVHSL	7310000000	5870000000	4970000000	6130000000	4780000000	NA	9070000000	7660000000	8630000000	6250000000	4310000000	3850000000	7550000000	4670000000	3250000000	8140000000	7520000000	6700000000
1551	sp|Q6NUI2|GPAT2|1	TPSPAGPRL	5200000000	3330000000	3410000000	5580000000	3700000000	3920000000	11100000000	9830000000	10400000000	4940000000	4520000000	3910000000	5680000000	NA	4020000000	13300000000	9850000000	10500000000
1552	sp|P07951|TPM2|1	AEFAERSVA	36300000000	22900000000	25100000000	32700000000	21000000000	20900000000	51800000000	65300000000	47800000000	34300000000	22900000000	24200000000	30100000000	25400000000	NA	52400000000	42800000000	45300000000
1553	sp|O75179|ANR17|1	APRVPVQAL	26900000000	19500000000	18900000000	24100000000	20500000000	21300000000	31600000000	27800000000	NA	19200000000	19000000000	15000000000	28600000000	24300000000	15900000000	38500000000	35200000000	34300000000
1554	sp|Q9HBI1|PARVB|1	FERDAFDTL	8810000000	3670000000	4850000000	3640000000	4350000000	4120000000	4210000000	6180000000	7280000000	6390000000	5530000000	4390000000	4780000000	4000000000	NA	9250000000	7620000000	6640000000
1555	sp|Q8N201|INT1|1	FVVHITDVL	6060000000	6030000000	4970000000	NA	2260000000	2610000000	4170000000	5100000000	5820000000	8380000000	7180000000	5800000000	3210000000	3470000000	1900000000	8160000000	6180000000	9440000000
1556	sp|Q9HCE1|MOV10|1	GLDDIKDLKV	6300000000	5040000000	4500000000	4630000000	5330000000	3710000000	10800000000	9470000000	9000000000	4820000000	4330000000	4080000000	3800000000	3800000000	NA	10100000000	7780000000	10200000000
1557	sp|Q92673|SORL|1	GVRPPAPSL	40200000000	23700000000	24100000000	38400000000	31500000000	27500000000	42900000000	35600000000	29900000000	37000000000	30400000000	26400000000	35000000000	30100000000	NA	46100000000	53100000000	42000000000
1558	sp|O75146|HIP1R|1	HELAQLRAA	2040000000	2170000000	1520000000	2720000000	2040000000	1970000000	5190000000	4560000000	4010000000	NA	2120000000	1330000000	1580000000	980000000	1510000000	4860000000	3780000000	3890000000
1559	tr|A0A024RAP4|A0A024RAP4|1	IEQKTTLTA	4810000000	NA	2100000000	2710000000	2230000000	1820000000	7800000000	5100000000	6540000000	3150000000	2350000000	2070000000	3010000000	3730000000	1920000000	5910000000	4650000000	5780000000
1560	tr|A0A024R4F1|A0A024R4F1|1	IGAEVYHNL	5550000000	4030000000	3220000000	3790000000	NA	3720000000	7890000000	7490000000	6300000000	4570000000	3660000000	3210000000	5530000000	4620000000	2610000000	6530000000	8760000000	6220000000
1561	sp|P62280|RS11|1	ILSGVVTKM	14700000000	12100000000	12800000000	10200000000	7060000000	6750000000	16400000000	16500000000	15600000000	14200000000	14400000000	11600000000	10400000000	NA	8550000000	17100000000	18800000000	17800000000
1562	sp|Q7L775|EPMIP|1	KEMEAFLVSV	6370000000	4820000000	3040000000	3940000000	3380000000	3110000000	7550000000	7660000000	8010000000	4900000000	5950000000	3680000000	3910000000	3700000000	2390000000	6590000000	NA	7930000000
1563	tr|A8IE48|A8IE48|1	KEQERLGIP	24900000000	17800000000	13500000000	18900000000	19400000000	17000000000	34400000000	24200000000	24300000000	24400000000	18100000000	18900000000	24000000000	20200000000	NA	39100000000	34700000000	37100000000
1564	sp|Q96PU8|QKI|1	LLDEEISRV	6190000000	4680000000	3840000000	5370000000	4850000000	4240000000	15000000000	NA	12000000000	6590000000	7170000000	4310000000	7120000000	4740000000	3610000000	15400000000	11100000000	11400000000
1565	tr|A0A024RBH9|A0A024RBH9|1	LPRPPPPEM	25400000000	19300000000	17300000000	21600000000	18600000000	16100000000	24500000000	26000000000	28600000000	25800000000	21300000000	17400000000	24500000000	NA	13000000000	34100000000	28900000000	28200000000
1566	sp|Q9Y3T9|NOC2L|1	LTPKLFHEV	13000000000	8230000000	9500000000	11800000000	9960000000	8080000000	22300000000	18700000000	21200000000	10900000000	8390000000	8670000000	11300000000	9410000000	NA	21800000000	22800000000	18300000000
1567	sp|Q6NZ67|MZT2B|1	MPRQPSATRL	37300000000	15700000000	18400000000	24300000000	17800000000	17900000000	70500000000	49500000000	47600000000	29900000000	17900000000	16000000000	28100000000	NA	20200000000	76300000000	51400000000	54600000000
1568	sp|P18124|RL7|1	QIFNGTFVKL	336000000000	329000000000	298000000000	327000000000	242000000000	206000000000	NA	576000000000	496000000000	474000000000	320000000000	394000000000	284000000000	279000000000	191000000000	498000000000	487000000000	457000000000
1569	sp|Q5VTE0|EF1A3|1	QTVAVGVIKA	5780000000	3930000000	2990000000	3400000000	NA	3030000000	5510000000	4950000000	5540000000	6070000000	4640000000	3780000000	7190000000	5930000000	3920000000	7820000000	7980000000	9540000000
1570	sp|P33076|C2TA|1	RPRETRVIAV	11100000000	4710000000	5300000000	10100000000	7340000000	6560000000	NA	16900000000	21100000000	11700000000	7580000000	7200000000	12900000000	9610000000	10600000000	31700000000	24500000000	26900000000
1571	sp|P67809|YBOX1|1	RPYGRRPQY	8240000000	3600000000	2410000000	5110000000	1980000000	1880000000	4080000000	3290000000	2640000000	7430000000	3870000000	4390000000	5180000000	3070000000	4360000000	5200000000	4300000000	NA
1572	sp|Q86YD1|PTOV1|1	RPYSDSTAKL	1760000000	1260000000	1170000000	1540000000	1400000000	NA	3150000000	2820000000	3010000000	2140000000	1990000000	1630000000	2570000000	1920000000	1620000000	4500000000	4540000000	4440000000
1573	sp|Q6NTF7|ABC3H|1	RPYYPRKAL	2570000000	1030000000	NA	2020000000	1370000000	1160000000	5050000000	3700000000	4090000000	1740000000	1210000000	1310000000	1890000000	1740000000	1750000000	5980000000	3880000000	4700000000
1574	sp|O75478|TAD2A|1	RQADIDSGL	NA	2120000000	2130000000	2910000000	2240000000	1880000000	6250000000	5400000000	6420000000	2960000000	2860000000	1610000000	3200000000	2990000000	2420000000	6490000000	5230000000	5950000000
1575	sp|Q14999|CUL7|1	SPNTDREVL	5160000000	2650000000	3750000000	4010000000	3110000000	3020000000	9110000000	7330000000	5810000000	5120000000	3570000000	2840000000	5110000000	3270000000	NA	8490000000	7730000000	6810000000
1576	tr|V9HWE1|V9HWE1|1	SSVPGVRLL	13900000000	10100000000	8170000000	9790000000	9150000000	8100000000	22400000000	19400000000	23000000000	11200000000	NA	8760000000	11500000000	9490000000	5990000000	25900000000	18700000000	17100000000
1577	sp|P15559|NQO1|1	TSFNYAMKEA	3380000000	2300000000	1880000000	2660000000	NA	2130000000	3710000000	2930000000	2930000000	2580000000	2200000000	1840000000	3090000000	2530000000	1620000000	4050000000	3500000000	3250000000
1578	sp|Q15645|PCH2|1	YRYGQLIEI	7290000000	6050000000	5650000000	7260000000	6540000000	6100000000	13800000000	11200000000	10200000000	8840000000	5890000000	8020000000	9350000000	9130000000	6170000000	16700000000	19700000000	NA
1579	sp|O00754|MA2B1|1	YYRTN[.98]HTVM	3060000000	1590000000	1880000000	2350000000	1910000000	1870000000	5780000000	3890000000	6480000000	5250000000	3020000000	2590000000	NA	3820000000	2910000000	9840000000	8950000000	9480000000
1580	sp|Q9P055|JKAMP|1	ALFQHITAL	6290000000	4950000000	3560000000	4690000000	3630000000	3950000000	5480000000	5720000000	7330000000	4540000000	3980000000	4290000000	5060000000	NA	3110000000	7570000000	6880000000	5910000000
1581	sp|Q12846|STX4|1	ARHSEIQQL	6390000000	3120000000	3200000000	5360000000	3660000000	2580000000	9810000000	8940000000	9300000000	5640000000	4900000000	5810000000	6270000000	4890000000	5170000000	NA	11900000000	11100000000
1582	sp|P40306|PSB10|1	C[119.00]EKIHFIAP	46700000000	29300000000	27800000000	27700000000	19500000000	21800000000	43300000000	33600000000	26900000000	60200000000	48200000000	42700000000	48600000000	37400000000	NA	76700000000	83700000000	62000000000
1583	sp|Q9Y5B0|CTDP1|1	ERAGVVREL	5790000000	3370000000	3670000000	4980000000	4240000000	4460000000	NA	11500000000	11500000000	7890000000	6170000000	5720000000	7990000000	6210000000	5220000000	21800000000	18100000000	14300000000
1584	sp|Q9NR30|DDX21|1	FAIPLIEKL	170000000000	149000000000	150000000000	143000000000	NA	85100000000	157000000000	164000000000	152000000000	148000000000	153000000000	132000000000	114000000000	73900000000	60800000000	165000000000	163000000000	151000000000
1585	sp|Q86V86|PIM3|1	FEKAYQVGA	5520000000	3480000000	3470000000	6390000000	3610000000	3440000000	13000000000	10600000000	9400000000	4970000000	3530000000	4360000000	6270000000	4060000000	4060000000	15500000000	NA	10200000000
1586	tr|A0A024R657|A0A024R657|1	FQEAIISKL	4780000000	2810000000	3300000000	4220000000	3140000000	3230000000	8160000000	5360000000	4010000000	NA	2960000000	3400000000	3870000000	3070000000	2660000000	5310000000	4930000000	4820000000
1587	sp|Q86WI3|NLRC5|1	FRPEHVSRL	NA	904000000	1200000000	1600000000	1430000000	1270000000	5350000000	4770000000	4460000000	2530000000	2020000000	1980000000	4250000000	2380000000	3150000000	10400000000	7300000000	7930000000
1588	sp|P13639|EF2|1	GLHGWAFTL	24600000000	25200000000	18400000000	16000000000	15600000000	NA	20300000000	22000000000	23900000000	28600000000	15100000000	18700000000	20400000000	12700000000	9320000000	25200000000	13100000000	20200000000
1589	tr|A0A024R5U8|A0A024R5U8|1	GPIYPGHGM	31200000000	18600000000	17700000000	26700000000	24200000000	18200000000	NA	30400000000	30100000000	26100000000	20500000000	18400000000	28500000000	22600000000	21100000000	47000000000	40700000000	44600000000
1590	sp|Q53GS7|GLE1|1	GQMGSFIRL	26400000000	29600000000	22200000000	25000000000	NA	16700000000	71200000000	46800000000	42500000000	24200000000	17400000000	20200000000	23700000000	17300000000	12300000000	47200000000	38100000000	43300000000
1591	tr|E9PAU2|E9PAU2|1	HPREPALGP	40100000000	20400000000	20000000000	34700000000	5120000000	20400000000	69700000000	16900000000	58000000000	41800000000	4520000000	26400000000	13400000000	4830000000	NA	82200000000	15900000000	69900000000
1592	tr|Q6FI00|Q6FI00|1	IRPEELLQM	7550000000	6390000000	4670000000	4540000000	3720000000	3610000000	6290000000	5310000000	6600000000	4240000000	3450000000	3430000000	4220000000	NA	2010000000	4410000000	3780000000	4190000000
1593	sp|Q05193|DYN1|1	KEYWFVLTA	10900000000	10500000000	9130000000	7490000000	6180000000	4620000000	12200000000	8170000000	8030000000	7080000000	8080000000	6350000000	4620000000	5350000000	NA	5430000000	6170000000	5960000000
1594	tr|A8K7B7|A8K7B7|1	KLGEFAKVLEL	3350000000	2840000000	3250000000	2600000000	2670000000	2720000000	4670000000	NA	4150000000	3250000000	3380000000	3460000000	3560000000	2810000000	2190000000	4520000000	5060000000	6200000000
1595	tr|A0A024R0H6|A0A024R0H6|1	KPRVTPVEV	6210000000	3420000000	3080000000	5280000000	4250000000	3270000000	NA	9660000000	9630000000	6120000000	3690000000	3260000000	5580000000	4280000000	4240000000	12400000000	11200000000	10000000000
1596	sp|Q8NEU8|DP13B|1	KVVDELNLL	3830000000	3030000000	3630000000	3340000000	3500000000	2730000000	6300000000	6600000000	6170000000	5110000000	3980000000	NA	3560000000	3470000000	2040000000	5550000000	4840000000	6810000000
1597	tr|B0UXD8|B0UXD8|1	NAAERRGPL	625000000000	275000000000	224000000000	311000000000	NA	173000000000	336000000000	217000000000	240000000000	555000000000	313000000000	381000000000	408000000000	280000000000	315000000000	430000000000	374000000000	317000000000
1598	sp|P62273|RS29|1	NRHGLIRKY	44400000000	19300000000	22100000000	19400000000	12900000000	15200000000	36300000000	20200000000	23100000000	46100000000	27000000000	24100000000	28100000000	17700000000	NA	21300000000	13700000000	13000000000
1599	sp|Q4U2R6|RM51|1	RMFADDLHNL	24900000000	16600000000	16800000000	25300000000	17500000000	13600000000	55500000000	45300000000	44800000000	19900000000	19100000000	11600000000	24900000000	17100000000	12200000000	NA	39300000000	46100000000
1600	sp|P55160|NCKPL|1	RMLDSVEKL	6460000000	7020000000	4110000000	7300000000	5180000000	8390000000	25000000000	14000000000	12700000000	8290000000	7500000000	5480000000	7960000000	5520000000	4650000000	NA	11300000000	11900000000
1601	tr|A0A024R507|A0A024R507|1	RPKSNIVL	21100000000	13700000000	11800000000	14600000000	15100000000	9930000000	38600000000	32400000000	35100000000	17200000000	12600000000	10900000000	NA	13000000000	10600000000	39200000000	33600000000	31800000000
1602	sp|Q08211|DHX9|1	RPSAAGINL	10700000000	7710000000	6320000000	8980000000	6740000000	7340000000	11800000000	8920000000	9200000000	9930000000	7920000000	6000000000	8140000000	7830000000	5280000000	10900000000	NA	9080000000
1603	tr|Q53XC2|Q53XC2|1	RTVEAFLKEA	2910000000	1710000000	NA	2800000000	2610000000	2190000000	4640000000	3800000000	5600000000	3450000000	2900000000	2670000000	3820000000	2810000000	2400000000	8060000000	5230000000	6250000000
1604	sp|Q15833|STXB2|1	SLIRNLEQL	14200000000	10200000000	10400000000	9190000000	8500000000	8760000000	23200000000	20800000000	NA	12500000000	10700000000	12500000000	9960000000	9390000000	7460000000	16100000000	20000000000	17700000000
1605	tr|A0A024RDH0|A0A024RDH0|1	SLLDRFLATV	27900000000	19000000000	18900000000	14500000000	10700000000	9640000000	22200000000	18100000000	14800000000	21700000000	14800000000	14300000000	9580000000	7510000000	NA	13600000000	17200000000	14200000000
1606	sp|Q9Y4X0|AMMR1|1	SPGSRKMVV	2060000000	1100000000	1120000000	1550000000	1130000000	716000000	2450000000	2010000000	1930000000	1950000000	1120000000	1390000000	1760000000	1370000000	NA	3660000000	2240000000	2600000000
1607	sp|Q9NVH2|INT7|1	SPRSSDLVKL	8110000000	NA	5910000000	7070000000	5110000000	4030000000	9780000000	7850000000	7170000000	9390000000	4870000000	3770000000	6830000000	5360000000	5430000000	13800000000	12600000000	10900000000
1608	tr|A0A024RDK7|A0A024RDK7|1	SRPPLVVF	15500000000	11900000000	9860000000	10800000000	9800000000	9100000000	20000000000	18700000000	NA	15000000000	13800000000	11900000000	14600000000	13200000000	8880000000	24900000000	26300000000	20800000000
1609	sp|Q8N511|TM199|1	SSGPQRLV	15200000000	9340000000	7430000000	13100000000	10200000000	8910000000	27800000000	22000000000	21500000000	13000000000	NA	8090000000	12700000000	9400000000	7930000000	24500000000	20500000000	20000000000
1610	sp|P15313|VATB1|1	SYAEALREV	NA	2720000000	2480000000	3920000000	2600000000	2890000000	8480000000	6930000000	8270000000	3690000000	2730000000	2350000000	3460000000	1970000000	1870000000	8190000000	7690000000	6900000000
1611	tr|D2CFK9|D2CFK9|1	TLTEEGVIKV	10100000000	6580000000	7570000000	9370000000	8420000000	6930000000	6810000000	NA	20900000000	9150000000	14600000000	9720000000	13300000000	8510000000	5710000000	28500000000	22500000000	22900000000
1612	sp|Q9Y3D6|FIS1|1	TQFEYAWC[119.00]L	3720000000	3370000000	3290000000	4210000000	3200000000	2970000000	4260000000	5570000000	3750000000	2000000000	2010000000	2060000000	3080000000	2880000000	NA	2630000000	3090000000	3280000000
1613	sp|Q2VIR3|IF2GL|1	TVVKAISGV	5190000000	2950000000	3320000000	5620000000	4480000000	3540000000	6600000000	7550000000	6940000000	4690000000	NA	3540000000	5050000000	5580000000	3850000000	8050000000	6340000000	8620000000
1614	sp|O60287|NPA1P|1	VLMDRLPSL	19700000000	15800000000	13700000000	17200000000	10900000000	12600000000	35500000000	26600000000	26100000000	19100000000	NA	16100000000	20300000000	22200000000	17500000000	47500000000	34600000000	30800000000
1615	sp|P26599|PTBP1|1	VPNVHGAL	5940000000	2890000000	3140000000	4660000000	3690000000	3410000000	7590000000	6310000000	4900000000	4110000000	4050000000	3220000000	4210000000	3870000000	NA	9090000000	8270000000	7350000000
1616	sp|P49790|NU153|1	VPVAKTAEL	10400000000	5820000000	6150000000	7580000000	6290000000	6130000000	13900000000	10600000000	12500000000	7420000000	5810000000	5710000000	8870000000	6000000000	NA	17300000000	13800000000	14400000000
1617	tr|A0A068LRW4|A0A068LRW4|1	VTAADTAVYYC[119.00]G	10300000000	8340000000	7700000000	6980000000	5350000000	5890000000	19900000000	NA	14000000000	10200000000	8070000000	8620000000	12800000000	10200000000	5650000000	15400000000	12400000000	11700000000
1618	tr|A0A024R2G7|A0A024R2G7|1	YC[119.00]AEIAHNV	8960000000	5120000000	5880000000	6880000000	4990000000	5600000000	16600000000	11300000000	15800000000	10500000000	7270000000	8100000000	9740000000	7520000000	NA	31700000000	20200000000	25800000000
1619	sp|Q13011|ECH1|1	YESLRVTSA	7760000000	NA	4660000000	4900000000	5490000000	5420000000	13100000000	7570000000	8210000000	6890000000	5510000000	5790000000	6660000000	5140000000	5010000000	10100000000	7490000000	8970000000
1620	tr|A0A024RDA9|A0A024RDA9|1	AEKNAFISC[119.00]	3140000000	1630000000	1720000000	1260000000	1110000000	NA	5920000000	5030000000	4320000000	2510000000	1660000000	1510000000	2830000000	1980000000	1800000000	6950000000	4010000000	5350000000
1621	sp|Q9Y6Y0|NS1BP|1	AEMNGKLIA	7590000000	3770000000	4450000000	5650000000	4610000000	4360000000	14300000000	10400000000	7370000000	4620000000	4850000000	3390000000	4020000000	4560000000	3530000000	11500000000	NA	10400000000
1622	sp|P54709|AT1B3|1	GEFLGRTA	3710000000	3110000000	2400000000	2950000000	3350000000	2340000000	6520000000	4560000000	4300000000	4270000000	3130000000	2930000000	3500000000	NA	2610000000	6170000000	4670000000	4110000000
1623	sp|P46977|STT3A|1	GRFSHRIYV	9870000000	6720000000	5200000000	7920000000	4880000000	4610000000	15200000000	13800000000	12800000000	8850000000	7270000000	7080000000	8400000000	7320000000	7060000000	15000000000	NA	11000000000
1624	sp|Q6IBW4|CNDH2|1	HVKEQLETL	33500000000	20900000000	22100000000	29100000000	21500000000	12900000000	80100000000	60100000000	73300000000	31200000000	24000000000	18000000000	32300000000	26600000000	23200000000	NA	59600000000	48600000000
1625	tr|A0A024R1S2|A0A024R1S2|1	ILQDRLNQV	2650000000	2380000000	1830000000	3450000000	2400000000	2050000000	6450000000	5200000000	5830000000	NA	2180000000	2060000000	2710000000	2900000000	1810000000	6250000000	4340000000	6060000000
1626	tr|A0A024R7Z5|A0A024R7Z5|1	IMPAFIFEHI	4060000000	3030000000	2790000000	1670000000	1140000000	2100000000	3480000000	3900000000	2650000000	2470000000	2460000000	2860000000	1150000000	1040000000	NA	2560000000	3120000000	2690000000
1627	sp|P35251|RFC1|1	KIIDEDGLLNL	2900000000	3150000000	2610000000	3030000000	1890000000	1690000000	3870000000	5290000000	4790000000	3330000000	2480000000	2830000000	2110000000	2010000000	NA	3340000000	3150000000	2800000000
1628	sp|Q8IYU8|MICU2|1	KPHSGFHVAF	NA	9310000000	9060000000	13400000000	12000000000	10900000000	14400000000	13800000000	11000000000	15400000000	13400000000	12800000000	13800000000	16300000000	11500000000	21500000000	16800000000	16100000000
1629	tr|A4D1F7|A4D1F7|1	KQAGLVVKL	4410000000	3010000000	2280000000	3270000000	2670000000	2760000000	5860000000	5780000000	5210000000	3110000000	2400000000	1900000000	4310000000	NA	2050000000	6220000000	4230000000	5660000000
1630	sp|P55786|PSA|1	LLPDLIQKV	8530000000	6630000000	7040000000	9520000000	8010000000	7810000000	24700000000	23700000000	19300000000	7380000000	6540000000	5800000000	7840000000	7200000000	NA	19100000000	16100000000	13100000000
1631	sp|Q15404|RSU1|1	LPRGFGSLPAL	19500000000	12900000000	14000000000	14500000000	12300000000	10300000000	23100000000	19800000000	21400000000	17300000000	14200000000	13100000000	16400000000	12100000000	NA	20100000000	26600000000	21300000000
1632	sp|Q9UKT4|FBX5|1	REYVMFRTP	3460000000	2920000000	2670000000	3580000000	3340000000	2770000000	4760000000	3480000000	4670000000	3540000000	3140000000	2920000000	NA	3110000000	2480000000	6430000000	4820000000	5120000000
1633	tr|Q5JR94|Q5JR94|1	RIIDVVYNA	189000000000	117000000000	123000000000	NA	134000000000	141000000000	468000000000	332000000000	371000000000	126000000000	107000000000	88700000000	162000000000	119000000000	88800000000	271000000000	289000000000	204000000000
1634	sp|P0CG13|CTF8|1	RPKPIITSV	2590000000	1500000000	NA	2310000000	1750000000	1650000000	5630000000	4790000000	5290000000	2500000000	1830000000	1920000000	2900000000	2230000000	2270000000	7220000000	6020000000	6070000000
1635	sp|P56192|SYMC|1	RPKVPVLQL	19800000000	16600000000	15800000000	22200000000	17500000000	16100000000	39600000000	42600000000	34000000000	16900000000	17500000000	12500000000	17900000000	14400000000	10500000000	33300000000	NA	41700000000
1636	sp|Q8WTW3|COG1|1	SPALKRLDL	11100000000	6640000000	6620000000	8980000000	6930000000	6460000000	12000000000	11900000000	10300000000	10300000000	5390000000	6250000000	8760000000	6240000000	NA	20400000000	14200000000	14800000000
1637	tr|A8K401|A8K401|1	TEILKSVVA	6870000000	4510000000	4000000000	6080000000	5600000000	5200000000	13900000000	10900000000	NA	6520000000	5410000000	4740000000	9160000000	7540000000	4160000000	15100000000	12500000000	18000000000
1638	sp|Q9NQC7|CYLD|1	TENRFHSLP	10300000000	7430000000	NA	8700000000	9110000000	7150000000	19900000000	15500000000	17400000000	9050000000	8190000000	6780000000	12800000000	9080000000	8110000000	22700000000	21100000000	19500000000
1639	sp|Q04637|IF4G1|1	VLMTEDIKL	22600000000	17400000000	15100000000	14800000000	13500000000	13100000000	33100000000	26400000000	27300000000	13900000000	12400000000	12000000000	15500000000	13000000000	NA	26700000000	25500000000	31100000000
1640	sp|P52294|IMA5|1	VMDSKIVQV	25900000000	15000000000	15900000000	23700000000	14100000000	14800000000	33700000000	21500000000	23500000000	17000000000	NA	16300000000	18900000000	16500000000	8650000000	25800000000	23400000000	20100000000
1641	sp|P05161|ISG15|1	YEVRLTQTV	5540000000	3590000000	3730000000	4870000000	4120000000	4140000000	7940000000	5720000000	NA	6310000000	4870000000	4860000000	5140000000	4230000000	3290000000	10200000000	15000000000	8050000000
1642	tr|Q5TAL4|Q5TAL4|1	YLTHDSPSV	6960000000	6190000000	5100000000	6660000000	6730000000	4640000000	17400000000	11900000000	13100000000	6330000000	5520000000	4750000000	7710000000	6170000000	NA	16800000000	16800000000	15900000000
1643	sp|O60287|NPA1P|1	AEHPLSRAEA	9230000000	4080000000	3490000000	5300000000	3400000000	2690000000	4950000000	4570000000	3750000000	7370000000	5010000000	5310000000	5690000000	NA	4140000000	5330000000	4130000000	4490000000
1644	sp|P13010|XRCC5|1	ALSSLIHAL	57200000000	49000000000	48100000000	45400000000	45900000000	47300000000	115000000000	102000000000	89400000000	57500000000	59000000000	56100000000	70400000000	NA	33200000000	109000000000	102000000000	94400000000
1645	sp|Q9P032|NDUF4|1	APRHPSTNSL	13700000000	8580000000	6570000000	12400000000	9590000000	8030000000	19700000000	14500000000	15200000000	12200000000	7380000000	NA	12600000000	8270000000	11700000000	24400000000	17000000000	18700000000
1646	tr|A0A024R324|A0A024R324|1	FEMATRAA	2840000000	1730000000	1970000000	3440000000	1880000000	1960000000	6940000000	4880000000	5020000000	2360000000	2280000000	2310000000	3240000000	2350000000	NA	6220000000	5700000000	6540000000
1647	sp|P50990|TCPQ|1	FLAKLIAQA	7220000000	4830000000	4810000000	5010000000	4520000000	NA	13800000000	10700000000	9810000000	7280000000	4910000000	4770000000	5370000000	3760000000	2910000000	13900000000	9900000000	12000000000
1648	sp|Q16531|DDB1|1	GMYGKIAVMEL	4950000000	4060000000	4190000000	3560000000	3770000000	4360000000	10800000000	9460000000	6180000000	3950000000	4930000000	4530000000	5310000000	3410000000	NA	8320000000	8600000000	7160000000
1649	sp|Q96B23|CR025|1	HPRGGVIQSV	8100000000	4370000000	4210000000	4790000000	1930000000	2750000000	10300000000	7480000000	6970000000	7470000000	4010000000	5020000000	NA	2370000000	5220000000	10200000000	7370000000	8430000000
1650	tr|A0A024R2Q4|A0A024R2Q4|1	ILIDPFHKA	19200000000	13600000000	12000000000	18200000000	13600000000	13800000000	40900000000	33700000000	28700000000	14700000000	16100000000	13400000000	19100000000	14500000000	NA	33400000000	30300000000	33400000000
1651	sp|Q969Q6|P2R3C|1	KPKDPLKISL	NA	5260000000	4480000000	5990000000	4350000000	5210000000	9440000000	8550000000	7250000000	6060000000	4720000000	4610000000	6430000000	5550000000	3580000000	10600000000	8360000000	9630000000
[truncated: 8,139 more rows]

## Sheet: Supp_Table2B_Cont_IFNg_MHC2
Peptide-Ids	Annotations	Peptide	Control1-Rep1	Control1-Rep2	Control1-Rep3	Control2-Rep1	Control2-Rep2	Control2-Rep3	Control3-Rep1	Control3-Rep2	Control3-Rep3	IFNg1-Rep1	IFNg1-Rep2	IFNg1-Rep3	IFNg2-Rep1	IFNg2-Rep2	IFNg2-Rep3	IFNg3-Rep1	IFNg3-Rep2	IFNg3-Rep3
[truncated: 8,489 more rows]
