# Supplementary material for: An Integrated Genomic, Proteomic, and Immunopeptidomic Approach to Discover Treatment-Induced Neoantigens
Source: Front Immunol. 2021 Apr 15;12:662443. doi: 10.3389/fimmu.2021.662443 (PMC8082494; doi:10.3389/fimmu.2021.662443)
Supplement: Supplementary file 4 [file Table_3.xlsx]

## Sheet: Supp_Table3A_PLAtEAU_MHC1
Core Epitope	Fasta Accesion	Accession	Core Epitope Length	Whole Epitope	% Rel. Intens. in Control_Rep1_A_1	% Rel. Intens. in Control_Rep1_A_2	% Rel. Intens. in Control_Rep1_A_3	% Rel. Intens. in Control_Rep2_B_1	% Rel. Intens. in Control_Rep2_B_2	% Rel. Intens. in Control_Rep2_B_3	% Rel. Intens. in Control_Rep3_C_1	% Rel. Intens. in Control_Rep3_C_2	% Rel. Intens. in Control_Rep3_C_3	% Rel. Intens. in IFN_Rep1_A_1	% Rel. Intens. in IFN_Rep1_A_2	% Rel. Intens. in IFN_Rep1_A_3	% Rel. Intens. in IFN_Rep2_B_1	% Rel. Intens. in IFN_Rep2_B_2	% Rel. Intens. in IFN_Rep2_B_3	% Rel. Intens. in IFN_Rep3_C_1	% Rel. Intens. in IFN_Rep3_C_2	% Rel. Intens. in IFN_Rep3_C_3
IVDDKFFKL	sp|O00566|MPP10|1	O00566	9	SIVDDKFFKLS	0.0033992	0.003438	0.00387467	0.00272423	0.00306351	0.00279093	0.00259224	0.00345186	0.0021216	7.9929e-05	3.50577e-05	0.00225668	6.16887e-05	9.08335e-05	0.000101977	5.08268e-05	2.53711e-05	8.35901e-05
EEIKDFLLTA	tr|A0A024R8P8|A0A024R8P8|1	A0A024R8P8	10	IEEIKDFLLTAR	0.0352356	0.0468243	0.0552453	0.031697	0.0304081	0.0315015	0.0292589	0.0270891	0.0243044	0.0175653	0.0166478	0.0245777	0.00942872	0.0160944	0.0213625	0.00627006	0.00662246	0.00782845
HPRVPSLTTV	tr|A0A024RCS7|A0A024RCS7|1	A0A024RCS7	10	SHPRVPSLTTVP	0.00806964	0.0104405	0.0147487	0.00913216	0.00941744	0.0170219	0.0158101	0.00578359	0.013965	7.9929e-05	0.0117838	0.0115515	6.16887e-05	9.08335e-05	0.000101977	5.08268e-05	2.53711e-05	8.35901e-05
AEGVPVRGA	sp|Q5BJH7|YIF1B|1	Q5BJH7	9	AAEGVPVRGAR	9.49288e-05	0.00280524	0.000161236	0.00193609	0.00199014	0.00247038	0.00229451	0.00264033	0.00239016	7.9929e-05	3.50577e-05	0.000184779	6.16887e-05	9.08335e-05	0.000101977	5.08268e-05	2.53711e-05	8.35901e-05
TIVEMLHKA	sp|O60566|BUB1B|1	O60566	9	LTIVEMLHKAE	0.00661876	0.006876	0.00522455	7.33314e-05	6.53548e-05	0.00361991	0.00336221	0.00437769	0.00355838	7.9929e-05	3.50577e-05	0.000184779	6.16887e-05	9.08335e-05	0.000101977	5.08268e-05	2.53711e-05	8.35901e-05
FEFIDRCTA	sp|O60942|MCE1|1	O60942	9	LFEFIDRCTAA	0.00353738	0.00426059	0.00519956	0.00330677	0.0033812	0.00384098	0.00356753	3.90906e-05	0.00335696	0.00223311	0.00310196	0.000184779	6.16887e-05	9.08335e-05	0.000101977	5.08268e-05	2.53711e-05	8.35901e-05
AEHMLMRVP	sp|P19174|PLCG1|1	P19174	9	QAEHMLMRVPR	0.00507116	0.0058003	0.00717439	0.00471172	0.00578662	0.00723983	0.00672442	0.00541783	2.52444e-05	7.9929e-05	0.00440515	0.000184779	6.16887e-05	9.08335e-05	0.000101977	5.08268e-05	2.53711e-05	8.35901e-05
LETEMEFRSAQI	sp|O95239|KIF4A|1	O95239	12	SLETEMEFRSAQIA	0.0371839	0.0388304	0.0394466	0.038756	0.039349	0.045318	0.0420918	0.0468745	0.0549065	0.00739377	0.0312949	0.0131155	0.00836159	0.00759206	0.0417286	0.0127366	0.00734164	0.0455956
RPKSNIVLL	tr|A0A024R507|A0A024R507|1	A0A024R507	9	SRPKSNIVLLSA	0.0573995	0.035519	0.0596199	0.0533366	0.0423444	0.0653243	0.0606738	0.0437541	0.0905037	1.15754	1.20701	1.09281	1.13145	1.21628	1.35852	1.10375	1.11233	1.193
AAANVVRNI	sp|P28065|PSB9|1	P28065	9	LAAANVVRNIS	0.00544424	0.00461915	0.00542454	0.00443758	0.00485622	0.00635558	0.00590311	0.00508636	0.00478032	0.0153867	0.0201903	0.0194387	0.0165185	0.0175663	0.0250548	0.0180243	0.0180794	0.0210058
FPMEIRQYL	sp|P42224|STAT1|1	P42224	9	SFPMEIRQYLA	9.49288e-05	8.9852e-05	0.000161236	7.33314e-05	6.53548e-05	2.43446e-05	7.54572e-05	3.90906e-05	2.52444e-05	0.00392156	0.0053596	0.00498256	0.00419541	0.00575214	0.00348715	0.00398072	0.00302655	0.00285852
KEAPPMEKP	sp|P62841|RS15|1	P62841	9	AKKEAPPMEKPE	0.0605223	0.0442806	0.0486308	0.0481452	0.0618261	0.0760762	0.129691	0.0531838	0.0696771	2.08493	1.70328	2.00599	2.12127	2.03501	2.54904	1.40234	1.26988	1.58236
KTAEFLSKL	sp|Q96J88|ESIP1|1	Q96J88	9	YKTAEFLSKLN	9.49288e-05	8.9852e-05	0.000161236	7.33314e-05	6.53548e-05	2.43446e-05	7.54572e-05	3.90906e-05	2.52444e-05	0.0108524	0.0103888	0.0118867	0.00939948	0.0110976	0.0138314	0.010507	0.0112872	0.010687
AEMTTRMVA	sp|P40306|PSB10|1	P40306	9	DAEMTTRMVASK	0.00867763	0.00707848	0.00837428	0.0121648	0.0107109	0.0113571	0.0105486	0.00414909	0.00392093	0.144172	0.166808	0.149231	0.131958	0.144598	0.223881	0.150789	0.134167	0.165664
APSRNGMVL	tr|A8K4C8|A8K4C8|1	A8K4C8	9	MAPSRNGMVLK	0.019345	0.0166838	0.0193733	0.0560266	0.061724	0.0726746	0.106769	0.0461887	0.0393436	0.686272	0.609379	0.694878	0.751374	0.8696	1.12234	0.973824	0.700323	0.945261
APRPPPKPM	sp|Q5JNZ5|RS26L|1	Q5JNZ5	9	AAPRPPPKPM	0.0157386	0.0127607	0.0154987	0.0556839	0.0533277	0.0441022	0.0523581	0.0156705	0.0230019	0.718952	0.578176	0.606845	0.727985	0.617823	1.03149	0.597108	0.540385	0.635588
IMLEALERV	sp|A8MWD9|RUXGL|1	A8MWD9	9	SIIMLEALERV	0.0344203	0.0441456	0.0358719	0.0374539	0.0421584	0.0467549	0.0480462	0.0446913	0.0377323	0.139433	0.171801	0.207793	0.12326	0.135476	0.150973	0.12207	0.147133	0.123328
REMEVKCKP	sp|P20248|CCNA2|1	P20248	9	LREMEVKCKPK	0.00485007	0.00409185	0.00377468	0.000587679	0.000667163	0.000513973	0.00113956	0.000404622	0.000487431	0.0287308	0.0262474	0.0187461	0.00597883	0.00369919	0.00826367	0.00699616	0.00579341	0.00707051
HMIRDIQTL	sp|P46379|BAG6|1	P46379	9	QHMIRDIQTLL	0.00407627	0.00407076	0.00399966	0.0104	0.0135248	0.0164969	0.0171447	0.00541783	0.00674078	0.076661	0.0873688	0.0795423	0.0739679	0.0826992	0.0855671	0.0755995	0.0692212	0.073412
ALADGVQKV	sp|O14791|APOL1|1	O14791	9	RALADGVQKVH	0.0126848	0.0138575	0.0149487	0.0166366	0.0179272	0.0219958	0.0204299	0.0252603	0.0371951	0.0298202	0.0290006	0.0395477	0.0368378	0.0377666	0.0451279	0.0452743	0.0448489	0.048833
SPRYIFTML	sp|P11388|TOP2A|1	P11388	9	ASPRYIFTMLS	0.00776565	0.00938595	0.0136238	0.0152488	0.0223522	0.0203931	0.0232018	0.0104585	0.0109034	0.0822438	0.0908563	0.105684	0.0783534	0.0846359	0.0685709	0.0571481	0.0784107	0.0564125
HPKKPGHIL	sp|P32455|GBP1|1	P32455	9	PHPKKPGHILV	9.49288e-05	8.9852e-05	0.000161236	7.33314e-05	6.53548e-05	0.000258921	0.000240488	3.90906e-05	2.52444e-05	0.00116694	0.000798434	0.00128474	0.000926792	0.00108264	0.00199266	0.00047239	0.000480453	0.000543552
VLWDRTFSL	sp|P42224|STAT1|1	P42224	9	QVLWDRTFSLF	0.00424209	0.00457697	0.0105241	0.00794995	0.00993937	0.00784775	0.00728906	0.00572644	0.00531743	0.0145697	0.0154915	0.0171597	0.0159338	0.0193675	0.0145054	0.0108487	0.0130851	0.0112608
LRYPMAVGL	sp|Q9Y3U8|RL36|1	Q9Y3U8	9	ALRYPMAVGLN	0.0106674	0.246777	0.0161986	0.0231302	0.0279119	0.0292909	0.0349054	0.0161163	0.0217531	0.249182	0.264309	0.279292	0.279207	0.230473	0.2315	0.264812	0.230737	0.281521
TPQSNRPVM	sp|P24928|RPB1|1	P24928	9	VTPQSNRPVMG	0.000748929	0.000451369	0.00093242	0.000359804	0.000390313	0.000577528	0.000536413	0.0822961	0.0037504	0.0778865	0.064976	0.0823575	0.0795228	0.0685609	0.0946513	0.0934956	0.0819068	0.0856473
RSFQENIAQL	sp|Q8N8V2|GBP7|1	Q8N8V2	10	ERSFQENIAQLK	9.49288e-05	8.9852e-05	0.000161236	7.33314e-05	6.53548e-05	2.43446e-05	7.54572e-05	3.90906e-05	2.52444e-05	0.0138888	0.01707	0.0153946	6.16887e-05	0.0176438	0.0163515	0.031692	0.0304653	0.0259865
KLPEDIMKL	tr|Q6FHN8|Q6FHN8|1	Q6FHN8	9	GKLPEDIMKLL	0.0158906	8.9852e-05	0.0197483	7.33314e-05	6.53548e-05	2.43446e-05	7.54572e-05	3.90906e-05	2.52444e-05	0.0810183	0.0908563	0.101215	0.0675359	0.0809561	0.0870323	0.0879858	0.0998863	0.104596
RPIHPINGL	sp|Q9NYQ6|CELR1|1	Q9NYQ6	9	FRPIHPINGLR	9.49288e-05	8.9852e-05	0.000161236	7.33314e-05	6.53548e-05	2.43446e-05	7.54572e-05	3.90906e-05	2.52444e-05	7.9929e-05	0.00449693	0.00404414	0.0038592	0.00451262	0.0053626	0.00498871	0.00470464	0.00545717
MPKVKTIEL	sp|Q6P179|ERAP2|1	Q6P179	9	NMPKVKTIELE	9.49288e-05	8.9852e-05	0.000161236	7.33314e-05	6.53548e-05	2.43446e-05	7.54572e-05	3.90906e-05	0.00418949	0.00467047	0.00453364	0.00578692	0.00540872	0.00486124	0.000101977	0.00610776	0.00587331	0.005154
TESATFRVCG	sp|Q460N5|PAR14|1	Q460N5	10	KTESATFRVCGE	9.49288e-05	8.9852e-05	0.000161236	7.33314e-05	6.53548e-05	2.43446e-05	7.54572e-05	0.00410337	0.00632452	0.00823799	0.00532289	0.0106354	0.0105105	0.00888968	0.013597	0.0109598	0.0117566	0.0139136
FEDGGYVVC	sp|Q3B8N2|LEG9B|1	Q3B8N2	9	RFEDGGYVVCN	9.49288e-05	0.00341691	0.000161236	7.33314e-05	6.53548e-05	2.43446e-05	7.54572e-05	3.90906e-05	2.52444e-05	0.00389432	0.00420325	0.00489319	0.00375687	0.00336994	0.000101977	0.00349381	0.0042152	0.00542469
NRGQFFTVY	sp|Q9Y2G9|SBNO2|1	Q9Y2G9	9	QNRGQFFTVYK	9.49288e-05	8.9852e-05	0.000161236	7.33314e-05	6.53548e-05	2.43446e-05	7.54572e-05	3.90906e-05	2.52444e-05	0.00375816	0.00343235	0.00462507	6.16887e-05	0.0061976	0.000101977	0.00437367	0.00345607	0.00430944
YRYVTKLLV	tr|A0A024R184|A0A024R184|1	A0A024R184	9	LYRYVTKLLV	9.49288e-05	8.9852e-05	0.000161236	7.33314e-05	6.53548e-05	2.43446e-05	7.54572e-05	3.90906e-05	2.52444e-05	7.9929e-05	0.00341399	0.00375368	0.00330371	0.00296323	0.000101977	0.00459577	0.00522405	0.00489413
APRQPGLMA	sp|Q9Y6H1|CHCH2|1	Q9Y6H1	9	AAPRQPGLMAQMA	0.0817189	0.236231	0.0957168	0.0388245	0.0351509	0.0430521	0.0628297	0.0236373	0.0250295	0.243872	0.228334	0.262758	0.248801	0.264947	0.34432	0.366209	0.323332	0.390881
FRRSPTKSSL	sp|Q96PK6|RBM14|1	Q96PK6	10	SFRRSPTKSSLDYR	0.00215559	0.00179915	0.00151737	0.00195322	0.00144325	0.00190391	0.00662175	0.00530353	0.0056397	0.00767972	0.00875524	0.00918311	0.00720676	0.00784383	0.0103149	0.00867045	0.00732167	0.00980992
ILMEHIHKL	sp|P84098|RL19|1	P84098	9	RILMEHIHKLKAD	0.669531	0.647841	0.722188	0.848577	0.78782	0.79786	0.991043	0.197625	0.920444	1.64512	1.7382	2.1249	1.58424	1.88663	2.31998	1.45807	1.7721	1.61991
RPQSSRPVLL	tr|A0A024R488|A0A024R488|1	A0A024R488	10	SRPQSSRPVLLS	0.00240431	0.00173165	0.00302474	0.0029641	0.00281389	0.00649374	0.00603144	0.00665227	0.00845955	0.00792481	0.00928753	0.00580927	0.00903403	0.0104003	0.019868	0.0135994	0.006153	0.0146391
LEMNSDLKA	sp|P62081|RS7|1	P62081	9	ELEMNSDLKAQ	9.49288e-05	8.9852e-05	0.000161236	7.33314e-05	6.53548e-05	2.43446e-05	7.54572e-05	0.0224028	0.0248415	0.0370369	0.0411148	0.0426758	0.0247047	0.0391223	0.0357506	0.0196473	0.0229738	0.0228465
LPRGMQPTEF	tr|X5CMJ9|X5CMJ9|1	X5CMJ9	10	ALPRGMQPTEFFQSLG	0.115213	0.0227794	0.165311	0.0196521	0.0256654	0.0288212	0.0267693	0.0116472	0.137488	0.199482	0.229802	0.20433	0.191059	0.184185	0.208086	0.214754	0.19298	0.223831
YKAPITNEF	sp|Q9Y4X0|AMMR1|1	Q9Y4X0	9	GYKAPITNEFR	9.49288e-05	8.9852e-05	0.00439962	7.33314e-05	6.53548e-05	2.43446e-05	7.54572e-05	3.90906e-05	2.52444e-05	0.00398964	0.00335893	0.00583161	0.0033768	0.00375729	0.00501095	0.00379279	2.53711e-05	0.00319418
YVADLGDIL	sp|P11926|DCOR|1	P11926	9	FYVADLGDILK	9.49288e-05	8.9852e-05	0.000161236	7.33314e-05	6.53548e-05	2.43446e-05	7.54572e-05	3.90906e-05	2.52444e-05	0.0893243	0.112148	0.000184779	0.0711905	0.0865727	0.000101977	0.0585149	0.0589329	8.35901e-05
KLFDDMMYEL	tr|A0A024R922|A0A024R922|1	A0A024R922	10	VKLFDDMMYELT	0.00642531	0.00831025	0.00687441	0.0107427	0.0115505	0.0100584	0.0223292	0.00950977	0.00749274	0.0332243	0.0383615	0.00545177	0.0320138	0.0319564	0.0369228	0.0283605	0.0241725	0.029668
KRPNAILKL	sp|P49137|MAPK2|1	P49137	9	SKRPNAILKLT	9.49288e-05	8.9852e-05	0.000161236	7.33314e-05	6.53548e-05	0.00227143	0.00210972	3.90906e-05	2.52444e-05	0.00236927	0.00236777	0.00236839	0.00266051	9.08335e-05	0.00533329	0.00408323	0.00361588	0.00415785
KLWEMDNMLI	sp|Q9Y605|MOFA1|1	Q9Y605	10	SKLWEMDNMLIQ	0.0045599	0.00805715	0.00772434	0.00947483	0.00544623	0.0116887	0.017658	0.00349758	0.00828498	0.0186546	0.0229435	0.0241308	0.0173956	0.0201422	0.0199266	0.0145219	0.0181793	0.0142926
YQFIHAADML	tr|A0A024R9Z8|A0A024R9Z8|1	A0A024R9Z8	10	GYQFIHAADMLY	9.49288e-05	8.9852e-05	0.000161236	7.33314e-05	6.53548e-05	2.43446e-05	7.54572e-05	3.90906e-05	2.52444e-05	0.00153867	0.00260638	0.00212038	0.00178342	9.08335e-05	0.00313551	0.00193911	2.53711e-05	0.00200313
YQPDWRFMES	tr|Q6IAX1|Q6IAX1|1	Q6IAX1	10	LYQPDWRFMESK	0.00675694	0.00820479	0.132239	0.0168251	0.0219892	0.0224932	0.0208919	0.139446	0.0151735	0.0863287	0.110496	0.121771	0.116507	0.134023	0.117508	0.11703	0.12286	0.129933
QPIDNVSRNLL	sp|Q8N201|INT1|1	Q8N201	11	RQPIDNVSRNLLR	9.49288e-05	0.00596904	0.000161236	7.33314e-05	6.53548e-05	2.43446e-05	7.54572e-05	3.90906e-05	2.52444e-05	0.00506534	0.00657102	0.000184779	0.00657817	0.00987742	0.000101977	0.00304106	0.00530396	0.00639919
SPRPPLISV	tr|A0A024R654|A0A024R654|1	A0A024R654	9	LSPRPPLISVS	0.00650822	0.00715019	0.000161236	0.00577399	0.00717087	0.010086	0.00936799	0.0353187	0.0158449	0.0467047	0.0534125	0.000184779	0.00581803	0.0491934	0.0427836	0.0425407	0.0701202	0.040604
FRSNGVQLL	sp|Q9H3U1|UN45A|1	Q9H3U1	9	IFRSNGVQLLQ	9.49288e-05	8.9852e-05	0.000161236	7.33314e-05	0.00580931	2.43446e-05	7.54572e-05	3.90906e-05	2.52444e-05	0.00441175	0.00425831	0.000184779	0.00565723	0.00588772	0.000101977	0.00879858	0.00657252	0.00611767
VEWDYKLVP	sp|Q96PP9|GBP4|1	Q96PP9	9	QVEWDYKLVPR	9.49288e-05	8.9852e-05	0.000161236	7.33314e-05	6.53548e-05	2.43446e-05	7.54572e-05	3.90906e-05	2.52444e-05	0.030501	3.50577e-05	0.0263651	0.0198807	0.0228536	0.0217727	0.010507	2.53711e-05	0.0180823
RPWLRTAGL	sp|Q6PK18|OGFD3|1	Q6PK18	9	QRPWLRTAGLG	9.49288e-05	8.9852e-05	0.000161236	0.00596246	6.53548e-05	2.43446e-05	7.54572e-05	3.90906e-05	0.00713019	0.0061002	0.00642418	0.00826703	0.00556952	0.00685609	0.000101977	0.00768808	0.00851031	0.0064425
KRMQHVICV	sp|Q9NV06|DCA13|1	Q9NV06	9	TKRMQHVICVK	0.00269449	0.00367001	0.000161236	7.33314e-05	6.53548e-05	2.43446e-05	7.54572e-05	3.90906e-05	0.00620367	0.00778865	0.00372602	0.00578692	0.00583265	0.00538416	0.00958235	0.00939655	0.00699204	0.00723292
ALSDHHIYL	tr|V9HWN7|V9HWN7|1	V9HWN7	9	KALSDHHIYLE	0.10391	0.129083	0.127239	0.130729	0.122313	0.165798	0.153994	0.12573	0.130922	0.0816991	0.0758053	0.0824469	0.0982341	0.085798	0.123955	0.101654	0.0902972	0.106437
YMIAHITGL	tr|Q53Y97|Q53Y97|1	Q53Y97	9	TYMIAHITGLK	0.0261158	0.0383875	0.0422464	0.031697	0.0390313	0.0386861	0.035932	0.0438912	0.0479374	0.0227396	0.0214751	0.0297166	0.0267512	0.024403	0.0272525	0.0332296	0.0283677	0.0312921
GLLDCPIFL	tr|A0A024R2G2|A0A024R2G2|1	A0A024R2G2	9	DGLLDCPIFLT	0.0284648	8.9852e-05	0.0419964	0.0268996	6.53548e-05	0.0400678	0.0372153	3.90906e-05	0.0302127	0.0191993	3.50577e-05	0.0191259	0.0162262	9.08335e-05	0.0205127	0.017768	2.53711e-05	0.0135347
YLDEYIARM	sp|P49815|TSC2|1	P49815	9	CYLDEYIARMV	0.0207268	0.0244667	0.0264977	0.0179902	0.0229196	0.0232117	0.0215592	0.0269748	0.02699	0.0134395	0.0174554	0.0164447	0.0159338	0.0169078	0.0133625	0.00939655	0.0171804	0.014834
FTKEDLTEI*	sp|Q8NHW5|RLA0L|1	Q8NHW5	10	VFTKEDLTEI*	0.00616277	0.00567375	0.00709939	0.00721321	0.00944013	0.00909124	0.00844402	0.00937261	0.0116285	0.00476578	0.00609379	0.0046921	0.0045901	0.00488061	0.00419044	0.00624443	0.00696207	0.00587946
REYRDLTTA	sp|Q02543|RL18A|1	Q02543	9	YREYRDLTTAG	0.364792	0.39653	0.357469	0.406064	0.390313	0.425547	0.395252	0.545212	0.667364	0.480663	0.462541	0.424523	0.53941	0.555847	0.706222	0.680822	0.639272	0.688643
SLFAGGMLRV	tr|A0A024R7M0|A0A024R7M0|1	A0A024R7M0	10	FSLFAGGMLRVH	0.0130303	0.0173376	0.0211482	0.0155744	0.0157714	0.017464	0.0162207	0.0212598	0.024573	0.0121323	0.0137477	0.0145679	0.0105982	0.0110588	0.0133918	0.00888401	0.0156821	0.014834
YIAEEYSRL	sp|P25205|MCM3|1	P25205	9	TYIAEEYSRLR	0.0187923	0.0157979	0.0248479	0.0219309	0.0254157	0.0244828	0.0227398	0.0236601	0.0279299	0.0125817	0.0174187	0.0183886	0.0162262	0.0183023	0.0203661	0.0160596	0.0146833	0.0198147
KIPNFDVREI	sp|P11388|TOP2A|1	P11388	10	CKIPNFDVREIV	0.0240431	0.0236231	0.0181234	0.0236442	0.0281389	0.0328832	0.0305422	0.026289	0.0378665	0.0157952	0.0103338	0.015618	0.0133025	0.0213042	0.0189889	0.0196473	0.0176799	0.0285852
SQPDLLHQL	sp|P29375|KDM5A|1	P29375	9	ESQPDLLHQLV	0.0659113	0.081837	0.093492	0.0743594	0.0996207	0.0994786	0.0923966	0.116586	0.114002	0.0516066	0.0563492	0.0645722	0.0495556	0.0575214	0.0553842	0.0690219	0.0660248	0.0766603
*TRVKAVRIL	tr|A0A024R4B7|A0A024R4B7|1	A0A024R4B7	10	*TRVKAVRILA	0.00580351	0.00390202	0.00364969	0.00421484	0.00372159	0.00538842	0.00500481	0.00516637	0.00551885	0.00693081	0.00657102	0.00862453	0.00777686	0.00693356	0.0139486	0.00914028	0.00899976	0.00757941
FVDDYTVRV	sp|O00487|PSDE|1	O00487	9	EFVDDYTVRVI	0.0257013	0.0324817	0.0339971	0.0255289	0.0299543	0.02755	0.0255887	0.0346329	0.0326297	0.0213779	0.024779	0.0285995	0.0211963	0.0242094	0.0194577	0.017768	0.0216753	0.0293431
ARYSGSYNDY	sp|Q96PK6|RBM14|1	Q96PK6	10	YARYSGSYNDYL	0.0118696	0.010778	0.0139238	0.0129358	0.0123448	0.0154192	0.0143215	0.0161163	0.0217531	0.0209694	0.0234941	0.0239074	0.0184189	0.0224663	0.023443	0.0219537	0.0185789	0.0270693
ASFNDTFVHV	sp|P62263|RS14|1	P62263	10	FASFNDTFVHVT	0.0218322	0.0246777	0.023473	0.0174762	0.0165429	0.0234327	0.0217645	0.0253746	0.0255129	0.0159313	0.0182447	0.0200867	0.0146182	0.0171983	0.0160878	0.0197327	0.0191782	0.0192734
*ALLESSLRQA	tr|Q6FI00|Q6FI00|1	Q6FI00	11	*ALLESSLRQAQ	0.0290175	0.0358564	0.0367469	0.0323823	0.0270042	0.0425547	0.0395252	0.025146	0.0330325	0.0223311	0.0198232	0.0232371	0.02412	0.0205295	0.0226225	0.016145	0.016681	0.0254452
GYRGPANGFR	sp|Q14444|CAPR1|1	Q14444	10	GYRGPANGFR	0.00978306	0.0105671	0.0107491	0.00973183	0.00964437	0.0105558	0.0098043	0.00834391	0.0119776	0.0108932	0.0124629	0.012691	0.00982341	0.0118335	0.0139779	0.0108487	0.0121861	0.0141843
VKYNDPIYV	sp|Q10567|AP1B1|1	Q10567	9	FVKYNDPIYVK	0.0157524	0.0202905	0.0220731	0.0135012	0.0186987	0.0161653	0.0150144	0.0163449	0.0263186	0.0129902	0.0129218	0.0120654	0.0117676	0.0111557	0.0129816	0.0140948	0.0151827	0.0163499
YEDPPTAKA	sp|Q01844|EWS|1	Q01844	9	SYEDPPTAKAA	0.0265303	0.0244667	0.0218481	0.0171335	0.0202872	0.0189838	0.0176323	0.0224028	0.022156	0.0171568	0.0176573	0.018545	0.0131856	0.0116011	0.0185493	0.0167429	0.0132849	0.0163499
VEIRSGFLAA	sp|Q9H6R4|NOL6|1	Q9H6R4	10	QVEIRSGFLAAR	0.0813873	0.129505	0.123989	0.105371	0.118002	0.111637	0.103689	0.147447	0.157106	0.0755717	0.0919575	0.102556	0.0907788	0.109426	0.0972887	0.0896943	0.102883	0.114774
YGIPAIVKL	sp|P14923|PLAK|1	P14923	9	NYGIPAIVKLL	0.0229377	0.0303725	0.0374968	0.0258716	0.0272312	0.0303962	0.0282323	0.0269748	0.0307498	0.0141612	0.0167212	0.0213379	0.0156414	0.0154553	0.0180218	0.00939655	0.0147832	0.0159168
APAPSKGQTL	sp|Q6ZRI6|CO039|1	Q6ZRI6	10	LAPAPSKGQTLD	0.0109714	0.00896411	0.0106241	0.0100574	0.00780627	0.00837278	0.00777671	0.00693802	0.00851326	0.0122549	0.0132705	0.0150371	0.0113729	0.0115818	0.0181098	0.010507	0.0112872	0.0135347
GERISVSAA	tr|X5CMJ9|X5CMJ9|1	X5CMJ9	9	NGERISVSAAS	0.0366174	0.0381765	0.0404965	0.0274136	0.0354005	0.0326069	0.0302855	0.0259461	0.0326297	0.0620777	0.0580012	0.0580927	0.0485323	0.0526796	0.0580215	0.0477515	0.0462474	0.0473172
GTIFIIKGV	tr|B0UXD8|B0UXD8|1	B0UXD8	9	IGTIFIIKGVR	0.00480862	0.0097656	0.0070244	0.00517432	0.00608163	0.0067977	0.00631377	0.00893827	0.00604253	0.00458877	0.00524947	0.00558583	0.00409309	0.00499681	0.00471791	0.00297273	0.00382565	0.00427695
AEAIRILAA	sp|Q9UJZ1|STML2|1	Q9UJZ1	9	KAEAIRILAAA	0.287412	0.278415	0.339971	0.344384	0.340389	0.384098	0.356753	0.418338	0.394846	0.236927	0.236777	0.290463	0.27336	0.247904	0.301829	0.342547	0.301657	0.358398
RVSDINFTL	sp|Q5H9R7|PP6R3|1	Q5H9R7	9	DRVSDINFTLN	0.0634241	0.0655962	0.082243	0.0767581	0.0912244	0.072122	0.0669875	0.0923545	0.0812385	0.0479301	0.0513934	0.0540709	0.0605192	0.0532606	0.053626	0.0593691	0.0595322	0.0630174
QVFPGLLERV*	sp|Q9UBB4|ATX10|1	Q9UBB4	11	LQVFPGLLERV*	0.0248722	0.0324817	0.0397466	0.0287843	0.0322235	0.0348175	0.0323388	0.03429	0.0409549	0.0235566	0.0234941	0.0306104	0.0211963	0.0255651	0.0242343	0.0197327	0.0243723	0.0255534
GLADASLLKKV	sp|Q9UBB4|ATX10|1	Q9UBB4	11	QGLADASLLKKVG	0.0171342	0.0255213	0.0264977	0.0234729	0.0205368	0.0228801	0.0212512	0.0405765	0.0422977	0.014842	0.0220258	0.0158414	0.0165185	0.0156102	0.0156482	0.0171701	0.0343609	0.0374639
YEFSQRLEA	tr|A0A024R9G4|A0A024R9G4|1	A0A024R9G4	9	FYEFSQRLEAA	9.49288e-05	8.9852e-05	0.0106741	0.00916643	0.00941744	0.0111084	0.0197113	0.00924688	0.0116688	7.9929e-05	3.50577e-05	0.00822235	0.00520407	0.00724344	0.00887905	0.00684239	0.0062329	0.00589028
YQYPVIIHL	sp|Q9BW60|ELOV1|1	Q9BW60	9	NYQYPVIIHLI	0.024734	0.03438	0.0332472	0.028613	0.0342659	0.0428311	0.0397819	0.0280035	0.0339725	0.0208333	0.0253296	0.025248	0.0213425	0.0288576	0.0262269	0.0245164	0.0240726	0.0232796
GERLQFMQA	tr|X5D2A4|X5D2A4|1	X5D2A4	9	EGERLQFMQAL	0.0196214	0.0181602	0.022923	0.0173048	0.016021	0.0287383	0.0266923	0.0243459	0.0302127	0.0110566	0.0123895	0.0162883	0.0141358	0.0104778	0.0135091	0.0186222	0.0199773	0.018732
HQADIGEYV	sp|Q9Y221|NIP7|1	Q9Y221	9	FHQADIGEYVR	0.0106121	0.0134989	0.011874	0.0129701	0.0118909	0.0166627	0.0154764	0.0133731	0.0134279	0.00851032	0.00743369	0.00817766	0.00975032	0.00856043	0.00937722	0.00879858	0.00760135	0.00990737
QLIDKVWQL	sp|Q92503|S14L1|1	Q92503	9	VQLIDKVWQLG	0.114274	0.174431	0.166986	0.141523	0.156579	0.189838	0.176323	0.161163	0.193361	0.108796	0.118388	0.117079	0.116068	0.129181	0.113406	0.129843	0.129852	0.157002
*KQFAEMYVA	sp|P13639|EF2|1	P13639	10	*KQFAEMYVAK	0.050988	0.0375438	0.0507457	0.0430051	0.0426621	0.0425547	0.0395252	0.0514351	0.0572026	0.0245097	0.0352412	0.0353025	0.0220734	0.0271145	0.038095	0.0290439	0.0410533	0.0449351
KKSDPVVSY	sp|P13639|EF2|1	P13639	9	IKKSDPVVSYR	0.00769656	0.00826807	0.00867426	0.00676774	0.00767011	0.00887017	0.00823869	0.00922402	0.01136	0.0134667	0.0112331	0.0111717	0.0135949	0.0157845	0.0163808	0.0149491	0.0141839	0.0149423
ILTDITKGV	sp|P13639|EF2|1	P13639	9	NILTDITKGVQ	0.0920271	0.0746657	0.0892424	0.0854962	0.0844166	0.0881491	0.0818736	0.124587	0.0956063	0.0558277	0.0594696	0.058763	0.052333	0.055972	0.0641753	0.079529	0.0490442	0.0722209
REFDRFGTI	sp|Q96T37|RBM15|1	Q96T37	9	AREFDRFGTIRTIDYR	0.0208374	0.0197421	0.0289475	0.0246209	0.030045	0.028379	0.0263587	0.0182994	0.0255129	0.0152233	0.0161339	0.0197962	0.0203046	0.0192319	0.0162929	0.018665	0.0169607	0.0248713
ALATLIHQV	sp|Q9UBW8|CSN7A|1	Q9UBW8	9	AALATLIHQVL	0.0186541	0.0179493	0.0189734	0.01578	0.0169741	0.0237091	0.0220212	0.025146	0.0279299	0.012391	0.0145737	0.0166905	0.0138873	0.014545	0.0183149	0.0185368	0.0190783	0.0258783
ALLDKLYAL	sp|Q9NV31|IMP3|1	Q9NV31	9	AALLDKLYALG	0.233522	0.324817	0.327472	0.270709	0.383505	0.400678	0.372153	0.267462	0.312869	0.201524	0.233106	0.274823	0.230967	0.236283	0.286005	0.240039	0.234733	0.23821
FLFELPSRL	sp|Q9UID3|VPS51|1	Q9UID3	9	QFLFELPSRLT	0.0115103	0.0196578	0.0188484	0.0120791	0.0116413	0.00983733	0.00913699	0.00878968	0.0102857	0.0113153	0.0127199	0.0144785	0.00868319	0.00652684	0.00978747	0.00609067	0.00621293	0.00668071
AVIGDVIRV	sp|Q9NR30|DDX21|1	Q9NR30	9	AAVIGDVIRVY	0.0212795	0.0265759	0.0289975	0.0195322	0.0225338	0.0272737	0.0253321	0.0253746	0.0272585	0.0153867	0.0183548	0.0199749	0.0153491	0.0201422	0.0182856	0.0206724	0.0232735	0.0200313
FAITAIKGV	sp|P62269|RS18|1	P62269	9	AFAITAIKGVG	0.0112478	0.0128239	0.0135988	0.0136554	0.0139333	0.0201997	0.0187616	0.0123444	0.0139784	0.0093137	0.0104806	0.0109482	0.0117822	0.0112331	0.0128351	0.00931112	0.00931939	0.0101348
YLITLLEHL	sp|O43683|BUB1|1	O43683	9	EYLITLLEHLM	0.0348211	0.0514645	0.0502457	0.0134327	0.0191526	0.0186799	0.01735	0.0108585	0.00946664	0.0212418	0.0262474	0.025248	0.0109782	0.00931576	0.0164394	0.00573189	0.00916956	0.00558711
AFGGLTRALA	sp|Q9GZR2|REXO4|1	Q9GZR2	10	AFGGLTRALA	0.010391	0.0110311	0.0152987	0.010006	0.0150225	0.0161376	0.0149888	0.0161163	0.0181276	0.0102396	0.00991159	0.0109259	0.00979417	0.011911	0.0128351	0.0115321	0.0127854	0.012885
IEIELENSRP	sp|Q92994|TF3B|1	Q92994	10	AIEIELENSRPK	0.0225231	0.0198687	0.0246729	0.0155744	0.0187441	0.019647	0.0182483	0.0185166	0.0200075	0.0145697	0.0167946	0.0174948	0.0118115	0.0123758	0.0149156	0.0158887	0.0159818	0.0174326
KIIYIVHDEV	sp|P25788|PSA3|1	P25788	10	AKIIYIVHDEVK	0.0210032	0.0267869	0.0259978	0.0268996	0.0288196	0.0315015	0.0292589	0.0250317	0.0298098	0.0299563	0.0330386	0.0397711	0.0315752	0.0366046	0.038388	0.0309232	0.0284676	0.037897
KLVEFDFLGA	sp|Q9Y6A5|TACC3|1	Q9Y6A5	10	AKLVEFDFLGAL	0.0111925	0.0129505	0.0127489	0.0108284	0.0177229	0.0135401	0.0125762	0.0107442	0.0132399	0.00767972	0.00684634	0.0113951	0.00763068	0.00722407	0.00799994	0.0043395	0.0064127	0.00641001
KPRPIIPML	sp|O94953|KDM4B|1	O94953	9	AKPRPIIPMLY	0.0433881	0.0548392	0.0504957	0.0435191	0.0549162	0.0630031	0.0585178	0.0612649	0.0653936	0.0339051	0.0394628	0.0478147	0.0402	0.0416401	0.0533329	0.0460431	0.048345	0.0632339
KPRSLQTGF	sp|Q9H0Z9|RBM38|1	Q9H0Z9	9	AKPRSLQTGFA	0.023214	0.0196999	0.0203983	0.0227876	0.0218984	0.0306726	0.0284889	0.0315468	0.0371951	0.0249182	0.0273487	0.0312807	0.0304058	0.0263398	0.0375089	0.0409177	0.0448489	0.0393046
NPRPTAQDL	sp|Q9Y2H0|DLGP4|1	Q9Y2H0	9	ANPRPTAQDLA	0.0120216	0.0104195	0.0129489	0.0117022	0.0112555	0.012573	0.0116779	0.01143	0.0149049	0.00913668	0.00915905	0.00717221	0.00843468	0.00817308	0.0113699	0.00990909	0.00914958	0.00986406
FGGPGTASRP	tr|V9HWE1|V9HWE1|1	V9HWE1	10	RRMFGGPGTASRPSSSR	0.0634931	0.0581507	0.0728438	0.0604128	0.0551431	0.0680876	0.0632403	0.0621335	0.0717584	0.0427014	0.0499801	0.0552104	0.0473336	0.04838	0.0584904	0.0503399	0.0536389	0.0624976
NLAEDIMRL	tr|V9HWE1|V9HWE1|1	V9HWE1	9	DNLAEDIMRLR	0.0108747	0.0118959	0.011324	0.00522572	0.00737511	0.00809645	0.00752005	0.00421767	0.00581426	0.0048611	0.00737863	0.00710518	0.00425389	0.00491934	0.00483513	0.00339984	0.00286674	0.00264197
KLLEGEESRISL*	tr|V9HWE1|V9HWE1|1	V9HWE1	13	RKLLEGEESRISL*	0.00928561	0.00858445	0.00824929	0.00767581	0.00823743	0.0108597	0.0100866	0.00781813	0.0122596	0.00571894	0.00578176	0.00782017	0.00653432	0.00617823	0.00726735	0.00618464	0.00610305	0.00774182
APAGRKVGL	sp|P62917|RL8|1	P62917	9	DAPAGRKVGLI	0.303219	0.241714	0.245979	0.299665	0.217849	0.310111	0.288033	0.229629	0.27433	0.356821	0.298082	0.312197	0.395319	0.468306	0.523366	0.357325	0.277684	0.346563
VYRTVIEYY	sp|P61599|NAA20|1	P61599	9	SVYRTVIEYYS	0.0138179	0.0163463	0.0149487	0.0158828	0.0208772	0.0186522	0.0173244	0.0163449	0.0194704	0.0219226	0.0271651	0.0315041	0.0382996	0.0313753	0.0334063	0.0275917	0.0448489	0.0393046
RLDELGGVYL	sp|P04844|RPN2|1	P04844	10	ARLDELGGVYLQ	0.0337156	0.0445042	0.0549953	0.031697	0.0549162	0.046976	0.0436317	0.0520066	0.0480717	0.0257352	0.0334057	0.0399946	0.0271898	0.0317627	0.038681	0.0269083	0.0376571	0.0320501
RVVDYLTKL	sp|Q5TFE4|NT5D1|1	Q5TFE4	9	ARVVDYLTKLN	0.0315048	0.0428168	0.0424964	0.0385504	0.0467468	0.0497393	0.0461983	0.0613792	0.0725104	0.0242374	0.030469	0.0413352	0.0268974	0.0414464	0.0389741	0.0391238	0.0417525	0.0453682
SALGYLHSI	tr|A0A024R807|A0A024R807|1	A0A024R807	9	ASALGYLHSIK	0.0306757	0.0305834	0.0364969	0.0366657	0.0397121	0.0530552	0.0492782	0.0539497	0.0483403	0.0266884	0.0266145	0.0315041	0.0327447	0.0300196	0.0328203	0.0412594	0.0475459	0.0443937
SQPALWHTV	sp|Q8N531|FBXL6|1	Q8N531	9	ASQPALWHTVT	0.0200359	0.0217248	0.0277476	0.0215882	0.0263235	0.0266105	0.0247161	0.0267462	0.0337039	0.0149782	0.0205574	0.0166458	0.0190036	0.0179149	0.0192526	0.0182806	0.0227741	0.0219803
TEIEKSISA	sp|Q02223|TNR17|1	Q02223	9	ATEIEKSISAR	0.698839	0.71291	0.70494	0.752161	0.685317	0.842805	0.782804	0.857251	0.985604	0.509258	0.469883	0.616676	0.495556	0.526796	0.697431	0.748307	0.672235	0.817493
VEFNFGQRA	sp|Q9BUJ2|HNRL1|1	Q9BUJ2	9	AVEFNFGQRAE	0.015476	0.0175275	0.0195983	0.0186755	0.0190391	0.0226866	0.0210716	0.0281178	0.0277957	0.0120642	0.0114717	0.0146349	0.0120161	0.0155908	0.0127179	0.0222954	0.0197775	0.0201396
VLIDYQRNV	sp|O14980|XPO1|1	O14980	9	AVLIDYQRNVP	0.0268067	0.0225685	0.0279976	0.0335817	0.0283658	0.0389624	0.0361887	0.0283464	0.0339725	0.0187908	0.0198232	0.0216954	0.0175418	0.024403	0.0190768	0.0264812	0.0242724	0.0264197
VLWGETVHL	sp|P41279|M3K8|1	P41279	9	AVLWGETVHLF	0.00711621	0.00963905	0.00709939	0.0064422	0.00937206	0.00743326	0.00690408	0.0142875	0.0103797	0.00487471	0.00464376	0.00699346	0.0041808	0.00590708	0.00580215	0.0065007	0.00726173	0.00788259
VTIEDVQKL	tr|A0A024R222|A0A024R222|1	A0A024R222	9	AVTIEDVQKLA	0.0724057	0.0890083	0.110741	0.0692194	0.0835089	0.0762669	0.0708374	0.0909829	0.140992	0.043709	0.0580012	0.0598801	0.050725	0.0530669	0.0591937	0.0556959	0.0602314	0.0579283
YEKILFTEA	tr|V9HW09|V9HW09|1	V9HW09	9	AYEKILFTEAT	1.07227	1.1242	1.35238	1.17022	1.31617	1.46178	1.35772	1.53162	2.20217	0.785673	0.950779	0.95406	0.915097	0.939323	0.952374	1.36677	1.47832	1.32098
YLADIFTKL	sp|Q49AG3|ZBED5|1	Q49AG3	9	AYLADIFTKLN	0.0824927	0.0641197	0.0717439	0.0572259	0.0578662	0.0757142	0.0703241	0.0340614	0.0640509	0.0447983	0.0550644	0.0502725	0.028944	0.0391223	0.038095	0.0287876	0.0226742	0.0393046
YLLPAIVHI	sp|Q92841|DDX17|1	Q92841	9	AYLLPAIVHIN	0.498825	0.520973	0.542454	0.423198	0.569585	0.685297	0.63651	0.37719	0.557256	0.392156	0.469883	0.507194	0.355221	0.422211	0.448348	0.315211	0.305652	0.404957
YVFPGVTRL	sp|Q9H0A9|SPC1L|1	Q9H0A9	9	AYVFPGVTRLY	0.0538897	0.0630651	0.0554953	0.0558552	0.0621778	0.0710166	0.0659609	0.0613792	0.0768073	0.0352668	0.0433173	0.0596567	0.0460472	0.0451262	0.046007	0.04442	0.0362587	0.0615015
KPIFSKIVSL	tr|A0A024RBY4|A0A024RBY4|1	A0A024RBY4	10	CKPIFSKIVSLF	0.0207268	0.0272087	0.0272477	0.0257003	0.0263235	0.0323305	0.0300289	0.0306324	0.0392093	0.0276415	0.0295512	0.0323978	0.0331832	0.0336994	0.038681	0.0388675	0.0409534	0.0494827
QTAPEEAFIKL	sp|Q86WT1|TT30A|1	Q86WT1	11	CQTAPEEAFIKLD	0.0197596	0.0157557	0.0192983	0.0169793	0.0214672	0.0273842	0.0254347	0.0200025	0.028467	0.0135348	0.0144085	0.0131379	0.0137995	0.0173533	0.0121904	0.0117884	0.0163814	0.016783
RPLSKTVRF	sp|P62280|RS11|1	P62280	9	CRPLSKTVRFN	0.133757	0.107358	0.11924	0.112053	0.128894	0.120203	0.111646	0.144018	0.181276	0.170206	0.154364	0.150147	0.19296	0.17392	0.325272	0.247727	0.203768	0.220886
SVVELVNKL	sp|Q9BQE5|APOL2|1	Q9BQE5	9	CSVVELVNKLR	0.0252867	0.0373329	0.0384967	0.029127	0.0428891	0.0397914	0.0369586	0.030861	0.0272585	0.044526	0.0594696	0.0571989	0.052333	0.0582961	0.0574355	0.0599671	0.05274	0.0471006
AEAPWLSKP	tr|A0A087X1X7|A0A087X1X7|1	A0A087X1X7	9	DAEAPWLSKPA	0.0182396	0.0200374	0.0220481	0.0133641	0.0127533	0.0143968	0.0133718	0.012573	0.0150392	0.0119008	0.0141883	0.0111046	0.00849315	0.0108458	0.0121904	0.00905485	0.00951916	0.0110443
AIVDLIHDI	sp|Q8TEM1|PO210|1	Q8TEM1	9	DAIVDLIHDIQ	0.00898162	0.0121068	0.011249	0.00729888	0.0117321	0.0117993	0.0109593	0.00832105	0.00802986	0.00547384	0.00721344	0.00866921	0.0044293	0.00662368	0.00753108	0.00482641	0.00471463	0.00516483
APSGTRVVQVL	sp|Q9UN70|PCDGK|1	Q9UN70	11	DAPSGTRVVQVLA	0.00552715	0.00586358	0.00657444	0.00584253	0.00544623	0.00740563	0.00687841	0.00474345	0.00490117	0.00363561	0.00383615	0.0041782	0.00365454	0.00460946	0.00378019	0.00480078	0.00364585	0.00465592
AVVTQVNKV	sp|P62487|RPB7|1	P62487	9	EVVDAVVTQVNKVG	0.0747547	0.0493553	0.0714939	0.0795509	0.0705741	0.0870437	0.080847	0.10191	0.100306	0.0508713	0.0502922	0.046921	0.0647585	0.0644937	0.0641753	0.0670913	0.0770223	0.0721127
FEYSIRTTP	sp|Q9P2G9|KLHL8|1	Q9P2G9	9	DFEYSIRTTPR	0.0388282	0.0436605	0.0452461	0.0366657	0.0324505	0.0397914	0.0369586	0.0438912	0.0483403	0.0247821	0.030469	0.0265886	0.0213425	0.0273082	0.0298899	0.0293001	0.0318637	0.0322666
FPNIPGKSL	tr|A0A024R3P1|A0A024R3P1|1	A0A024R3P1	9	DFPNIPGKSLP	0.0348211	0.0466134	0.0524955	0.0418058	0.0499238	0.0527789	0.0490215	0.0516637	0.0796272	0.032952	0.0328551	0.040218	0.0312829	0.0395097	0.0392671	0.0403197	0.048345	0.0524062
IVIGIIKTV	sp|Q02153|GCYB1|1	Q02153	9	DIVIGIIKTVA	0.0954815	0.107147	0.137488	0.116679	0.137517	0.135401	0.125762	0.141732	0.158449	0.0616828	0.0704824	0.080436	0.0682668	0.0685609	0.0685709	0.0879858	0.0767127	0.0885708
KLQEFLQTL	sp|Q9NVI1|FANCI|1	Q9NVI1	9	DKLQEFLQTLR	0.0426972	0.047457	0.0577451	0.0394071	0.0428891	0.0522262	0.0485082	0.048006	0.0464604	0.0303648	0.0343235	0.0531771	0.0318676	0.0323437	0.0410253	0.0270791	0.0331623	0.0265279
QELSRFIAA	sp|Q15008|PSMD6|1	Q15008	9	DQELSRFIAAG	0.00943761	0.011221	0.0122989	0.00796708	0.0120952	0.0119374	0.0110876	0.00765811	0.012837	0.00676741	0.0105173	0.00645722	0.00678283	0.00668178	0.00949443	0.00854231	0.00592326	0.0103405
SEVTFALHSA	tr|A0A024R410|A0A024R410|1	A0A024R410	10	DSEVTFALHSAS	0.168398	0.146083	0.162986	0.19157	0.177048	0.212221	0.197113	0.22964	0.272585	0.114692	0.121123	0.135847	0.123231	0.104875	0.126299	0.188683	0.202539	0.17974
SPLNRAGLL	sp|Q92979|NEP1|1	Q92979	9	DSPLNRAGLLQ	0.0172723	0.0211342	0.0197983	0.0185727	0.0146367	0.0216919	0.0201476	0.0177279	0.0196181	0.0131808	0.0141883	0.0148583	0.0119869	0.0145062	0.0227398	0.0118738	0.0139841	0.0131015
TEIWFLDRA	sp|Q68CL5|TPGS2|1	Q68CL5	9	DTEIWFLDRAL	0.00787619	0.0109046	0.011599	0.00783001	0.00941744	0.0105005	0.00975297	0.00709804	0.00722418	0.00703974	0.00737863	0.00719455	0.00612501	0.00586835	0.00574355	0.00479224	0.00449488	0.00518648
TPAPPTHAL	tr|A0A024R8F4|A0A024R8F4|1	A0A024R8F4	9	DTPAPPTHALS	0.0107641	0.0102085	0.0106241	0.0159513	0.0148183	0.0163863	0.0152198	0.01143	0.013965	0.00784311	0.0103521	0.00949592	0.0100865	0.0104391	0.0127765	0.0117884	0.009659	0.0112608
AEAPPPKIP	sp|P45983|MK08|1	P45983	9	EAEAPPPKIPD	0.0397955	0.0362783	0.0457461	0.0418058	0.046066	0.0563712	0.0523581	0.0368046	0.0404178	0.0262799	0.0291841	0.0344087	0.0285054	0.0311817	0.0407323	0.0293001	0.0273688	0.0305342
AEFQVKITA	tr|A0A024RAY1|A0A024RAY1|1	A0A024RAY1	9	EAEFQVKITAK	0.0505734	0.0569484	0.0652444	0.0303263	0.0376698	0.04366	0.0405518	0.0577216	0.0659308	0.0261437	0.0480896	0.0431226	0.0190036	0.0214979	0.0263734	0.0451888	0.0379568	0.0434192
AELQRLVAA	sp|Q9Y5J9|TIM8B|1	Q9Y5J9	9	EAELQRLVAAE	0.120492	0.145324	0.157487	0.179902	0.140694	0.193431	0.17966	0.100013	0.123671	0.0985836	0.106641	0.130709	0.110806	0.114075	0.116336	0.092257	0.0985878	0.0989654
FEIPTGREA	sp|Q9P2A4|ABI3|1	Q9P2A4	9	EFEIPTGREAL	0.0404864	0.044926	0.0459961	0.0495158	0.0472007	0.0577528	0.0536413	0.0425196	0.0389408	0.0281862	0.0352412	0.0328447	0.0299672	0.030988	0.0360437	0.0352798	0.0373575	0.0331328
FLWERPTLL	sp|Q6IN84|MRM1|1	Q6IN84	9	EFLWERPTLLVL	0.00707475	0.00959687	0.0106641	0.00825835	0.0129416	0.0115174	0.0106975	0.0135103	0.0163686	0.00555554	0.00857169	0.00826703	0.00726523	0.00699166	0.00801752	0.00617609	0.00740157	0.00709216
KVFSDVMEDL	sp|P23921|RIR1|1	P23921	10	KKVFSDVMEDLY	0.00519552	0.0068549	0.00404965	0.00442045	0.00433429	0.00511209	0.00474816	0.00558928	0.00593511	0.00326796	0.00598366	0.00411117	0.00315752	0.00356362	0.00372158	0.0029471	0.00441497	0.00375722
GEYGKFFVT	sp|Q68EM7|RHG17|1	Q68EM7	9	EGEYGKFFVTLLE	0.0678458	0.0875319	0.0999415	0.0760728	0.0980322	0.108509	0.100784	0.0850393	0.0918465	0.0605526	0.0792193	0.0725488	0.0606946	0.0679799	0.062886	0.0711575	0.0522405	0.0771378
ILDPHVVLL	sp|Q99567|NUP88|1	Q99567	9	EILDPHVVLLT	0.0426972	0.0704473	0.070244	0.0573973	0.0521931	0.0530552	0.0492782	0.0403479	0.076673	0.0334966	0.0482731	0.0487085	0.0363992	0.0410591	0.0220072	0.0328879	0.0200771	0.02577
ILFSEGLIKA	sp|P42285|SK2L2|1	P42285	10	EILFSEGLIKAL	0.0219704	0.0253104	0.0190734	0.0171335	0.0202418	0.0228801	0.0212512	0.032004	0.0335696	0.0138888	0.0233106	0.0180087	0.0129663	0.0150873	0.0156189	0.0152053	0.0204767	0.0213306
MSPTIGKQLL	sp|P42285|SK2L2|1	P42285	10	MSPTIGKQLL	0.00540279	0.00639088	0.00644945	0.00625373	0.00689856	0.00878727	0.0081617	0.00812674	0.00997689	0.00472493	0.00491909	0.00623379	0.00586188	0.00582961	0.00697431	0.0063384	0.00653256	0.00727623
KEFEKFKFA	sp|Q93009|UBP7|1	Q93009	9	EKEFEKFKFAI	0.0172723	0.0139629	0.0149737	0.0154373	0.0213765	0.0155573	0.0144498	0.0165735	0.0228273	0.0111928	0.00987488	0.00900436	0.0129663	0.00976121	0.0133332	0.0111904	0.0126856	0.014076
KEFPGFLEN	sp|P60903|S10AA|1	P60903	9	EKEFPGFLENQ	0.428354	0.495662	0.58245	0.517432	0.651279	0.67977	0.631377	0.715519	0.768073	0.344498	0.394628	0.424523	0.362531	0.406717	0.413184	0.48862	0.520408	0.558711
KEIQSSNLETA	tr|A0A024R5Q1|A0A024R5Q1|1	A0A024R5Q1	11	EKEIQSSNLETAM	0.0053337	0.00426059	0.00492458	0.00606526	0.00503776	0.00641084	0.00595445	0.0066637	0.00523686	0.00586872	0.00605708	0.00623379	0.00673897	0.00681736	0.00952374	0.0101654	0.00727172	0.0100806
TLMDMRLSQV	sp|O94906|PRP6|1	O94906	10	NTLMDMRLSQVS	0.0108609	0.0108835	0.0105491	0.00747021	0.00880474	0.0103624	0.00962464	0.00953263	0.01042	0.00584149	0.00741534	0.00866921	0.00729447	0.00687546	0.00668127	0.00788456	0.0081707	0.00912777
*KLFPGFEIETV	sp|P08243|ASNS|1	P08243	12	*KLFPGFEIETVK	0.0218322	0.0240449	0.0227231	0.0205602	0.0238273	0.0276329	0.0256657	0.0235458	0.018799	0.012568	0.015106	0.0189918	0.013858	0.0155134	0.0128351	0.0092257	0.0138842	0.0121271
FLDPNNIPKA	tr|A0A024R5K5|A0A024R5K5|1	A0A024R5K5	10	KFLDPNNIPKAS	0.0393809	0.0428168	0.046746	0.0486592	0.0619509	0.0569238	0.0528714	0.071209	0.0722418	0.0303648	0.0317538	0.038654	0.0375687	0.0468693	0.0506956	0.0475807	0.0402542	0.0559793
KPQTKLLIL	tr|A0A024R5T1|A0A024R5T1|1	A0A024R5T1	9	EKPQTKLLILH	0.138041	0.122966	0.169985	0.133641	0.151133	0.167456	0.155534	0.155448	0.179933	0.0991282	0.118388	0.128251	0.121769	0.138671	0.142417	0.134114	0.114869	0.165664
QEFAEGFVKA	sp|P17535|JUND|1	P17535	10	EQEFAEGFVKAL	0.00903689	0.0115373	0.011674	0.00875522	0.0108244	0.0121861	0.0113186	0.0114186	0.0115077	0.00622275	0.00855334	0.0095406	0.00809846	0.00850233	0.00975817	0.0113613	0.00794096	0.00847811
VMIQHVENL	sp|Q12912|LRMP|1	Q12912	9	EVMIQHVENLK	0.00982451	0.0118537	0.0143488	0.00911503	0.00925859	0.0124625	0.0115752	0.0126873	0.0205446	0.00604573	0.00758053	0.00828938	0.00520407	0.00706913	0.00981678	0.00723534	0.00825061	0.00718961
YVYEFRDKL	tr|A0A024RDS1|A0A024RDS1|1	A0A024RDS1	9	EYVYEFRDKLC	0.0145088	0.0177595	0.0186734	0.0171335	0.0186307	0.0190944	0.017735	0.0168021	0.0249758	0.0101443	0.0132338	0.012624	0.0126593	0.0129956	0.014183	0.0117884	0.0174801	0.0131015
FASHVSPEV	tr|A0A024R4U0|A0A024R4U0|1	A0A024R4U0	9	FFASHVSPEVS	0.0236286	0.0195101	0.0264977	0.0219309	0.0263235	0.0312252	0.0290023	0.019431	0.0234987	0.0147058	0.0119306	0.0146349	0.0156414	0.0184185	0.0208643	0.012728	0.0118865	0.0138595
QRGDLIRIL	sp|Q86WV1|SKAP1|1	Q86WV1	9	FQRGDLIRILS	0.0368937	0.0495662	0.0484959	0.0371797	0.043116	0.0356465	0.0331088	0.0424053	0.0443119	0.0294117	0.0348741	0.0420055	0.0301134	0.0333121	0.0363367	0.0242602	0.0372576	0.0387633
ISRPKGVAL*	sp|P01871|IGHM|1	P01871	10	TISRPKGVAL*	0.0049468	0.00489335	0.00642445	0.00423198	0.00415275	0.00414494	0.00384986	0.00459486	0.00600225	0.00720314	0.00702989	0.00636785	0.00657817	0.00728218	0.0092014	0.00634694	0.00586333	0.00634505
TEKDFENGP	sp|Q6P5S7|RNK|1	Q6P5S7	9	FTEKDFENGPQ	0.0179632	0.01468	0.0172485	0.0120106	0.0126171	0.0106663	0.00990697	0.0133731	0.0143678	0.01811	0.0233106	0.0299401	0.01608	0.0163074	0.0255236	0.0182806	0.0167809	0.0194899
FLWDEGFHQL	sp|Q13724|MOGS|1	Q13724	10	GFLWDEGFHQLV	0.00835982	0.0117272	0.0128739	0.0113081	0.0131617	0.0140928	0.0130895	0.0101041	0.00974862	0.00769333	0.00943437	0.00925014	0.00891708	0.0107296	0.010227	0.00748307	0.00728171	0.00957171
FQNPFRSEL	sp|P18887|XRCC1|1	P18887	9	GFQNPFRSELR	0.0290175	0.0367001	0.0422464	0.0339244	0.0465199	0.0433837	0.0402952	0.0330327	0.0382694	0.0241012	0.028817	0.033515	0.0315752	0.0302133	0.0328203	0.0293001	0.0287673	0.0319418
KVVDIIQGL	sp|Q86WD7|SPA9|1	Q86WD7	9	GKVVDIIQGLD	0.00485007	0.00624324	0.00752436	0.00500299	0.00705741	0.00558185	0.00518447	0.0064351	0.00700934	0.00370369	0.00343235	0.00444632	0.00393229	0.00391223	0.00419044	0.00387821	0.00391554	0.00426612
LEFERWLNA	sp|Q9HAU8|RNPL1|1	Q9HAU8	9	GLEFERWLNAT	0.00750311	0.0110522	0.0101741	0.0091493	0.00909975	0.0126283	0.0117292	0.0132588	0.0118971	0.00646785	0.00638747	0.00598801	0.00608116	0.00784383	0.00729665	0.00532186	0.00706196	0.00708133
TLFDYEVRL	sp|Q96T88|UHRF1|1	Q96T88	9	HTLFDYEVRLN	0.175487	0.248886	0.252478	0.173048	0.22443	0.287383	0.266923	0.166878	0.21216	0.157952	0.229435	0.187237	0.157876	0.155134	0.161757	0.147782	0.134847	0.171078
RLYPEGLAQL	sp|P61421|VA0D1|1	P61421	10	GRLYPEGLAQLA	0.0420063	0.0436605	0.0514956	0.0479738	0.0551431	0.0552659	0.0513314	0.0675514	0.0659308	0.0334966	0.0383615	0.0411117	0.0441469	0.0416401	0.0389741	0.0431387	0.0508421	0.0416867
RPWALSVTM	sp|Q14807|KIF22|1	Q14807	9	GRPWALSVTMS	0.00675694	0.00816261	0.00607448	0.00495158	0.00510584	0.00624504	0.00580045	0.00408051	0.0056397	0.00381262	0.00512099	0.00717221	0.00377149	0.00389287	0.00369228	0.00328025	0.00300658	0.00407123
SLYEMVSRV	tr|A0A024R4Z6|A0A024R4Z6|1	A0A024R4Z6	9	GSLYEMVSRVM	0.0120354	0.014659	0.0192484	0.01309	0.0208318	0.0171048	0.0158871	0.0185166	0.0174562	0.0100626	0.0125547	0.0151041	0.011563	0.0129568	0.0114871	0.0131552	0.0124858	0.0110443
TLNDREYQL	sp|P27708|PYR1|1	P27708	9	QTLNDREYQLL	0.00713002	0.00835244	0.0081993	0.00827549	0.00814665	0.00920177	0.00854668	0.00870967	0.00981576	0.00629083	0.00594696	0.00612207	0.00688516	0.0069723	0.00820507	0.00840564	0.00762132	0.00729789
AMGIAPPKV	sp|O43395|PRPF3|1	O43395	9	HAMGIAPPKVE	0.00667403	0.00588467	0.00659944	0.00573973	0.00612701	0.00748853	0.00695541	0.00548641	0.00772101	0.00423474	0.00469883	0.00574224	0.00390305	0.00449326	0.00486443	0.00480932	0.00418524	0.00459096
KLLFWVTEV	sp|Q8NFH4|NUP37|1	Q8NFH4	9	HKLLFWVTEV	0.0130026	0.0117904	0.0182734	0.0101396	0.0109378	0.00920177	0.00854668	0.00610363	0.00859382	0.0107434	0.0129218	0.0138752	0.00577856	0.00602329	0.00586076	0.00557813	0.00513416	0.00505655
SLLQTLYKV	tr|A0A024R1U0|A0A024R1U0|1	A0A024R1U0	9	HSLLQTLYKV	0.0143706	0.0179915	0.023698	0.0222736	0.024735	0.0246762	0.0229195	0.0325755	0.0346439	0.0135076	0.0162991	0.0183439	0.0175418	0.0174695	0.0220951	0.0168284	0.0290669	0.0207892
SVFNIKLVQA	sp|Q02241|KIF23|1	Q02241	10	HSVFNIKLVQAP	0.00862236	0.0134145	0.0123489	0.00933776	0.0111194	0.011744	0.0109079	0.0176022	0.0127296	0.00705336	0.00868182	0.00895968	0.00650508	0.00768889	0.0099926	0.00679114	0.00919953	0.0101456
TPRSGEGTVL	tr|Q6PIM0|Q6PIM0|1	Q6PIM0	10	HTPRSGEGTVLR	0.171342	0.130349	0.202483	0.141009	0.177456	0.20172	0.18736	0.179451	0.198732	0.126634	0.11435	0.122665	0.143404	0.135766	0.161757	0.152907	0.158819	0.152671
YLEDILAKL	tr|A0A024R2T6|A0A024R2T6|1	A0A024R2T6	9	HYLEDILAKLG	0.00772419	0.00934376	0.012074	0.00467745	0.00567316	0.00701877	0.00651909	0.00416052	0.00396122	0.00510619	0.00568999	0.00795423	0.00375687	0.00331184	0.00501095	0.00230643	0.00306651	0.0031617
REFDKRFTSV	sp|Q8WU67|ABHD3|1	Q8WU67	10	IREFDKRFTSVMFG	0.349592	0.278583	0.330647	0.320397	0.393694	0.461277	0.428438	0.393661	0.431088	0.201565	0.261556	0.241308	0.251783	0.281216	0.328085	0.310932	0.283497	0.353612
RVIEPFSRV	sp|O00231|PSD11|1	O00231	9	IRVIEPFSRVQ	0.0411773	0.0426059	0.046996	0.0373511	0.0447045	0.0497393	0.0461983	0.059779	0.0676764	0.0281862	0.0233106	0.0370899	0.0283592	0.0209169	0.0351646	0.040576	0.0357593	0.0459096
KVPEIISSI	tr|B9A6J6|B9A6J6|1	B9A6J6	9	TKVPEIISSIR	0.0393809	0.0362783	0.0442462	0.0400924	0.046066	0.0549895	0.0510748	0.0462915	0.0467289	0.0279139	0.0346906	0.0375368	0.0309905	0.0364109	0.0339924	0.0281896	0.0290669	0.0387633
SPNGHRPQL	sp|Q641Q2|FA21A|1	Q641Q2	9	ISPNGHRPQLR	0.00852563	0.00833135	0.00832429	0.0108455	0.00828281	0.012048	0.0111903	0.00707518	0.00788215	0.00731207	0.0051577	0.00723924	0.00824465	0.00689483	0.0107545	0.00600525	0.00560362	0.00626925
AEGQRWLSA	sp|O15533|TPSN|1	O15533	9	KAEGQRWLSAL	0.0319193	0.047668	0.046246	0.029641	0.0251888	0.0317779	0.0295156	0.0186309	0.0208132	0.0246459	0.0234941	0.0199973	0.0182727	0.0201422	0.0213332	0.00965282	0.0102883	0.0118022
IIIPEIQKV	sp|P55060|XPO2|1	P55060	9	KIIIPEIQKVS	0.0580351	0.0862663	0.0774934	0.0805275	0.113463	0.115229	0.107026	0.107214	0.0974862	0.0462962	0.0633241	0.0625613	0.0650508	0.0755332	0.069157	0.0854231	0.0762132	0.0841314
ILFPDIIARA	sp|Q9HAY2|MAGF1|1	Q9HAY2	10	KILFPDIIARAA	0.0125328	0.0225685	0.0167986	0.015403	0.0213311	0.021001	0.0195059	0.0185166	0.0229616	0.00930008	0.0173453	0.0126687	0.0120161	0.0146612	0.0101684	0.0106779	0.0150828	0.0118022
KTFPEIIDYL	tr|A0A024R8C1|A0A024R8C1|1	A0A024R8C1	10	KKTFPEIIDYLY	0.0164433	0.0210076	0.0329972	0.0129015	0.0160891	0.0162205	0.0150658	0.0123444	0.0135621	0.0117783	0.0146104	0.012758	0.0109929	0.00985805	0.0110182	0.00674843	0.00781111	0.00947426
KVIEINPYL	sp|P28074|PSB5|1	P28074	9	KKVIEINPYLLG	0.051444	0.0619894	0.070019	0.0625373	0.0546665	0.0797763	0.0740969	0.055207	0.0693146	0.0815629	0.0816605	0.0949145	0.085107	0.0935062	0.10104	0.0741473	0.067683	0.0975578
NIIELVHQV	tr|A0A024R244|A0A024R244|1	A0A024R244	9	KNIIELVHQVS	0.0263921	0.0438714	0.0397466	0.035295	0.0381236	0.0384098	0.0356753	0.0637795	0.043372	0.0276415	0.0334057	0.0321744	0.0261665	0.031569	0.0328203	0.0254561	0.0357593	0.0360563
TQIDHYVGI	sp|O95197|RTN3|1	O95197	9	KTQIDHYVGIA	0.0165815	0.0183501	0.0224231	0.0181615	0.0201964	0.0276329	0.0256657	0.0290322	0.0319583	0.0115196	0.0164643	0.015551	0.0163723	0.0176825	0.0196629	0.0160596	0.0171804	0.0173244
AEAKDLFTKA	sp|Q9Y4D1|DAAM1|1	Q9Y4D1	10	LAEAKDLFTKAV	0.0127954	0.0131192	0.0100741	0.0108455	0.0128667	0.0163587	0.0151941	0.0113729	0.0149049	0.00812906	0.00943437	0.00869156	0.00823003	0.011911	0.0144468	0.0106779	0.00929941	0.0105246
VAKAVTQAL	sp|Q9Y490|TLN1|1	Q9Y490	9	QVAKAVTQALN	0.00695039	0.00689709	0.00842428	0.00735028	0.00755665	0.00862148	0.0080077	0.00828676	0.00829841	0.00784311	0.00739698	0.0105237	0.00983803	0.00813435	0.0136263	0.00956739	0.00963903	0.0125602
ARSLKTNTL	sp|Q9NZ43|USE1|1	Q9NZ43	9	LARSLKTNTLA	0.00856708	0.00542065	0.00732437	0.00789855	0.00746588	0.00837278	0.00777671	0.00806959	0.00992318	0.00991282	0.0106274	0.0127804	0.0111537	0.0114075	0.0146519	0.0115321	0.0105879	0.0113691
FASTILHLV	sp|P61803|DAD1|1	P61803	9	DFLFASTILHLVV	0.0122841	0.0133091	0.0167486	0.0101088	0.0104613	0.0113627	0.0105537	0.0100813	0.0130613	0.009232	0.0107008	0.0113951	0.00741141	0.00828928	0.00926	0.00703033	0.00969896	0.010413
FLFGEEPSKL	sp|Q86XL3|ANKL2|1	Q86XL3	10	LFLFGEEPSKLD	0.0098936	0.0115162	0.00964917	0.00878949	0.00944013	0.0112466	0.0104459	0.00858394	0.0122462	0.0058551	0.00640583	0.00947357	0.0058765	0.00710787	0.00723804	0.00622735	0.00600317	0.00767686
FLITILDHL	sp|Q13613|MTMR1|1	Q13613	9	LFLITILDHLY	0.0147851	0.0146168	0.0173985	0.00442045	0.00571854	0.0048634	0.00451717	0.00300609	0.0039075	0.0103213	0.011435	0.0134954	0.00325985	0.00335058	0.00474722	0.00256269	0.002637	0.00290183
HVIDLDDATFL	sp|Q8N8R7|AL14E|1	Q8N8R7	11	LHVIDLDDATFLS	0.0200359	0.0278415	0.0289975	0.0186755	0.0211722	0.0250631	0.0232788	0.0121158	0.0183962	0.0157952	0.0216587	0.0178523	0.014165	0.0146031	0.0139486	0.00818354	0.0097489	0.0113691
IEHVFVTDV	sp|Q14781|CBX2|1	Q14781	9	LIEHVFVTDVT	0.0194832	0.023834	0.0252478	0.0253576	0.0290466	0.0295672	0.0274623	0.0341757	0.0445805	0.0166121	0.0238612	0.0239074	0.0204654	0.0214979	0.0200731	0.0178534	0.028068	0.02891
KISDFGLATVF	sp|O14757|CHK1|1	O14757	11	LKISDFGLATVFR	0.0194832	0.0240449	0.0269977	0.0186755	0.0263235	0.0262237	0.0243568	0.0164592	0.0150392	0.0171568	0.0189054	0.0184109	0.014472	0.0203359	0.019194	0.011703	0.0143836	0.0138595
TEALHFVAA	sp|P07199|CENPB|1	P07199	9	LTEALHFVAAA	0.00631477	0.00708692	0.00979916	0.00719607	0.00732972	0.00881491	0.00818736	0.00830962	0.0113063	0.0049428	0.00651595	0.00639019	0.00485323	0.00584898	0.006945	0.00609067	0.00686219	0.00669154
SPRKPPLFL	sp|Q8IZC4|RTKN2|1	Q8IZC4	9	MSPRKPPLFLT	0.0389664	0.0407076	0.0437463	0.0373511	0.0331312	0.0392388	0.0364453	0.0438912	0.0464604	0.0257352	0.0271651	0.0277057	0.0245585	0.0288576	0.0360437	0.0304106	0.0341611	0.0331328
AEIRAINEA	sp|P08133|ANXA6|1	P08133	9	NAEIRAINEAY	0.0248722	0.0248886	0.0246729	0.0318683	0.030862	0.0309489	0.0287456	0.0322326	0.0431034	0.0187908	0.019089	0.0189025	0.0220734	0.0220789	0.030476	0.028873	0.0286674	0.0284769
VEVPETPKA	tr|A0A024R9Y7|A0A024R9Y7|1	A0A024R9Y7	9	NVEVPETPKAS	0.0982451	0.101874	0.104491	0.106913	0.129575	0.148665	0.138082	0.115443	0.122193	0.0748908	0.0879195	0.0933951	0.0856625	0.0919956	0.125127	0.102508	0.0967898	0.113691
AEREPGEVV	tr|A0A024R297|A0A024R297|1	A0A024R297	9	PAEREPGEVVD	0.00947906	0.0109468	0.011249	0.0109826	0.0118682	0.010086	0.00936799	0.0136017	0.0147706	0.0142973	0.0131604	0.0183215	0.0130394	0.0146031	0.0193405	0.0199036	0.0177798	0.0188402
*AVFPHLTVV	sp|P61165|TM258|1	P61165	10	*AVFPHLTVVLL	0.0502003	0.0578765	0.0615447	0.0445471	0.0526469	0.061732	0.0573372	0.0438912	0.0546514	0.0306372	0.0356083	0.0530878	0.0400392	0.0344741	0.0357506	0.0297273	0.0258706	0.0373123
EEFRFGIKA	sp|Q96CS2|HAUS1|1	Q96CS2	9	SEEFRFGIKAA	0.0151997	0.0145746	0.0171485	0.00901223	0.010484	0.0107768	0.0100096	0.0111786	0.0093055	0.00979028	0.0101686	0.011127	0.00675359	0.00743712	0.00817576	0.0067228	0.00642269	0.00907364
SRADQFEYVM	sp|P52434|RPAB3|1	P52434	10	PSRADQFEYVMY	0.00907835	0.00837353	0.00962418	0.0093549	0.0107336	0.011744	0.0109079	0.00990982	0.0112391	0.0122549	0.0158218	0.0223433	0.0144427	0.01929	0.0175237	0.0173409	0.031664	0.0265279
GLIEILKKV	sp|O14737|PDCD5|1	O14737	9	QGLIEILKKVS	0.100318	0.133723	0.150237	0.0810415	0.131617	0.114953	0.106769	0.101956	0.0821785	0.0739377	0.124446	0.0811063	0.0454625	0.0687546	0.0653475	0.0382696	0.0769124	0.0388715
HLPDFVKQL	sp|Q5VT06|CE350|1	Q5VT06	9	QHLPDFVKQLR	0.0227995	0.0278415	0.0319973	0.0294696	0.0310889	0.0417257	0.0387552	0.0395478	0.0422977	0.0242374	0.0253296	0.0277057	0.0251432	0.0240157	0.028747	0.0304961	0.0336617	0.0333494
REAEFTKSI	sp|Q15005|SPCS2|1	Q15005	9	QREAEFTKSIAK	0.178665	0.165783	0.22898	0.184014	0.185626	0.218577	0.203016	0.263919	0.341202	0.141203	0.139313	0.150371	0.153637	0.1439	0.212453	0.192544	0.220948	0.226299
VEHPSLQSP	sp|P05538|DQB2|1	P05538	9	QVEHPSLQSPI	0.0409009	0.0447151	0.0439962	0.033239	0.0363082	0.0433837	0.0402952	0.028575	0.0350467	0.0522874	0.0521276	0.0612207	0.044293	0.0635254	0.0832228	0.0398926	0.0572348	0.0502407
YLDPAQRGV	sp|Q96S19|CP013|1	Q96S19	9	QYLDPAQRGVR	0.0151997	0.0129083	0.0162986	0.0159513	0.0184491	0.0212497	0.0197369	0.0146304	0.018799	0.011397	0.00904892	0.0111717	0.0123085	0.0147968	0.0169083	0.0118738	0.0138842	0.016025
APRLPITGL	tr|H9ZYJ3|H9ZYJ3|1	H9ZYJ3	9	RAPRLPITGLY	0.0844272	0.0896411	0.100741	0.0962903	0.112782	0.131256	0.121912	0.113271	0.109437	0.0603212	0.0877359	0.0920545	0.0758683	0.0950944	0.0873254	0.092257	0.0835049	0.105029
KEMEVSPSA	sp|P42858|HD|1	P42858	9	RKEMEVSPSAE	0.00635622	0.00510427	0.00687441	0.00527712	0.0061724	0.00740563	0.00687841	0.00725806	0.00777473	0.00740738	0.00723179	0.0073733	0.00660741	0.00701103	0.0125127	0.0104216	0.00832053	0.00848894
KKYPGVIYV	tr|A0A024R601|A0A024R601|1	A0A024R601	9	RKKYPGVIYVP	0.0115103	0.0140262	0.0146987	0.0183329	0.014546	0.0189286	0.017581	0.0156591	0.013965	0.015659	0.0176757	0.0219858	0.020904	0.0236283	0.0240584	0.0173409	0.01758	0.0252286
LPKSPPYTAF	sp|P23588|IF4B|1	P23588	10	RLPKSPPYTAFL	0.0276358	0.0339581	0.0392466	0.0344384	0.039939	0.0408967	0.0379853	0.0379476	0.0471318	0.0231481	0.0269816	0.0290463	0.028944	0.0323437	0.0298899	0.0291293	0.0335618	0.0408205
LTAPEDVFSKL	sp|Q92621|NU205|1	Q92621	11	RLTAPEDVFSKLQ	0.00569297	0.00750876	0.00894923	0.00813842	0.0083282	0.00878727	0.0081617	0.00993268	0.010984	0.00509258	0.00616721	0.00688175	0.00649047	0.00664305	0.00735526	0.00566355	0.00882995	0.00742782
RPKTFGMDM	tr|A0A024R945|A0A024R945|1	A0A024R945	9	RRPKTFGMDMK	0.0258394	0.0223575	0.0304974	0.0282703	0.0326774	0.0386861	0.035932	0.0275463	0.0259158	0.0332243	0.0431338	0.0384305	0.0365454	0.0453199	0.0451279	0.0437367	0.0381566	0.0391964
YELALILKA	sp|P82932|RT06|1	P82932	9	RYELALILKAM	0.0164433	0.0236231	0.023548	0.00825835	0.0086232	0.00878727	0.0081617	0.00404622	0.00770759	0.0153867	0.0169598	0.0164	0.00453163	0.00459009	0.00495234	0.00358777	0.00299659	0.00451516
AEAEASRLTA	sp|O95236|APOL3|1	O95236	10	SAEAEASRLTAT	0.00874672	0.00966014	0.00954918	0.00851536	0.0110967	0.0105558	0.0098043	0.0131445	0.0147706	0.0167483	0.0137845	0.0153722	0.0162262	0.0199485	0.0255529	0.0222954	0.0227741	0.0230631
APGQRVGML	sp|P36956|SRBP1|1	P36956	9	SAPGQRVGMLA	0.0110267	0.0109046	0.0139738	0.0103829	0.014546	0.013623	0.0126532	0.00702946	0.00762702	0.0136165	0.0163174	0.0176736	0.0166647	0.0153391	0.0186958	0.0123864	0.0104881	0.0138595
FAIPLIERL	sp|Q9BQ39|DDX50|1	Q9BQ39	9	SFAIPLIERLQ	0.0240431	0.036911	0.0429963	0.0217596	0.0285927	0.0342648	0.0318255	0.024003	0.0213503	0.0235566	0.0326715	0.0303869	0.0147643	0.0160363	0.0214797	0.0138386	0.015782	0.0165664
FEFKDMRVP	sp|Q69YN4|VIR|1	Q69YN4	9	SFEFKDMRVPS	0.0218322	0.0219357	0.0252478	0.0193609	0.0198787	0.0260302	0.0241771	0.0227457	0.0217531	0.0138888	0.0179326	0.0180758	0.0171033	0.0168884	0.0214211	0.0168284	0.0167809	0.0180823
FLFEPVVKA	sp|Q6IN85|P4R3A|1	Q6IN85	9	SFLFEPVVKAF	0.00744784	0.0114319	0.011474	0.00995457	0.0125944	0.0123796	0.0114982	0.0179451	0.0153078	0.00668571	0.00851663	0.00844578	0.0078061	0.00809561	0.0105201	0.00888401	0.0124858	0.0139678
HLPSHIRIL	tr|E5KMT5|E5KMT5|1	E5KMT5	9	SHLPSHIRILG	0.0240431	0.0248886	0.0243479	0.0238156	0.0260965	0.0290146	0.026949	0.0202311	0.0226931	0.0168845	0.0158035	0.0190589	0.0233891	0.0211106	0.0225346	0.010507	0.0125857	0.0116939
LLDRFLATV	tr|A0A024RDH0|A0A024RDH0|1	A0A024RDH0	9	SSLLDRFLATVK	0.151306	0.167471	0.211732	0.115137	0.155445	0.176961	0.164363	0.136131	0.129713	0.106481	0.150509	0.15685	0.1118	0.0889161	0.0972887	0.100458	0.102483	0.111742
SPTDRSMSSSL	sp|O75448|MED24|1	O75448	11	SSPTDRSMSSSLS	0.0100318	0.00942813	0.0110991	0.011548	0.0105748	0.0114124	0.0105999	0.0106985	0.0135621	0.0142973	0.0143351	0.0151488	0.0168109	0.0147387	0.0217727	0.0182806	0.0158819	0.0166747
VLFNKLTYL	tr|F1LJ00|F1LJ00|1	F1LJ00	9	SVLFNKLTYLG	0.0122703	0.0194679	0.0206732	0.0155572	0.0146594	0.0168837	0.0156818	0.0117729	0.0157106	0.0117647	0.0105357	0.0157297	0.00970646	0.0126276	0.00911349	0.00775642	0.00793097	0.0110443
YEVKPFLTA*	tr|A0A024R564|A0A024R564|1	A0A024R564	10	SYEVKPFLTA*	0.0639768	0.0805715	0.0784933	0.0705901	0.0907705	0.0903597	0.0839269	0.0948691	0.0977548	0.0388071	0.0501086	0.0531771	0.0499941	0.0532606	0.0703291	0.0543291	0.077312	0.0817493
YLDFTNPKV	sp|Q8TET4|GANC|1	Q8TET4	9	SYLDFTNPKVR	0.0178251	0.0156925	0.0193483	0.0144093	0.019788	0.0225761	0.0209689	0.0218313	0.0271243	0.0124591	0.0133256	0.0142997	0.0109344	0.0116592	0.0133332	0.0149491	0.0161816	0.0200313
AMWEHPITA	sp|Q96CD2|COAC|1	Q96CD2	9	TAMWEHPITAQ	0.0160287	0.0164307	0.0178985	0.0160541	0.0156125	0.0179061	0.0166314	0.0241173	0.0249758	0.0126089	0.0127933	0.0165564	0.0123377	0.0119885	0.0139779	0.0187931	0.0176799	0.0184071
KMADIEYRL	sp|P40937|RFC5|1	P40937	9	TKMADIEYRLS	0.0160287	0.0184344	0.0249229	0.0160884	0.0229196	0.0257539	0.0239204	0.0296037	0.0298098	0.0145697	0.0145186	0.0189918	0.0147643	0.017973	0.0209229	0.0223809	0.0230737	0.0191651
KVLGALLFV	sp|Q8IUR0|TPPC5|1	Q8IUR0	9	TKVLGALLFVK	0.00851181	0.010314	0.0124989	0.00585966	0.0108244	0.00936757	0.00870068	0.00582931	0.00533086	0.00607297	0.00745205	0.00723924	0.00556952	0.00550037	0.00630032	0.00534749	0.00407536	0.00513234
RPANHRQLTF	sp|Q9UNM6|PSD13|1	Q9UNM6	10	TRPANHRQLTFE	0.0364792	0.0388093	0.034497	0.035809	0.0410737	0.046976	0.0436317	0.0558928	0.0730475	0.0521513	0.0418489	0.0444632	0.060373	0.0761142	0.0808785	0.0799561	0.0709193	0.0783927
RPKQEKAFSL	tr|A0A024R9D2|A0A024R9D2|1	A0A024R9D2	10	TRPKQEKAFSLK	0.004173	0.00288961	0.00424964	0.00277563	0.0027685	0.00364755	0.00338787	0.00392049	0.00362552	0.00450707	0.00462541	0.0040218	0.00460472	0.00373793	0.00518677	0.00673989	0.00512417	0.00499158
TELGTLRPP	sp|P12980|LYL1|1	P12980	9	TTELGTLRPPL	0.0360647	0.03438	0.0372468	0.0351237	0.0365351	0.0373045	0.0346487	0.0265176	0.0323611	0.0276415	0.0275322	0.0306104	0.0236814	0.0255651	0.0322342	0.0215266	0.0256708	0.0263114
KVLDFEHFL	sp|P60660|MYL6|1	P60660	9	VKVLDFEHFLP	0.00811109	0.0118537	0.011874	0.00861816	0.00914513	0.0126006	0.0117036	0.00896113	0.0105274	0.00743462	0.00756218	0.00708284	0.00615425	0.00701103	0.00679848	0.00671426	0.00513416	0.00670236
SVFPGARLL	sp|Q86X55|CARM1|1	Q86X55	9	VSVFPGARLLT	0.0652204	0.0653852	0.0914922	0.0573973	0.0764742	0.0779249	0.0723773	0.0532639	0.0765388	0.0589595	0.0528618	0.0878093	0.0497018	0.0565531	0.0644684	0.048862	0.0504426	0.0602022
KQADPFASL	sp|Q5SR56|HIAL1|1	Q5SR56	9	WKQADPFASLK	0.0183778	0.026365	0.0259978	0.0234729	0.0299543	0.0303962	0.0282323	0.027432	0.0275271	0.0183823	0.0192725	0.0234605	0.0168109	0.0201422	0.0193991	0.0206724	0.0190783	0.0252286
RVPELLHRL	sp|Q14997|PSME4|1	Q14997	9	WRVPELLHRLL	0.0130855	0.014216	0.0169985	0.0162768	0.0154991	0.0218853	0.0203272	0.013716	0.0155763	0.00885074	0.00989324	0.0105907	0.0120746	0.0111944	0.0143296	0.00764537	0.0074715	0.00939847
TEVAPLKEA	sp|Q6TFL4|KLH24|1	Q6TFL4	9	WTEVAPLKEAV	0.0130717	0.0133934	0.0159236	0.0190182	0.0159529	0.0176022	0.0163491	0.0170307	0.0234987	0.00928646	0.00919575	0.00962998	0.0124839	0.0111557	0.0143003	0.0158887	0.0151827	0.0151588
FIAPTGHSL	sp|Q9NVA2|SEP11|1	Q9NVA2	9	YFIAPTGHSLK	0.066464	0.0715019	0.0774934	0.0957763	0.0782896	0.110255	0.102406	0.0682372	0.0792243	0.0525598	0.0528618	0.0549646	0.0647585	0.0699166	0.0621241	0.0753432	0.0530396	0.0780679
GEIPAELRAA	tr|E5KND5|E5KND5|1	E5KND5	10	YGEIPAELRAAA	0.0487771	0.0628542	0.0559952	0.068534	0.0596816	0.0878727	0.081617	0.0571501	0.0624395	0.0379901	0.0405641	0.0440164	0.046632	0.0515175	0.0480582	0.0449326	0.0392553	0.0593359
NTATIFHEL	sp|Q9UHD2|TBK1|1	Q9UHD2	9	YNTATIFHELV	0.00816637	0.00875319	0.00979916	0.0096119	0.00796511	0.013402	0.0124479	0.00985267	0.0116957	0.00706697	0.00741534	0.00750736	0.00647585	0.00737901	0.00779481	0.00764537	0.00943926	0.00908446
TRIDLIQKL	tr|A0A024R379|A0A024R379|1	A0A024R379	9	YTRIDLIQKLP	0.0366174	0.0379656	0.0422464	0.0563693	0.0501507	0.0458707	0.0426051	0.0705232	0.0680792	0.0265522	0.0339564	0.0272589	0.0388843	0.0348615	0.0398532	0.0338276	0.0388558	0.0480751
ERAGVVREL	sp|Q9Y5B0|CTDP1|1	Q9Y5B0	9	SERAGVVRELC	0.00800055	0.00710801	0.00917422	0.00853249	0.00962168	0.0123243	0.0114469	0.0131445	0.015442	0.0107434	0.0113249	0.0127804	0.0116799	0.0120272	0.0152966	0.0186222	0.0180794	0.0154836
KEKLIAPVA	tr|Q5U077|Q5U077|1	Q5U077	9	LKEKLIAPVAE	0.0167196	0.0116217	0.0141238	0.0109312	6.53548e-05	0.0152534	0.0141675	0.0128016	0.0136964	0.0193355	0.0161155	0.0215613	0.0159338	9.08335e-05	0.028454	0.017768	0.0180794	0.0178657
SPRGPGCSL	sp|Q9NQT4|EXOS5|1	Q9NQT4	9	SSPRGPGCSLR	0.030952	0.0240449	0.0324972	0.0404351	0.0340389	0.0431074	0.119602	0.0380619	0.0461918	0.0190631	0.0177674	0.0163777	0.00654894	0.00668178	0.0410253	0.0129843	0.0134847	0.0150505
SQASVTIRI	sp|A3KMH1|VWA8|1	A3KMH1	9	VSQASVTIRIA	0.00511261	0.00544174	0.00549953	0.00383791	6.53548e-05	0.00384098	0.00356753	0.00469773	0.00531743	0.00394879	3.50577e-05	0.00261417	6.16887e-05	9.08335e-05	0.000101977	5.08268e-05	2.53711e-05	8.35901e-05
AEWLHFASCG	sp|Q6IA86|ELP2|1	Q6IA86	10	GAEWLHFASCGE	0.00356501	0.00383875	0.00527455	7.33314e-05	6.53548e-05	0.00290146	0.0026949	0.00403479	0.00521001	7.9929e-05	3.50577e-05	0.00256948	6.16887e-05	9.08335e-05	0.000101977	5.08268e-05	2.53711e-05	8.35901e-05
APQTQHVSPM	sp|P29692|EF1D|1	P29692	10	TAPQTQHVSPMR	0.00250104	0.00213029	0.0023823	7.33314e-05	0.00187668	0.00200891	0.0018659	0.00245745	2.52444e-05	7.9929e-05	3.50577e-05	0.000184779	6.16887e-05	9.08335e-05	0.000101977	5.08268e-05	2.53711e-05	8.35901e-05
WEDEGVRAC	sp|Q5JWF2|GNAS1|1	Q5JWF2	9	LWEDEGVRACY	0.0805582	0.0653852	0.0857427	0.0364944	0.0383505	0.0450417	0.207122	0.0754381	0.0982919	0.0614105	0.057267	0.0632316	0.00387381	0.00412527	0.0054212	0.0251998	0.0292667	0.0391964
AVYESMAHL	sp|Q6ZUJ8|BCAP|1	Q6ZUJ8	9	DAVYESMAHLS	0.00395191	0.00445042	0.00424964	7.33314e-05	6.53548e-05	0.00425547	0.00395252	0.00394335	0.00447147	7.9929e-05	0.00242283	0.000184779	6.16887e-05	9.08335e-05	0.000101977	5.08268e-05	2.53711e-05	8.35901e-05
HRPSLPRFI	sp|Q12912|LRMP|1	Q12912	9	EHRPSLPRFIS	0.00701948	0.00584249	0.00759935	7.33314e-05	6.53548e-05	0.00596871	0.00554379	3.90906e-05	0.00511601	7.9929e-05	3.50577e-05	0.000184779	6.16887e-05	9.08335e-05	0.000101977	5.08268e-05	2.53711e-05	8.35901e-05
HIFKDKVVL	sp|O60678|ANM3|1	O60678	9	PHIFKDKVVLD	9.49288e-05	8.9852e-05	0.00552453	0.00349524	0.00512853	0.00359228	0.00333654	3.90906e-05	0.00460575	7.9929e-05	3.50577e-05	0.00341853	6.16887e-05	9.08335e-05	0.000101977	5.08268e-05	2.53711e-05	8.35901e-05
KQSSILNQL	sp|Q9NRM2|ZN277|1	Q9NRM2	9	LKQSSILNQLL	0.00465662	8.9852e-05	0.011524	0.00750448	0.00580931	0.00740563	0.00687841	3.90906e-05	2.52444e-05	7.9929e-05	3.50577e-05	0.000184779	6.16887e-05	9.08335e-05	0.000101977	5.08268e-05	2.53711e-05	8.35901e-05
RPAQFLPEM	sp|Q15345|LRC41|1	Q15345	9	KRPAQFLPEMV	9.49288e-05	0.00523082	0.00747436	7.33314e-05	6.53548e-05	0.00889781	0.0201733	0.00676657	0.00714362	7.9929e-05	3.50577e-05	0.000184779	6.16887e-05	9.08335e-05	0.000101977	5.08268e-05	2.53711e-05	8.35901e-05
SLLDCTFRL	sp|O60244|MED14|1	O60244	9	RSLLDCTFRLQ	0.0171342	0.0248886	0.0246229	0.0253576	0.0279119	0.0342648	0.0723773	0.0259461	0.0314212	0.00558277	0.0106458	0.00978638	0.0163723	0.0178762	0.0169083	0.0169138	0.00114869	0.00125602
RVASPTSGV	sp|Q9Y4H2|IRS2|1	Q9Y4H2	9	ARVASPTSGVK	0.00392428	0.00318489	0.00384967	0.00294696	0.00329043	0.00384098	0.00356753	0.00493777	0.0048206	0.00219226	0.0023127	0.00212485	0.00200269	9.08335e-05	0.000101977	5.08268e-05	2.53711e-05	8.35901e-05
KEYPKPLQV	sp|Q9Y2I2|NTNG1|1	Q9Y2I2	9	WKEYPKPLQVN	0.00360647	0.00385984	0.00424964	0.00364944	0.00490161	0.00538842	0.00500481	0.00452628	0.00535771	0.00269607	3.50577e-05	0.00299401	6.16887e-05	9.08335e-05	0.000101977	0.003229	0.00269693	8.35901e-05
AELYFHDSA	sp|Q9UKA4|AKA11|1	Q9UKA4	9	VAELYFHDSAN	0.00551333	0.00575812	0.00694941	0.00584253	0.00630855	0.00715693	0.00664742	3.90906e-05	0.0056397	7.9929e-05	3.50577e-05	0.00471444	6.16887e-05	9.08335e-05	0.000101977	0.00413448	2.53711e-05	0.00389798
SQADVHRQI	sp|Q01201|RELB|1	Q01201	9	FSQADVHRQIA	0.00617659	0.00360673	0.00374968	0.00174762	0.00127079	0.00141481	0.00131408	0.00142875	0.00117091	0.00197439	0.00192725	0.00230136	6.16887e-05	0.000424148	0.000101977	0.000780768	0.000551372	0.00071463
NEFPFGCPP	sp|Q13077|TRAF1|1	Q13077	9	ENEFPFGCPPT	0.230759	0.288961	0.312473	0.36323	0.469737	0.49463	1.24992	0.453771	0.486088	0.0871457	0.0959956	0.288229	0.0220734	0.0271145	0.336994	0.040576	0.0469466	0.407123
KELEKTYSA	sp|P02545|LMNA|1	P02545	9	KKELEKTYSAK	0.00695039	0.00575812	0.00617447	7.33314e-05	6.53548e-05	0.000710166	0.000659609	0.00055207	0.000878181	0.0026416	0.00220258	0.00263651	6.16887e-05	9.08335e-05	0.000101977	5.08268e-05	2.53711e-05	0.000195982
IVADHVASYGV	tr|Q5Y7D2|Q5Y7D2|1	Q5Y7D2	11	DIVADHVASYGVN	0.0215559	0.00708692	0.00747436	0.0198749	0.0211949	0.0251736	0.0233815	0.00641224	0.00768073	0.00556916	0.00513934	0.00464741	0.00589112	0.00656558	0.0191354	0.00542437	0.00493438	0.00926853
RLPELARVL	sp|Q9H211|CDT1|1	Q9H211	9	ERLPELARVLR	0.00892635	0.00736111	0.0131989	7.33314e-05	0.00821473	2.43446e-05	0.0284889	0.0103327	0.00870125	7.9929e-05	3.50577e-05	0.000184779	6.16887e-05	9.08335e-05	0.000101977	5.08268e-05	0.00726173	8.35901e-05
KPRSPPRAL	sp|Q86TG7|PEG10|1	Q86TG7	9	RKPRSPPRALVLP	0.0141219	0.0377547	0.0427463	0.0601215	0.0569585	0.0626162	0.0581585	0.0501778	0.05398	0.00484748	0.0297348	0.00406649	0.000953104	0.0427053	0.0752815	0.00381841	0.00891985	0.00315087
KIVDFSYSV	sp|O60566|BUB1B|1	O60566	9	LKIVDFSYSVD	0.00212795	0.00350127	0.00392466	0.00364944	0.00385775	0.00475287	0.0044145	3.90906e-05	2.52444e-05	7.9929e-05	3.50577e-05	0.00433461	6.16887e-05	9.08335e-05	0.000101977	5.08268e-05	2.53711e-05	8.35901e-05
YLDGHLITTV	tr|A0A024R058|A0A024R058|1	A0A024R058	10	VYLDGHLITTVQ	0.00263921	8.9852e-05	0.00359969	0.00382077	6.53548e-05	0.0047805	0.00444017	3.90906e-05	0.00617681	7.9929e-05	3.50577e-05	0.00375368	6.16887e-05	9.08335e-05	0.000101977	5.08268e-05	2.53711e-05	8.35901e-05
AEMELQAKLTA	sp|Q15583|TGIF1|1	Q15583	11	AAEMELQAKLTA	0.00621804	0.00626433	0.00727438	0.00525999	0.00664894	0.00560949	0.00521014	0.00606934	0.00573369	0.00511981	3.50577e-05	0.0058763	6.16887e-05	9.08335e-05	0.00483513	5.08268e-05	0.00401543	8.35901e-05
LPRKLGRKL	sp|O75410|TACC1|1	O75410	9	ALPRKLGRKLG	0.00261158	0.00174431	0.00192484	0.00248436	6.53548e-05	0.00256986	0.00238691	3.90906e-05	0.00271243	7.9929e-05	3.50577e-05	0.000184779	6.16887e-05	9.08335e-05	0.000101977	0.00149491	2.53711e-05	0.00188402
SPSAAHFITRL	sp|Q8NDH3|PEPL1|1	Q8NDH3	11	NSPSAAHFITRLV	9.49288e-05	8.9852e-05	0.00389967	7.33314e-05	6.53548e-05	0.00464233	0.00431184	0.00307467	0.00402836	7.9929e-05	3.50577e-05	0.000184779	6.16887e-05	9.08335e-05	0.000101977	5.08268e-05	2.53711e-05	8.35901e-05
IVAPGKGILAA	tr|V9HWN7|V9HWN7|1	V9HWN7	11	RIVAPGKGILAAD	9.49288e-05	8.9852e-05	0.00282476	7.33314e-05	6.53548e-05	0.00290146	0.0026949	0.00329184	0.00362552	7.9929e-05	3.50577e-05	0.000184779	6.16887e-05	9.08335e-05	0.000101977	5.08268e-05	2.53711e-05	8.35901e-05
GLFDQHFRL	sp|Q9Y2I1|NISCH|1	Q9Y2I1	9	VGLFDQHFRLT	9.49288e-05	0.00156714	0.000161236	0.00147177	0.0020673	0.00185417	0.00172217	0.00190881	0.00174562	7.9929e-05	3.50577e-05	0.000184779	6.16887e-05	0.0014913	0.000101977	5.08268e-05	2.53711e-05	0.00129933
SRPGHVALI	tr|A0A024R2C3|A0A024R2C3|1	A0A024R2C3	9	ESRPGHVALIA	0.00813873	0.0081837	0.0081993	0.00820695	0.0089409	0.00862148	0.0080077	0.0101613	0.0140992	7.9929e-05	3.50577e-05	0.00639019	6.16887e-05	9.08335e-05	0.000101977	0.00965282	0.0088699	0.00917108
KLDVGNAEV	sp|P51572|BAP31|1	P51572	9	GKLDVGNAEVK	9.49288e-05	0.0143004	0.000161236	0.0103658	0.0142964	0.0132914	0.0123452	0.00725806	0.0147706	7.9929e-05	0.00978311	0.000184779	6.16887e-05	9.08335e-05	0.0129523	5.08268e-05	2.53711e-05	8.35901e-05
RVPKTLVLV	sp|O14763|TR10B|1	O14763	9	PRVPKTLVLVV	9.49288e-05	0.00293179	0.00382467	7.33314e-05	6.53548e-05	0.00328832	0.00305422	3.90906e-05	0.00445805	7.9929e-05	3.50577e-05	0.000184779	6.16887e-05	9.08335e-05	0.000101977	5.08268e-05	2.53711e-05	8.35901e-05
SPRVPASET	sp|Q9HD15|SRA1|1	Q9HD15	9	GSPRVPASETS	0.00882962	0.00156503	0.00574951	0.00148719	6.53548e-05	0.00183206	0.00170164	0.0043434	2.52444e-05	0.00615467	3.50577e-05	0.000184779	6.16887e-05	9.08335e-05	0.000101977	5.08268e-05	2.53711e-05	8.35901e-05
FREPRLLVV	tr|A0A024R2P0|A0A024R2P0|1	A0A024R2P0	9	AFREPRLLVVT	0.00869144	0.0103351	0.011724	0.00882376	6.53548e-05	0.0111913	0.0103946	3.90906e-05	0.0128773	7.9929e-05	3.50577e-05	0.00987575	6.16887e-05	9.08335e-05	0.000101977	0.0117884	2.53711e-05	8.35901e-05
APHGPGSLTTL	tr|D6W551|D6W551|1	D6W551	11	MAPHGPGSLTTLV	9.49288e-05	0.00548392	0.000161236	0.00704187	6.53548e-05	0.00826225	0.00767405	3.90906e-05	0.00441776	7.9929e-05	3.50577e-05	0.000184779	6.16887e-05	9.08335e-05	0.000101977	5.08268e-05	2.53711e-05	8.35901e-05
SVAAKVDLL	sp|Q9H9L3|I20L2|1	Q9H9L3	9	DSVAAKVDLLG	0.00413155	8.9852e-05	0.00439962	0.0036837	0.00476545	0.00682534	0.00633943	0.0042291	0.0058814	0.00287308	3.50577e-05	0.0031951	6.16887e-05	9.08335e-05	0.000101977	0.00326316	2.53711e-05	0.00551131
YEYAYLKAI	tr|H9NIM2|H9NIM2|1	H9NIM2	9	GYEYAYLKAIV	9.49288e-05	8.9852e-05	0.00854927	0.0061338	0.00587739	0.00339885	0.00315688	3.90906e-05	2.52444e-05	7.9929e-05	3.50577e-05	0.000184779	6.16887e-05	9.08335e-05	0.000101977	5.08268e-05	2.53711e-05	8.35901e-05
VLDDKLYVV	sp|Q96PQ7|KLHL5|1	Q96PQ7	9	AVLDDKLYVVG	9.49288e-05	8.9852e-05	0.00577451	0.0036837	0.00483353	0.0066319	0.00615977	3.90906e-05	2.52444e-05	7.9929e-05	3.50577e-05	0.000184779	6.16887e-05	9.08335e-05	0.000101977	5.08268e-05	2.53711e-05	8.35901e-05
AEAQLRFIQA	sp|Q86UX7|URP2|1	Q86UX7	10	LAEAQLRFIQAW	9.49288e-05	0.0021092	0.00160736	7.33314e-05	6.53548e-05	0.00130704	0.00121399	3.90906e-05	0.00459233	7.9929e-05	3.50577e-05	0.000184779	6.16887e-05	9.08335e-05	0.000101977	5.08268e-05	2.53711e-05	8.35901e-05
RTPRPGAGLR	sp|Q7L2K0|CP059|1	Q7L2K0	10	RTPRPGAGLR	0.00482244	0.00499881	0.00517456	7.33314e-05	0.00594547	0.00541606	0.00503048	0.00673228	0.00631109	0.00419389	0.00526783	0.00643488	6.16887e-05	9.08335e-05	0.000101977	5.08268e-05	2.53711e-05	8.35901e-05
TLPHFISPYL	sp|Q9H583|HEAT1|1	Q9H583	10	ETLPHFISPYLE	0.00142324	8.9852e-05	0.00457461	7.33314e-05	6.53548e-05	0.00197299	0.00183253	0.00260604	0.0021216	7.9929e-05	3.50577e-05	0.00121995	6.16887e-05	9.08335e-05	0.000101977	5.08268e-05	2.53711e-05	0.00182989
VTVSDLQHV	tr|D2SNZ4|D2SNZ4|1	D2SNZ4	9	LVTVSDLQHVT	9.49288e-05	8.9852e-05	0.00289975	0.00251863	0.00231465	0.00331595	0.00307989	3.90906e-05	2.52444e-05	7.9929e-05	3.50577e-05	0.000184779	6.16887e-05	9.08335e-05	0.000101977	5.08268e-05	2.53711e-05	8.35901e-05
SMISKLKQA	tr|A0A090N7U0|A0A090N7U0|1	A0A090N7U0	9	ASMISKLKQAC	0.00290175	8.9852e-05	0.00294975	7.33314e-05	0.00335851	0.00378571	0.0035162	0.00450342	0.00663336	7.9929e-05	3.50577e-05	0.000184779	6.16887e-05	9.08335e-05	0.000101977	0.00368174	0.00376571	0.00403874
HTKEILDTA	tr|A0A024R6H1|A0A024R6H1|1	A0A024R6H1	9	AHTKEILDTAL	0.00149233	8.9852e-05	0.00201233	7.33314e-05	6.53548e-05	0.0012048	0.00111903	3.90906e-05	0.00220217	7.9929e-05	3.50577e-05	0.00144785	6.16887e-05	9.08335e-05	0.000101977	5.08268e-05	2.53711e-05	8.35901e-05
HLFEYYHRL	tr|A0A024QZ55|A0A024QZ55|1	A0A024QZ55	9	QHLFEYYHRLR	0.004021	0.00360673	0.00389967	7.33314e-05	6.53548e-05	0.00353702	0.00328521	0.00214884	0.00232302	7.9929e-05	0.0036159	0.000184779	6.16887e-05	9.08335e-05	0.00313551	5.08268e-05	2.53711e-05	8.35901e-05
VQTAIKSEL	tr|A0A024RDY0|A0A024RDY0|1	A0A024RDY0	9	DVQTAIKSELL	9.49288e-05	8.9852e-05	0.00664943	0.00421484	0.00549162	0.00527789	0.00490215	0.00348615	0.00365238	7.9929e-05	3.50577e-05	0.000184779	6.16887e-05	9.08335e-05	0.000101977	0.00301544	0.00266696	0.00373557
ALFPHLLQPVL	sp|P55060|XPO2|1	P55060	11	MALFPHLLQPVLW	0.00446317	0.0071291	0.00757435	7.33314e-05	0.00544623	0.00574765	0.00533847	0.00438912	0.00463261	7.9929e-05	3.50577e-05	0.000184779	6.16887e-05	0.00267271	0.000101977	0.00328879	0.00303654	0.00325915
YALNHTLSV	sp|Q16633|OBF1|1	Q16633	9	AYALNHTLSVE	0.00348211	8.9852e-05	0.00397466	0.00328963	0.00329043	0.00337122	0.00313122	0.00323469	0.00320926	7.9929e-05	3.50577e-05	0.00297166	0.00264589	9.08335e-05	0.000101977	0.00207578	2.53711e-05	0.0031617
FLYQYSTRL	tr|A0A024R9G3|A0A024R9G3|1	A0A024R9G3	9	YFLYQYSTRLE	0.00276358	0.0026365	0.00409965	0.00423198	0.00360813	0.00541606	0.00503048	3.90906e-05	2.52444e-05	7.9929e-05	3.50577e-05	0.00312807	6.16887e-05	9.08335e-05	0.00351646	5.08268e-05	2.53711e-05	8.35901e-05
IEMDLKSRTA	sp|Q8NEY4|VATC2|1	Q8NEY4	10	QIEMDLKSRTAA	0.00438027	0.00385984	0.00447462	0.00325537	0.00392583	0.00406204	0.00377286	3.90906e-05	2.52444e-05	0.00332243	3.50577e-05	0.00299401	6.16887e-05	9.08335e-05	0.000101977	5.08268e-05	2.53711e-05	8.35901e-05
KIWDPVHRV	sp|P29144|TPP2|1	P29144	9	EKIWDPVHRVA	0.00350974	0.00288961	0.00337471	0.00356377	0.00394852	0.00406204	0.00377286	3.90906e-05	0.00402836	0.00219226	0.00229435	0.00285995	6.16887e-05	9.08335e-05	0.000101977	5.08268e-05	2.53711e-05	0.00293431
FEFGGVMCV	tr|A0A024R2B3|A0A024R2B3|1	A0A024R2B3	9	FFEFGGVMCVE	0.00302612	0.00411294	0.00387467	0.00426624	6.53548e-05	0.00685297	0.0063651	0.00314325	0.00355838	7.9929e-05	3.50577e-05	0.00207793	0.00200269	9.08335e-05	0.000101977	0.000973824	0.00176799	0.0017974
AQFPGACGL	tr|A0A024R4E2|A0A024R4E2|1	A0A024R4E2	9	TAQFPGACGLR	9.49288e-05	8.9852e-05	0.00482459	0.00416344	6.53548e-05	0.00519499	0.00482515	3.90906e-05	0.00561284	7.9929e-05	3.50577e-05	0.000184779	6.16887e-05	9.08335e-05	0.000101977	5.08268e-05	2.53711e-05	0.00324832
FLTRIISQL	sp|Q9BSW2|EFC4B|1	Q9BSW2	9	DFLTRIISQLQ	0.00203123	0.0042395	0.00304974	0.00174762	6.53548e-05	0.00200339	0.00186076	0.00146304	0.00142335	0.00290032	0.00284499	0.000184779	6.16887e-05	9.08335e-05	0.000101977	5.08268e-05	2.53711e-05	0.00133181
KLAAVVNNL	sp|P16333|NCK1|1	P16333	9	EKLAAVVNNLN	0.00319193	8.9852e-05	0.00419964	0.00423198	0.00476545	0.00489103	0.00985563	0.00269748	0.00494145	7.9929e-05	3.50577e-05	0.00317275	6.16887e-05	0.00276955	0.000101977	0.00313503	0.00282678	0.00249038
APRGNVTSL	sp|Q9NR96|TLR9|1	Q9NR96	9	AAPRGNVTSLS	9.49288e-05	0.0129083	0.0139738	0.0114623	0.0147502	0.0129322	0.0120116	0.0150876	2.52444e-05	7.9929e-05	3.50577e-05	0.000184779	6.16887e-05	0.00813435	0.000101977	5.08268e-05	0.0139841	8.35901e-05
FVHPGAATV	tr|A0A024R110|A0A024R110|1	A0A024R110	9	SFVHPGAATVP	0.00790383	8.9852e-05	0.000161236	0.00882376	0.0113917	0.0123519	0.0114726	0.00899542	0.00997689	7.9929e-05	3.50577e-05	0.000184779	6.16887e-05	9.08335e-05	0.000101977	0.00660321	0.00647263	0.00833735
APRKPPQAL	sp|Q9BST9|RTKN|1	Q9BST9	9	PAPRKPPQALA	9.49288e-05	0.00154183	0.00212982	0.00231302	0.00238273	0.00245933	0.00228425	0.002286	0.0024573	7.9929e-05	3.50577e-05	0.000184779	6.16887e-05	9.08335e-05	0.00336994	0.00233205	2.53711e-05	0.00255534
ALNEKLVNL	sp|O00303|EIF3F|1	O00303	9	IALNEKLVNL	0.10695	0.074033	0.164236	0.101944	0.0944013	0.180167	0.16734	0.12573	0.121656	0.0407134	3.50577e-05	0.120431	6.16887e-05	9.08335e-05	0.0624171	0.0645799	2.53711e-05	0.18732
KEHDLFFKA	sp|Q9Y2G3|AT11B|1	Q9Y2G3	9	IKEHDLFFKAV	0.00616277	8.9852e-05	0.00494958	0.00510579	0.00642201	0.0072122	0.00669875	3.90906e-05	0.00232302	7.9929e-05	3.50577e-05	0.000184779	6.16887e-05	9.08335e-05	0.000101977	5.08268e-05	0.00261702	8.35901e-05
KVFEHFLENL	sp|P49642|PRI1|1	P49642	10	VKVFEHFLENLD	9.49288e-05	8.9852e-05	0.00429963	7.33314e-05	6.53548e-05	0.00337122	0.00313122	3.90906e-05	0.00214846	7.9929e-05	3.50577e-05	0.000184779	6.16887e-05	9.08335e-05	0.000101977	5.08268e-05	2.53711e-05	8.35901e-05
KPANVFITA	tr|A0A024R8A6|A0A024R8A6|1	A0A024R8A6	9	IKPANVFITAT	0.00435263	0.0047457	0.00452461	0.00553412	0.00571854	0.00660427	0.00613411	0.005635	0.00590825	7.9929e-05	0.00341399	0.00426758	6.16887e-05	9.08335e-05	0.000101977	0.00397218	0.00394551	0.00478586
VTFPRELASL	sp|Q09327|MGAT3|1	Q09327	10	YVTFPRELASLS	0.00614896	0.00774077	0.00772434	0.00801848	0.00959898	0.0113295	0.0105229	0.00801244	0.00913094	0.00407134	3.50577e-05	0.00632316	0.00618348	0.00788257	0.00577285	5.08268e-05	2.53711e-05	8.35901e-05
*MTIENMNHL	sp|Q9BTE3|MCMBP|1	Q9BTE3	10	*MTIENMNHLK	0.00508498	0.00691818	0.00722438	0.00637367	0.00590008	0.0070464	0.00654476	0.00776098	0.0109974	0.00433005	3.50577e-05	0.00478147	0.0041808	9.08335e-05	0.00463	5.08268e-05	2.53711e-05	0.008045
RRFPDLNRL	sp|P43246|MSH2|1	P43246	9	LRRFPDLNRLA	0.00768274	0.00831025	0.0092992	0.00592819	6.53548e-05	0.00953336	0.00885467	3.90906e-05	2.52444e-05	7.9929e-05	3.50577e-05	0.000184779	6.16887e-05	9.08335e-05	0.00577285	5.08268e-05	2.53711e-05	8.35901e-05
YLYPDITRL	sp|P31641|SC6A6|1	P31641	9	FYLYPDITRLE	0.00914743	0.0147644	0.0150487	0.0116508	0.0141829	0.0139546	0.0129612	0.0116586	0.0100575	7.9929e-05	3.50577e-05	0.0100098	0.00926792	9.08335e-05	0.000101977	0.00587711	0.012286	0.00722209
WELGSISKP	tr|B7Z809|B7Z809|1	B7Z809	9	HWELGSISKPR	0.00776565	8.9852e-05	0.00862426	0.0067506	6.53548e-05	0.0134572	0.0124992	3.90906e-05	0.0113734	0.00623636	3.50577e-05	0.000184779	6.16887e-05	9.08335e-05	0.00884975	5.08268e-05	2.53711e-05	8.35901e-05
KLLGELHTL	sp|Q15154|PCM1|1	Q15154	9	DKLLGELHTLR	0.0137488	0.0108413	0.000161236	0.0128159	0.0145006	0.015585	0.0144755	0.0230886	0.0234987	7.9929e-05	3.50577e-05	0.000184779	6.16887e-05	9.08335e-05	0.0119853	0.00999451	0.0119864	0.0146174
AEFTVETRSA	sp|P21333|FLNA|1	P21333	10	RAEFTVETRSAG	0.00775183	0.00807824	0.00877425	0.00462605	0.00726164	0.00851094	0.00790504	3.90906e-05	0.00346439	0.00595042	0.00657102	0.00846812	6.16887e-05	9.08335e-05	0.000101977	5.08268e-05	2.53711e-05	0.00220886
KEMQFSKQTIA	sp|Q8N2Z9|CENPS|1	Q8N2Z9	11	DKEMQFSKQTIAA	9.49288e-05	0.00329035	0.00329972	0.00308403	0.00481084	0.00400678	0.00372153	0.00528067	0.00637823	7.9929e-05	3.50577e-05	0.000184779	6.16887e-05	0.00364109	0.000101977	0.0034511	0.00383563	0.00397378
RVPETVADA	sp|P10109|ADX|1	P10109	9	VRVPETVADAR	0.00501589	0.00455588	0.00502457	0.00491732	0.0046066	0.00632794	0.00587745	0.00721234	0.00678106	0.00341775	0.00359754	0.0035079	0.00350836	0.00369919	0.000101977	5.08268e-05	2.53711e-05	8.35901e-05
AEVEGLGKGVA	sp|Q15149|PLEC|1	Q15149	11	QAEVEGLGKGVAR	0.00486389	8.9852e-05	0.00614947	0.00472885	6.53548e-05	0.00563712	0.00523581	3.90906e-05	0.00511601	0.00484748	3.50577e-05	0.00437929	6.16887e-05	9.08335e-05	0.000101977	5.08268e-05	2.53711e-05	8.35901e-05
FVFDERYAL	sp|Q5T7W7|TSTD2|1	Q5T7W7	9	LFVFDERYALS	9.49288e-05	8.9852e-05	0.00145738	7.33314e-05	6.53548e-05	0.00131256	0.00121912	0.000992125	0.00093055	7.9929e-05	3.50577e-05	0.000184779	6.16887e-05	9.08335e-05	0.000101977	5.08268e-05	2.53711e-05	0.00067565
SLAKIYTEA	sp|Q92522|H1X|1	Q92522	9	SSLAKIYTEAK	0.015476	0.0175486	0.0161486	0.0167908	0.0149771	0.013927	0.0129355	0.0104699	0.0121388	7.9929e-05	0.0100951	0.0109929	0.0108174	9.08335e-05	0.0179339	5.08268e-05	2.53711e-05	0.00713547
GQVVIIHML	sp|O00203|AP3B1|1	O00203	9	WGQVVIIHMLT	0.0110267	8.9852e-05	0.0134988	0.00827549	6.53548e-05	0.00978206	0.00908566	0.00934975	0.00946664	0.0070942	3.50577e-05	0.00994278	0.00613963	9.08335e-05	0.000101977	5.08268e-05	2.53711e-05	8.35901e-05
REAQFGTTA	tr|A0A024R2H8|A0A024R2H8|1	A0A024R2H8	9	EREAQFGTTAE	0.00603841	0.0047668	0.00692441	0.00423198	6.53548e-05	0.00646611	0.00600578	0.0066637	0.00754645	7.9929e-05	3.50577e-05	0.000184779	6.16887e-05	9.08335e-05	0.00463	0.00453597	0.00340612	0.00487248
RLLEQKVEL	sp|Q9H307|PININ|1	Q9H307	9	LRLLEQKVELA	0.00183778	8.9852e-05	0.000161236	0.00251863	0.00281389	0.00395151	0.0036702	0.00373761	0.00373294	7.9929e-05	3.50577e-05	0.000184779	0.00251432	9.08335e-05	0.000101977	5.08268e-05	0.00319636	0.00285852
FGFEITHEV	sp|O96015|DNAL4|1	O96015	9	GFGFEITHEVK	0.00681221	0.00666508	0.00667443	0.00577399	0.00619509	0.00887017	0.0179917	0.00646939	0.00807014	7.9929e-05	0.00468047	0.00406649	0.00463396	0.00451262	0.00471791	0.00216121	2.53711e-05	8.35901e-05
QVIEELFKA	sp|Q96I59|SYNM|1	Q96I59	9	MQVIEELFKAT	0.00460135	0.00799387	0.00689941	0.006031	6.53548e-05	0.0072951	0.00677575	0.00853822	0.00972176	0.00352668	3.50577e-05	0.00480382	6.16887e-05	9.08335e-05	0.000101977	5.08268e-05	0.00485447	0.0055438
KILDVLEEI	tr|A0A024R745|A0A024R745|1	A0A024R745	9	TKILDVLEEIP	9.49288e-05	8.9852e-05	0.00554953	0.00424911	6.53548e-05	0.00489103	0.00454283	3.90906e-05	0.00304812	7.9929e-05	3.50577e-05	0.000184779	6.16887e-05	9.08335e-05	0.000101977	5.08268e-05	2.53711e-05	0.00299928
KLFSELPLA	tr|A4D1T3|A4D1T3|1	A4D1T3	9	VKLFSELPLAK	0.00527843	8.9852e-05	0.000161236	0.00642507	6.53548e-05	0.0092294	0.00857235	3.90906e-05	0.0123939	7.9929e-05	3.50577e-05	0.000184779	6.16887e-05	9.08335e-05	0.000101977	0.00570627	2.53711e-05	8.35901e-05
DRELSFQSAP	sp|O60337|MARH6|1	O60337	10	DRELSFQSAP	0.00317811	0.0039653	0.00487458	0.00479738	6.53548e-05	0.00530552	0.00492782	0.00330327	2.52444e-05	7.9929e-05	0.00256967	0.000184779	6.16887e-05	9.08335e-05	0.000101977	0.00321191	2.53711e-05	8.35901e-05
KLPGNISSL	sp|Q86W56|PARG|1	Q86W56	9	AKLPGNISSLN	0.00475335	0.00588467	0.00517456	0.00428338	0.00474276	0.00793065	0.00736606	0.00636652	0.00729132	0.00339051	3.50577e-05	0.00428992	0.00397614	0.00379603	0.00501095	5.08268e-05	2.53711e-05	8.35901e-05
KQFYEPKPDLL	sp|Q9NVI1|FANCI|1	Q9NVI1	11	LKQFYEPKPDLLP	0.00356501	0.00345909	0.00482459	0.00304977	0.00349467	0.00367518	0.00341354	0.00250317	0.00425663	0.00219226	0.00275322	0.00274823	6.16887e-05	9.08335e-05	0.000101977	0.00193911	0.00249716	0.00169995
TVFGNLHQA	sp|Q8N1F7|NUP93|1	Q8N1F7	9	VTVFGNLHQAQ	0.00595551	0.00590576	0.00499957	0.00471172	0.00651279	0.00574765	0.00533847	0.00542926	0.00958749	0.00370369	0.00357919	0.000184779	0.00381534	9.08335e-05	0.000101977	0.00356215	0.00357593	0.00397378
GLYDGPVCEV	sp|Q16555|DPYL2|1	Q16555	10	RGLYDGPVCEVS	9.49288e-05	8.9852e-05	0.00417464	0.0035295	6.53548e-05	0.00422784	0.00392685	0.00520066	0.00546514	7.9929e-05	3.50577e-05	0.0026812	6.16887e-05	9.08335e-05	0.000101977	5.08268e-05	2.53711e-05	0.00505655
TTFGEHLNAV	sp|Q9BTX1|NDC1|1	Q9BTX1	10	TTTFGEHLNAVQ	9.49288e-05	8.9852e-05	0.00662443	7.33314e-05	6.53548e-05	0.00834515	0.00775105	0.00579502	0.00487431	7.9929e-05	3.50577e-05	0.00462507	6.16887e-05	9.08335e-05	0.000101977	5.08268e-05	2.53711e-05	8.35901e-05
SPRLAAQKL	sp|P49454|CENPF|1	P49454	9	TSPRLAAQKLA	9.49288e-05	0.00611668	0.0105241	0.0100574	0.0111648	0.0183759	0.0250497	0.0145161	0.0124073	7.9929e-05	3.50577e-05	0.000184779	0.00956028	9.08335e-05	0.000101977	0.00896943	0.0144436	0.012192
SGFSGVIRL	sp|P11309|PIM1|1	P11309	9	SSGFSGVIRLL	9.49288e-05	8.9852e-05	0.0035497	0.00222736	6.53548e-05	0.00556251	0.00320821	3.90906e-05	0.00363492	7.9929e-05	3.50577e-05	0.000184779	6.16887e-05	9.08335e-05	0.00196042	5.08268e-05	2.53711e-05	0.00190893
*GISDLAQHYL	sp|P49368|TCPG|1	P49368	11	*GISDLAQHYLM	0.00454608	0.00398639	0.00569951	0.00359804	6.53548e-05	0.00408967	0.00379853	3.90906e-05	2.52444e-05	7.9929e-05	3.50577e-05	0.00475913	6.16887e-05	9.08335e-05	0.000101977	5.08268e-05	2.53711e-05	8.35901e-05
TASPLVKSV	sp|Q6P4F7|RHGBA|1	Q6P4F7	9	DTASPLVKSVS	0.00569297	8.9852e-05	0.00554953	0.00472885	0.00664894	0.00649374	0.00603144	0.0059779	0.00687506	7.9929e-05	3.50577e-05	0.00625613	0.0058765	9.08335e-05	0.000101977	0.00455305	2.53711e-05	0.00472089
YLFDRNGVCL	sp|Q9Y5R8|TPPC1|1	Q9Y5R8	10	LYLFDRNGVCLH	0.00943761	0.0119803	0.012249	0.0096119	0.0157033	0.0153915	0.0315688	0.0118872	0.0162477	0.00872819	0.0133439	0.00985341	0.00847854	0.00832802	0.000808785	0.00182806	0.00188785	0.00358398
VPESHRKPLK	sp|Q01850|CDR2|1	Q01850	10	TVPESHRKPLK	0.00109438	0.00179915	0.000884924	0.000829776	6.53548e-05	0.000842805	0.000782804	0.000312039	0.000933236	0.000631806	0.00055615	0.000184779	6.16887e-05	9.08335e-05	0.000101977	0.000366465	0.000628285	0.000292349
SIREAGGAF	sp|Q9UII2|ATIF1|1	Q9UII2	9	GSIREAGGAFG	0.00594169	0.00516754	0.00607448	0.00515719	0.00506046	0.00566475	0.00526147	0.00424053	0.00474003	0.0047794	0.00480896	0.00458038	6.16887e-05	0.00364109	0.00515747	5.08268e-05	2.53711e-05	8.35901e-05
ALKKALAAA	sp|Q02539|H11|1	Q02539	9	AALKKALAAAG	0.00113307	8.9852e-05	0.00108741	0.00096119	6.53548e-05	0.0010915	0.0010138	3.90906e-05	2.52444e-05	7.9929e-05	3.50577e-05	0.000184779	6.16887e-05	9.08335e-05	0.000101977	5.08268e-05	2.53711e-05	8.35901e-05
FQVPDWLHHL	sp|Q9Y5W7|SNX14|1	Q9Y5W7	10	VFQVPDWLHHLL	9.49288e-05	8.9852e-05	0.00537454	0.00366657	0.00472007	0.00544369	0.00505615	0.00200025	0.00280642	7.9929e-05	3.50577e-05	0.00373134	6.16887e-05	9.08335e-05	0.00227691	5.08268e-05	0.00164812	0.00182989
SQAFISHHL	sp|Q6P1X5|TAF2|1	Q6P1X5	9	DSQAFISHHLN	0.00451845	0.00348018	0.00457461	0.00450611	0.00442506	0.00682534	0.00633943	0.00501778	0.00686163	7.9929e-05	3.50577e-05	0.00346322	0.00400538	9.08335e-05	0.000101977	0.00600525	0.00417525	0.00552214
VLLGKVYVV	sp|Q6TFL4|KLH24|1	Q6TFL4	9	AVLLGKVYVVG	0.00569297	8.9852e-05	0.00524955	0.00464318	6.53548e-05	0.00831751	0.00772538	0.00960121	0.00639166	7.9929e-05	3.50577e-05	0.000184779	6.16887e-05	9.08335e-05	0.00360437	0.00505705	0.00424517	0.00483999
RIAEYAFKL	sp|P51553|IDH3G|1	P51553	9	LRIAEYAFKLA	0.00601078	0.00615887	0.00557452	0.00498585	0.00810127	0.00765432	0.0071094	0.00945262	0.00625738	0.00535129	3.50577e-05	0.000184779	6.16887e-05	0.00584898	0.000101977	0.00642382	0.007032	0.00557628
YLGPHIASV	sp|Q96GC9|VMP1|1	Q96GC9	9	LYLGPHIASVT	0.00630095	8.9852e-05	0.00889924	0.006802	0.00812396	0.0111637	0.0103689	0.0116586	0.0131459	0.00472493	3.50577e-05	0.000184779	0.00573032	9.08335e-05	0.000101977	0.00673134	0.00740157	0.00671319
KEFKEHIAA	sp|P46379|BAG6|1	P46379	9	VKEFKEHIAAS	0.00630095	8.9852e-05	0.00707439	0.010777	6.53548e-05	0.00873201	0.00811037	0.00560071	0.00995004	7.9929e-05	3.50577e-05	0.000184779	0.00806923	9.08335e-05	0.000101977	0.00657758	2.53711e-05	0.0104704
HENSILKGA	sp|Q14203|DCTN1|1	Q14203	9	QHENSILKGAQ	0.00323338	0.00345909	0.00317473	0.00227876	0.00292735	0.00264724	0.00245878	0.00244602	0.00237673	0.0026416	0.00273487	0.00299401	0.00194422	9.08335e-05	0.000101977	5.08268e-05	2.53711e-05	0.00208975
LGVGPIRDVL	sp|Q9Y5R8|TPPC1|1	Q9Y5R8	10	LGVGPIRDVL	0.0118005	0.00995543	0.012099	0.0102458	6.53548e-05	0.012048	0.0111903	0.00805816	0.013119	7.9929e-05	0.00794763	0.000184779	0.00757221	9.08335e-05	0.00987538	0.00612484	2.53711e-05	8.35901e-05
MLDSLRIYL	sp|Q9Y4A5|TRRAP|1	Q9Y4A5	9	DMLDSLRIYLL	0.00414536	0.00556829	0.00674942	7.33314e-05	6.53548e-05	0.000961626	0.000893167	3.90906e-05	0.00136964	7.9929e-05	3.50577e-05	0.00299401	6.16887e-05	9.08335e-05	0.000101977	5.08268e-05	2.53711e-05	0.00105462
GPQNPDSRARL	sp|Q9P2E5|CHPF2|1	Q9P2E5	11	GGPQNPDSRARLD	0.00178251	8.9852e-05	0.00148237	0.0011171	6.53548e-05	0.00139546	0.00129612	3.90906e-05	0.00132936	7.9929e-05	3.50577e-05	0.000184779	6.16887e-05	9.08335e-05	0.000101977	0.00156324	2.53711e-05	0.0014834
YYETGSIKPG	sp|Q02548|PAX5|1	Q02548	10	YYETGSIKPG	0.00661876	0.00641197	0.00787433	0.00560266	0.00501507	0.00574765	0.00533847	3.90906e-05	0.0061231	0.00555554	0.00624063	0.000184779	0.00578879	9.08335e-05	0.000101977	5.08268e-05	2.53711e-05	0.00572787
SILRHVAEV	tr|Q53XC0|Q53XC0|1	Q53XC0	9	YSILRHVAEVL	9.49288e-05	0.00352237	0.00409965	0.0034781	0.00437968	0.00641084	0.00595445	0.00461772	0.00526372	7.9929e-05	3.50577e-05	0.000184779	6.16887e-05	0.00236283	0.00506956	0.00314357	0.00325629	0.00266362
TTVEIFNKL	sp|Q96QK1|VPS35|1	Q96QK1	9	ETTVEIFNKLN	0.00700566	0.00997652	0.00957418	0.00647647	0.00730703	0.00732273	0.00680141	0.00548641	0.00943978	7.9929e-05	0.00563492	0.00594333	6.16887e-05	0.00424148	0.00480582	5.08268e-05	0.00445493	0.00452599
KEFDGKSLV	sp|Q58FF8|H90B2|1	Q58FF8	9	LKEFDGKSLVS	0.037861	0.0324817	0.0364969	0.0265569	0.0263235	0.0359228	0.0333654	0.0188595	0.0273928	7.9929e-05	0.0260638	0.0326213	0.0229505	0.0195612	0.0334063	5.08268e-05	2.53711e-05	8.35901e-05
ILFTDDIACI	sp|P53794|SC5A3|1	P53794	10	RILFTDDIACIN	0.00210032	8.9852e-05	0.0034497	0.00214169	6.53548e-05	0.00356465	0.00331088	3.90906e-05	0.00343753	7.9929e-05	3.50577e-05	0.00211815	6.16887e-05	9.08335e-05	0.00195749	0.00149491	2.53711e-05	0.00146174
KLIEKNYFL	tr|A0A024RAH8|A0A024RAH8|1	A0A024RAH8	9	EKLIEKNYFLH	0.00335774	0.00255213	0.00389967	0.00418058	6.53548e-05	0.00483576	0.0044915	0.00566929	0.00749274	7.9929e-05	3.50577e-05	0.0033515	6.16887e-05	9.08335e-05	0.000101977	0.00419428	0.00478455	0.00446102
EAEKVFMVAR	sp|Q96ER9|CCD51|1	Q96ER9	10	EAEKVFMVAR	0.00377228	8.9852e-05	0.000161236	7.33314e-05	6.53548e-05	0.00361991	0.00336221	0.00257175	0.00323611	7.9929e-05	3.50577e-05	0.000184779	6.16887e-05	9.08335e-05	0.000101977	5.08268e-05	2.53711e-05	0.00307507
VLMQDSRLYL	sp|P06493|CDK1|1	P06493	10	DVLMQDSRLYLI	9.49288e-05	0.00303725	0.00324972	7.33314e-05	6.53548e-05	0.00328832	0.00305422	0.00336042	0.00370609	7.9929e-05	3.50577e-05	0.00248011	6.16887e-05	9.08335e-05	0.000101977	5.08268e-05	2.53711e-05	0.00268528
ATVGLIRNL	tr|A0A024R2Q3|A0A024R2Q3|1	A0A024R2Q3	9	KATVGLIRNLA	0.0195661	0.134947	0.139688	0.0520859	0.132298	0.119153	0.110671	0.117386	0.173219	0.0151143	0.106091	0.0200196	0.0752836	0.107741	0.0168497	0.0364757	0.100286	0.0162416
RRNPGVVIY	sp|Q8N983|RM43|1	Q8N983	9	ARRNPGVVIYV	0.0257013	0.0253104	0.0245979	0.0229589	0.0285927	0.0268592	0.0249471	0.0260604	0.0323611	0.0234204	3.50577e-05	0.025248	0.0283592	9.08335e-05	0.000101977	0.0157179	2.53711e-05	0.0215472
FISPFGHGL	sp|Q15019|SEPT2|1	Q15019	9	YFISPFGHGLK	0.0433881	0.0485116	0.0602448	0.0471172	0.0574124	0.0632794	0.0587745	0.0636652	0.0555913	0.0405772	0.0440515	0.0717221	6.16887e-05	0.038735	0.000101977	5.08268e-05	0.0516412	8.35901e-05
ALNNLLHSL	sp|Q96Q15|SMG1|1	Q96Q15	9	CALNNLLHSLQ	0.00284648	8.9852e-05	0.00599949	0.00392357	6.53548e-05	0.00381335	0.00354187	3.90906e-05	2.52444e-05	7.9929e-05	3.50577e-05	0.000184779	6.16887e-05	9.08335e-05	0.00140658	5.08268e-05	2.53711e-05	8.35901e-05
MAPARLFALL	sp|P31431|SDC4|1	P31431	10	MAPARLFALLL	0.0370043	0.0492709	0.0451961	0.0353636	0.0517165	0.0463681	0.0430671	0.0334214	0.035557	0.00665848	0.0295512	0.0514344	0.0368524	0.0333314	0.0361609	0.00536457	0.00458478	0.029224
RLFSKSIETL	sp|Q9UBT2|SAE2|1	Q9UBT2	10	ARLFSKSIETLR	9.49288e-05	8.9852e-05	0.00246979	7.33314e-05	6.53548e-05	0.00232393	0.0099583	0.00282321	0.0028467	7.9929e-05	3.50577e-05	0.000184779	6.16887e-05	9.08335e-05	0.000101977	5.08268e-05	2.53711e-05	0.00267445
YAIKIMNMI*	sp|Q15427|SF3B4|1	Q15427	10	DYAIKIMNMI*	9.49288e-05	8.9852e-05	0.00312473	7.33314e-05	6.53548e-05	0.00119651	0.00111133	3.90906e-05	0.0017859	7.9929e-05	3.50577e-05	0.00199973	6.16887e-05	9.08335e-05	0.000101977	5.08268e-05	2.53711e-05	8.35901e-05
TTFQDELIRA	sp|Q49MG5|MAP9|1	Q49MG5	10	RTTFQDELIRAI	9.49288e-05	8.9852e-05	0.00245229	7.33314e-05	6.53548e-05	0.00317779	0.00295156	3.90906e-05	0.00456547	7.9929e-05	3.50577e-05	0.000184779	6.16887e-05	9.08335e-05	0.000101977	5.08268e-05	2.53711e-05	0.00186237
SPRPSGPGPSSF	sp|Q96T58|MINT|1	Q96T58	12	HSPRPSGPGPSSFP	0.00641149	0.00525191	0.000161236	0.006031	6.53548e-05	0.00732273	0.00680141	0.0050635	0.00511601	7.9929e-05	3.50577e-05	0.00609973	6.16887e-05	9.08335e-05	0.00506956	5.08268e-05	2.53711e-05	8.35901e-05
AEKLYLADP	sp|P49458|SRP09|1	P49458	9	AAEKLYLADPM	0.0104325	8.9852e-05	0.011499	0.00748734	0.00812396	0.0105558	0.0098043	3.90906e-05	2.52444e-05	0.00796566	3.50577e-05	0.00985341	6.16887e-05	9.08335e-05	0.000101977	5.08268e-05	2.53711e-05	8.35901e-05
IRPDINVDV	sp|Q9H6R4|NOL6|1	Q9H6R4	9	CIRPDINVDVA	0.00469808	8.9852e-05	0.00694941	0.00378651	0.00496969	0.00522262	0.00485082	3.90906e-05	2.52444e-05	7.9929e-05	3.50577e-05	0.00449101	6.16887e-05	9.08335e-05	0.00533329	5.08268e-05	2.53711e-05	8.35901e-05
RMLEDRDLFVM	sp|Q14152|EIF3A|1	Q14152	11	SRMLEDRDLFVMR	0.00272212	0.0042184	0.00382467	7.33314e-05	6.53548e-05	0.00323305	0.00300289	3.90906e-05	0.00302127	7.9929e-05	3.50577e-05	0.00502725	6.16887e-05	9.08335e-05	0.000101977	5.08268e-05	2.53711e-05	0.00193816
KIPDFRFQLL	sp|Q15468|STIL|1	Q15468	10	GKIPDFRFQLLT	9.49288e-05	8.9852e-05	0.0126489	0.0099717	0.00971245	0.0109703	0.0101893	3.90906e-05	2.52444e-05	7.9929e-05	3.50577e-05	0.0102556	6.16887e-05	9.08335e-05	0.000101977	5.08268e-05	2.53711e-05	8.35901e-05
IELRELGAA	tr|A0MNN4|A0MNN4|1	A0MNN4	9	LIELRELGAAR	0.00342683	0.00400748	0.00432463	7.33314e-05	6.53548e-05	0.00397914	0.00369586	0.00321183	0.00322268	7.9929e-05	3.50577e-05	0.00377602	6.16887e-05	9.08335e-05	0.000101977	0.00275917	2.53711e-05	0.00291266
SELDRLLSA	sp|Q8IWE5|PKHM2|1	Q8IWE5	9	TSELDRLLSAL	0.00531988	8.9852e-05	0.00574951	7.33314e-05	0.00578662	0.0071293	0.00662175	0.00608077	0.00891609	7.9929e-05	3.50577e-05	0.00444632	6.16887e-05	9.08335e-05	0.00398532	5.08268e-05	0.00503427	0.00650746
REFEKLTQV	sp|Q5JSL3|DOC11|1	Q5JSL3	9	RREFEKLTQVY	9.49288e-05	0.00573703	0.000161236	0.00666494	0.00930398	0.00903597	0.00839269	3.90906e-05	0.00488774	0.00439813	3.50577e-05	0.000184779	6.16887e-05	9.08335e-05	0.000101977	5.08268e-05	2.53711e-05	8.35901e-05
TLWYRAPEV	tr|A0A024RBB6|A0A024RBB6|1	A0A024RBB6	9	VTLWYRAPEVL	0.00451845	0.00428168	0.00567451	0.0066478	0.00501507	0.00804118	0.00746872	0.00625222	0.00844612	7.9929e-05	0.00330386	0.00411117	6.16887e-05	9.08335e-05	0.00430766	0.00475807	0.00543381	0.00499158
WHPRAPVLLA	tr|A0A024R410|A0A024R410|1	A0A024R410	10	WHPRAPVLLA	9.49288e-05	0.00995543	0.0104741	7.33314e-05	0.0141375	0.0151981	0.0141161	0.0111671	0.0111048	7.9929e-05	0.00877359	0.0101215	6.16887e-05	9.08335e-05	0.0180805	5.08268e-05	2.53711e-05	8.35901e-05
VQIPFFAKL	sp|Q12882|DPYD|1	Q12882	9	AVQIPFFAKLT	0.00762747	8.9852e-05	0.000161236	0.00656213	0.00642201	0.00787539	0.00731473	0.00710947	0.00837898	7.9929e-05	3.50577e-05	0.000184779	0.0052333	9.08335e-05	0.00509886	0.00447617	2.53711e-05	0.00400626
KVLDVLWEL	sp|Q9UPU5|UBP24|1	Q9UPU5	9	GKVLDVLWELA	9.49288e-05	8.9852e-05	0.00186234	7.33314e-05	6.53548e-05	0.000820698	7.54572e-05	3.90906e-05	0.000378665	7.9929e-05	3.50577e-05	0.000184779	6.16887e-05	9.08335e-05	0.000101977	5.08268e-05	2.53711e-05	0.000200313
FLDDFIACV	sp|O75592|MYCB2|1	O75592	9	SFLDDFIACVP	9.49288e-05	8.9852e-05	0.00212232	7.33314e-05	6.53548e-05	0.00130427	0.00121142	3.90906e-05	0.0016382	7.9929e-05	3.50577e-05	0.000799891	6.16887e-05	9.08335e-05	0.000101977	5.08268e-05	2.53711e-05	0.000781762
GEYKFFWTA	sp|Q9UGI6|KCNN3|1	Q9UGI6	9	PGEYKFFWTAR	0.00472571	8.9852e-05	0.00632446	0.00541419	0.00565047	0.00770959	0.00716073	3.90906e-05	0.00674078	0.0033769	3.50577e-05	0.00339619	0.00343527	9.08335e-05	0.00357506	0.00459577	2.53711e-05	8.35901e-05
YIPTFICSV	tr|A0A024RD35|A0A024RD35|1	A0A024RD35	9	NYIPTFICSVI	9.49288e-05	8.9852e-05	0.00158236	7.33314e-05	6.53548e-05	0.00290146	0.0026949	3.90906e-05	0.00182619	7.9929e-05	3.50577e-05	0.000184779	6.16887e-05	9.08335e-05	0.000101977	5.08268e-05	2.53711e-05	0.000888956
*YERINVPVP	tr|A0A024R466|A0A024R466|1	A0A024R466	10	*YERINVPVPQ	0.076551	0.0837353	0.0914922	0.0837829	0.100301	0.106387	7.54572e-05	0.100698	0.113868	0.0706697	0.0914069	0.000184779	6.16887e-05	0.095288	0.000101977	5.08268e-05	0.14084	8.35901e-05
WEVYLRETA	tr|A0A024RDQ8|A0A024RDQ8|1	A0A024RDQ8	9	DWEVYLRETAN	9.49288e-05	8.9852e-05	0.023823	0.0167737	0.0206049	0.0220511	0.0204812	3.90906e-05	2.52444e-05	7.9929e-05	3.50577e-05	0.0261417	6.16887e-05	9.08335e-05	0.000101977	5.08268e-05	2.53711e-05	8.35901e-05
FLNDIFERI	sp|Q6DRA6|H2B2D|1	Q6DRA6	9	SFLNDIFERIA	0.00160287	8.9852e-05	0.00287475	7.33314e-05	6.53548e-05	0.00103071	0.000957331	3.90906e-05	0.000320926	7.9929e-05	3.50577e-05	0.00167575	6.16887e-05	9.08335e-05	0.000101977	5.08268e-05	2.53711e-05	0.000359481
LLNDHIYVV	sp|Q53G59|KLH12|1	Q53G59	9	ALLNDHIYVVG	9.49288e-05	8.9852e-05	0.00504957	7.33314e-05	0.00590008	0.0114953	0.0106769	3.90906e-05	2.52444e-05	7.9929e-05	3.50577e-05	0.000184779	6.16887e-05	9.08335e-05	0.000101977	5.08268e-05	2.53711e-05	8.35901e-05
KPSSWLRTL	sp|P12755|SKI|1	P12755	9	DKPSSWLRTLA	0.016996	0.0205647	0.022848	0.0162254	0.0184945	0.024538	0.0227912	0.0226314	0.0304812	0.0128131	3.50577e-05	0.000184779	6.16887e-05	0.0140414	0.0183149	0.0125572	0.0132849	0.0126684
VPKAPGFAQM	sp|P50990|TCPQ|1	P50990	10	HVPKAPGFAQML	0.00348211	0.00438714	0.0047246	7.33314e-05	6.53548e-05	0.0046976	0.00436317	0.0033147	0.00425663	7.9929e-05	3.50577e-05	0.000184779	6.16887e-05	0.00275018	0.000101977	5.08268e-05	2.53711e-05	0.00273941
VSSGPSRYVL	sp|Q96J01|THOC3|1	Q96J01	10	VSSGPSRYVL	9.49288e-05	8.9852e-05	0.00394966	0.00717894	0.00603624	0.0070464	0.00654476	0.00682372	0.00875496	7.9929e-05	3.50577e-05	0.000184779	6.16887e-05	9.08335e-05	0.00442488	0.00560376	0.00600317	0.00629091
IPREVIERL	sp|P04085|PDGFA|1	P04085	9	EIPREVIERLA	0.00277739	8.9852e-05	0.00397466	7.33314e-05	6.53548e-05	0.00326069	0.00302855	3.90906e-05	0.00244387	7.9929e-05	3.50577e-05	0.000184779	6.16887e-05	9.08335e-05	0.00226518	5.08268e-05	2.53711e-05	0.00175409
VIAELPPKV	sp|P01871|IGHM|1	P01871	9	PVIAELPPKVS	0.0258394	8.9852e-05	0.0319973	7.33314e-05	6.53548e-05	0.0284619	0.0264357	3.90906e-05	0.00984262	0.00853756	3.50577e-05	0.0193717	6.16887e-05	9.08335e-05	0.000101977	5.08268e-05	2.53711e-05	8.35901e-05
APRIESKSM	sp|O60749|SNX2|1	O60749	9	IAPRIESKSMS	0.00174105	8.9852e-05	0.000161236	0.00100402	6.53548e-05	0.00182654	0.00184536	3.90906e-05	0.000860725	0.00075027	3.50577e-05	0.000184779	6.16887e-05	9.08335e-05	0.000101977	0.000658612	2.53711e-05	0.000686478
SVFEGLERL	sp|Q86YC3|NRROS|1	Q86YC3	9	DSVFEGLERLR	0.0167196	0.0219357	0.0212232	0.0170821	0.0178818	0.0218024	0.0469683	0.0187452	0.0279299	0.0121595	3.50577e-05	0.000184779	0.0142966	9.08335e-05	0.0178753	0.0129843	0.0151827	0.0153754
RPGQSHAAVL	tr|A0A024R726|A0A024R726|1	A0A024R726	10	RRPGQSHAAVLW	0.00261158	0.00186032	0.00167486	0.00203889	0.00208091	0.00420021	0.00390119	0.00165735	0.00166505	0.00141612	3.50577e-05	0.000184779	6.16887e-05	0.00290512	0.00316481	0.00131552	0.00116867	0.00162416
FTIETEGKTFQL	sp|P41250|SYG|1	P41250	12	EFTIETEGKTFQLT	9.49288e-05	8.9852e-05	0.00269977	7.33314e-05	6.53548e-05	0.00251183	0.00233301	3.90906e-05	0.000898323	7.9929e-05	3.50577e-05	0.00182322	6.16887e-05	9.08335e-05	0.000101977	5.08268e-05	2.53711e-05	8.35901e-05
TQFEYAWCL	sp|Q9Y3D6|FIS1|1	Q9Y3D6	9	STQFEYAWCLV	0.00514025	0.00710801	0.0082243	0.00721321	0.00726164	0.00820698	0.0109336	0.00636652	0.00503544	0.0027233	0.00368931	0.00460273	0.0045024	0.00557784	0.000101977	0.00224663	0.00308649	0.00355149
FLLPDVIRI	tr|A0A024R8C8|A0A024R8C8|1	A0A024R8C8	9	EFLLPDVIRIW	0.00588642	0.00622214	0.00592449	0.0032211	0.0033812	0.00389624	0.00361887	0.00352044	0.00490117	0.00408495	0.00745205	0.000184779	6.16887e-05	0.00146418	0.000101977	0.00254561	0.00493438	0.00221968
FLADAKWIL	sp|Q9ULU4|PKCB1|1	Q9ULU4	9	AFLADAKWILH	0.00841509	0.00957577	0.00979916	0.00565406	0.0100755	0.00682534	7.54572e-05	3.90906e-05	0.00796272	0.00667209	0.00493744	0.00998747	6.16887e-05	9.08335e-05	0.00486443	5.08268e-05	2.53711e-05	8.35901e-05
CRLGDVVRVV	tr|A0A024R1Y7|A0A024R1Y7|1	A0A024R1Y7	10	CRLGDVVRVV	9.49288e-05	8.9852e-05	0.00662443	7.33314e-05	0.00714818	0.00782012	0.0072634	0.0062065	0.00562627	7.9929e-05	3.50577e-05	0.000184779	6.16887e-05	0.00493871	0.00706222	5.08268e-05	0.00461475	8.35901e-05
TLWYRAPEI	tr|A0A024RB77|A0A024RB77|1	A0A024RB77	9	VTLWYRAPEIL	0.00268067	8.9852e-05	0.00292475	0.00272423	0.00270042	0.00312252	0.00290023	0.0025146	0.00384037	7.9929e-05	3.50577e-05	0.00337384	6.16887e-05	0.0023822	0.000101977	0.00223809	0.00251713	0.00240376
GVIPTLVKL	sp|P52306|GDS1|1	P52306	9	MGVIPTLVKLL	0.00786237	0.0128239	0.0130989	0.00830975	0.00826012	0.00972679	0.00903433	3.90906e-05	2.52444e-05	0.00814268	3.50577e-05	0.000184779	0.00625658	9.08335e-05	0.00577285	5.08268e-05	2.53711e-05	8.35901e-05
TLADVLYHV	sp|Q9UBL3|ASH2L|1	Q9UBL3	9	HTLADVLYHVE	9.49288e-05	8.9852e-05	0.00507457	7.33314e-05	6.53548e-05	0.0046147	0.00428617	3.90906e-05	0.00417606	7.9929e-05	3.50577e-05	0.000184779	6.16887e-05	9.08335e-05	0.000101977	0.00318628	2.53711e-05	8.35901e-05
AIIHGLSSL	sp|P54274|TERF1|1	P54274	9	EAIIHGLSSLT	0.00298466	8.9852e-05	0.00519956	0.00390644	6.53548e-05	0.00580292	0.0053898	0.00553213	0.00616338	7.9929e-05	3.50577e-05	0.00601036	6.16887e-05	9.08335e-05	0.000101977	0.00257978	0.00390555	0.00474254
KTGPVAKEL	sp|Q01518|CAP1|1	Q01518	9	SKTGPVAKELS	0.00200359	8.9852e-05	0.000161236	0.00163796	0.00168606	0.00176298	0.00163747	0.00211455	0.00194704	7.9929e-05	3.50577e-05	0.000184779	0.00147643	9.08335e-05	0.000101977	0.00164012	0.00134847	0.00188402
NMVDIIHSV	sp|P05166|PCCB|1	P05166	9	YNMVDIIHSVV	0.010239	0.0125497	0.0138238	0.00724748	0.0120498	0.0123796	0.0114982	0.0109157	0.0157106	0.00739377	3.50577e-05	0.0107695	6.16887e-05	0.00751459	0.00703291	0.00684239	0.00987875	8.35901e-05
TLLGHEFVL	sp|P30260|CDC27|1	P30260	9	YTLLGHEFVLT	0.0164433	0.0182446	0.0198983	0.0193609	0.0178591	0.024538	0.0227912	0.0184023	0.0214846	7.9929e-05	0.0233106	0.000184779	6.16887e-05	0.02266	0.0200731	0.0254561	0.0185789	8.35901e-05
VRAEMPNQL	tr|A0A024R720|A0A024R720|1	A0A024R720	9	RVRAEMPNQLR	0.0189305	8.9852e-05	0.0241229	0.0207315	6.53548e-05	2.43446e-05	7.54572e-05	0.0222885	0.0222902	7.9929e-05	3.50577e-05	0.0191482	6.16887e-05	9.08335e-05	0.000101977	5.08268e-05	2.53711e-05	8.35901e-05
QLFEKIMAL	tr|A0A024R9L1|A0A024R9L1|1	A0A024R9L1	9	NQLFEKIMALD	9.49288e-05	8.9852e-05	0.00332472	7.33314e-05	6.53548e-05	0.00188457	0.0017504	3.90906e-05	0.00299441	7.9929e-05	3.50577e-05	0.00199973	6.16887e-05	9.08335e-05	0.000101977	5.08268e-05	2.53711e-05	0.000895453
TEIEMLRAA	sp|Q8IXM2|BAP18|1	Q8IXM2	9	ETEIEMLRAAV	0.00777946	0.00797278	0.0103991	0.00688767	0.00860051	0.0126006	0.0117036	0.0131445	0.0135621	0.00622275	3.50577e-05	0.000184779	0.00805461	9.08335e-05	0.00741386	0.00888401	0.00794096	0.00705968
GLLTEIRAV	sp|Q9UEE5|ST17A|1	Q9UEE5	9	RGLLTEIRAVV	0.00237667	8.9852e-05	0.00289975	0.00227876	6.53548e-05	0.00312252	0.00290023	3.90906e-05	2.52444e-05	7.9929e-05	3.50577e-05	0.00239074	6.16887e-05	9.08335e-05	0.000101977	5.08268e-05	2.53711e-05	8.35901e-05
YLSTCIDQV	sp|P53618|COPB|1	P53618	9	DYLSTCIDQVQ	0.00385519	8.9852e-05	0.00384967	0.00426624	6.53548e-05	0.00458707	0.00426051	3.90906e-05	2.52444e-05	7.9929e-05	3.50577e-05	0.000184779	6.16887e-05	9.08335e-05	0.00366298	5.08268e-05	2.53711e-05	8.35901e-05
APRKGSFSAL	sp|Q13619|CUL4A|1	Q13619	10	EAPRKGSFSALV	0.0161669	0.0744548	0.0302474	0.0197035	0.080105	0.0195089	0.01812	0.1095	0.0369266	0.0135757	3.50577e-05	0.0115962	6.16887e-05	0.0813435	0.000101977	0.0204161	0.0278683	0.0219803
GQPMIHIYL	sp|Q01844|EWS|1	Q01844	9	TGQPMIHIYLD	0.0111372	8.9852e-05	0.0197483	0.00808702	6.53548e-05	0.00505683	0.00469683	3.90906e-05	0.0109168	0.0129765	3.50577e-05	0.0194164	6.16887e-05	9.08335e-05	0.000101977	5.08268e-05	2.53711e-05	0.00364894
SQIREMETL	sp|O95067|CCNB2|1	O95067	9	SSQIREMETLI	0.0079591	8.9852e-05	0.000161236	0.00671634	0.0170195	0.00972679	0.00903433	0.012573	0.0064588	7.9929e-05	3.50577e-05	0.000184779	0.00613963	9.08335e-05	0.000101977	0.00514247	0.00919953	0.00540304
RPRPPKVLGL	tr|E9PIZ5|E9PIZ5|1	E9PIZ5	10	IRPRPPKVLGLQ	9.49288e-05	0.00480898	0.00474959	7.33314e-05	0.00510584	0.00483576	0.0044915	3.90906e-05	2.52444e-05	7.9929e-05	3.50577e-05	0.00393243	6.16887e-05	9.08335e-05	0.000101977	5.08268e-05	2.53711e-05	8.35901e-05
FVHPWSRKV	sp|O15534|PER1|1	O15534	9	GFVHPWSRKVA	0.0047119	0.00430277	0.00444962	0.00370084	0.00574124	0.00519499	0.00482515	3.90906e-05	0.00573369	0.00260075	0.00312032	0.00341853	0.00388843	9.08335e-05	0.00477652	5.08268e-05	2.53711e-05	8.35901e-05
TVPEHIQQL	sp|Q9H4Z2|ZN335|1	Q9H4Z2	9	ETVPEHIQQLQ	0.0189305	0.0329035	0.0254978	0.0202175	6.53548e-05	0.0251183	0.0233301	3.90906e-05	0.0239016	0.0183823	3.50577e-05	0.0189695	0.0166647	9.08335e-05	0.000101977	5.08268e-05	2.53711e-05	0.00295597
SSEFKNITVR	sp|O75643|U520|1	O75643	10	SSEFKNITVR	0.0030952	8.9852e-05	0.0034997	7.33314e-05	6.53548e-05	0.00455943	0.00423484	3.90906e-05	2.52444e-05	7.9929e-05	3.50577e-05	0.000184779	6.16887e-05	9.08335e-05	0.000101977	5.08268e-05	2.53711e-05	8.35901e-05
FIWENIHTL	sp|Q03001|DYST|1	Q03001	9	VFIWENIHTLV	9.49288e-05	8.9852e-05	0.00246229	7.33314e-05	6.53548e-05	0.00235985	0.00219185	3.90906e-05	0.00202761	7.9929e-05	3.50577e-05	0.00236839	6.16887e-05	9.08335e-05	0.000101977	5.08268e-05	2.53711e-05	8.35901e-05
AYPRTGGTLS	sp|Q8TEH3|DEN1A|1	Q8TEH3	10	AYPRTGGTLS	0.0219704	0.0179493	0.0252478	0.0255289	0.024735	0.0326069	0.0302855	0.0325755	0.0337039	7.9929e-05	3.50577e-05	0.0243542	6.16887e-05	0.0265335	0.000101977	0.0404906	0.0427513	0.0400626
FEANFGKIQA	tr|A0A024RBL7|A0A024RBL7|1	A0A024RBL7	10	EFEANFGKIQAK	0.00327484	0.00345909	0.0047246	0.00467745	0.00528738	0.00536079	0.00497915	0.00606934	0.00927865	7.9929e-05	0.00249625	0.0031951	0.002412	9.08335e-05	0.00389741	0.00336567	0.00399545	0.00516483
APRAALVFAL	sp|Q6P9G4|TM154|1	Q6P9G4	10	QAPRAALVFALV	0.0518585	0.06876	0.0873925	0.0467916	0.0517165	0.00527789	0.00490215	0.0350444	0.0377323	0.0419389	0.0376273	0.0639466	6.16887e-05	0.0358299	0.000101977	5.08268e-05	0.0244721	0.0258783
VLAFLVHEL	sp|Q9UIF9|BAZ2A|1	Q9UIF9	9	AVLAFLVHELN	0.00831836	0.0100398	0.00977416	0.00860102	0.0141829	0.0104452	0.0193776	0.00892684	0.00999032	7.9929e-05	0.00660773	0.0143221	0.00790843	0.00664305	0.000101977	0.00809811	2.53711e-05	0.0078501
NVIERLQEA	sp|Q9UBK9|UXT|1	Q9UBK9	9	RNVIERLQEAK	0.0283266	0.0244667	0.0322472	0.0299836	0.0290466	0.0350938	0.0325955	0.0307467	0.0281985	0.0221949	3.50577e-05	0.0179194	0.0185651	9.08335e-05	0.0237068	0.0247727	2.53711e-05	0.019923
REYNEKFQYA	sp|P98198|AT8B2|1	P98198	10	DREYNEKFQYAS	0.00240431	8.9852e-05	0.00279976	0.00334103	6.53548e-05	0.0044489	0.00413218	0.00325755	0.0028467	7.9929e-05	3.50577e-05	0.00248011	6.16887e-05	9.08335e-05	0.000101977	0.00287876	0.00242724	0.00268528
KVFDPVPVGV	sp|Q08211|DHX9|1	Q08211	10	RKVFDPVPVGVT	0.0171342	0.0186664	0.0192484	0.0151118	0.0175187	0.0206418	0.0191723	0.0212598	0.0214846	7.9929e-05	3.50577e-05	0.011842	0.0115484	0.0108071	0.000101977	0.0146074	0.0153825	0.017974
RLQECSRTV	sp|O75146|HIP1R|1	O75146	9	SRLQECSRTVN	9.49288e-05	8.9852e-05	0.00215482	0.00231302	6.53548e-05	0.00306726	0.00284889	3.90906e-05	2.52444e-05	7.9929e-05	3.50577e-05	0.000184779	6.16887e-05	9.08335e-05	0.000101977	5.08268e-05	2.53711e-05	8.35901e-05
FMSDLMKAL	sp|Q7Z5R6|AB1IP|1	Q7Z5R6	9	DFMSDLMKALQ	0.00637004	0.0118537	0.011874	0.00514005	0.00649009	0.00834515	0.00775105	0.00379476	0.00614996	0.00465685	0.00580012	0.00538474	6.16887e-05	9.08335e-05	0.00483513	0.00254561	0.00516412	0.00413619
KLSLVAAML	tr|V9HWB4|V9HWB4|1	V9HWB4	9	MKLSLVAAMLL	0.00976924	0.0143848	0.0137488	0.0096633	0.0100075	0.0126835	0.0235098	0.00867538	0.0102186	0.010403	3.50577e-05	0.00985341	0.00830312	9.08335e-05	0.000101977	0.00755141	0.00701202	0.00871632
NTFTKLITV	tr|A0A090N900|A0A090N900|1	A0A090N900	9	ENTFTKLITVN	9.49288e-05	8.9852e-05	0.00522455	7.33314e-05	6.53548e-05	0.00505683	0.00469683	0.00542926	0.00735846	7.9929e-05	3.50577e-05	0.00391008	6.16887e-05	9.08335e-05	0.000101977	5.08268e-05	2.53711e-05	0.00442854
YESLVHAVA	sp|O43808|PM34|1	O43808	9	SYESLVHAVAG	0.0142324	0.0135622	0.0177235	0.0127473	6.53548e-05	0.0140652	0.0130638	0.0150876	0.0115882	7.9929e-05	3.50577e-05	0.000184779	6.16887e-05	9.08335e-05	0.0389741	0.00990909	0.00847036	0.0137512
KLFSEGLFSA	sp|Q14C86|GAPD1|1	Q14C86	10	FKLFSEGLFSAK	0.00766892	8.9852e-05	0.00844928	0.00491732	0.00748857	0.00591345	0.0215592	0.0101841	0.00769416	0.00536491	3.50577e-05	0.0045357	0.00302596	9.08335e-05	0.00268716	5.08268e-05	0.00596321	0.00477503
SLDAHEICL	tr|A8IE48|A8IE48|1	A8IE48	9	CSLDAHEICLQ	9.49288e-05	8.9852e-05	0.00374968	7.33314e-05	6.53548e-05	0.00326069	0.00700674	3.90906e-05	0.00373294	7.9929e-05	3.50577e-05	0.000184779	6.16887e-05	9.08335e-05	0.000101977	0.00277625	2.53711e-05	0.00242541
RESLPSTVSA	sp|Q15057|ACAP2|1	Q15057	10	GRESLPSTVSAN	0.00667403	0.0248886	0.00732437	0.00668207	0.0322235	0.00920177	0.00854668	0.0318897	0.00915779	0.00452068	0.0238612	0.000184779	0.0043416	0.00495808	0.000101977	0.00679968	0.0262701	0.00607435
AEIRRFIKA	sp|O14647|CHD2|1	O14647	9	DAEIRRFIKAY	0.00905071	8.9852e-05	0.00944919	0.00980037	6.53548e-05	0.0105834	0.00982997	3.90906e-05	0.0128505	0.0073393	3.50577e-05	0.00864687	0.00694363	9.08335e-05	0.000101977	5.08268e-05	2.53711e-05	8.35901e-05
SIPEINHRL	tr|A0A024RBL0|A0A024RBL0|1	A0A024RBL0	9	YSIPEINHRLK	0.0234904	0.0261541	0.0287475	0.0262143	0.0315428	0.0238196	0.0221238	0.0326898	0.0291384	0.018927	0.0187219	0.0188354	6.16887e-05	0.0261461	0.000101977	0.0190494	0.0194778	8.35901e-05
TLDGSLHAV	sp|O75460|ERN1|1	O75460	9	STLDGSLHAVS	0.00949288	8.9852e-05	0.0126739	0.00995457	6.53548e-05	0.00950573	0.00882901	0.00851536	0.0117762	0.00826523	3.50577e-05	0.00699346	0.00919483	9.08335e-05	0.000101977	0.0063384	2.53711e-05	8.35901e-05
AQAELAQKL	sp|O15049|N4BP3|1	O15049	9	EAQAELAQKLA	0.00784855	8.9852e-05	0.0093992	0.00774435	6.53548e-05	0.00983733	0.00913699	0.00758953	0.00817756	7.9929e-05	3.50577e-05	0.000184779	0.00703134	9.08335e-05	0.000101977	0.00621881	0.00590328	0.00736285
KLHYVVTEV	sp|Q9Y4A5|TRRAP|1	Q9Y4A5	9	QKLHYVVTEVQ	0.00473953	0.00499881	0.00514956	0.00582539	0.00683048	0.00549895	0.00510748	0.00595504	0.00545171	7.9929e-05	3.50577e-05	0.00458038	0.00615425	9.08335e-05	0.0046007	0.00289584	0.00505425	0.00351901
LVINIIHSL	sp|P21359|NF1|1	P21359	9	GLVINIIHSLC	0.00449081	0.00495662	0.00419964	0.00292983	0.0046293	0.00403441	0.00374719	0.00264033	0.00398807	0.00292755	0.00291841	0.00357493	0.00244123	9.08335e-05	0.00183735	0.00200744	2.53711e-05	0.00230631
KEKGTWVQL	tr|Q6IAX2|Q6IAX2|1	Q6IAX2	9	AKEKGTWVQLK	0.0370319	8.9852e-05	0.0389967	0.0265569	0.0288196	0.0342648	0.0318255	0.0155448	0.0280642	0.0295478	3.50577e-05	0.0321744	0.0328909	9.08335e-05	0.000101977	0.0164867	2.53711e-05	0.0260948
YVTELTHRI	sp|P32455|GBP1|1	P32455	9	YYVTELTHRIR	9.49288e-05	8.9852e-05	0.000161236	7.33314e-05	6.53548e-05	2.43446e-05	7.54572e-05	3.90906e-05	2.52444e-05	0.00411219	3.50577e-05	0.00460273	6.16887e-05	0.0055391	0.00512817	0.00416011	0.00466469	0.00781762
RVTEDTSTL	sp|Q03518|TAP1|1	Q03518	9	SRVTEDTSTLS	9.49288e-05	0.00299507	0.00304974	7.33314e-05	0.00344928	2.43446e-05	7.54572e-05	0.00429768	2.52444e-05	0.0153867	0.0129218	0.014255	0.012747	0.0112719	0.0144761	0.0146928	0.0152826	8.35901e-05
AEHFSMIRA	sp|A1L020|MEX3A|1	A1L020	9	AAEHFSMIRAS	0.00183778	0.165361	0.192484	0.00842969	0.00819204	0.0128493	0.0119346	0.00318897	0.0113197	0.14842	0.126097	0.129591	0.142527	0.122015	0.158534	0.130347	0.110874	0.109057
RVMEELPLMLL	sp|Q63HN8|RN213|1	Q63HN8	11	RRVMEELPLMLLS	9.49288e-05	8.9852e-05	0.000161236	7.33314e-05	6.53548e-05	2.43446e-05	7.54572e-05	3.90906e-05	0.000596197	0.00109749	0.00176573	0.000184779	6.16887e-05	0.00115624	0.000101977	0.0012728	0.00141839	0.00127767
RPRPGTGLGRVM	tr|A0A024R7M0|A0A024R7M0|1	A0A024R7M0	12	VRPRPGTGLGRVMR	0.0250794	0.0628542	0.0787683	0.0230788	0.00351736	0.024842	0.0230735	0.0138303	0.013777	0.07421	0.0526783	0.0767047	0.0780902	0.0602329	0.0911349	0.113015	0.0906968	0.0996476
IQIMKVEEI	sp|Q02543|RL18A|1	Q02543	9	RARAHSIQIMKVEEIA	0.0216664	0.311719	0.0242729	0.0420114	0.304821	0.0469207	0.0435804	0.330327	0.0330057	0.277368	0.370565	0.374854	0.272877	0.381888	0.388246	0.370395	0.279682	0.398569
IRQGKITEL	sp|Q8TEM1|PO210|1	Q8TEM1	9	KIRQGKITELS	0.00244576	0.00223575	0.00324972	7.33314e-05	6.53548e-05	2.43446e-05	7.54572e-05	3.90906e-05	2.52444e-05	0.00318626	0.00405641	0.00397711	0.0027336	0.00282765	0.000101977	0.00228934	0.00264699	0.0026961
VPMGGMMVRQSF	tr|Q6IAT9|Q6IAT9|1	Q6IAT9	12	SVPMGGMMVRQSFA	9.49288e-05	8.9852e-05	0.000161236	7.33314e-05	6.53548e-05	2.43446e-05	7.54572e-05	3.90906e-05	2.52444e-05	0.00332243	0.00499251	0.00382071	0.00359607	0.00364109	0.000101977	5.08268e-05	2.53711e-05	0.00317252
LPKVQSIQL	sp|A2VDJ0|T131L|1	A2VDJ0	9	LLPKVQSIQLS	9.49288e-05	8.9852e-05	0.00717439	7.33314e-05	6.53548e-05	2.43446e-05	7.54572e-05	3.90906e-05	0.00745246	0.00691719	0.00688305	0.00815532	0.0068413	9.08335e-05	0.0077069	0.00832021	0.00872007	0.00652912
HRNIHYNSV	tr|A0A024QZ09|A0A024QZ09|1	A0A024QZ09	9	YHRNIHYNSVV	9.49288e-05	8.9852e-05	0.000161236	7.33314e-05	0.00033812	2.43446e-05	7.54572e-05	3.90906e-05	2.52444e-05	7.9929e-05	0.000967298	0.000184779	0.000613963	0.000519049	0.000101977	0.000586857	0.000348603	8.35901e-05
SYEAEFRAVS	sp|Q9UL17|TBX21|1	Q9UL17	10	SYEAEFRAVS	9.49288e-05	0.00341691	0.00364969	7.33314e-05	0.00365351	0.00428311	0.00397819	3.90906e-05	2.52444e-05	0.0122957	0.0125547	0.0153052	0.0163723	0.0117561	0.014564	0.0118738	0.0165811	0.0163499
METVWTILP	tr|U5Z487|U5Z487|1	U5Z487	9	EMETVWTILPA	0.0321957	0.0445042	0.000161236	0.0407778	0.0655817	2.43446e-05	7.54572e-05	0.0211455	2.52444e-05	0.255991	0.297348	0.000184779	0.220734	0.197548	0.000101977	0.0157179	0.330624	8.35901e-05
KYVGLVRVLA	tr|E5KNY5|E5KNY5|1	E5KNY5	10	KYVGLVRVLA	9.49288e-05	8.9852e-05	0.00307474	7.33314e-05	6.53548e-05	0.00431074	0.00400385	3.90906e-05	0.00393436	0.00336328	0.00376273	0.00382071	0.00501403	0.00391223	0.00811716	0.00790164	0.00780112	0.00840232
QRAEIIHHL	sp|P54886|P5CS|1	P54886	9	EQRAEIIHHLA	9.49288e-05	8.9852e-05	0.000161236	7.33314e-05	6.53548e-05	2.43446e-05	7.54572e-05	0.00418338	0.00453861	0.00279139	0.00343235	0.00415586	0.00290902	9.08335e-05	0.000101977	0.00433095	0.00466469	0.00467758
TRKQTVQLL	sp|Q8WUY9|DEP1B|1	Q8WUY9	9	VTRKQTVQLLK	9.49288e-05	8.9852e-05	0.000161236	7.33314e-05	6.53548e-05	2.43446e-05	7.54572e-05	3.90906e-05	2.52444e-05	0.00748908	3.50577e-05	0.00797657	6.16887e-05	0.00989679	0.000101977	0.00965282	0.0110874	0.0132098
GEIAHKSVQP	sp|Q6PKG0|LARP1|1	Q6PKG0	10	PGEIAHKSVQPQ	9.49288e-05	8.9852e-05	0.000161236	7.33314e-05	6.53548e-05	2.43446e-05	7.54572e-05	0.000953263	0.000973519	0.00100898	0.00158402	0.00119984	0.00229505	9.08335e-05	0.00375089	0.00123009	0.00110874	0.00119105
MRYVASYLL	tr|A0A024RCA7|A0A024RCA7|1	A0A024RCA7	9	MRYVASYLLA	9.49288e-05	8.9852e-05	0.000161236	7.33314e-05	6.53548e-05	2.43446e-05	7.54572e-05	0.00718948	0.0103797	0.00728484	0.0101135	0.00907139	0.0071629	9.08335e-05	0.000101977	0.0169992	0.0110874	0.0100481
KIIDETMAQL	sp|Q14683|SMC1A|1	Q14683	10	MKIIDETMAQLQ	0.0638386	0.0706583	0.0877425	0.00726461	0.00900897	0.0110532	0.0102663	0.00409194	0.00384037	0.0672656	0.0811282	0.0730627	0.0694363	0.0734028	0.0753108	0.0905485	0.0914958	0.100806
QQVQRLPFL	sp|Q9Y244|POMP|1	Q9Y244	9	VQQVQRLPFLS	9.49288e-05	8.9852e-05	0.00512456	7.33314e-05	6.53548e-05	0.00455943	0.00423484	3.90906e-05	0.00521001	0.00615467	0.0062957	0.00842344	0.00600807	0.00735965	0.00805855	0.00638111	0.00742155	0.00737368
KLMNVDPDSVVL	sp|O75293|GA45B|1	O75293	12	AKLMNVDPDSVVLC	9.49288e-05	0.00341691	0.00277476	7.33314e-05	6.53548e-05	2.43446e-05	7.54572e-05	3.90906e-05	2.52444e-05	0.0033769	0.00370767	0.00489319	6.16887e-05	0.00426085	0.000101977	0.00293856	0.00336617	0.00381136
SEFMFEKAP*	sp|Q5JTH9|RRP12|1	Q5JTH9	10	GSEFMFEKAP*	0.102846	0.0123177	0.11539	0.0179902	0.0142283	0.0180719	0.0167854	0.116586	0.00648565	0.0884393	0.0864511	0.120386	0.0963483	0.0985805	0.109889	0.102508	0.136844	0.155919
RPAVGRAQL	sp|Q5JPH6|SYEM|1	Q5JPH6	9	TRPAVGRAQLD	9.49288e-05	8.9852e-05	0.000161236	7.33314e-05	6.53548e-05	2.43446e-05	7.54572e-05	0.00833248	2.52444e-05	0.0072576	0.00530454	0.000184779	0.00834697	9.08335e-05	0.000101977	0.0114467	0.00989873	0.0110443
YIKTELISV	sp|P42224|STAT1|1	P42224	9	GYIKTELISVS	9.49288e-05	8.9852e-05	0.000161236	7.33314e-05	6.53548e-05	2.43446e-05	7.54572e-05	3.90906e-05	2.52444e-05	0.00950433	3.50577e-05	0.00817766	0.0079669	9.08335e-05	0.000101977	0.00990909	0.00821065	8.35901e-05
RPKSRIQTSL	tr|X5D2U8|X5D2U8|1	X5D2U8	10	ERPKSRIQTSLT	9.49288e-05	8.9852e-05	0.000161236	7.33314e-05	6.53548e-05	2.43446e-05	7.54572e-05	3.90906e-05	0.00876839	0.0062636	3.50577e-05	0.000184779	0.00809846	0.00732091	0.0128351	0.0107633	0.00985878	0.0099182
HRALKVMKM	sp|Q99442|SEC62|1	Q99442	9	FHRALKVMKMK	9.49288e-05	8.9852e-05	0.000161236	0.00466032	6.53548e-05	2.43446e-05	7.54572e-05	3.90906e-05	0.00500859	0.00776141	0.00728686	0.00945123	0.00713367	0.00704977	0.000101977	0.00559522	2.53711e-05	0.00524062
MEVKPSSVTA	tr|Q6IAU3|Q6IAU3|1	Q6IAU3	10	EMEVKPSSVTAA	0.11151	0.113686	0.131989	0.0102801	0.0108471	0.0123243	0.0114469	0.00718948	0.00475346	0.0936816	0.0950779	0.120877	0.10145	0.108264	0.134798	0.121301	0.123859	0.134264
AVAEPANAV	sp|Q63HN8|RN213|1	Q63HN8	9	DAVAEPANAVK	9.49288e-05	8.9852e-05	0.000161236	0.00298123	6.53548e-05	2.43446e-05	7.54572e-05	0.00427482	2.52444e-05	0.00416665	0.00427667	0.000184779	0.00378611	0.00503555	0.000101977	0.00613338	0.00664244	8.35901e-05
YEDMGRSAAVA	sp|Q99798|ACON|1	Q99798	11	SYEDMGRSAAVAK	9.49288e-05	8.9852e-05	0.000161236	7.33314e-05	6.53548e-05	2.43446e-05	7.54572e-05	3.90906e-05	0.0029407	7.9929e-05	0.00135275	0.00187237	6.16887e-05	0.00214979	0.00254064	0.00327171	0.00217752	0.00270693
KMPEINAKV	sp|Q15011|HERP1|1	Q15011	9	SKMPEINAKVA	0.121321	0.111577	0.123989	0.00565406	0.00610432	0.00599635	0.00556946	0.00476631	0.00549199	0.0872819	0.0943437	0.0965232	0.116361	0.107102	0.154431	0.12728	0.128853	0.135347
RPKASGATERL	sp|O43299|AP5Z1|1	O43299	11	LRPKASGATERLA	9.49288e-05	8.9852e-05	0.000161236	7.33314e-05	6.53548e-05	2.43446e-05	7.54572e-05	0.000249174	2.52444e-05	7.9929e-05	0.000416654	0.000184779	0.000331832	9.08335e-05	0.000101977	0.000304106	0.000330624	0.000214389
EYAARARLLT	sp|Q16763|UBE2S|1	Q16763	10	EYAARARLLT	0.00468426	8.9852e-05	0.000161236	7.33314e-05	6.53548e-05	2.43446e-05	7.54572e-05	3.90906e-05	2.52444e-05	0.00536491	3.50577e-05	0.00757439	6.16887e-05	0.00582961	0.00887905	0.00665446	0.00684221	0.008045
GPRGGLNTSRSL	tr|A0A024R7N0|A0A024R7N0|1	A0A024R7N0	12	AGPRGGLNTSRSLY	0.00274976	8.9852e-05	0.000161236	7.33314e-05	6.53548e-05	2.43446e-05	7.54572e-05	0.00181737	2.52444e-05	0.0015659	0.00207409	0.00254714	6.16887e-05	0.00211106	0.00348715	0.00215266	0.0022874	0.00268528
QRAILYKRL	sp|P62424|RL7A|1	P62424	9	RQRAILYKRLK	9.49288e-05	8.9852e-05	0.000161236	7.33314e-05	0.00224203	0.00326069	0.00302855	0.00469773	0.0037598	0.00699889	0.00484567	0.00630082	0.00647585	0.00613949	0.00817576	0.00532186	0.00517411	0.00621512
FEYVKVPLA	tr|Q6FI36|Q6FI36|1	Q6FI36	9	QFEYVKVPLAD	9.49288e-05	0.00417622	0.00374968	7.33314e-05	6.53548e-05	0.00287383	0.00266923	3.90906e-05	2.52444e-05	0.00443898	0.00440515	0.00596567	0.00413694	0.00555847	0.00504026	0.0028873	0.00538387	0.00698388
SERWKTMSA	sp|B2RPK0|HGB1A|1	B2RPK0	9	CSERWKTMSAK	0.00218322	0.00166627	0.00143738	0.00116851	0.070801	0.00197023	0.0880334	0.1103	0.110645	0.0944986	0.112148	0.105237	0.0975032	0.0916082	0.133625	0.126426	0.124858	0.119105
SERDFFQEV	sp|O14530|TXND9|1	O14530	9	PSERDFFQEVK	0.00559624	0.00539956	0.00859926	7.33314e-05	6.53548e-05	2.43446e-05	7.54572e-05	3.90906e-05	0.00516972	0.00690357	0.00923246	0.00757439	0.00738217	0.00735965	0.00791203	0.00621881	0.00687218	0.00767686
LPHGGEGWQQL	sp|Q99640|PMYT1|1	Q99640	11	ELPHGGEGWQQLR	9.49288e-05	8.9852e-05	0.000161236	7.33314e-05	6.53548e-05	2.43446e-05	7.54572e-05	3.90906e-05	0.00512944	0.0042075	0.00534125	0.000184779	0.00374225	0.00383476	0.000101977	0.00473244	2.53711e-05	0.00433109
WERDQQVEA	sp|Q86VR2|F134C|1	Q86VR2	9	SWERDQQVEAA	0.00428354	8.9852e-05	0.000161236	7.33314e-05	6.53548e-05	0.00549895	0.00510748	3.90906e-05	0.0071839	0.00550107	0.00543302	0.00614442	0.00568647	0.00557784	0.00662266	0.00879858	0.00876003	0.00703802
RPFGSKVTCG	tr|A0A024R6Q2|A0A024R6Q2|1	A0A024R6Q2	10	GRPFGSKVTCGR	9.49288e-05	0.00103351	0.000161236	0.00124903	6.53548e-05	2.43446e-05	7.54572e-05	0.00120015	0.00127699	0.00193355	0.00119673	0.0016333	0.00187113	0.00132667	0.00276921	0.00184514	0.00104881	0.00263439
QQIDRVVEV	sp|Q5VV42|CDKAL|1	Q5VV42	9	VQQIDRVVEVV	9.49288e-05	0.00885865	0.000161236	7.33314e-05	6.53548e-05	2.43446e-05	7.54572e-05	3.90906e-05	2.52444e-05	7.9929e-05	0.00875524	0.000184779	0.0107736	0.00873474	0.0122197	0.00832876	0.0110874	8.35901e-05
LENALKLIP	sp|Q96PP9|GBP4|1	Q96PP9	9	YLENALKLIPG	9.49288e-05	8.9852e-05	0.000161236	7.33314e-05	6.53548e-05	2.43446e-05	7.54572e-05	3.90906e-05	2.52444e-05	7.9929e-05	0.00965462	0.000184779	0.00670974	0.00646874	0.000101977	5.08268e-05	0.00548376	0.00512151
ARFYAVQKL	sp|Q16891|MIC60|1	Q16891	9	RARFYAVQKLA	9.49288e-05	8.9852e-05	0.000161236	7.33314e-05	6.53548e-05	2.43446e-05	7.54572e-05	3.90906e-05	2.52444e-05	7.9929e-05	0.00280828	0.00344087	6.16887e-05	9.08335e-05	0.00436627	0.00352798	0.00467468	8.35901e-05
LEKQDWEHA	sp|P42224|STAT1|1	P42224	9	WLEKQDWEHAA	0.0198977	8.9852e-05	0.0185734	0.0134155	0.0155218	0.0179614	0.0166827	0.0238887	0.0213503	0.0586872	0.0499251	0.0493788	0.0577418	0.0656558	0.0799994	0.0693636	0.0759136	0.0906281
SMDSKSSGWGM	tr|A0A024R4E2|A0A024R4E2|1	A0A024R4E2	11	SSMDSKSSGWGM	9.49288e-05	8.9852e-05	0.000161236	7.33314e-05	6.53548e-05	2.43446e-05	7.54572e-05	0.00293751	0.0029407	7.9929e-05	0.00431338	0.00460273	0.0038592	9.08335e-05	0.00436627	0.00308378	0.00283677	0.005154
TIMPKDIQLA	sp|Q16695|H31T|1	Q16695	10	VTIMPKDIQLAR	0.613624	0.00689709	0.675717	0.559118	0.0233734	0.0912716	0.0843632	0.0233515	0.0101112	0.571199	0.172352	0.677003	0.489314	0.177213	0.6356	0.67228	0.121861	0.665905
SLSDTVEKL	sp|Q14203|DCTN1|1	Q14203	9	KSLSDTVEKLK	0.0142324	0.0156714	0.0161986	7.33314e-05	6.53548e-05	2.43446e-05	7.54572e-05	3.90906e-05	2.52444e-05	0.0119145	0.011435	0.0137858	0.0130833	0.0167722	0.000101977	0.0125572	0.0105879	0.0152671
QEFAGRLNSV	sp|Q9NVM9|ASUN|1	Q9NVM9	10	HQEFAGRLNSVN	0.0057206	8.9852e-05	0.000161236	7.33314e-05	6.53548e-05	2.43446e-05	7.54572e-05	3.90906e-05	2.52444e-05	0.00550107	0.00475389	0.00639019	6.16887e-05	0.00526796	0.000101977	5.08268e-05	0.00554369	0.00538138
IRADLTHLL	sp|Q9C0E2|XPO4|1	Q9C0E2	9	AIRADLTHLLS	9.49288e-05	8.9852e-05	0.000161236	7.33314e-05	6.53548e-05	0.00616214	0.00572345	3.90906e-05	2.52444e-05	0.00358114	3.50577e-05	0.00534006	0.00320138	0.00511302	0.00430766	0.00486912	0.00411532	0.0057387
*YEYRHVMLP	sp|P33552|CKS2|1	P33552	10	*YEYRHVMLPR	0.112201	0.121912	0.137988	0.0178189	0.0202191	0.0266382	0.0247417	0.00787528	0.00713019	0.0981751	0.112148	0.111046	0.0956028	0.124339	0.124541	0.131552	0.161816	0.163499
RLFDDSTVTTV	sp|O94966|UBP19|1	O94966	11	WRLFDDSTVTTVD	9.49288e-05	0.00601122	0.000161236	7.33314e-05	0.00667163	2.43446e-05	7.54572e-05	0.00688087	2.52444e-05	0.00611382	0.00658937	0.0072169	0.00596421	0.00658495	0.000101977	0.00601379	0.00634278	8.35901e-05
SPKQILDSAASL	sp|P46013|KI67|1	P46013	12	ESPKQILDSAASLT	9.49288e-05	0.00407076	0.00459961	7.33314e-05	6.53548e-05	2.43446e-05	7.54572e-05	3.90906e-05	2.52444e-05	7.9929e-05	0.00488238	0.00449101	0.00483861	9.08335e-05	0.00606589	0.00416865	0.0051841	0.00479668
RPAPRVIRC	tr|A0A024R8U9|A0A024R8U9|1	A0A024R8U9	9	FRPAPRVIRCM	0.000976924	0.000573703	0.000161236	7.33314e-05	0.000240542	0.000287383	0.000266923	0.000293751	0.000273928	0.000708059	0.000497415	0.000920545	0.000540872	0.000683672	0.00123369	0.000503142	0.000446492	0.000633422
KEFNFPEEA	sp|Q9UPN7|PP6R1|1	Q9UPN7	9	LKEFNFPEEAV	9.49288e-05	8.9852e-05	0.000161236	7.33314e-05	6.53548e-05	2.43446e-05	7.54572e-05	0.00714376	0.00644537	7.9929e-05	0.00429502	0.00478147	0.00476552	0.0063138	0.000101977	0.00598816	0.0038656	0.005468
SPRGHLTSL	sp|Q9NPQ8|RIC8A|1	Q9NPQ8	9	MSPRGHLTSLQ	9.49288e-05	8.9852e-05	0.000161236	7.33314e-05	0.00310889	2.43446e-05	7.54572e-05	0.00337185	0.00396122	7.9929e-05	0.00284499	0.00353025	0.0033768	0.00397034	0.0061538	0.00398072	0.00420521	0.00491579
AVRKPAISL	sp|Q5VSL9|STRP1|1	Q5VSL9	9	SAVRKPAISLA	9.49288e-05	8.9852e-05	0.00607448	7.33314e-05	0.00791973	2.43446e-05	7.54572e-05	3.90906e-05	2.52444e-05	0.00460238	0.00462541	0.000184779	0.00520407	0.00644937	0.011575	0.00632131	0.00557366	0.00563042
KRPEIISTV	sp|Q9NU22|MDN1|1	Q9NU22	9	LKRPEIISTVT	9.49288e-05	8.9852e-05	0.000161236	7.33314e-05	6.53548e-05	2.43446e-05	7.54572e-05	3.90906e-05	2.52444e-05	0.00506534	3.50577e-05	0.000184779	6.16887e-05	0.00699166	0.000101977	0.00832021	0.00762132	0.00937681
REVELHWRA	sp|P49137|MAPK2|1	P49137	9	RREVELHWRAS	9.49288e-05	8.9852e-05	0.000161236	7.33314e-05	6.53548e-05	2.43446e-05	7.54572e-05	3.90906e-05	2.52444e-05	0.00236927	0.00187219	0.000184779	6.16887e-05	0.00255651	0.000101977	0.00180243	2.53711e-05	8.35901e-05
GEDPGTTPP	tr|Q5H8V1|Q5H8V1|1	Q5H8V1	9	PGEDPGTTPPG	0.00717148	0.00594795	0.000161236	7.33314e-05	6.53548e-05	2.43446e-05	7.54572e-05	3.90906e-05	2.52444e-05	0.00599127	0.00524947	0.000184779	0.00431236	0.00509365	0.000101977	0.00337421	0.00424517	8.35901e-05
TPSAGKAML	sp|P46013|KI67|1	P46013	9	LTPSAGKAMLT	0.0291557	0.0272087	0.0367469	0.00183329	0.00263235	0.00268868	0.00249727	0.0340614	0.0015442	0.0254629	0.0308361	0.0379837	0.03216	0.0296323	0.038681	0.0307523	0.03516	0.0423364
MEHGTVTVV	sp|O75419|CDC45|1	O75419	9	SMEHGTVTVVG	9.49288e-05	8.9852e-05	0.000161236	7.33314e-05	6.53548e-05	2.43446e-05	7.54572e-05	3.90906e-05	2.52444e-05	0.00423474	0.00475389	0.00458038	6.16887e-05	0.00451262	0.000101977	5.08268e-05	2.53711e-05	0.00436357
GEIQISSQSA	tr|Q7Z423|Q7Z423|1	Q7Z423	10	SGEIQISSQSAH	0.00682603	8.9852e-05	0.000161236	0.00933776	6.53548e-05	2.43446e-05	7.54572e-05	3.90906e-05	2.52444e-05	0.00695804	0.00675457	0.000184779	0.00869781	0.0114075	0.000101977	0.00939655	0.00971894	8.35901e-05
SPMADRSMM	sp|P18583|SON|1	P18583	9	MSPMADRSMMS	0.0371701	0.0438714	0.0382467	0.00198749	0.00126852	0.00220787	0.00205069	0.000977266	0.0625738	0.0386709	0.0374438	0.0464741	0.0390305	0.038154	0.0556772	0.0573189	0.0498433	0.0580366
APLKLQMEF	sp|Q9Y244|POMP|1	Q9Y244	9	FAPLKLQMEFK	0.00357883	0.00447151	0.00452461	7.33314e-05	6.53548e-05	2.43446e-05	7.54572e-05	0.00209169	0.00166505	0.00544661	0.00517605	0.00663597	0.0033768	0.00426085	0.0061245	0.00264812	0.00398546	0.00352984
KEKKIFQIP	sp|P14316|IRF2|1	P14316	9	NKEKKIFQIPW	9.49288e-05	0.0117693	0.000161236	7.33314e-05	0.00619509	2.43446e-05	7.54572e-05	0.00489204	0.00551885	0.015659	0.0187219	0.0148807	6.16887e-05	0.0201422	0.0147984	0.0101654	0.00865015	0.0110443
SEFLNKMTEA	tr|V9HWP2|V9HWP2|1	V9HWP2	10	TSEFLNKMTEAQ	0.00641149	8.9852e-05	0.000161236	7.33314e-05	6.53548e-05	2.43446e-05	7.54572e-05	0.00665227	0.00765388	0.0048611	0.00642418	0.00757439	6.16887e-05	0.0062557	0.00758969	0.0065007	0.00862019	0.0095284
FRAQRNLYI	sp|P51572|BAP31|1	P51572	9	LFRAQRNLYIA	9.49288e-05	8.9852e-05	0.000161236	7.33314e-05	6.53548e-05	2.43446e-05	7.54572e-05	3.90906e-05	2.52444e-05	0.00487471	3.50577e-05	0.00556349	0.00574494	9.08335e-05	0.000101977	0.00422845	2.53711e-05	0.00679981
FGFHKPKMY	sp|Q9NP50|FA60A|1	Q9NP50	9	MFGFHKPKMYR	0.00559624	0.0655962	0.0692441	0.00837829	0.0624047	0.0117716	0.0109336	0.0474345	0.00698248	0.0574617	0.062957	0.0623379	0.053941	0.0734028	0.0556772	0.039978	0.0493438	0.045693
APKRPPSGF	sp|O15347|HMGB3|1	O15347	9	NAPKRPPSGFF	9.49288e-05	8.9852e-05	0.000161236	7.33314e-05	6.53548e-05	2.43446e-05	7.54572e-05	3.90906e-05	2.52444e-05	0.0138888	0.0133439	0.000184779	6.16887e-05	9.08335e-05	0.0258167	5.08268e-05	0.0200771	0.0231713
KRVTWIVEF	sp|Q9Y320|TMX2|1	Q9Y320	9	DKRVTWIVEFF	9.49288e-05	8.9852e-05	0.000161236	0.00376937	6.53548e-05	2.43446e-05	7.54572e-05	3.90906e-05	2.52444e-05	7.9929e-05	0.00758053	0.00766376	0.00441469	0.00418338	0.000101977	0.00297273	2.53711e-05	8.35901e-05
SPYPTKTQTM	sp|P04843|RPN1|1	P04843	10	YSPYPTKTQTMR	9.49288e-05	8.9852e-05	0.000161236	0.00349524	0.00288196	2.43446e-05	7.54572e-05	0.00533782	0.00516972	0.0033769	0.00493744	0.00487085	0.00431236	0.00356362	0.000101977	0.00580877	0.00528399	0.00567373
RPIPQWIRM	sp|Q59GN2|R39L5|1	Q59GN2	9	NRPIPQWIRMK	0.118557	0.157136	0.00627446	0.0130043	0.0121859	0.0175745	0.0163234	0.0998983	0.174562	0.127723	0.119857	0.175842	0.106713	0.155521	0.118973	0.146074	0.136844	0.172161
FILPKEIAV	sp|Q9H1A4|APC1|1	Q9H1A4	9	KFILPKEIAVQ	9.49288e-05	0.0108413	0.000161236	7.33314e-05	0.0118682	2.43446e-05	7.54572e-05	3.90906e-05	2.52444e-05	0.00815629	0.0124078	0.000184779	0.0149105	0.011543	0.0131574	0.0120447	2.53711e-05	0.0152671
KLIEELETL	sp|Q03060|CREM|1	Q03060	9	KKLIEELETLK	9.49288e-05	8.9852e-05	0.00424964	7.33314e-05	6.53548e-05	2.43446e-05	7.54572e-05	3.90906e-05	0.00453861	0.00687634	0.00468047	0.00612207	0.00527716	9.08335e-05	0.000101977	0.00710721	2.53711e-05	0.00630174
YMAELIERL	tr|A0A024QZY7|A0A024QZY7|1	A0A024QZY7	9	QYMAELIERLN	0.0482244	0.060745	0.0719938	0.00656213	0.00630855	0.00862148	0.0080077	0.0328041	0.00287356	0.043709	0.0657102	0.0596567	0.0561338	0.0540353	0.0360437	0.0381841	0.0410533	0.0301011
GQMGSFIRL	sp|Q53GS7|GLE1|1	Q53GS7	9	SGQMGSFIRLK	0.0364792	0.0624324	0.0554953	0.00507152	0.00580931	0.00793065	0.00736606	0.00350901	0.00460575	0.032952	0.0319374	0.0451335	0.0346451	0.0335058	0.0360437	0.0403197	0.0380567	0.0468841
SRPLSRNEVV	sp|Q8NBU5|ATAD1|1	Q8NBU5	10	SRPLSRNEVV	9.49288e-05	8.9852e-05	0.000161236	7.33314e-05	6.53548e-05	2.43446e-05	7.54572e-05	3.90906e-05	2.52444e-05	0.0121732	0.00930588	0.000184779	6.16887e-05	0.00594582	0.000101977	5.08268e-05	0.00445493	8.35901e-05
TETQPPAAP	tr|K7EN89|K7EN89|1	K7EN89	9	LTETQPPAAPG	0.0168578	8.9852e-05	0.000161236	0.0164653	6.53548e-05	2.43446e-05	7.54572e-05	3.90906e-05	2.52444e-05	0.0151143	0.0149592	0.000184779	0.0117384	0.015494	0.000101977	0.0101654	0.0103882	8.35901e-05
RPAEVGGMQL	sp|P33316|DUT|1	P33316	10	ARPAEVGGMQLR	0.0779328	0.0757203	0.0942419	0.0104	0.00778357	0.00875964	0.00813603	0.0555499	0.00511601	0.0678103	0.0721344	0.085575	0.0776225	0.0590708	0.06945	0.0732931	0.0596321	0.0649664
VPIPVKESI	sp|O75643|U520|1	O75643	9	RVPIPVKESIE	0.00252867	8.9852e-05	0.000161236	7.33314e-05	6.53548e-05	2.43446e-05	7.54572e-05	3.90906e-05	2.52444e-05	0.0060185	3.50577e-05	0.00719455	0.00399076	9.08335e-05	0.0038388	0.0081152	2.53711e-05	0.0067565
FQFGVPQAL	sp|Q15021|CND1|1	Q15021	9	VFQFGVPQALF	0.0163051	8.9852e-05	0.000161236	0.0158142	6.53548e-05	2.43446e-05	7.54572e-05	3.90906e-05	2.52444e-05	0.0102396	0.0148123	0.000184779	0.0154953	0.0136928	0.000101977	0.00815791	0.0112872	8.35901e-05
APNSRPALL	tr|Q53ZR1|Q53ZR1|1	Q53ZR1	9	GAPNSRPALLH	9.49288e-05	0.00499881	0.000161236	0.00591106	6.53548e-05	2.43446e-05	7.54572e-05	0.00492634	0.00553227	0.00580064	0.00493744	0.00538474	0.0060373	0.00681736	0.000101977	0.00638111	0.0059732	0.0067565
AAEFLFNQCI	sp|Q9H9Y6|RPA2|1	Q9H9Y6	10	AAEFLFNQCI	9.49288e-05	8.9852e-05	0.00657444	7.33314e-05	6.53548e-05	2.43446e-05	7.54572e-05	0.00490347	0.00478032	0.00472493	0.00528618	0.00840109	0.00333294	9.08335e-05	0.000101977	0.00359631	0.00398546	0.00424447
FYSGSPTSY	sp|Q8IY67|RAVR1|1	Q8IY67	9	HFYSGSPTSYF	9.49288e-05	8.9852e-05	0.000161236	0.0033753	6.53548e-05	2.43446e-05	7.54572e-05	0.00312039	2.52444e-05	0.00340413	0.00335893	0.000184779	0.00423927	9.08335e-05	0.000101977	0.00615901	0.00409534	8.35901e-05
RVGPDTERI	tr|A0A024R1A3|A0A024R1A3|1	A0A024R1A3	9	NRVGPDTERIY	9.49288e-05	0.00419731	0.00404965	7.33314e-05	6.53548e-05	2.43446e-05	7.54572e-05	0.00530353	0.00577398	0.00355391	0.00394628	0.005206	0.00366916	0.0038154	0.000101977	0.00662029	0.00546378	0.00583614
GPSKTSRVL	sp|Q16548|B2LA1|1	Q16548	9	SGPSKTSRVLQ	9.49288e-05	8.9852e-05	0.000161236	0.000885803	6.53548e-05	2.43446e-05	7.54572e-05	0.000500635	0.00101112	0.00208333	0.00192725	0.00196845	0.0013551	9.08335e-05	0.00165273	0.00058942	0.000498433	0.000504572
IRKGQAVTL	tr|Q6IAX1|Q6IAX1|1	Q6IAX1	9	KIRKGQAVTLM	0.00426972	8.9852e-05	0.000161236	7.33314e-05	6.53548e-05	2.43446e-05	7.54572e-05	3.90906e-05	0.00661993	0.00739377	3.50577e-05	0.00759673	6.16887e-05	0.00567467	0.0123369	0.00781622	0.0066724	0.00798003
SPMAERSMM	sp|P18583|SON|1	P18583	9	MSPMAERSMMS	0.0567915	0.0413403	0.0509956	0.00193609	0.00229196	0.00315015	0.00292589	0.0571501	0.00174562	0.0377177	0.0501086	0.0471444	0.0421003	0.0491934	0.0589007	0.0499725	0.048345	0.0545717
SEYTGPTSA	sp|Q8NCN4|RN169|1	Q8NCN4	9	LSEYTGPTSAD	0.00389664	8.9852e-05	0.000161236	7.33314e-05	6.53548e-05	2.43446e-05	7.54572e-05	3.90906e-05	2.52444e-05	0.00367646	3.50577e-05	0.000184779	0.00308443	0.0030988	0.000101977	0.00275917	0.00274687	8.35901e-05
TEKDFLEAV	sp|P35998|PRS7|1	P35998	9	ATEKDFLEAVN	9.49288e-05	0.00970233	0.000161236	0.00621946	6.53548e-05	2.43446e-05	7.54572e-05	0.00662941	0.00820442	0.00823799	0.00660773	0.0072169	0.00681207	0.00673989	0.000101977	0.00630423	0.00887989	0.00899784
KAKPVTTNL	tr|A0A024R838|A0A024R838|1	A0A024R838	9	NKAKPVTTNLK	9.49288e-05	8.9852e-05	0.000161236	7.33314e-05	6.53548e-05	2.43446e-05	7.54572e-05	3.90906e-05	0.00613653	0.00543299	3.50577e-05	0.00625613	6.16887e-05	9.08335e-05	0.0142123	0.00990909	0.00670237	0.00795838
FPMELRQFL	sp|P40763|STAT3|1	P40763	9	SFPMELRQFLA	9.49288e-05	8.9852e-05	0.000161236	7.33314e-05	6.53548e-05	2.43446e-05	7.54572e-05	3.90906e-05	0.000874153	7.9929e-05	0.00431338	0.00341853	0.00268974	0.00267271	0.00286005	5.08268e-05	2.53711e-05	0.00129933
INAKSRAEAAL	tr|A0A024R1S7|A0A024R1S7|1	A0A024R1S7	11	YINAKSRAEAALE	9.49288e-05	8.9852e-05	0.000161236	7.33314e-05	6.53548e-05	2.43446e-05	7.54572e-05	3.90906e-05	2.52444e-05	0.002805	3.50577e-05	0.000184779	6.16887e-05	9.08335e-05	0.00372158	0.00287876	0.00370578	0.00307507
RPTIKNEKF	sp|O60449|LY75|1	O60449	9	GRPTIKNEKFL	0.00467044	0.00229903	0.00304974	7.33314e-05	6.53548e-05	2.43446e-05	7.54572e-05	3.90906e-05	2.52444e-05	0.00292755	0.00242283	0.00245777	6.16887e-05	0.00302133	0.00492304	0.00287022	0.00314642	0.00305342
YIYDKDMEIIA	sp|Q9UPT9|UBP22|1	Q9UPT9	11	DYIYDKDMEIIAK	0.091198	0.130981	0.133664	0.0104857	0.160437	0.0244551	0.0227142	0.0110185	0.0182887	0.105324	0.112515	0.150326	0.127456	0.117173	0.114871	0.0869608	0.116867	0.13134
AEVEPTPEA	sp|O94992|HEXI1|1	O94992	9	PAEVEPTPEAE	0.00359265	8.9852e-05	0.000161236	0.00464318	6.53548e-05	2.43446e-05	7.54572e-05	0.00491491	2.52444e-05	0.00497003	0.00501086	0.000184779	0.00561338	0.0048225	0.000101977	0.00596254	0.00556367	8.35901e-05
FPRHIEPEL	sp|P86791|CCZ1|1	P86791	9	LFPRHIEPELA	9.49288e-05	0.00499881	0.000161236	7.33314e-05	0.00474276	2.43446e-05	7.54572e-05	0.00337185	2.52444e-05	7.9929e-05	0.00449693	0.00522834	0.00344989	0.00511302	0.000101977	0.00465556	0.00420521	0.00391964
HQAKDFGNYL	sp|Q96A49|SYAP1|1	Q96A49	10	LHQAKDFGNYLF	0.0026254	0.00267869	0.00359969	7.33314e-05	6.53548e-05	2.43446e-05	7.54572e-05	0.00246888	2.52444e-05	0.00162037	0.00189054	0.00303869	0.0035376	0.00319564	0.00328203	0.00296418	0.00269693	0.00278273
TVKNIMDSV	sp|Q8IWA4|MFN1|1	Q8IWA4	9	ATVKNIMDSVN	9.49288e-05	0.00358564	0.000161236	7.33314e-05	6.53548e-05	0.00408967	0.00379853	0.0033147	0.00488774	0.00300925	0.00530454	0.00330681	0.00334756	0.00307943	0.00348715	0.00451034	0.00451486	0.0061718
NPNHRTPTL	sp|P29590|PML|1	P29590	9	SNPNHRTPTLT	0.00302612	0.00250995	0.00279976	7.33314e-05	6.53548e-05	2.43446e-05	7.54572e-05	0.00243459	0.0023633	0.00328158	0.00312032	0.00359728	0.00276283	0.00367982	0.00530399	0.00339984	0.00320635	0.00368143
LIFGVVDHL	sp|Q9H2Y7|ZN106|1	Q9H2Y7	9	SLIFGVVDHLK	9.49288e-05	8.9852e-05	0.00417464	7.33314e-05	6.53548e-05	2.43446e-05	7.54572e-05	3.90906e-05	0.00281985	7.9929e-05	0.00412983	0.00580927	0.00333294	0.00402844	0.000101977	5.08268e-05	0.00411532	0.00317252
YPAAVPQAL	sp|Q9H0Z9|RBM38|1	Q9H0Z9	9	SYPAAVPQALS	9.49288e-05	8.9852e-05	0.000161236	7.33314e-05	6.53548e-05	2.43446e-05	7.54572e-05	3.90906e-05	2.52444e-05	0.00746185	3.50577e-05	0.000184779	6.16887e-05	0.00766953	0.000101977	0.00578315	0.00990872	8.35901e-05
FRPPNPWTM	sp|A5YKK6|CNOT1|1	A5YKK6	9	VFRPPNPWTMA	0.00537515	0.00649634	0.00944919	7.33314e-05	6.53548e-05	2.43446e-05	7.54572e-05	0.00430911	0.00581426	0.00902775	0.00967298	0.00869156	0.00695825	0.00790194	0.00758969	0.00442492	0.00646264	0.00615015
RRAAIAQAL	tr|A0MNN4|A0MNN4|1	A0MNN4	9	KRRAAIAQALA	9.49288e-05	8.9852e-05	0.000161236	7.33314e-05	6.53548e-05	2.43446e-05	7.54572e-05	0.00761239	2.52444e-05	7.9929e-05	0.00915905	0.00817766	0.0100281	9.08335e-05	0.000101977	5.08268e-05	0.0112872	0.0122353
LIRPVSASF	tr|Q6FIH7|Q6FIH7|1	Q6FIH7	9	GLIRPVSASFL	9.49288e-05	0.00567375	0.00724938	7.33314e-05	6.53548e-05	2.43446e-05	7.54572e-05	0.00844678	0.00778815	0.00763887	0.00838814	0.00726158	0.00749912	0.00763079	0.000101977	0.00999451	0.00539386	0.0069514
TVKPLTLEL	sp|P40306|PSB10|1	P40306	9	QTVKPLTLELV	0.00507116	0.00575812	0.00682442	7.33314e-05	6.53548e-05	2.43446e-05	7.54572e-05	3.90906e-05	2.52444e-05	0.00748908	0.00862676	0.000184779	0.00692901	0.00699166	0.00700361	0.00434804	0.00504426	0.00555462
VRKSIARVL	sp|P42766|RL35|1	P42766	9	VVRKSIARVLT	9.49288e-05	8.9852e-05	0.000161236	7.33314e-05	6.53548e-05	2.43446e-05	7.54572e-05	3.90906e-05	2.52444e-05	0.00147058	3.50577e-05	0.000184779	6.16887e-05	9.08335e-05	0.00293038	0.00182806	0.00161816	0.00177575
VPLPVIAEL	sp|P01871|IGHM|1	P01871	9	NVPLPVIAELP	0.00841509	0.00862663	0.000161236	7.33314e-05	6.53548e-05	2.43446e-05	7.54572e-05	0.00549784	2.52444e-05	0.00841501	0.0114167	0.000184779	0.00739679	0.00658495	0.000101977	0.00648362	0.0079909	8.35901e-05
AEHSPYYEA	sp|Q12931|TRAP1|1	Q12931	9	LAEHSPYYEAM	9.49288e-05	8.9852e-05	0.0023773	7.33314e-05	6.53548e-05	2.43446e-05	7.54572e-05	3.90906e-05	2.52444e-05	0.00270969	3.50577e-05	0.00279292	0.00254356	0.00271145	0.000101977	0.00422845	2.53711e-05	8.35901e-05
TVVDPEMTPYL	sp|Q9Y5A7|NUB1|1	Q9Y5A7	11	ETVVDPEMTPYLD	9.49288e-05	8.9852e-05	0.000161236	7.33314e-05	6.53548e-05	2.43446e-05	7.54572e-05	0.00473202	2.52444e-05	0.00473855	0.00680963	0.000184779	0.00657817	9.08335e-05	0.000101977	5.08268e-05	0.00869011	8.35901e-05
VLHRNLIYL	tr|A0A024R2Q8|A0A024R2Q8|1	A0A024R2Q8	9	HVLHRNLIYLA	9.49288e-05	8.9852e-05	0.000161236	7.33314e-05	6.53548e-05	2.43446e-05	7.54572e-05	3.90906e-05	2.52444e-05	7.9929e-05	3.50577e-05	0.00366431	6.16887e-05	9.08335e-05	0.00489374	0.00487766	0.00347604	0.00355149
RPRPTWEEV	sp|Q8N9E0|F133A|1	Q8N9E0	9	NRPRPTWEEVK	9.49288e-05	8.9852e-05	0.000161236	7.33314e-05	6.53548e-05	2.43446e-05	7.54572e-05	3.90906e-05	2.52444e-05	7.9929e-05	0.00851663	0.000184779	0.00928254	9.08335e-05	0.000101977	5.08268e-05	0.00690214	0.00886791
SVAGVVESL	sp|P51553|IDH3G|1	P51553	9	ESVAGVVESLK	9.49288e-05	8.9852e-05	0.000161236	0.00289556	6.53548e-05	2.43446e-05	7.54572e-05	3.90906e-05	2.52444e-05	0.00315903	0.00293677	0.000184779	0.00340603	9.08335e-05	0.000101977	0.00230643	2.53711e-05	8.35901e-05
QPSPARAPAEL	sp|Q13794|APR|1	Q13794	11	AQPSPARAPAELE	9.49288e-05	0.0719238	0.000161236	0.0784715	0.0957629	0.109042	0.101279	0.0856679	0.00353152	0.00266884	0.111781	0.00230136	0.117252	0.130091	0.183149	0.137096	0.118165	0.163271
FRPEHVSRL	sp|Q86WI3|NLRC5|1	Q86WI3	9	SFRPEHVSRLA	9.49288e-05	0.00190672	0.00299974	0.00274136	0.00324505	0.00350938	0.00325955	0.00545212	0.00598882	0.00344498	0.00370767	0.00442398	0.00621272	0.00460946	0.0092307	0.00888401	0.0072917	0.00858639
SRYLYTLVI	tr|A0A024R8P8|A0A024R8P8|1	A0A024R8P8	9	CSRYLYTLVIT	9.49288e-05	0.0375438	0.000161236	7.33314e-05	0.0374428	2.43446e-05	7.54572e-05	0.0348615	2.52444e-05	0.0348583	0.0436844	0.00545177	6.16887e-05	0.0369919	0.000101977	0.00504851	0.0336217	0.00524062
KMYEEFLSKV	tr|B2R5T5|B2R5T5|1	B2R5T5	10	RKMYEEFLSKVS	0.0515407	0.0495662	0.070494	0.0060824	0.00757934	0.0089807	0.00834136	0.00429768	0.0028467	0.0317265	0.0446022	0.0373134	0.0377149	0.0383476	0.0378019	0.0404906	0.0352599	0.0651829
REYMGFIQA	sp|Q02040|AK17A|1	Q02040	9	YREYMGFIQAMS	0.100041	0.116006	0.107741	0.0594019	0.0114144	0.01506	0.0139878	0.089337	0.00722418	0.0920476	0.110679	0.10345	0.0945795	0.0914145	0.0928931	0.109683	0.112172	0.124302
HVIEKMHHV	sp|Q9BYX4|IFIH1|1	Q9BYX4	9	IHVIEKMHHVN	9.49288e-05	8.9852e-05	0.000161236	0.00202175	0.00184491	0.00182101	0.00169137	9.69265e-05	8.44612e-05	0.0014025	0.00106641	0.000184779	0.00152029	0.00201422	0.00354576	0.00154616	0.00142837	0.00178657
SFLGYVDMLG	sp|P28070|PSB4|1	P28070	10	SFLGYVDMLG	0.0103634	0.0174009	0.000161236	7.33314e-05	6.53548e-05	2.43446e-05	7.54572e-05	0.00580645	2.52444e-05	0.0141612	0.0174554	0.000184779	0.010452	0.0104972	0.000101977	0.0108487	0.00758137	8.35901e-05
RVELRPTTL	sp|Q6ZRI6|CO039|1	Q6ZRI6	9	HRVELRPTTLS	0.0054857	0.0058214	0.00507457	7.33314e-05	0.00383505	2.43446e-05	7.54572e-05	0.0051778	2.52444e-05	0.00563724	0.00532289	0.00824469	0.00581803	0.00530669	0.00632962	0.00457868	0.00591327	0.00652912
GEEPLGVGSVA	sp|P12081|SYHC|1	P12081	11	AGEEPLGVGSVAA	9.49288e-05	8.9852e-05	0.000161236	0.00657927	0.00546892	2.43446e-05	7.54572e-05	0.00699517	2.52444e-05	0.00580064	0.00594696	0.000184779	0.00590574	0.00650748	0.000101977	0.00814083	0.00828057	8.35901e-05
VRSRVLQLF	sp|Q15021|CND1|1	Q15021	9	FVRSRVLQLFT	9.49288e-05	8.9852e-05	0.000161236	0.00502012	6.53548e-05	2.43446e-05	7.54572e-05	3.90906e-05	2.52444e-05	7.9929e-05	0.0100401	0.00996513	0.0105105	0.0104003	0.000101977	5.08268e-05	2.53711e-05	0.0121271
*FRNIPGITL	sp|P36578|RL4|1	P36578	10	*FRNIPGITLL	9.49288e-05	8.9852e-05	0.000161236	7.33314e-05	0.00329043	2.43446e-05	7.54572e-05	3.90906e-05	0.00339725	0.00392156	0.00407477	0.00382071	0.00298211	0.00433832	0.000101977	5.08268e-05	2.53711e-05	0.00319418
YYTEFPTVL	sp|O14929|HAT1|1	O14929	9	RYYTEFPTVLD	9.49288e-05	8.9852e-05	0.000161236	0.00558552	6.53548e-05	2.43446e-05	7.54572e-05	3.90906e-05	2.52444e-05	0.00484748	0.0057267	0.000184779	0.00647585	9.08335e-05	0.000101977	0.00328025	2.53711e-05	8.35901e-05
NPKSLTTSL	sp|Q92673|SORL|1	Q92673	9	RNPKSLTTSLH	9.49288e-05	8.9852e-05	0.000161236	0.00298123	6.53548e-05	2.43446e-05	7.54572e-05	3.90906e-05	0.00538457	0.00333605	3.50577e-05	0.00605504	0.0052333	0.00426085	0.00621241	5.08268e-05	0.00419522	0.00318335
VRFFTGQLL	sp|O60287|NPA1P|1	O60287	9	KVRFFTGQLLN	9.49288e-05	8.9852e-05	0.000161236	7.33314e-05	6.53548e-05	2.43446e-05	7.54572e-05	3.90906e-05	2.52444e-05	0.00224673	3.50577e-05	0.00312807	6.16887e-05	9.08335e-05	0.00208643	5.08268e-05	0.00218751	0.0016783
ALIEVLQPLI	tr|A0A024R6K8|A0A024R6K8|1	A0A024R6K8	10	KALIEVLQPLIA	0.00176869	8.9852e-05	0.000161236	7.33314e-05	6.53548e-05	2.43446e-05	7.54572e-05	3.90906e-05	2.52444e-05	0.00492918	3.50577e-05	0.000184779	0.00404923	9.08335e-05	0.000101977	0.00454451	0.00490442	8.35901e-05
TIPLTAEKL	tr|Q6FI00|Q6FI00|1	Q6FI00	9	ETIPLTAEKLC	0.0976924	0.108202	0.000161236	7.33314e-05	0.102571	2.43446e-05	7.54572e-05	0.0859537	2.52444e-05	0.0834692	0.0926917	0.0755205	0.0891708	0.0912209	0.000101977	0.0709866	0.0841043	0.0747113
TVREIIEVL	sp|Q15397|K0020|1	Q15397	9	HTVREIIEVLQ	9.49288e-05	8.9852e-05	0.000161236	0.0181615	0.0221026	2.43446e-05	7.54572e-05	0.0209169	2.52444e-05	0.0232842	0.026798	0.0428992	0.0188574	0.0191544	0.000101977	5.08268e-05	0.0191782	0.0192734
KVTDAIVLL	tr|A8K5J1|A8K5J1|1	A8K5J1	9	LKVTDAIVLLD	9.49288e-05	8.9852e-05	0.000161236	7.33314e-05	6.53548e-05	2.43446e-05	7.54572e-05	3.90906e-05	2.52444e-05	7.9929e-05	0.00290006	0.000184779	6.16887e-05	0.00261461	0.000101977	5.08268e-05	0.00334619	0.00306425
VRFSNIMEI	tr|A0A024RAD4|A0A024RAD4|1	A0A024RAD4	9	RVRFSNIMEIR	9.49288e-05	0.0089852	0.00784933	7.33314e-05	0.00703472	2.43446e-05	7.54572e-05	0.00710947	2.52444e-05	0.00573255	0.00948943	0.00717221	0.00725061	0.008696	0.000101977	0.00761974	0.00791099	8.35901e-05
KPAGRIQML	sp|Q9UNP9|PPIE|1	Q9UNP9	9	NKPAGRIQMLL	0.00659113	8.9852e-05	0.00612448	0.00676774	0.00950821	2.43446e-05	7.54572e-05	3.90906e-05	2.52444e-05	0.00699889	0.00745205	0.00799891	0.00970646	0.00861853	0.000101977	0.0108487	0.0100885	8.35901e-05
FMFDEKLVTV	tr|A0A024R861|A0A024R861|1	A0A024R861	10	KFMFDEKLVTVW	0.00344065	0.0436605	0.00797432	0.00803562	0.0508315	0.0122138	0.0113442	0.0436626	0.00590825	0.0306508	0.0346906	0.0420055	0.0285054	0.0269208	0.039736	0.0316066	0.0339613	0.0354608
*LRKSEIEYY	tr|A0A024R9D3|A0A024R9D3|1	A0A024R9D3	10	*LRKSEIEYYA	9.49288e-05	8.9852e-05	0.000161236	7.33314e-05	6.53548e-05	2.43446e-05	7.54572e-05	3.90906e-05	0.00233645	0.00358114	3.50577e-05	0.00563052	6.16887e-05	0.00335058	0.0054212	0.00267374	2.53711e-05	0.00281521
TSRFKEQEMS	sp|Q32MH5|F214A|1	Q32MH5	10	TSRFKEQEMS	0.00276358	0.00259432	0.00225481	7.33314e-05	6.53548e-05	2.43446e-05	7.54572e-05	0.00165735	0.0022156	0.00298202	0.00245954	0.00290463	0.00235352	0.00205295	0.00255529	0.00195619	0.00203768	0.00216555
VEMTDLKAP	sp|Q15003|CND2|1	Q15003	9	CVEMTDLKAPL	0.00525079	8.9852e-05	0.00452461	7.33314e-05	6.53548e-05	2.43446e-05	7.54572e-05	3.90906e-05	0.00345096	0.00582787	0.00550644	0.00625613	0.00527716	9.08335e-05	0.00506956	0.00374153	2.53711e-05	0.0041795
VTIRLLETI	sp|Q15800|MSMO1|1	Q15800	9	WVTIRLLETID	0.0033992	8.9852e-05	0.00539954	7.33314e-05	6.53548e-05	2.43446e-05	7.54572e-05	3.90906e-05	0.00445805	0.00452068	0.00512099	0.00583161	6.16887e-05	9.08335e-05	0.00176995	0.00296418	0.00294665	0.0036706
GPHPQREML	tr|A0A024RA06|A0A024RA06|1	A0A024RA06	9	SGPHPQREMLT	9.49288e-05	8.9852e-05	0.000161236	7.33314e-05	6.53548e-05	2.43446e-05	7.54572e-05	3.90906e-05	0.00637823	0.00669933	3.50577e-05	0.000184779	6.16887e-05	0.0047644	0.000101977	0.00697907	0.00555368	0.00701637
YGSFVTRAL	tr|Q6IB98|Q6IB98|1	Q6IB98	9	YYGSFVTRALL	0.00435263	8.9852e-05	0.00619947	7.33314e-05	6.53548e-05	2.43446e-05	7.54572e-05	3.90906e-05	0.00518315	0.00465685	0.00526783	0.000184779	0.00425389	0.00524859	0.00545051	0.00323754	0.00436503	0.00571704
FVVEKIELL	sp|Q63HN8|RN213|1	Q63HN8	9	LFVVEKIELLL	9.49288e-05	8.9852e-05	0.00252478	7.33314e-05	6.53548e-05	2.43446e-05	7.54572e-05	3.90906e-05	2.52444e-05	0.00330881	3.50577e-05	0.00361962	0.00211963	9.08335e-05	0.000101977	0.00203307	2.53711e-05	0.00284769
APRPLQAGPAM	tr|B4E1C8|B4E1C8|1	B4E1C8	11	VAPRPLQAGPAMG	0.00389664	8.9852e-05	0.00404965	7.33314e-05	6.53548e-05	2.43446e-05	7.54572e-05	0.00593218	2.52444e-05	0.00708059	0.00497415	0.00509428	6.16887e-05	0.00805688	0.0137142	5.08268e-05	0.00758137	0.00490496
KVFQGTDEQL	sp|Q92878|RAD50|1	Q92878	10	EKVFQGTDEQLN	9.49288e-05	8.9852e-05	0.000161236	0.00433478	6.53548e-05	0.00406204	0.00377286	0.00379476	0.00435062	0.00433005	0.0042216	0.00435695	0.00536487	0.0055391	0.00480582	0.0033913	0.00432508	0.00363812
SARAIMAQL	sp|P35221|CTNA1|1	P35221	9	QSARAIMAQLP	9.49288e-05	8.9852e-05	0.000161236	7.33314e-05	6.53548e-05	2.43446e-05	7.54572e-05	0.00488061	2.52444e-05	7.9929e-05	0.00611215	0.0053624	6.16887e-05	0.00426085	0.000101977	5.08268e-05	0.0042152	0.00402791
YRKAFESRL	sp|Q9BRQ8|AIFM2|1	Q9BRQ8	9	AYRKAFESRLA	0.00254249	8.9852e-05	0.00342471	7.33314e-05	6.53548e-05	0.00397914	0.00369586	0.00384048	0.00429691	0.00363561	0.00260638	0.0033515	0.00564261	0.00400907	0.00747247	0.00711575	0.00523404	0.00529476
TVSKVDDFL	sp|P52209|6PGD|1	P52209	9	RTVSKVDDFLA	0.0058726	8.9852e-05	0.000161236	0.00606526	0.00687587	2.43446e-05	7.54572e-05	3.90906e-05	2.52444e-05	0.00550107	0.00737863	0.00811063	0.00760145	0.0087541	0.000101977	0.00888401	2.53711e-05	8.35901e-05
LPNGLRESI	sp|Q96P70|IPO9|1	Q96P70	9	LLPNGLRESIS	9.49288e-05	8.9852e-05	0.000161236	7.33314e-05	6.53548e-05	2.43446e-05	7.54572e-05	3.90906e-05	2.52444e-05	0.00333605	3.50577e-05	0.000184779	0.00292363	9.08335e-05	0.000101977	5.08268e-05	0.00402542	0.0033566
SRKEYEQEL	tr|A0A024R3R0|A0A024R3R0|1	A0A024R3R0	9	QSRKEYEQELS	9.49288e-05	8.9852e-05	0.00479959	0.00411204	6.53548e-05	2.43446e-05	0.0110876	0.00402336	0.00443119	0.006427	0.00581847	0.00607739	0.00593498	0.00526796	0.00949443	0.00585149	0.00475459	0.0048833
KEFKGFGTEV	sp|Q9HBU6|EKI1|1	Q9HBU6	10	YKEFKGFGTEVT	9.49288e-05	0.010082	0.011274	7.33314e-05	6.53548e-05	2.43446e-05	7.54572e-05	0.00764668	2.52444e-05	0.0126361	0.0164459	0.011909	6.16887e-05	0.0132086	0.0169083	5.08268e-05	0.00851031	0.00898701
KPKPVKPVTF	tr|A0A024R688|A0A024R688|1	A0A024R688	10	EKPKPVKPVTFS	9.49288e-05	8.9852e-05	0.000161236	0.00419771	0.00333582	0.00406204	0.00377286	3.90906e-05	0.00647222	0.00294117	0.00253296	0.0026812	0.00368378	0.00286639	0.00591937	0.00534749	0.00448489	0.00537055
REHQFYETLP	tr|B2RCP4|B2RCP4|1	B2RCP4	10	PREHQFYETLPA	0.00561006	0.00510427	0.000161236	7.33314e-05	0.0073978	2.43446e-05	7.54572e-05	0.00890398	0.00469975	0.0104303	0.00444186	0.00636785	0.00476552	0.00939323	0.00662266	0.00565501	0.00473461	0.00545717
IIRENSISL	sp|Q9H1A4|APC1|1	Q9H1A4	9	QIIRENSISLS	9.49288e-05	8.9852e-05	0.000161236	7.33314e-05	0.00487892	0.00549895	7.54572e-05	3.90906e-05	2.52444e-05	0.0057734	0.00646089	0.000184779	0.00520407	0.00621696	0.000101977	0.0051681	0.00490442	0.00615015
FRPYAKHWL	sp|P78527|PRKDC|1	P78527	9	VFRPYAKHWLS	9.49288e-05	8.9852e-05	0.00459961	7.33314e-05	6.53548e-05	2.43446e-05	7.54572e-05	0.00220599	0.00345096	0.00415304	0.00356083	0.00507194	0.00467781	0.0054229	0.000101977	5.08268e-05	0.00169807	0.00182989
RPSETHADYL	sp|P98170|XIAP|1	P98170	10	DRPSETHADYLL	0.00268067	8.9852e-05	0.00317473	0.0029127	6.53548e-05	2.43446e-05	7.54572e-05	0.00379476	0.00422977	0.00317265	0.00313867	0.00265886	0.00336218	0.00307943	0.00468861	0.00419428	0.00359591	0.0041795
REHPWEVMP	tr|A0A024R2P0|A0A024R2P0|1	A0A024R2P0	9	SREHPWEVMPD	0.115656	0.129294	0.00557452	0.0962903	0.0144098	0.0141757	0.0131665	0.0984124	0.102186	0.116557	0.133256	0.123559	0.090925	0.135379	0.121611	0.0948197	0.106878	0.10308
HIPAYKLETL	tr|A0A024RAP2|A0A024RAP2|1	A0A024RAP2	10	KHIPAYKLETLM	9.49288e-05	8.9852e-05	0.000161236	7.33314e-05	0.0119363	2.43446e-05	7.54572e-05	3.90906e-05	2.52444e-05	7.9929e-05	3.50577e-05	0.0135401	6.16887e-05	0.012647	0.000101977	0.0132406	0.0153825	0.0171078
YRGQPGNAY	sp|Q96PK6|RBM14|1	Q96PK6	9	SYRGQPGNAYD	9.49288e-05	8.9852e-05	0.000161236	7.33314e-05	6.53548e-05	2.43446e-05	7.54572e-05	0.00453771	0.00408207	7.9929e-05	0.00541467	0.000184779	0.00423927	0.00528732	0.000101977	5.08268e-05	0.00775118	0.00748196
ATVGEITHA	sp|O75431|MTX2|1	O75431	9	EATVGEITHAR	9.49288e-05	8.9852e-05	0.000161236	7.33314e-05	6.53548e-05	2.43446e-05	7.54572e-05	0.00577216	0.0077613	7.9929e-05	3.50577e-05	0.00290463	0.00306981	0.00344741	0.00419044	0.00475807	0.00401543	0.00490496
YEFGESDLRSA	sp|Q14204|DYHC1|1	Q14204	11	KYEFGESDLRSAC	9.49288e-05	8.9852e-05	0.000161236	7.33314e-05	6.53548e-05	2.43446e-05	7.54572e-05	3.90906e-05	2.52444e-05	7.9929e-05	3.50577e-05	0.00527303	6.16887e-05	9.08335e-05	0.0054212	0.00407468	0.00454483	8.35901e-05
HYKPTPLYF	sp|Q9NTJ3|SMC4|1	Q9NTJ3	9	HHYKPTPLYFM	9.49288e-05	8.9852e-05	0.000161236	0.0033239	0.00447045	0.00577528	0.00536413	0.00302895	0.00515629	0.00398964	0.00657102	0.00406649	0.00461934	0.0055972	0.00577285	0.00559522	0.00640271	0.00764438
AEVGSALKA	sp|Q86V59|PNML1|1	Q86V59	9	AAEVGSALKAE	9.49288e-05	8.9852e-05	0.000161236	7.33314e-05	6.53548e-05	2.43446e-05	7.54572e-05	3.90906e-05	2.52444e-05	7.9929e-05	3.50577e-05	0.0123335	0.00286516	9.08335e-05	0.000101977	0.0154616	2.53711e-05	0.00608518
FQFQNLRQL	tr|A0A024RAP2|A0A024RAP2|1	A0A024RAP2	9	YFQFQNLRQLG	0.00302612	0.00350127	0.00614947	7.33314e-05	0.00594547	2.43446e-05	7.54572e-05	3.90906e-05	2.52444e-05	0.002805	0.00580012	0.00699346	6.16887e-05	0.00364109	0.00527469	0.00277625	0.00367582	0.00370308
RPDKRKLGSL	sp|Q8WU76|SCFD2|1	Q8WU76	10	ARPDKRKLGSLG	9.49288e-05	0.00184133	0.000161236	7.33314e-05	0.00208772	2.43446e-05	7.54572e-05	0.00150876	0.00159791	0.00276415	0.00189054	0.00312807	6.16887e-05	0.00263398	0.000101977	0.00180243	0.00165811	0.00166747
FESGNMTQV	sp|Q99439|CNN2|1	Q99439	9	LFESGNMTQVQ	9.49288e-05	8.9852e-05	0.000161236	0.00957763	0.0100301	2.43446e-05	7.54572e-05	0.00648082	2.52444e-05	0.00942263	0.00947108	0.000184779	0.00858086	0.00991615	0.000101977	0.00440783	0.00427513	8.35901e-05
AEGFLKAQA	sp|Q96TA2|YMEL1|1	Q96TA2	9	FAEGFLKAQAL	0.00505734	0.0052941	0.00492458	7.33314e-05	0.00562777	2.43446e-05	7.54572e-05	3.90906e-05	0.00335696	0.00473855	0.00499251	0.00578692	0.00402	0.00480314	0.00580215	0.00304961	0.00306651	0.00312921
CEKRLVITA	sp|P51530|DNA2|1	P51530	9	NCEKRLVITAS	9.49288e-05	0.00394421	0.00457461	7.33314e-05	6.53548e-05	0.00328832	0.00305422	0.0036576	0.00398807	0.00541937	0.00567163	0.00571989	0.0042685	9.08335e-05	0.00600728	0.00731222	0.00654255	0.00620429
FRQIIAVVL	sp|Q9BUV8|CT024|1	Q9BUV8	9	WFRQIIAVVLG	0.00689512	0.0124654	0.0148237	7.33314e-05	6.53548e-05	2.43446e-05	7.54572e-05	3.90906e-05	2.52444e-05	0.0162037	0.0209245	0.0211591	0.0113437	0.0085798	0.000101977	5.08268e-05	2.53711e-05	0.00661574
RPKEKSLVL	sp|Q92985|IRF7|1	Q92985	9	GRPKEKSLVLV	9.49288e-05	8.9852e-05	0.000161236	7.33314e-05	6.53548e-05	2.43446e-05	7.54572e-05	0.00270891	0.00328982	7.9929e-05	0.00275322	0.00370899	6.16887e-05	0.00360235	0.000101977	5.08268e-05	0.00467468	0.00558711
ILKKVLEAL	sp|P12004|PCNA|1	P12004	9	SILKKVLEALK	0.00508498	8.9852e-05	0.000161236	7.33314e-05	6.53548e-05	2.43446e-05	7.54572e-05	3.90906e-05	0.00480717	7.9929e-05	0.0049558	0.00710518	6.16887e-05	0.00544226	0.00565564	0.00574044	0.00451486	0.00703802
RTRDVVKSAL	sp|Q5JTH9|RRP12|1	Q5JTH9	10	SRTRDVVKSALG	9.49288e-05	8.9852e-05	0.0034997	0.00361517	0.00365351	0.00411731	0.00382419	0.0057493	0.00577398	0.0041258	0.00321209	0.00442398	0.00583265	0.00484187	0.00876184	0.00814083	0.0071119	0.00781762
VERDEFLVA	sp|Q96CW5|GCP3|1	Q96CW5	9	TVERDEFLVAE	9.49288e-05	8.9852e-05	0.000161236	7.33314e-05	0.0102117	2.43446e-05	7.54572e-05	0.0100127	2.52444e-05	0.00528321	0.00636912	0.000184779	6.16887e-05	0.00704977	0.000101977	0.00715846	0.00803086	8.35901e-05
MPTMRLLSF	tr|B4DUJ9|B4DUJ9|1	B4DUJ9	9	GMPTMRLLSFV	0.0753074	0.0917503	0.0952419	0.0066992	0.00962168	0.00978206	0.00908566	0.0580645	0.0713019	0.0686272	0.0813118	0.104343	0.0641738	0.078051	0.0882045	0.0498017	0.0670237	0.0570621
NYPGLSISL	sp|Q13011|ECH1|1	Q13011	9	SNYPGLSISLR	0.0106812	8.9852e-05	0.000161236	0.0141865	6.53548e-05	2.43446e-05	7.54572e-05	3.90906e-05	2.52444e-05	0.0112336	0.0100401	0.000184779	0.0111098	0.0119691	0.000101977	0.00527915	2.53711e-05	8.35901e-05
QPLRTTSTL	sp|Q9H9B1|EHMT1|1	Q9H9B1	9	AQPLRTTSTLA	9.49288e-05	8.9852e-05	0.000161236	7.33314e-05	6.53548e-05	2.43446e-05	7.54572e-05	3.90906e-05	2.52444e-05	7.9929e-05	0.00411148	0.000184779	6.16887e-05	0.00462883	0.000101977	5.08268e-05	0.00540385	8.35901e-05
AYKDAIYVF	sp|Q8N653|LZTR1|1	Q8N653	9	VAYKDAIYVFG	9.49288e-05	8.9852e-05	0.000161236	7.33314e-05	6.53548e-05	2.43446e-05	7.54572e-05	3.90906e-05	2.52444e-05	0.00343136	3.50577e-05	0.005206	0.00501403	9.08335e-05	0.000101977	5.08268e-05	2.53711e-05	0.00433109
TPRHLQLAI	sp|Q71UI9|H2AV|1	Q71UI9	9	ITPRHLQLAIR	9.49288e-05	8.9852e-05	0.00552453	0.00498585	0.0067851	2.43446e-05	7.54572e-05	0.0050635	0.00584112	0.00567809	0.00581847	0.00560818	0.00649047	0.00732091	0.000101977	0.00658612	0.00580339	0.00479668
RPRPSEDTFL	sp|Q8TAP8|PPR35|1	Q8TAP8	10	LRPRPSEDTFLM	9.49288e-05	8.9852e-05	0.000161236	7.33314e-05	6.53548e-05	2.43446e-05	7.54572e-05	0.0393192	2.52444e-05	7.9929e-05	0.0357919	0.000184779	0.0301134	0.0540353	0.000101977	5.08268e-05	0.0514414	8.35901e-05
YTIQSIERI	sp|Q8IWV8|UBR2|1	Q8IWV8	9	AYTIQSIERIL	9.49288e-05	8.9852e-05	0.000161236	7.33314e-05	6.53548e-05	2.43446e-05	7.54572e-05	3.90906e-05	2.52444e-05	7.9929e-05	3.50577e-05	0.00301635	0.00432698	9.08335e-05	0.00398532	0.00572335	2.53711e-05	8.35901e-05
SRYGRVNYV	tr|A0A024R9L1|A0A024R9L1|1	A0A024R9L1	9	FSRYGRVNYVL	9.49288e-05	0.00189406	0.000161236	7.33314e-05	6.53548e-05	2.43446e-05	7.54572e-05	3.90906e-05	2.52444e-05	0.00193355	0.00169782	0.00209804	6.16887e-05	0.00251777	0.000101977	5.08268e-05	2.53711e-05	0.0048833
SRAIPTRTV	tr|A0A024QZM3|A0A024QZM3|1	A0A024QZM3	9	QSRAIPTRTVA	9.49288e-05	8.9852e-05	0.000879925	0.00094577	6.53548e-05	2.43446e-05	7.54572e-05	0.000980695	0.00107423	7.9929e-05	0.00119123	0.00135401	0.00129078	9.08335e-05	0.00170548	0.0013326	0.00124858	0.00144009
RESPPGKLP	tr|R9QE65|R9QE65|1	R9QE65	9	KRESPPGKLPF	9.49288e-05	8.9852e-05	0.000161236	7.33314e-05	6.53548e-05	2.43446e-05	7.54572e-05	3.90906e-05	2.52444e-05	7.9929e-05	0.00699318	0.000184779	6.16887e-05	0.00745648	0.000101977	5.08268e-05	0.00646264	8.35901e-05
LPPLPKRPAL	sp|Q9NR56|MBNL1|1	Q9NR56	10	VLPPLPKRPALE	9.49288e-05	8.9852e-05	0.000161236	7.33314e-05	6.53548e-05	2.43446e-05	7.54572e-05	3.90906e-05	2.52444e-05	7.9929e-05	0.00758053	0.000184779	6.16887e-05	0.00586835	0.000101977	5.08268e-05	0.00725175	8.35901e-05
SVSSIQNQM	sp|Q9NRR3|C42S2|1	Q9NRR3	9	NSVSSIQNQMQ	0.00881581	0.0109889	0.000161236	0.0066478	0.00841897	2.43446e-05	7.54572e-05	0.00413766	2.52444e-05	0.015659	0.0100951	0.000184779	0.012557	0.0126276	0.000101977	0.00717554	0.0105879	8.35901e-05
*TEIRDMLLA	sp|Q8NHW5|RLA0L|1	Q8NHW5	10	*TEIRDMLLAN	0.0123808	0.388093	0.0183234	0.036837	0.360813	0.0599635	0.0556946	0.614935	0.0220217	0.340413	0.341399	0.361962	0.356683	0.377666	0.319412	0.0187931	0.485447	0.475337
FVIPVVQAL	sp|Q8N8A6|DDX51|1	Q8N8A6	9	AFVIPVVQALL	0.00515407	8.9852e-05	0.000161236	7.33314e-05	6.53548e-05	2.43446e-05	7.54572e-05	3.90906e-05	2.52444e-05	0.00413942	3.50577e-05	0.000184779	0.00331832	9.08335e-05	0.000101977	0.00224663	0.00343609	8.35901e-05
YLNNVVEQL	sp|Q13257|MD2L1|1	Q13257	9	KYLNNVVEQLK	9.49288e-05	8.9852e-05	0.000161236	0.00433478	0.00660356	2.43446e-05	7.54572e-05	3.90906e-05	2.52444e-05	0.00416665	3.50577e-05	0.000184779	0.00483861	0.00658495	0.000101977	0.0039978	0.00461475	8.35901e-05
YLGEGPRMV	tr|A8K2M0|A8K2M0|1	A8K2M0	9	KYLGEGPRMVR	0.00511261	8.9852e-05	0.00792432	0.00690481	6.53548e-05	2.43446e-05	7.54572e-05	0.00473202	0.00582769	0.00526959	0.00502922	0.00609973	0.00502865	0.0048225	0.00597798	0.00408323	0.00379568	0.00666988
YQIVPSHKL	sp|Q15573|TAF1A|1	Q15573	9	LYQIVPSHKLM	9.49288e-05	8.9852e-05	0.000161236	7.33314e-05	0.00406198	0.00328832	0.00305422	0.00618364	0.00542485	0.00330881	0.0034507	0.00339619	0.0041077	0.00284702	0.00498165	0.00347672	0.00427513	0.00385467
REFGNLTRM	sp|O14949|QCR8|1	O14949	9	GREFGNLTRMR	9.49288e-05	8.9852e-05	0.000161236	7.33314e-05	6.53548e-05	0.00250078	0.00232275	3.90906e-05	2.52444e-05	0.0031318	3.50577e-05	0.000184779	6.16887e-05	0.00294386	0.00372158	0.00243456	0.00313643	0.00322666
VLDDSTAKL	sp|Q9P219|DAPLE|1	Q9P219	9	AVLDDSTAKLS	0.00914743	0.00704473	0.0145238	0.00568833	6.53548e-05	2.43446e-05	7.54572e-05	3.90906e-05	2.52444e-05	0.00830607	0.00714002	0.00808829	0.00660741	0.00826992	0.00758969	5.08268e-05	0.00523404	0.00736285
LMMDPLTGL	sp|O60506|HNRPQ|1	O60506	9	RLMMDPLTGLN	0.00464281	0.00520973	0.000161236	0.00289556	6.53548e-05	2.43446e-05	7.54572e-05	0.00259461	2.52444e-05	0.00499726	0.00926917	0.000184779	0.00323061	9.08335e-05	0.000101977	0.00234059	0.00343609	8.35901e-05
LISDLEHRL	sp|Q9C035|TRIM5|1	Q9C035	9	ELISDLEHRLQ	9.49288e-05	0.0122966	0.000161236	7.33314e-05	0.0111421	2.43446e-05	7.54572e-05	0.00528067	0.0208535	7.9929e-05	0.0159687	0.000184779	0.00467781	0.0195418	0.0159413	0.00517664	0.0191182	0.0204752
IEVDSSPSV	sp|Q9Y3L5|RAP2C|1	Q9Y3L5	9	EIEVDSSPSVL	0.00429736	8.9852e-05	0.000161236	0.00632227	6.53548e-05	2.43446e-05	7.54572e-05	3.90906e-05	2.52444e-05	0.00816991	0.00899385	0.000184779	0.00919483	9.08335e-05	0.000101977	0.00492037	2.53711e-05	8.35901e-05
NVYGFDMSCI	sp|Q99873|ANM1|1	Q99873	10	ENVYGFDMSCIK	0.0138179	0.0172533	0.0179485	0.0188469	6.53548e-05	0.0292909	0.0272057	3.90906e-05	0.015442	0.0138888	0.0157117	0.0157074	0.0134633	9.08335e-05	0.0138314	0.0166575	2.53711e-05	0.0107844
GEWVGFTLLCA	sp|Q2T9J0|TYSD1|1	Q2T9J0	11	AGEWVGFTLLCAA	0.00501589	8.9852e-05	0.00524955	0.00409491	6.53548e-05	0.00685297	0.0063651	3.90906e-05	0.0039075	0.0028867	3.50577e-05	0.00411117	0.00213425	9.08335e-05	0.00331133	0.00184514	2.53711e-05	0.00221968
IPRLIVSQL	tr|A0A024R2G2|A0A024R2G2|1	A0A024R2G2	9	NIPRLIVSQLK	0.0105845	0.0140262	0.0164486	0.011548	0.0184037	0.0164692	0.0152968	0.0129159	0.0150392	0.00970858	0.00980146	0.0165341	0.0107151	0.0118142	0.0152966	0.0105925	0.014084	0.0115857
GEIFSLCLP	tr|Q53QE7|Q53QE7|1	Q53QE7	9	GGEIFSLCLPE	0.0382755	8.9852e-05	0.0564952	0.0308403	6.53548e-05	0.0353702	0.0328521	3.90906e-05	0.0287356	0.0245097	3.50577e-05	0.0377602	0.0171033	9.08335e-05	0.0232086	0.0164867	2.53711e-05	0.0195982
SLLDIIEKV	sp|P49815|TSC2|1	P49815	9	NSLLDIIEKVM	0.0558242	0.063487	0.0604948	0.036323	0.046293	0.0491866	0.045685	0.0326898	0.0365238	0.0506534	0.0546973	0.0625613	0.0244123	0.030988	0.0378019	0.0221246	0.0250715	0.0229548
FEKEWIECA	tr|Q6IBA0|Q6IBA0|1	Q6IBA0	9	AFEKEWIECAH	0.121459	0.129294	0.159736	0.12319	0.131005	0.148886	0.405775	0.165507	0.186781	0.144607	0.149225	0.157521	0.044293	0.0462883	0.043311	0.103277	0.0944924	0.108169
GESDPMKGV	sp|P24928|RPB1|1	P24928	9	HGESDPMKGVS	0.0105154	8.9852e-05	0.0104491	0.00952623	0.00932667	0.0105834	0.00982997	0.01103	0.0117897	0.00815629	3.50577e-05	0.00895968	0.00673897	0.00755332	0.00961165	0.0102508	0.00912961	0.010936
FERPEGFLQA	sp|Q7Z401|MYCPP|1	Q7Z401	10	LFERPEGFLQAK	0.0779328	0.0868991	0.11299	0.112739	0.143644	0.13927	0.129355	0.129159	0.146364	0.073393	0.095445	0.088703	0.0945795	0.108845	0.100512	0.115321	0.119864	0.123436
QFYGIIRNVD	sp|P78527|PRKDC|1	P78527	10	QFYGIIRNVD	0.012063	0.0138996	0.0157986	0.0129358	0.0156806	0.026721	0.0248187	0.0180594	0.0182619	0.0151143	0.0112515	0.012624	0.0128055	0.0112912	0.0134798	0.0167429	0.0150828	0.0181906
ALDKATVLL	sp|Q53EL6|PDCD4|1	Q53EL6	9	AALDKATVLLS	0.0835982	0.0843681	0.101991	0.0829262	0.0794242	0.0989259	0.0918833	0.1143	0.0919808	0.0695804	0.0862676	0.0860218	0.0612501	0.0608139	0.076776	0.062786	0.0923948	0.0959337
YERIYNEIP	sp|Q53EL6|PDCD4|1	Q53EL6	9	GYERIYNEIPD	0.132513	0.156081	0.174735	0.148719	0.150452	0.176574	0.164004	0.155448	0.162477	0.119417	0.161155	0.153499	0.125424	0.138478	0.147691	0.125572	0.156821	0.176492
ITVGPVQKL	sp|P53618|COPB|1	P53618	9	EITVGPVQKLV	0.00384137	0.00415513	0.00457461	0.00407778	0.00440237	0.00574765	0.00533847	0.00392049	0.00565313	0.00360838	0.00365261	0.00420055	0.00309905	0.00325374	0.00334063	0.00282751	0.00467468	0.00352984
AEFEWENKV	sp|P53618|COPB|1	P53618	9	WAEFEWENKVTVN	0.0394915	0.0577921	0.058395	0.0356891	0.0456122	0.0508446	0.0472249	0.0314325	0.0428483	0.040373	0.0354982	0.0353248	0.0292217	0.0323437	0.0312965	0.026148	0.0401043	0.0468732
QLIDIIHTA	tr|A0A024R169|A0A024R169|1	A0A024R169	9	TQLIDIIHTAA	0.0326102	0.0388093	0.0454961	0.0430051	0.0383505	0.0574765	0.0533847	0.0507493	0.0596197	0.0343136	0.0348741	0.0437929	0.039469	0.0400907	0.0436627	0.0388675	0.0407536	0.0572787
YYIDCIRQV	sp|P49327|FAS|1	P49327	9	AYYIDCIRQVQ	0.00627332	0.00609559	0.0102241	0.00772721	0.00823743	0.00920177	0.0216875	0.007921	0.0100709	0.00471131	0.00574505	0.0093842	0.00573032	0.00635254	0.00609519	0.00574898	0.00827059	0.00652912
ATADYICKV	tr|A0A024R1T9|A0A024R1T9|1	A0A024R1T9	9	DATADYICKVK	0.0259776	0.0223575	0.0307474	0.0257003	0.0242811	0.0268868	0.0585178	0.0218313	0.0225588	0.0228757	0.0255132	0.0261417	0.0146182	0.0207232	0.0227398	0.0179389	0.0163814	0.0112608
KPSKWWTCF	sp|O15145|ARPC3|1	O15145	9	DKPSKWWTCFV	0.0302612	0.0364892	0.0322472	0.0202175	0.0223069	0.0220511	0.0487649	0.0134874	0.022156	0.0163398	0.0153997	0.0214049	0.0140334	0.0195612	0.0156189	0.0125572	0.0105879	0.0145092
YVKDDTMFL	sp|Q13077|TRAF1|1	Q13077	9	AYVKDDTMFLK	0.00648058	0.00847899	0.00869926	0.0092007	0.0117548	0.0142033	0.0131922	0.0142875	0.0170534	0.0113834	0.0111964	0.0132049	0.0115484	0.0131505	0.0131281	0.0156324	0.0150828	0.0180823
REAFGFEQA	sp|P29375|KDM5A|1	P29375	9	PREAFGFEQAV	0.0233522	0.0240449	0.0264977	0.0318683	0.0281389	0.0315015	0.0292589	0.0229743	0.0193361	0.0185185	0.0209245	0.0194164	0.0195883	0.0207232	0.0262269	0.0260541	0.0247718	0.019923
AEAVNFCTA	sp|P29375|KDM5A|1	P29375	9	FAEAVNFCTAD	0.00805582	0.00799387	0.011374	0.00863529	0.00998476	0.0110532	0.0164774	0.006778	0.0064588	0.00614105	0.00761724	0.00719455	0.00504327	0.00776636	0.00908418	0.00499725	0.00819068	0.00596608
ALSEAMGLFCL	tr|Q6FIH7|Q6FIH7|1	Q6FIH7	11	FALSEAMGLFCLM	0.0276358	0.0360673	0.0369968	0.0203889	0.0204688	0.0253947	0.053128	0.0226314	0.0307498	0.0311818	0.0189054	0.0212038	0.0157876	0.0166367	0.0191647	0.0198182	0.0194778	0.0126684
GPRHPVCLL	tr|Q53RZ9|Q53RZ9|1	Q53RZ9	9	GGPRHPVCLLV	0.0263921	0.0297397	0.0277476	0.0248436	0.0365351	0.0328832	0.080847	0.03429	0.0394779	0.0171568	0.0205574	0.0214719	0.0239738	0.0245967	0.0351646	0.0222954	0.0235732	0.0244707
RETDAFVCRP	sp|Q8WWK9|CKAP2|1	Q8WWK9	10	GRETDAFVCRPN	0.0179632	0.0147433	0.0170985	0.0121819	0.0123902	0.0168285	0.0598011	0.0220599	0.0259158	0.0559639	0.0598366	0.0636785	0.0184189	0.0207232	0.0213039	0.0339984	0.0308649	0.0361646
RVIVEVCEV*	tr|A0A024R4B7|A0A024R4B7|1	A0A024R4B7	10	GRVIVEVCEV*	0.0176869	0.0203538	0.0192484	0.0154202	0.0204234	0.0233498	0.0479949	0.0149733	0.0170534	0.0122276	0.015418	0.0161319	0.0135072	0.0140608	0.0146226	0.0110196	0.0126856	0.0124519
YEYKFGFELP	tr|A0A024R4B7|A0A024R4B7|1	A0A024R4B7	10	KYEYKFGFELPQ	0.0072682	0.00864773	0.0385717	0.0246209	0.0300904	0.039598	0.036779	0.0174651	0.0196047	0.0063453	0.00721344	0.0223657	0.0154806	0.0188639	0.00779481	0.00992617	0.00894981	0.0125277
TLIDLPGITKV	sp|P50570|DYN2|1	P50570	11	LTLIDLPGITKVP	0.0225231	0.0324817	0.0302474	0.0210742	0.0297273	0.0395151	0.036702	0.0266319	0.0432377	0.0215141	0.0282664	0.0248011	0.0219272	0.0300196	0.0248496	0.0229788	0.0241725	0.0284769
HLFPGENCTL	sp|Q96RY5|CRML|1	Q96RY5	10	LHLFPGENCTLT	0.00808346	0.00963905	0.0105491	0.00885803	0.0114825	0.0166074	0.0420918	0.0132588	0.0204103	0.00605935	0.0070666	0.00802126	0.00934101	0.00629443	0.00764829	0.0104216	0.012286	0.0111526
KLVDCIIEV	sp|Q9BT17|MTG1|1	Q9BT17	9	LKLVDCIIEVH	0.0110819	0.0101664	0.0123239	0.0103658	0.0118909	0.0138717	0.0323388	0.0139446	0.0131996	0.00529682	0.00466212	0.00699346	0.0100573	0.00904462	0.0126592	0.0125572	0.011387	0.0142926
SLMEESGICKV	sp|P53609|PGTB1|1	P53609	11	LSLMEESGICKVH	0.00442172	0.00459806	0.0058245	0.00474598	0.00533277	0.00591345	0.0126789	0.0049492	0.00561284	0.0032952	0.00416654	0.00437929	0.00285054	0.00317627	0.00533329	0.00325462	0.00498433	0.000735203
STFPGAEHCL	sp|Q63ZY6|NSN5C|1	Q63ZY6	10	LSTFPGAEHCLR	0.0171342	0.0174431	0.0194733	0.0168422	0.021558	0.0177127	0.0413218	0.0211455	0.0222902	0.0151143	0.014537	0.0139422	0.0163723	0.0167335	0.0147691	0.0122155	0.0155823	0.0163499
APRPASGPIRP	tr|A8K4C8|A8K4C8|1	A8K4C8	11	IAPRPASGPIRPIVRC	0.352788	0.277782	0.302099	0.314537	0.46725	0.336343	0.312398	0.423711	0.540874	0.352123	0.328716	0.390852	0.354374	0.497328	0.609226	0.465898	0.477456	0.4984
RLMQGDEICL	tr|A0A024R7L8|A0A024R7L8|1	A0A024R7L8	10	MRLMQGDEICLR	0.00306757	0.00415513	0.0035497	0.00303263	0.0046293	0.00408967	0.0123709	0.00628651	0.0042432	0.00250544	0.00278993	0.00306104	0.00258742	0.00302133	0.0024498	0.00292147	0.00408535	0.00350818
QEYNQFCVI	sp|Q7Z392|TPC11|1	Q7Z392	9	NQEYNQFCVIE	0.00637004	0.00717129	0.00899923	0.00671634	0.00944013	0.00986496	0.0290023	0.00741808	0.00832527	0.00407134	0.00578176	0.00621145	0.00562799	0.00679799	0.00580215	0.00474098	0.00594323	0.00541386
AVYEGHVSCV	tr|Q69YG1|Q69YG1|1	Q69YG1	10	SAVYEGHVSCVK	0.00490535	0.00341691	0.00509956	0.00460891	0.00503776	0.00513973	0.0199679	0.00852679	0.00867439	0.00403049	0.00236777	0.00598801	0.00407847	0.0039897	0.00506956	0.00503142	0.00550373	0.0033566
CTTPHLHSIL	sp|P25963|IKBA|1	P25963	10	SCTTPHLHSILK	0.0259085	0.0225895	0.0263727	0.0209029	0.0240315	0.0212221	0.0351877	0.0234315	0.0088221	0.0190767	0.0170149	0.0189918	0.0203193	0.0205683	0.00852741	0.0209287	0.021126	0.0105246
SQADCAVLI	sp|Q5VTE0|EF1A3|1	Q5VTE0	9	TSQADCAVLIV	0.0230759	0.0210498	0.023148	0.0214169	0.024508	0.0232117	0.0528714	0.0201168	0.0275271	0.0166121	0.0164643	0.0186567	0.00561338	0.00933513	0.0227984	0.02221	0.0159818	0.0181906
*GVKQLIVGV	sp|Q5VTE0|EF1A3|1	Q5VTE0	10	*GVKQLIVGVN	0.0317811	0.0333254	0.035247	0.0328963	0.0295004	0.0266934	0.0247931	0.0316611	0.0291384	0.0314542	0.034507	0.0344087	0.0384458	0.0327311	0.0419044	0.033315	0.031664	0.0525145
AEQPPRPCP	sp|Q7L2K0|CP059|1	Q7L2K0	9	VAEQPPRPCPV	0.0102114	0.00879537	0.00997415	0.0102972	0.00993937	0.00945046	0.0282323	0.0112929	0.0113465	0.0079112	0.00787421	0.00869156	0.00789381	0.00788257	0.0108424	0.00843126	0.00777115	0.00951757
CKPHFQQLF	sp|Q9BT23|LIMD2|1	Q9BT23	9	YCKPHFQQLFK	0.00667403	0.00839462	0.0082243	0.00627087	0.00601355	0.00632794	0.0159127	0.00534925	0.00559941	0.00913668	0.0105907	0.00864687	0.00767454	0.0106134	0.00972887	0.00931112	0.0115868	0.0121271
IRSKSVREL	sp|Q14643|ITPR1|1	Q14643	9	EIRSKSVRELA	0.00393809	0.00184555	0.00207482	0.00241583	0.0017791	0.00211945	0.00196856	0.00156591	0.00157106	0.00307733	0.00271651	0.00377602	0.00308443	0.00296323	0.00518677	0.00277625	0.00178796	0.00244707
YENPHYQSP	sp|Q8TDN6|BRX1|1	Q8TDN6	9	LYENPHYQSPN	0.0143706	0.0109468	0.0162986	0.0114795	0.0112782	0.0143139	0.0132948	0.0147447	0.0155763	0.0144335	0.0159503	0.015551	0.0139896	0.0137703	0.0179925	0.0174263	0.0168808	0.0174326
SIAAFIQRL	sp|P46379|BAG6|1	P46379	9	ESIAAFIQRLS	0.0198977	0.0215139	0.0257478	0.0167052	0.0179499	0.0204484	0.0189926	0.00446913	0.00439091	0.0132897	0.0181713	0.0152158	0.00885861	0.0104584	0.00990469	0.00362194	0.00357593	0.00436357
GEYGGWYKA	sp|Q07866|KLC1|1	Q07866	9	FGEYGGWYKACK	0.068053	0.0545018	0.0878425	0.0546559	0.0734107	0.0842445	0.0903946	0.0646481	0.068952	0.0451251	0.0518523	0.0557913	0.0578733	0.050278	0.0659629	0.0450436	0.0507123	0.0508578
TLPAFLPCEL	sp|Q9NR96|TLR9|1	Q9NR96	10	GTLPAFLPCELQ	0.0116347	0.0118537	0.0146237	0.00707614	0.00791973	0.0110255	0.0182997	3.90906e-05	0.00856697	0.00703974	0.00967298	0.0121324	0.00738217	0.00749522	0.00726735	0.00650924	2.53711e-05	0.00595525
TLYEAVREV	sp|P62906|RL10A|1	P62906	9	DTLYEAVREVL	0.0362028	0.0493553	0.0542454	0.0388931	0.0533277	0.0513973	0.0477382	0.063208	0.0935921	0.0330881	0.0389122	0.0312807	0.0375687	0.0366046	0.0424905	0.0523644	0.0501429	0.0574952
TFPRFGGSLA	sp|Q86YC3|NRROS|1	Q86YC3	10	TFPRFGGSLA	0.0129335	0.0117693	0.0132739	0.0139981	0.0172464	0.0190667	0.0177093	0.0163449	0.0192018	0.0106345	0.0104072	0.0147243	0.00928254	0.0127051	0.0143296	0.0148636	0.0151827	0.0169995
TRIPKIQQL	tr|V9HWB4|V9HWB4|1	V9HWB4	9	STRIPKIQQLV	0.0176869	0.0244667	0.0223481	0.0226162	0.0215126	0.0339885	0.0315688	0.0189738	0.0249758	0.0185185	0.0214751	0.0201984	0.0198807	0.02266	0.0275456	0.0198182	0.0182792	0.0195982
AQAFIHNSL	tr|A0A024QZW2|A0A024QZW2|1	A0A024QZW2	9	AAQAFIHNSLY	0.111096	8.9852e-05	0.124989	0.115137	0.122767	0.163863	0.26949	3.90906e-05	0.147706	0.0902775	3.50577e-05	0.101886	0.117238	0.127438	0.139486	0.092257	2.53711e-05	0.144009
HLTDITLKV	sp|Q15046|SYK|1	Q15046	9	DHLTDITLKVA	0.0487771	0.0567375	0.0654944	0.0459178	0.0590008	0.0594108	0.0551813	0.0653797	0.0652594	0.0411219	0.0394628	0.0444632	0.0375687	0.0379603	0.0421975	0.0576606	0.06153	0.0611767
SIAGIFKEV	sp|Q9NQQ7|S35C2|1	Q9NQQ7	9	LSIAGIFKEVC	0.0104463	8.9852e-05	0.011224	0.0097661	6.53548e-05	0.0105558	0.0098043	3.90906e-05	0.0105543	0.00886435	3.50577e-05	0.00951826	0.00628581	9.08335e-05	0.00700361	0.0102508	2.53711e-05	0.00633422
FEYDGKINA	sp|Q9BYT8|NEUL|1	Q9BYT8	9	GFEYDGKINAW	0.0182396	8.9852e-05	0.0219231	0.0219309	6.53548e-05	0.0298436	0.0515881	3.90906e-05	0.0193361	0.0145697	3.50577e-05	0.0180758	0.0166647	9.08335e-05	0.0198094	0.0144365	2.53711e-05	0.0194899
KMDDPDYWRTV	sp|Q14137|BOP1|1	Q14137	11	DKMDDPDYWRTVQ	0.0105707	0.0115162	0.012024	0.0114795	0.014024	0.0135125	0.0125505	0.0141732	0.0165163	0.00830607	0.00825966	0.0101215	0.010145	0.00950944	0.0104322	0.0158887	0.0153825	0.0135347
VTWHGRGDYL	sp|Q14137|BOP1|1	Q14137	10	QVTWHGRGDYLA	0.00588642	8.9852e-05	0.00572451	0.00500299	6.53548e-05	0.00632794	0.0123452	3.90906e-05	0.00617681	0.00490195	3.50577e-05	0.00525068	0.00344989	9.08335e-05	0.00512817	0.00452743	2.53711e-05	0.00434192
TLADYLHLL	sp|Q9HAB8|PPCS|1	Q9HAB8	9	TTLADYLHLLQ	0.00487771	8.9852e-05	0.00499957	0.00436905	6.53548e-05	0.00660427	0.00662175	3.90906e-05	0.00397464	0.00446622	3.50577e-05	0.00504959	0.00211963	9.08335e-05	0.00237068	0.00153762	2.53711e-05	0.00141843
KIPDISSFL	sp|Q9H5K3|SG196|1	Q9H5K3	9	WKIPDISSFLL	0.00967251	8.9852e-05	0.0153237	0.0107084	6.53548e-05	0.0145626	0.0195829	3.90906e-05	0.00760016	0.00738015	3.50577e-05	0.00942889	0.00799614	9.08335e-05	0.010608	0.00684239	2.53711e-05	0.00759024
FLIRESETL	sp|P07948|LYN|1	P07948	9	AFLIRESETLK	0.0544424	0.0630651	0.0764935	0.0635653	0.0796511	0.0784775	0.0728906	0.0715519	0.0817756	0.0528321	0.0723179	0.0614442	0.0615425	0.0716597	0.0562633	0.0653487	0.0602314	0.0756858
RMKEFLDSL	tr|A1L3Z9|A1L3Z9|1	A1L3Z9	9	HRMKEFLDSLA	0.00596932	0.00590576	0.00629946	0.00585966	0.00608163	0.00831751	0.00772538	0.00716662	0.00843269	0.00605935	0.00497415	0.00679237	0.00431236	0.00577151	0.00589007	0.00647507	0.00546378	0.00635588
APKRPPSAF	sp|B2RPK0|HGB1A|1	B2RPK0	9	NAPKRPPSAFFL	0.079287	0.0800231	0.0689191	0.0858732	0.094061	0.124597	0.115727	0.115352	0.122247	0.0672247	0.0638563	0.0723701	0.084303	0.0803557	0.122314	0.100902	0.0950818	0.0996584
KPATSYVRTTI	sp|P46779|RL28|1	P46779	11	GQRKPATSYVRTTIN	0.035733	0.0354346	0.0341471	0.0246723	0.0423444	0.0410073	0.0380879	0.025809	0.0309781	0.0381262	0.0402888	0.0488202	0.0393667	0.0475859	0.0563805	0.0387821	0.0373974	0.036013
MEIERILGV	sp|Q14204|DYHC1|1	Q14204	9	DMEIERILGVR	0.0435263	0.058214	0.0594949	0.0455751	0.0451583	0.0569238	0.0528714	0.0488061	0.0601568	0.0495641	0.0508428	0.0473679	0.0374225	0.0511302	0.0424905	0.0457014	0.0408535	0.0475337
SPFRSGTPM	tr|A0A024R6Q2|A0A024R6Q2|1	A0A024R6Q2	9	TSPFRSGTPMK	0.030123	0.0297397	0.0269977	0.0236442	0.0347197	0.0417257	0.0387552	0.0312039	0.0307498	0.0328158	0.0370767	0.0370899	0.0349374	0.0416401	0.0457139	0.0398926	0.0335618	0.0449351
WLVDHVYAI	tr|A8K7B7|A8K7B7|1	A8K7B7	9	AWLVDHVYAIR	0.0266685	0.0375438	0.0429963	0.0284416	0.0283658	0.0281856	0.026179	0.0227457	0.0345096	0.0314542	0.026798	0.0408883	0.0200269	0.0300196	0.0245566	0.0188785	0.0198774	0.0260948
RPSGPGPEL	sp|P51531|SMCA2|1	P51531	9	NRPSGPGPELS	0.054857	0.0571594	0.0637445	0.0702474	0.064674	0.0870437	0.080847	0.0798958	0.0909066	0.0405772	0.0462541	0.0547412	0.0565723	0.0755332	0.0720874	0.067228	0.0718182	0.0661574
FELLDRILP	sp|P51531|SMCA2|1	P51531	9	KFELLDRILPK	0.0164433	0.0242558	0.0324972	0.00808702	0.00975783	0.00884254	0.00821303	0.0052921	0.00491459	0.0133578	0.0180428	0.0168692	0.0074845	0.00778573	0.00864462	0.00402343	0.00463472	0.00454765
NVIRLISSL	sp|Q5H9R7|PP6R3|1	Q5H9R7	9	LNVIRLISSLL	0.0251485	0.0257323	0.023723	0.0157114	0.0208545	0.0200339	0.0186076	0.014859	0.0167848	0.01811	0.0201903	0.0270354	0.0162262	0.0165011	0.0135384	0.0125572	0.0168808	0.0124519
AEKLGFAGL	tr|V9HW37|V9HW37|1	V9HW37	9	TAEKLGFAGLV	0.0165815	0.0153972	0.0153737	0.0101088	0.0119363	0.013927	0.0129355	0.00970408	0.00949349	0.00972219	0.0117838	0.0132719	0.00805461	0.0107683	0.0113406	0.00717554	0.00937932	0.00703802
APSGGRLLSA	sp|Q9NRG9|AAAS|1	Q9NRG9	10	WAPSGGRLLSAS	0.0158906	0.0209022	0.0186234	0.0166024	0.0204688	0.0187628	0.017427	0.0161163	0.0206789	0.0114515	0.0137477	0.0159308	0.0128055	0.0138865	0.0242049	0.0149491	0.016681	0.0177575
KEDKPPLAP	sp|Q8WWM7|ATX2L|1	Q8WWM7	9	DKEDKPPLAPS	0.0916125	0.0674944	0.0839928	0.0794995	0.0655817	0.0784775	0.0728906	0.0779527	0.104603	0.0671294	0.0552479	0.0701581	0.0615425	0.0567467	0.0873254	0.0695344	0.0547377	0.0775265
EDLRSWTAADMAAQT	tr|Q53Z42|Q53Z42|1	Q53Z42	15	LKEDLRSWTAADMAAQTT	0.00623186	0.00807824	0.0105741	0.0100745	0.0067851	0.00881491	0.00818736	0.00387477	0.00461918	0.0149101	0.00928753	0.0146796	0.00792305	0.00794067	0.0123955	0.0111136	0.0126256	0.0067565
TVADHIQKV	sp|Q9Y678|COPG1|1	Q9Y678	9	VTVADHIQKVM	0.0192068	0.0234332	0.0174235	0.0173048	0.0174279	0.0239025	0.0222008	0.0187452	0.0193361	0.0175653	0.0170883	0.0147913	0.0168109	0.0174888	0.0251427	0.0147782	0.0153825	0.0151588
SPSDRPLSL	sp|Q12769|NU160|1	Q12769	9	QSPSDRPLSLA	0.0344065	0.0438714	0.047246	0.0400924	0.0378967	0.048634	0.0451717	0.0293751	0.0392093	0.0465685	0.0548809	0.0518365	0.0518945	0.0586835	0.0545051	0.0455305	0.0394551	0.0383302
SVSSLAERL	sp|Q9H1A4|APC1|1	Q9H1A4	9	TSVSSLAERLV	0.00549952	0.00717129	0.0081493	0.00573973	0.00633124	0.00815172	0.00757139	0.00658369	0.00827156	0.00518789	0.00524947	0.00424523	0.00600807	0.00540353	0.00641753	0.00497163	0.00305652	0.00518648
ALLGRLAEL	sp|P41229|KDM5C|1	P41229	9	TALLGRLAELR	9.49288e-05	8.9852e-05	0.00327472	7.33314e-05	6.53548e-05	0.00295672	7.54572e-05	3.90906e-05	0.00281985	7.9929e-05	3.50577e-05	0.00261417	6.16887e-05	9.08335e-05	0.00179046	5.08268e-05	2.53711e-05	0.00204644
RPYSQVNVL	sp|P46939|UTRO|1	P46939	9	TRPYSQVNVLN	0.00540279	0.00655962	0.00719938	0.0065964	0.00660356	0.00751616	0.00698107	0.00572644	0.0066065	0.00571894	0.00517605	0.00585395	0.00549643	0.00584898	0.00717943	0.00603942	0.00533393	0.00587946
SQFSYQHAI	tr|Q6IB98|Q6IB98|1	Q6IB98	9	DSQFSYQHAIE	0.0133343	0.0219357	0.0163236	0.0185042	0.0160437	0.0242617	0.0225345	0.0153162	0.0206789	0.0120506	0.0115268	0.0128251	0.0129225	0.0159782	0.0174358	0.0112759	0.0117866	0.0181906
RLTPKLMEV	tr|Q6IB98|Q6IB98|1	Q6IB98	9	YRLTPKLMEVC	0.0374464	0.042184	0.0419964	0.0454038	0.0433429	0.0525026	0.0487649	0.0524638	0.0549199	0.0275054	0.0356083	0.0303869	0.0350836	0.0350552	0.0474722	0.0523644	0.0494437	0.037897
TPKEKAQAL	sp|P46013|KI67|1	P46013	9	QTPKEKAQALE	0.0172723	0.0124865	0.0157487	0.00224449	0.00221253	0.00274948	0.00255374	0.002286	0.00239016	0.0112609	0.00855334	0.0111717	0.00220734	0.00182442	0.00339924	0.00150345	0.00143836	0.00141843
GEFHLWYQV	sp|Q9ULT0|TTC7A|1	Q9ULT0	9	FGEFHLWYQVA	0.0239049	0.0297397	0.000161236	0.0209029	0.0256427	0.0315015	0.0292589	0.019431	0.0179933	0.0171568	0.0203738	0.000184779	0.0146182	0.0159394	0.0156189	0.0110196	0.0102883	0.0135347
RVYEFLDKL	sp|O43242|PSMD3|1	O43242	9	ARVYEFLDKLD	0.0368937	0.0445042	0.0477459	0.0399211	0.0558239	0.0538842	0.0500481	0.0408051	0.0449833	0.0300925	0.0367096	0.0478147	0.033768	0.0480314	0.0351646	0.0265666	0.039555	0.0315087
FLLEGIRSL	sp|P55160|NCKPL|1	P55160	9	LFLLEGIRSLV	0.0240431	0.0375438	0.0314973	0.0292983	0.0406198	0.0287383	0.0266923	0.0227457	0.0241701	0.0245097	0.0275322	0.0277057	0.0207578	0.0342805	0.0210694	0.0234059	0.0216753	0.023821
RPRSPPPRAP	tr|A0A024QYW5|A0A024QYW5|1	A0A024QYW5	10	RRPRSPPPRAPS	9.49288e-05	8.9852e-05	0.000161236	7.33314e-05	6.53548e-05	2.43446e-05	7.54572e-05	0.000291465	0.000354495	7.9929e-05	0.000348741	0.000184779	6.16887e-05	0.000457073	0.000101977	0.000327171	0.000340612	0.000372474
FTVDQIRAI	sp|P13639|EF2|1	P13639	9	NFTVDQIRAIMD	0.19345	0.257323	0.28775	0.217596	0.281389	0.369521	0.343215	0.246888	0.209609	0.186546	0.225764	0.185224	0.210502	0.259524	0.180218	0.185368	0.233734	0.212624
VSPVVRVAVE	sp|P13639|EF2|1	P13639	10	VSPVVRVAVE	0.0274976	0.0284742	0.0397466	0.033239	0.040166	0.0400678	0.0372153	0.028575	0.0279299	0.0269607	0.0286335	0.0310572	0.0299672	0.038735	0.038388	0.0219537	0.0215754	0.0260948
SPRRSPRISF	tr|A0A024R5D6|A0A024R5D6|1	A0A024R5D6	10	QSPRRSPRISFF	0.00599696	0.00520973	0.00634946	0.00591106	0.00578662	0.00726746	0.00675008	0.00284607	0.00296756	0.00565085	0.00682799	0.00712752	0.00584727	0.00962564	0.0105787	0.0116175	0.00862019	0.0107628
YKVEYPIMY	tr|A0A024R8Z1|A0A024R8Z1|1	A0A024R8Z1	9	KYKVEYPIMYS	0.00954815	0.0149964	0.0128989	0.0093549	0.0103025	0.00964389	0.00895733	0.00378333	0.00335696	0.0128404	0.0183181	0.0167352	0.0133318	0.0121822	0.0163515	0.0100799	0.0104881	0.00935516
KLLEEQGIFL	sp|Q5T4S7|UBR4|1	Q5T4S7	10	KKLLEEQGIFLR	0.00406246	0.00548392	0.00667443	0.00570546	0.00807858	0.00953336	0.00885467	0.00904114	0.013965	0.0033769	0.00523112	0.00567521	0.0041808	0.0055391	0.00706222	0.00587711	0.00414528	0.00519731
LYNGATRKL	sp|P31689|DNJA1|1	P31689	9	DLYNGATRKLA	0.0223021	0.0218935	0.0262228	0.0262143	0.0290012	0.0258092	0.0239718	0.0404622	0.0465946	0.031958	0.0351862	0.0412905	0.0244123	0.024403	0.0662559	0.0595399	0.0612303	0.0600939
RPYEKGRLI	sp|P31689|DNJA1|1	P31689	9	RRPYEKGRLIIE	0.0057206	0.00415513	0.00404965	0.00452325	0.00555969	0.00588582	0.0054668	0.0131331	0.0121253	0.00526959	0.00825966	0.0101886	0.0118553	0.0110007	0.019194	0.0138813	0.00604312	0.0131882
YMFEAREFL	sp|Q7KZF4|SND1|1	Q7KZF4	9	PYMFEAREFLR	0.00375846	8.9852e-05	0.00557452	0.00359804	6.53548e-05	0.00627268	0.00582612	3.90906e-05	0.00512944	0.00317265	3.50577e-05	0.00332916	0.00355221	9.08335e-05	0.00389741	0.00376716	2.53711e-05	0.00332411
*SPAFSTRVL	sp|Q7KZF4|SND1|1	Q7KZF4	10	*SPAFSTRVLP	0.0164433	0.0159667	0.0203733	0.0183329	0.0206276	0.0326069	0.0302855	0.0206883	0.0295413	0.0128812	0.0145737	0.0176065	0.0206116	0.0137703	0.0171134	0.0210141	0.0257707	0.0214389
AEFIKFTVI	sp|Q86UP8|GTD2A|1	Q86UP8	9	AAEFIKFTVIR	0.569297	0.550502	0.544953	0.553412	0.592278	0.66319	0.615977	0.36576	0.287356	0.450707	0.420325	0.53624	0.349374	0.404781	0.283954	0.209287	0.265698	0.262031
AEMLYGLIHA	tr|N0E4C7|N0E4C7|1	N0E4C7	10	AAEMLYGLIHAR	0.0198977	0.0242558	0.0259978	0.0168594	0.0164522	0.0222445	0.0206609	0.0136017	0.0189333	0.0175653	0.0180611	0.0216283	0.0126009	0.013596	0.0159999	0.0067228	0.0109875	0.00942012
FLSTLEHHL	sp|Q969V3|NCLN|1	Q969V3	9	TFLSTLEHHLS	0.0140528	0.0147011	0.0140488	0.0138781	0.0132071	0.021609	0.0200706	0.026872	0.0322671	0.00857841	0.0129585	0.0137858	0.0120454	0.0123758	0.0153845	0.0134969	0.0137843	0.0168804
AEYLYFFRV	sp|P60228|EIF3E|1	P60228	9	AAEYLYFFRVL	0.00661876	0.00721347	0.00982416	0.00520859	0.00653548	0.0071293	0.00662175	0.0050635	0.00414921	0.00510619	0.00583683	0.00567521	0.00510174	0.00484187	0.0054212	0.0024431	0.00305652	0.00281521
AKPPVVQHF	tr|E9PN20|E9PN20|1	E9PN20	9	AAKPPVVQHFW	0.0105983	0.0120014	0.00987416	0.0106913	0.00941744	0.013623	0.0126532	0.0129159	0.0150392	0.0159313	0.0119857	0.0174948	0.0182727	0.0189414	0.0190182	0.0150345	0.013185	0.0171078
APRVAGKEGPGL	sp|Q9UID3|VPS51|1	Q9UID3	12	AAPRVAGKEGPGLA	0.0104463	0.00731893	0.00887424	0.00839542	0.00748857	0.00812408	0.00754572	0.00914401	0.0105006	0.00833331	0.0093793	0.0127357	0.00950181	0.00873474	0.0189303	0.0154103	0.0111873	0.0180173
AVIDVGINRV	sp|P13995|MTDC|1	P13995	10	AAVIDVGINRVH	0.0341302	0.0381765	0.0479959	0.0445471	0.0521931	0.0787539	0.0731473	0.0715519	0.0957406	0.0341775	0.0310196	0.0424523	0.036984	0.0505491	0.061538	0.0609067	0.0686219	0.0657243
AEHNFVAKA	sp|Q6ZS10|CL17A|1	Q6ZS10	9	FAEHNFVAKAH	0.0856294	0.0678741	0.0882425	0.0714467	0.0712322	0.0647716	0.0601604	0.0697459	0.0751423	0.0596131	0.0600753	0.0763472	0.051953	0.0465594	0.0816111	0.057541	0.0492539	0.0639269
GDRIFFVSA	sp|O95140|MFN2|1	O95140	9	AGDRIFFVSAK	0.0613514	0.0782514	0.0842428	0.0759015	0.100075	0.137336	0.127559	0.0688087	0.0719733	0.0573255	0.0677292	0.0556349	0.0575956	0.0887031	0.0709152	0.0570627	0.0811077	0.0655077
AEAEFYRQV	sp|Q6W2J9|BCOR|1	Q6W2J9	9	IAEAEFYRQVS	0.018516	0.0213029	0.023698	0.0157971	0.0171783	0.0200615	0.0186333	0.0176022	0.0186647	0.0168845	0.013399	0.0213826	0.0156414	0.00910272	0.0161757	0.0134969	0.0142837	0.0174326
GPREAFRQL	sp|P57086|SCND1|1	P57086	9	AGPREAFRQLR	0.140942	0.133723	0.141738	0.12319	0.13434	0.15281	0.141931	0.135514	0.135621	0.106345	0.0958121	0.106801	0.111244	0.124727	0.172306	0.13326	0.100885	0.132098
KLMELLEEI	sp|P61599|NAA20|1	P61599	9	AKLMELLEEIS	0.015476	8.9852e-05	0.0135738	0.00805275	6.53548e-05	0.0116887	0.0108566	3.90906e-05	0.00421635	0.00897328	3.50577e-05	0.0151041	0.00631505	9.08335e-05	0.0077069	0.00436512	2.53711e-05	0.00225217
REHTFSFENSA	tr|E9PQA0|E9PQA0|1	E9PQA0	11	AREHTFSFENSAS	0.0119525	0.0179282	0.0134488	0.014632	0.0166791	0.0193154	0.0179403	0.0153162	0.0138307	0.0155228	0.00926917	0.00911608	0.0153491	0.0121822	0.0120146	0.0136677	0.0108876	0.00963668
RLLEVPVML	sp|Q96AB3|ISOC2|1	Q96AB3	9	ARLLEVPVMLT	0.04173	0.0434496	0.0564952	0.0262143	0.0456122	0.0345412	0.0320821	0.0409194	0.040015	0.0340413	0.0310196	0.0415586	0.0318676	0.0356362	0.0245859	0.031692	0.0303654	0.0232796
RPQAPATVGL	sp|Q15370|ELOB|1	Q15370	10	ARPQAPATVGLAFR	0.0312422	0.0349706	0.0216981	0.0349352	0.0391675	0.0292909	0.0272057	0.0258433	0.0218874	0.0249318	0.0241182	0.0136071	0.031546	0.0186509	0.0285126	0.0231924	0.0252912	0.0194899
RPQLHKNTVL	sp|Q14258|TRI25|1	Q14258	10	ARPQLHKNTVLC	0.0020865	0.00157557	0.00147987	0.00158828	0.00181314	0.00189286	0.0017581	0.00213741	0.00268557	0.00200163	0.00172719	0.00175395	0.00248509	0.00255651	0.0030476	0.00359631	0.00242564	0.00231713
RPRDALPRLL	sp|Q86Y56|HEAT2|1	Q86Y56	10	ARPRDALPRLLP	0.0114412	0.0128029	0.0124739	0.0243981	0.0142056	0.0302028	0.0280526	0.0209969	0.0254592	0.00999452	0.0101686	0.0115962	0.0191206	0.0120078	0.0147105	0.0174349	0.0188985	0.020681
RPSGPSKAL	tr|B0YIW5|B0YIW5|1	B0YIW5	9	ARPSGPSKALK	0.118834	0.0820479	0.082243	0.0985177	0.0841897	0.127664	0.118576	0.0637795	0.0696905	0.0908222	0.0864511	0.0761908	0.0789381	0.0704977	0.130988	0.0539874	0.0523404	0.057387
KLFTAESLIGL	tr|B0YIW5|B0YIW5|1	B0YIW5	11	KKLFTAESLIGLK	0.00624568	0.00565266	0.00554953	0.00323823	0.00329043	0.00513973	0.00477382	0.00435483	0.00350467	0.00309095	0.00302854	0.00442398	0.00287978	0.00234347	0.00250548	0.0039978	0.00262701	0.00373557
SPYLRPLTL	sp|O95848|NUD14|1	O95848	9	ASPYLRPLTLH	0.0140942	0.0192781	0.0184234	0.0170136	0.018971	0.0193154	0.0179403	0.0181737	0.0239016	0.0126497	0.0138395	0.0161319	0.0153491	0.0152228	0.0192233	0.0149491	0.0181793	0.0193816
SPNLRLLDL	sp|Q8N531|FBXL6|1	Q8N531	9	GSPNLRLLDLR	0.0254249	0.0335363	0.034997	0.035295	0.0331312	0.0403441	0.0374719	0.0309753	0.0381351	0.0254629	0.030469	0.0330681	0.0270436	0.0273082	0.0325272	0.0203307	0.0310646	0.0253369
TPRHILVRF	tr|Q9UN78|Q9UN78|1	Q9UN78	9	ATPRHILVRFT	0.0592787	0.0624324	0.0514956	0.0466032	0.0664894	0.0630031	0.0585178	0.0612649	0.0582769	0.042892	0.0352412	0.0422289	0.0540872	0.0468693	0.0735526	0.0520227	0.0403541	0.0376805
RESPFSTSA	sp|O14980|XPO1|1	O14980	9	YRESPFSTSAS	0.119248	0.121279	0.12099	0.125931	0.120044	0.172982	0.160667	0.150876	0.183962	0.0826523	0.093793	0.110153	0.0950181	0.144869	0.140951	0.140948	0.141839	0.139678
VQKELSDMDYL	sp|Q9Y4C8|RBM19|1	Q9Y4C8	11	AVQKELSDMDYLK	0.0057206	0.00814152	0.00709939	0.00577399	0.00580931	0.00953336	0.00885467	0.00925831	0.00927865	0.00649508	0.00704824	0.0078872	0.0074845	0.00923829	0.010608	0.00982366	0.012286	0.00888956
VRTPYTMSY	sp|Q9BWF3|RBM4|1	Q9BWF3	9	AVRTPYTMSYG	0.0149233	0.0148277	0.0147737	0.0176475	0.0159756	0.0213603	0.0198396	0.0157734	0.0173219	0.0175653	0.0205574	0.0227902	0.0159338	0.0218853	0.0208643	0.0182806	0.0174801	0.0216555
YESQPIRQT	sp|Q96EY7|PTCD3|1	Q96EY7	9	AYESQPIRQTA	0.00265303	0.00201218	0.00277476	0.00272423	0.00155671	0.00328832	0.00305422	0.00307467	0.00349124	0.00236927	0.00212916	0.00288229	0.00323061	0.00224663	0.00504026	0.00319483	0.00347604	0.00384384
FEYNPRNTSEA	sp|Q9NRL2|BAZ1A|1	Q9NRL2	11	CFEYNPRNTSEAK	0.00457372	0.00461915	0.00519956	0.00579113	0.00680779	0.00925703	0.00859801	0.00421767	0.00713019	0.00595042	0.00662608	0.00811063	0.00675359	0.00706913	0.00820507	0.00879858	0.00684221	0.00845645
FYVPLPRHL	sp|Q9H1E5|TMX4|1	Q9H1E5	9	CFYVPLPRHLS	0.00595551	0.00784623	0.00689941	0.00692194	0.00912244	0.00881491	0.00818736	0.0083782	0.00761359	0.00635891	0.00879195	0.0100992	0.00779148	0.0093545	0.0102563	0.0100799	0.00928943	0.0104488
GEYLPSKGA	tr|A0A024RDS3|A0A024RDS3|1	A0A024RDS3	9	CGEYLPSKGAG	0.00714384	0.00628542	0.00857427	0.00529426	0.00521931	0.00635558	0.00590311	0.00602362	0.00901009	0.00635891	0.00554315	0.00504959	0.00533563	0.00513238	0.00632962	0.00571481	0.00515413	0.00568456
APIRPDIVNF	sp|P36578|RL4|1	P36578	10	KAPIRPDIVNFV	0.0124085	0.0140473	0.0188484	0.0104514	0.0109378	0.0131809	0.0122425	0.0091783	0.00880867	0.00748908	0.0104255	0.0114174	0.0129663	0.0087541	0.0160292	0.00747453	0.00561361	0.00660491
KLFDTQQFL	sp|Q15306|IRF4|1	Q15306	9	CKLFDTQQFLS	0.00835982	0.00885865	0.00899923	0.00959477	0.00857781	0.0106939	0.00993263	0.00942976	0.0123671	0.00713505	0.00835143	0.00730627	0.00798152	0.00892841	0.00782412	0.00663738	0.00830055	0.00737368
AEVEKWLGP	sp|Q99707|METH|1	Q99707	9	VAEVEKWLGPI	0.0211414	0.0217248	0.0262478	0.0176475	0.0201284	0.0250631	0.0232788	0.0165735	0.0185304	0.0166121	0.0179877	0.020176	0.017688	0.0164624	0.0191647	0.0145219	0.0149829	0.0181906
NVRPPNTAL	sp|Q17RS7|GEN|1	Q17RS7	9	CNVRPPNTALD	0.0407627	0.0483007	0.046746	0.0460891	0.0651279	0.0652137	0.0605711	0.0549784	0.0675421	0.0378539	0.040197	0.0444632	0.0457549	0.0486124	0.0665197	0.0502288	0.0512417	0.0486165
TSAAIYHVL	sp|P46977|STT3A|1	P46977	9	ITSAAIYHVLH	0.0251485	0.0246777	0.0302474	0.0265569	0.0279119	0.0334359	0.0310555	0.0261747	0.0378665	0.0241012	0.0249625	0.0315041	0.0233891	0.02266	0.0273698	0.0245164	0.0283677	0.0302094
SEIPKLPAV	sp|O96009|NAPSA|1	O96009	9	CSEIPKLPAVS	0.0306757	0.0385984	0.0414964	0.0284416	0.0322235	0.0395151	0.036702	0.0312039	0.0331668	0.0483386	0.0475389	0.0574224	0.0340603	0.0364109	0.0375089	0.0349381	0.036059	0.0387633
RPGYSHRVSL	sp|Q9H714|K226L|1	Q9H714	10	VRPGYSHRVSLP	0.00317811	0.00322708	0.00317473	0.00248436	0.00361947	0.00412836	0.00383446	0.00290322	0.00361209	0.00275054	0.00301019	0.00379837	0.00317214	0.00358299	0.00562633	0.0046641	0.00441997	0.00544743
VRKDFESSM	sp|Q9H714|K226L|1	Q9H714	9	CVRKDFESSMN	0.0089678	0.00662289	0.00887424	0.00486592	0.00683048	0.00790302	0.00734039	0.00772669	0.00867439	0.0108387	0.00780079	0.00828938	0.00751374	0.00867663	0.0111941	0.00862774	0.00766128	0.00817493
FEARIALLP	sp|Q9P0J0|NDUAD|1	Q9P0J0	9	RLQIEDFEARIALLPL	0.554097	0.617996	0.663443	0.425596	0.498149	0.486202	0.451588	0.448971	0.434794	0.430772	0.606369	0.51908	0.201716	0.293747	0.320525	0.240107	0.433906	0.327084
FGWEDALHTV	sp|Q9NRW4|DUS22|1	Q9NRW4	10	DFGWEDALHTVR	0.00990742	0.0133512	0.0133239	0.00933776	0.0138425	0.0105558	0.0098043	0.00662941	0.0098829	0.00787035	0.00886537	0.00933951	0.00720676	0.0117561	0.00928931	0.00580877	0.00881996	0.00658326
FLYAGHIFL	sp|Q66K64|DCA15|1	Q66K64	9	DFLYAGHIFLG	0.00816637	0.0129294	0.0167486	0.00942343	0.0098486	0.00992022	0.00921399	0.0089497	0.0111317	0.00654954	0.0150693	0.0141657	0.00707519	0.0100905	0.00700361	0.00545	0.00600317	0.00593359
RVFEVSLADL	sp|P61247|RS3A|1	P61247	10	DGLKGRVFEVSLADLQNDEVA	0.115973	0.120435	0.105041	0.112053	0.100869	0.118352	0.109926	0.126073	0.0980233	0.0878265	0.083551	0.108343	0.0988188	0.0797941	0.0743145	0.101397	0.0725175	0.0531641
HVFAEKITSL	sp|Q01850|CDR2|1	Q01850	10	DHVFAEKITSLQ	0.0142324	0.0112631	0.0148987	0.0118393	0.0142283	0.0116058	0.0107796	0.013716	0.0147706	0.00853756	0.0113616	0.0115962	0.00749912	0.00890904	0.010608	0.00965282	0.0108876	0.0114774
SEHPFVNGV	sp|Q01850|CDR2|1	Q01850	9	QSEHPFVNGVEKLV	0.0270554	0.0257534	0.035372	0.0387389	0.0397121	0.0408967	0.0379853	0.0278321	0.0302127	0.0233659	0.0254214	0.028376	0.0229213	0.0341061	0.0254357	0.023517	0.0317938	0.0264738
KEWDEFQKA	sp|Q96NB3|ZN830|1	Q96NB3	9	DKEWDEFQKAM	0.0443554	0.0506208	0.0412465	0.034267	0.0531008	0.0522262	0.0485082	0.0460629	0.093995	0.0285947	0.0297348	0.0377602	0.0368378	0.0335058	0.0556772	0.0447617	0.0473461	0.0466675
KLLDLMPRL	sp|Q96HW7|INT4|1	Q96HW7	9	DKLLDLMPRLM	0.0130026	0.0173376	0.0174985	0.0143236	0.0158168	0.0198957	0.0184793	0.0192024	0.0224245	0.0138888	0.0143718	0.0146125	0.0123231	0.0154553	0.0128644	0.0123009	0.0117866	0.0154836
YQPKIQQFL	sp|Q9NVI1|FANCI|1	Q9NVI1	9	FYQPKIQQFLR	9.49288e-05	8.9852e-05	0.011349	0.0115823	0.0115279	0.011744	0.0109079	0.0120015	0.0125013	7.9929e-05	3.50577e-05	0.0116185	0.00878552	0.0102648	0.00905488	0.00862774	0.00850032	0.00967999
IEREHQISP	tr|B2R5U3|B2R5U3|1	B2R5U3	9	KIEREHQISPG	0.0116623	0.00936485	0.0109991	0.0110682	0.0111875	0.0104176	0.00967597	0.00993268	0.0119105	0.00777503	0.00691976	0.00851281	0.00779148	0.00722407	0.0139486	0.00896943	0.00868012	0.0104163
MLANDIARL	tr|B2R5U3|B2R5U3|1	B2R5U3	9	DMLANDIARLM	0.0241813	0.0225685	0.0257478	0.0158656	0.0170422	0.0218024	0.0202502	0.0236601	0.0185304	0.0144335	0.0162073	0.0166458	0.0140919	0.0122984	0.0171134	0.0184514	0.0220749	0.0204644
DNEYPSRVAF	tr|A4D2J0|A4D2J0|1	A4D2J0	10	DNEYPSRVAF	0.0174105	0.0142371	0.0133989	0.0131757	0.0145233	0.0136783	0.0127045	0.0220599	0.021216	0.0135621	0.00989324	0.0123112	0.0124839	0.00809561	0.0145347	0.016145	0.013185	0.0145092
YGYDNVKEYL	tr|A0A024RA51|A0A024RA51|1	A0A024RA51	10	FYGYDNVKEYLESLQ	0.0424209	0.0396108	0.0504457	0.0426453	0.035877	0.0547961	0.0508951	0.036576	0.0578875	0.0359612	0.039371	0.0431673	0.039469	0.0451262	0.0380363	0.0255415	0.0267695	0.0373448
REHQNFYEA	sp|A6NI28|RHG42|1	A6NI28	9	DREHQNFYEAS	0.00362028	0.00392311	0.00437463	0.00573973	0.00467468	0.00439364	0.00408085	0.00549784	0.00749274	0.00294117	0.0040197	0.00393243	0.00280669	0.00327311	0.00389741	0.00440783	0.00467468	0.00455847
RPWSNSRGL	sp|Q9NRR8|C42S1|1	Q9NRR8	9	DRPWSNSRGL	0.116761	0.0837353	0.12249	0.107256	0.103705	0.122138	0.113442	0.118872	0.16382	0.14025	0.122243	0.111717	0.12747	0.125695	0.167618	0.123864	0.144835	0.164581
ILDQKINEV	sp|P11926|DCOR|1	P11926	9	DILDQKINEVS	0.268067	8.9852e-05	0.359969	0.250149	6.53548e-05	0.342648	0.318255	3.90906e-05	0.339725	0.24281	3.50577e-05	0.232371	0.223102	9.08335e-05	0.27106	0.220392	2.53711e-05	0.195982
SEVELMKVA	sp|P11926|DCOR|1	P11926	9	DSEVELMKVAR	0.145088	0.15123	0.176985	0.110854	0.0837358	0.116058	0.107796	0.102756	0.106483	0.0981751	0.116737	0.108589	0.0757221	0.0949007	0.122783	0.0854231	0.0892983	0.0831569
QRPTIYYVM	sp|P11926|DCOR|1	P11926	9	FQRPTIYYVMS	0.00855327	0.0128872	0.0105991	0.0101602	0.0126625	0.0143415	0.0133205	0.0129159	0.0136964	0.0123502	0.0131604	0.0177406	0.0140188	0.0156489	0.0147984	0.0132406	0.0154824	0.0221968
SEYEIQRQA	sp|Q03188|CENPC|1	Q03188	9	DSEYEIQRQAK	0.022385	0.0187508	0.0259978	0.0154373	0.016021	0.0191773	0.017812	0.0178308	0.0225588	0.0187908	0.0148674	0.0151264	0.0141796	0.01623	0.0193112	0.0134114	0.0160817	0.0171078
DSPNKLYTLV	sp|P62899|RL31|1	P62899	10	DSPNKLYTLV	0.026254	0.0280524	0.0304974	0.0198749	0.0217395	0.0279093	0.0259224	0.0123444	0.0147706	0.0198801	0.0201903	0.0214719	0.0156414	0.0205295	0.0161757	0.0117884	0.0123859	0.00916026
TEKRDFVSA	sp|P51798|CLCN7|1	P51798	9	DTEKRDFVSAG	0.0428354	0.031638	0.0382467	0.030155	0.0270042	0.0359228	0.0333654	0.0330327	0.0428348	0.0254629	0.0236777	0.026812	0.0274822	0.023241	0.0363367	0.0319483	0.027269	0.027719
REIQVQHPA	sp|P49368|TCPG|1	P49368	9	LREIQVQHPAAK	0.0256183	0.0228216	0.0218231	0.0231816	0.0248257	0.024842	0.0230735	0.0235801	0.0177248	0.026702	0.02276	0.0255161	0.0260057	0.0242868	0.04167	0.0316066	0.0220649	0.0269286
VVITEKGISDL*	sp|P49368|TCPG|1	P49368	12	DVVITEKGISDL*	0.152328	0.144269	0.164986	0.12552	0.125717	0.168008	0.156048	0.189738	0.198732	0.117769	0.135275	0.133837	0.123977	0.0999362	0.148277	0.181695	0.185789	0.16783
YRQKQVVIL	tr|A0A024R912|A0A024R912|1	A0A024R912	9	DYRQKQVVILS	0.0239049	0.0255213	0.0227731	0.0193609	0.0258696	0.0292909	0.0272057	0.0224028	0.0232302	0.0266884	0.02276	0.0241308	0.0312829	0.0282765	0.0331133	0.0320337	0.0390555	0.039846
YTFPLAEKV	tr|A0A024RBS2|A0A024RBS2|1	A0A024RBS2	9	DYTFPLAEKVK	0.0272212	0.0312162	0.034997	0.032211	0.0381236	0.0386861	0.035932	0.0489204	0.0512944	0.0228757	0.0256967	0.0277057	0.0302596	0.0302133	0.0150915	0.0175117	0.041253	0.0409288
FIFSDTHEL	sp|Q9UKK3|PARP4|1	Q9UKK3	9	EFIFSDTHELK	0.0623186	0.0906957	0.0827429	0.0800135	0.092359	0.089807	0.0834136	0.105613	0.105946	0.0608658	0.086084	0.082	0.0689977	0.0668178	0.0811716	0.0814083	0.0707195	0.0834818
FLEKLLPPV	sp|O95372|LYPA2|1	O95372	9	EFLEKLLPPV	0.0163051	0.0221466	0.023823	0.0233016	0.0238273	0.0317779	0.0295156	0.0252603	0.0295413	0.0177015	0.0198232	0.0211815	0.0198807	0.0222726	0.0244394	0.0246873	0.0222746	0.0254452
FQIVNPHLL	sp|P23921|RIR1|1	P23921	9	EFQIVNPHLLK	0.0415918	0.0514645	0.0517456	0.0418058	0.046066	0.0483576	0.044915	0.0449199	0.0461918	0.0318626	0.0378109	0.0451335	0.0327447	0.0414464	0.0298899	0.0238331	0.0423518	0.0463427
FVVDIESRL	tr|J3KN59|J3KN59|1	J3KN59	9	EFVVDIESRLR	0.0165815	0.0326926	0.0269977	0.00800135	0.00896359	0.0103624	0.00962464	0.0211455	0.0118568	0.0183823	0.0223929	0.0198185	0.00526254	0.00598455	0.00712083	0.00821771	0.0106878	0.0172161
FVWEASHYL	sp|O00411|RPOM|1	O00411	9	EFVWEASHYLV	0.00237667	0.00466134	0.00379967	0.0034267	0.00374428	0.00367518	0.00341354	0.00332613	0.00417606	0.00268245	0.00416654	0.00294932	0.00216349	0.00284702	0.00342855	0.00334859	0.00288671	0.00365977
GPKAHIRKL	sp|Q9Y512|SAM50|1	Q9Y512	9	EGPKAHIRKLA	0.000934088	0.000744548	0.000617447	0.000503725	0.000478815	0.000547132	0.000508181	0.000241173	0.000319583	0.000473855	0.000455199	0.000580927	0.000404923	0.000329247	0.000709152	0.000202453	0.000153825	0.000146174
HLVDIVRSL	sp|Q8IUD6|RN135|1	Q8IUD6	9	EHLVDIVRSLQ	0.0149233	0.0151652	0.0155487	0.010657	0.0104613	0.0137612	0.0127815	0.00924688	0.0112123	0.0110021	0.0126648	0.0133837	0.00855163	0.0111557	0.0124248	0.0113613	0.00973891	0.00958254
YRNSKLTYL	tr|A0A024RCS7|A0A024RCS7|1	A0A024RCS7	9	PYRNSKLTYLL	0.0047948	0.00769859	0.00957418	0.00764155	0.00916782	0.00793065	0.00736606	0.0044577	0.00577398	0.0100218	0.00943437	0.00688175	0.00910712	0.0123177	0.011868	0.0105925	0.0116867	0.010936
KIIDRAITSL	sp|O94906|PRP6|1	O94906	10	EKIIDRAITSLR	0.0138179	0.0125076	0.0178985	0.0124561	0.0158395	0.0144797	0.0134488	0.012573	0.0202761	0.0114106	0.0112698	0.0128027	0.0121038	0.011543	0.0115457	0.0160596	0.00849034	0.00958254
FEFEYQTKV	sp|P08243|ASNS|1	P08243	9	HFEFEYQTKVD	0.0971397	0.145957	0.130739	0.109997	0.148864	0.171601	0.159384	0.10047	0.132264	0.0976304	0.0836979	0.0889265	0.090925	0.105746	0.0964095	0.0939655	0.116867	0.116939
ALYDNVEKL*	sp|P08243|ASNS|1	P08243	10	HALYDNVEKL*	0.0070333	0.0114319	0.012249	0.0116337	0.0122994	0.0119374	0.0110876	0.0154305	0.0253786	0.00607297	0.00679128	0.00793188	0.00695825	0.00960627	0.00967026	0.0137531	0.0117866	0.0142926
REKEFVARV	sp|O15400|STX7|1	O15400	9	EREKEFVARVR	0.00464281	0.00377547	0.00357469	0.00407778	0.00385775	0.00442127	0.00410651	0.00465201	0.00637823	0.00465685	0.00510263	0.0040218	0.00447316	0.00491934	0.00703291	0.00591982	0.00542383	0.00632339
SRNENLRLL	tr|E9KL37|E9KL37|1	E9KL37	9	ESRNENLRLLN	0.0103772	0.0111788	0.0110741	0.00668207	0.0108698	0.00933993	0.00867501	0.00897256	0.00812385	0.0111792	0.014849	0.0109259	0.0133902	0.0131312	0.0127179	0.00896943	0.0100885	0.0100698
TVMGRIATL	sp|P05023|AT1A1|1	P05023	9	RTVMGRIATLA	0.0112478	0.0131614	0.0144738	0.0181615	0.0145914	0.014231	0.0132178	0.0139446	0.0153078	0.014842	0.0131604	0.0172491	0.0159338	0.0188446	0.0189596	0.0197327	0.0195777	0.0247955
YLFERIKEL	sp|Q96SK2|TM209|1	Q96SK2	9	EYLFERIKELS	0.0360647	0.0409185	0.0397466	0.0390644	0.0508315	0.0505683	0.0469683	0.0385191	0.0453861	0.0262799	0.0328551	0.0451335	0.0306981	0.047644	0.0259632	0.0187931	0.0242724	0.0231713
YRFETVQKL	sp|Q99829|CPNE1|1	Q99829	9	EYRFETVQKLR	0.00755838	0.00837353	0.00777433	0.0106399	0.00989399	0.0121861	0.0113186	0.00977266	0.00929207	0.00520151	0.00624063	0.00764142	0.00776225	0.00838612	0.00773621	0.0102508	0.00968897	0.00971247
FERAFDQGA	sp|Q9UDW1|QCR9|1	Q9UDW1	9	FFERAFDQGAD	0.0431118	0.0385984	0.047246	0.0423198	0.0456122	0.0489103	0.0454283	0.0410337	0.0549199	0.0291393	0.0315703	0.0317275	0.0333294	0.0385413	0.0474722	0.0369882	0.0445493	0.0625843
GLTSTDLLFHL	sp|Q14181|DPOA2|1	Q14181	11	FGLTSTDLLFHLG	0.0283266	0.0250995	0.0407465	0.0179902	0.0191526	0.0219682	0.0204042	0.0249174	0.0303469	0.0200163	0.0278993	0.0256948	0.0159338	0.0153391	0.0182563	0.0153762	0.0125857	0.0137512
KEIEKVALP	sp|Q96M89|CC138|1	Q96M89	9	FKEIEKVALPT	0.0508498	0.0518864	0.0644945	0.0544846	0.05537	0.0710166	0.0659609	0.0450342	0.088221	0.0471131	0.0490073	0.0440164	0.043416	0.031569	0.0723804	0.0481787	0.0447491	0.0505655
FKPFLGIGLK	sp|Q14974|IMB1|1	Q14974	10	FKPFLGIGLK	0.0095067	0.0157557	0.0139738	0.013347	0.0125944	0.0116335	0.0108053	0.0073495	0.0125953	0.00999452	0.0143535	0.0139199	0.0105397	0.0116205	0.0077069	0.00664592	0.00598319	0.00652912
NQHPDVFYL	sp|Q9NS84|CHST7|1	Q9NS84	9	FNQHPDVFYLY	0.0143706	0.021092	0.0201733	0.0205602	0.027685	0.0361991	0.0336221	0.0156591	0.016382	0.0129629	0.016501	0.0124676	0.0147643	0.0220789	0.0144468	0.0136677	0.0192781	0.0162416
RAFHPDLEFV	sp|O95864|FADS2|1	O95864	10	FRAFHPDLEFVG	0.0163051	0.0170634	0.022898	0.0303263	0.0229196	0.0428311	0.0397819	0.0221742	0.0298098	0.0160675	0.0141516	0.0166234	0.0163723	0.0201422	0.0212453	0.019989	0.0236731	0.0241458
REAEIYQTV	sp|P36896|ACV1B|1	P36896	9	FREAEIYQTVM	0.0129888	0.0131403	0.0195233	0.0137925	0.0160437	0.0182377	0.0169394	0.0091783	0.0122059	0.0103758	0.0138212	0.0115068	0.00975032	0.0114075	0.0122197	0.00871316	0.00868012	0.00920357
*ALHRPDVYL	sp|P01871|IGHM|1	P01871	10	*ALHRPDVYLL	0.0129474	0.013288	0.0160736	0.00870382	0.013434	0.0178232	0.0165544	0.0075781	0.011078	0.0087418	0.0102053	0.0123335	0.0105982	0.0113881	0.0108717	0.00776496	0.00629284	0.0111526
TLVDFPLHL	sp|Q8WXG6|MADD|1	Q8WXG6	9	FTLVDFPLHLP	0.00473953	0.00809933	0.00839928	0.00376937	0.00594547	0.00563712	0.00523581	0.00483489	0.00535771	0.00434367	0.0074704	0.00458038	0.00402	0.00441579	0.00389741	0.00463848	0.00302655	0.0030859
VVYENVSHFL	tr|A0A024R9D0|A0A024R9D0|1	A0A024R9D0	10	FVVYENVSHFLL	0.00476717	0.00491444	0.00627446	0.00423198	0.00580931	0.0105005	0.00975297	0.00493777	0.00680792	0.00371731	0.00499251	0.00458038	0.00368378	0.00377666	0.00325272	0.00339984	0.00427513	0.0036706
RPVAPSGTAL	sp|P35658|NU214|1	P35658	10	SRPVAPSGTALS	0.0142324	0.0122334	0.0158736	0.0168765	0.0146594	0.0183483	0.017042	0.0178308	0.0220217	0.015659	0.0166845	0.0188578	0.0166647	0.0195612	0.0225639	0.0210995	0.020177	0.021872
IRSSHIKYI	tr|Q6IAQ1|Q6IAQ1|1	Q6IAQ1	9	GIRSSHIKYIC	0.00841509	0.00565266	0.00907422	0.0064936	0.00839627	0.00958863	0.008906	0.0100127	0.0112123	0.00885074	0.00642418	0.00755205	0.0108613	0.00956754	0.0137435	0.0130697	0.0126856	0.0111526
KENAFSLGA	sp|Q7KZ85|SPT6H|1	Q7KZ85	9	GKENAFSLGAT	0.0100871	0.0115373	0.0139488	0.0120791	0.0125944	0.0182377	0.0169394	0.00924688	0.0103663	0.00957241	0.0133072	0.00936186	0.00969184	0.0118916	0.0111941	0.0082775	0.00749147	0.00841314
KEYDGFTITI	sp|Q8NBP0|TTC13|1	Q8NBP0	10	GKEYDGFTITIT	0.0880199	0.122545	0.11799	0.093035	0.114598	0.110532	0.102663	0.152019	0.102857	0.0855117	0.111414	0.0904905	0.0808385	0.0906398	0.0964095	0.0825188	0.0742155	0.0836983
NRPADVYSY	sp|Q14693|LPIN1|1	Q14693	9	GNRPADVYSYK	0.00957579	0.00995543	0.0144238	0.00854962	0.012254	0.01506	0.0139878	0.00661798	0.00942635	0.0152505	0.01707	0.0186567	0.0156414	0.0144675	0.0185786	0.00973824	0.00897978	0.00995068
KLLEPVLLL	sp|P62249|RS16|1	P62249	9	YKLLEPVLLLG	0.877435	1.17904	1.04991	0.774435	0.839627	1.00584	0.934232	0.897256	0.819099	0.683549	0.978311	0.929483	0.776225	0.850233	0.820507	0.57746	0.628285	0.5468
RPQLKGVVL	tr|A0A024R0H2|A0A024R0H2|1	A0A024R0H2	9	GRPQLKGVVLC	0.0418682	0.0556829	0.0554953	0.0515719	0.0506046	0.0627268	0.0582612	0.0514351	0.056397	0.0426197	0.0394628	0.0498256	0.0499941	0.054229	0.0518677	0.0453597	0.0398546	0.0528393
SLDTQPKKV	sp|P15923|TFE2|1	P15923	9	GSLDTQPKKVR	0.00963106	0.00708692	0.00732437	0.00800135	0.00390313	0.00447654	0.00415785	0.00398907	0.0042432	0.00703974	0.0047906	0.00598801	0.00517483	0.00338931	0.0053919	0.00289584	0.0028967	0.00461261
SLVEIRNFL	tr|Q53Z07|Q53Z07|1	Q53Z07	9	GSLVEIRNFLG	0.00724057	0.0113264	0.0136738	0.00928636	0.00714818	0.00862148	0.0080077	0.00485775	0.00557256	0.00744823	0.0141148	0.0113504	0.00767454	0.00582961	0.00550912	0.00417719	0.00346605	0.00339991
TAVALLRLL	sp|Q14165|MLEC|1	Q14165	9	GTAVALLRLLL	0.0438027	0.066018	0.0757435	0.0436905	0.0540085	0.0527789	0.0490215	0.028575	0.0268557	0.0522874	0.0468047	0.048485	0.0314291	0.0267271	0.0366298	0.0192202	0.0206765	0.0231713
APKPGGLSL	sp|Q8NCH0|CHSTE|1	Q8NCH0	9	KAPKPGGLSLR	0.0161669	0.0180337	0.0214482	0.0268996	0.0251888	0.0298436	0.027719	0.0172593	0.0196047	0.015659	0.0163908	0.0188131	0.0216349	0.0214979	0.0186372	0.0132406	0.0171804	0.0139678
AEYSRFVNQI	sp|Q7Z7F0|K0907|1	Q7Z7F0	10	HAEYSRFVNQIN	0.0462899	0.0506208	0.070494	0.0555126	0.0662625	0.0690823	0.0641643	0.0737236	0.08003	0.0416665	0.0506592	0.0475913	0.0437083	0.0604266	0.0562633	0.0604796	0.0672235	0.0580366
DAVLRFNGAPTANFQ	sp|P15907|SIAT1|1	P15907	15	HDAVLRFNGAPTANFQQ	0.0136106	0.0187508	0.0219481	0.0176475	0.0233734	0.0339885	0.0315688	0.0179451	0.0169191	0.014025	0.0168864	0.0155286	0.0137118	0.0193675	0.0125713	0.0125572	0.0108876	0.014076
QEVEKVQPP	sp|Q8IVD9|NUDC3|1	Q8IVD9	9	HQEVEKVQPPG	0.0801437	0.0565266	0.0922421	0.0676774	0.05537	0.067148	0.0623677	0.0705232	0.0836555	0.0879627	0.076356	0.0808829	0.0919483	0.0718534	0.105787	0.0862774	0.0873006	0.0935516
AVGPVHNSV	sp|Q9NR09|BIRC6|1	Q9NR09	9	SAVGPVHNSVP	0.0129612	0.0103984	0.0123739	0.0101259	0.012254	0.0163587	0.0151941	0.0178308	0.0189333	0.00876904	0.0082046	0.00849047	0.0087709	0.01133	0.0182563	0.0153762	0.0121861	0.0134264
SPRVPNSSV	sp|Q9NR09|BIRC6|1	Q9NR09	9	HSPRVPNSSVN	0.00520934	0.00550502	0.00624947	0.0101259	0.00651279	0.00969916	0.00900867	0.00938404	0.0127162	0.00659039	0.00389122	0.00694878	0.00687054	0.00499681	0.00741386	0.00888401	0.00656253	0.00900867
TTAAFIRVV	tr|A8K2M0|A8K2M0|1	A8K2M0	9	HTTAAFIRVVG	0.0248722	0.0250995	0.023473	0.0200462	0.0274581	0.0292909	0.0272057	0.028575	0.0304812	0.0204248	0.0240448	0.0250245	0.0195883	0.0263398	0.0190182	0.0231497	0.0265698	0.0234962
YLNDGLWHM	sp|Q9ULC4|MCTS1|1	Q9ULC4	9	HYLNDGLWHMK	0.0138179	0.016283	0.011749	0.0121648	0.0103478	0.0122414	0.0113699	0.0101613	0.0162477	0.0090686	0.0163725	0.0106354	0.00888785	0.00958691	0.00949443	0.00749161	0.00953914	0.00953923
AEAYLGKTV	tr|V9HW22|V9HW22|1	V9HW22	9	IAEAYLGKTVT	0.0113445	0.0110522	0.0139738	0.0102116	0.0117094	0.0117993	0.0109593	0.00498349	0.00780158	0.00729845	0.00677292	0.0098981	0.00754297	0.00931576	0.0104322	0.00524498	0.0079909	0.00653995
HQHEPFLDFL	sp|Q15653|IKBB|1	Q15653	10	IHQHEPFLDFLL	0.0404864	0.0480898	0.0434963	0.0279276	0.0422083	0.0287383	0.0266923	0.0154305	0.0143678	0.0349944	0.0356083	0.0422289	0.0277745	0.0261461	0.0287763	0.00990909	0.00772121	0.00817493
KQIESDRQNL	sp|Q53HL2|BOREA|1	Q53HL2	10	IKQIESDRQNLLK	0.01806	0.0157979	0.0199983	0.019121	0.0192207	0.0185693	0.0172474	0.0213856	0.0249489	0.0181644	0.0203922	0.0224551	0.0197491	0.0184378	0.0247324	0.0231668	0.0227941	0.0249796
LPRPHASIMF	sp|Q08211|DHX9|1	Q08211	10	ILPRPHASIMFC	0.00666022	0.00738221	0.00809931	0.00688767	0.00869128	0.00958863	0.008906	0.0108242	0.0135621	0.00637253	0.00884701	0.00677003	0.00589112	0.00675925	0.00764829	0.00831167	0.00878999	0.00820742
RGSLARAAL	sp|P62851|RS25|1	P62851	9	IRGSLARAALQ	0.0541661	0.0523082	0.0517456	0.0484878	0.0472007	0.0447654	0.0415785	0.0608077	0.0682135	0.0611382	0.0684634	0.0717221	0.066805	0.0602329	0.116336	0.0709012	0.0697206	0.0724375
RPADPEKNQSL	sp|Q9H8H0|NOL11|1	Q9H8H0	11	IRPADPEKNQSLV	0.0053337	0.0039653	0.00534954	0.00549986	0.00619509	0.00511209	0.00474816	0.00515494	0.00586797	0.00531044	0.00554315	0.00714987	0.00594959	0.00596519	0.00940652	0.00675697	0.00680226	0.00826156
KLYDIDVAKV	sp|P62750|RL23A|1	P62750	10	KKLYDIDVAKVN	0.0971397	0.0911175	0.12074	0.10263	0.106428	0.14452	0.134232	0.133731	0.16382	0.0981751	0.102236	0.121324	0.136095	0.132474	0.156482	0.140094	0.150828	0.165664
AEIAKLKAA	sp|Q15058|KIF14|1	Q15058	9	KAEIAKLKAAQ	0.00827691	0.00508318	0.00717439	0.00741881	0.00653548	0.0072122	0.00669875	0.01111	0.0114405	0.00476578	0.00400135	0.00426758	0.00501403	0.00540353	0.00905488	0.00675697	0.00731168	0.00768769
FLHDNMVEI	tr|E5KLB5|E5KLB5|1	E5KLB5	9	KFLHDNMVEIP	0.00938234	0.0102929	0.0126739	0.0132271	0.0108698	0.0192602	0.017889	0.0162306	0.0149049	0.00897328	0.0100034	0.00985341	0.00954566	0.0104972	0.0101684	0.0163158	0.0128853	0.0158085
IQAEHSESGQL	tr|A0A024RDL1|A0A024RDL1|1	A0A024RDL1	11	KIQAEHSESGQLV	0.00599696	0.00508318	0.00564952	0.00635653	0.00619509	0.00547132	0.00508181	0.00925831	0.00856697	0.00603212	0.0069014	0.00958529	0.00663665	0.00641064	0.0104615	0.00990909	0.00839045	0.0108277
LLYDLADQLHA	sp|P13804|ETFA|1	P13804	11	KLLYDLADQLHAA	0.00884344	0.0125287	0.0123739	0.0096119	0.0124809	0.0133743	0.0124222	0.0124587	0.0116957	0.0061819	0.00921411	0.00893733	0.00875628	0.0102648	0.00955304	0.00851669	0.0115868	0.0138595
LQVEEVHQL	sp|Q9NR28|DBLOH|1	Q9NR28	9	KLQVEEVHQLS	0.00845654	0.00930158	0.011424	0.0101259	0.0127533	0.0125454	0.0116522	0.0100013	0.0142335	0.00778865	0.00807611	0.00895968	0.00833235	0.00925766	0.0124834	0.0100799	0.0103882	0.0106545
QEGGPFKAP	tr|A4D1V4|A4D1V4|1	A4D1V4	9	KQEGGPFKAPT	0.0284648	0.0322708	0.0314973	0.0335817	0.0487892	0.0502919	0.0467116	0.0453771	0.0502202	0.0348583	0.0363425	0.0426758	0.0448778	0.0433832	0.0583146	0.0518519	0.0488444	0.049591
REFLFNAIETM	sp|Q7LG56|RIR2B|1	Q7LG56	11	KREFLFNAIETMP	0.0168578	0.021092	0.0269727	0.0176475	0.0213992	0.0279093	0.0259224	0.0166878	0.0135621	0.018927	0.0182447	0.0175172	0.0149105	0.0167335	0.0236775	0.00931112	0.00937932	0.0145092
RPKKPGQSF	sp|O15042|SR140|1	O15042	9	KRPKKPGQSFQ	0.0404864	0.0341691	0.0329972	0.0243844	0.0259241	0.0320349	0.0297543	0.0112597	0.0141368	0.0231481	0.0212916	0.028376	0.0210502	0.0218853	0.0281024	0.00987406	0.00911662	0.0101456
SLESINSRL	tr|A0A024R9D3|A0A024R9D3|1	A0A024R9D3	9	KKTKKSLESINSRLQ	0.0425591	0.074033	0.0522455	0.0382077	0.0533731	0.049463	0.0459416	0.043434	0.0409549	0.0378539	0.0636912	0.0556349	0.0359607	0.0421824	0.0489374	0.0329733	0.0355995	0.0363812
SPNQSLRLGL	sp|Q96B01|R51A1|1	Q96B01	10	KSPNQSLRLGLS	0.0118557	0.0191305	0.0180735	0.0170478	0.0141602	0.0169114	0.0157074	0.0225171	0.0174562	0.0120642	0.0161889	0.013473	0.0117969	0.0117561	0.0147398	0.0137531	0.0204767	0.0197065
WEYDESHVITA	tr|A0A024R4L1|A0A024R4L1|1	A0A024R4L1	11	KWEYDESHVITAL	0.030952	0.0504099	0.0547453	0.0579113	0.0599085	0.0635558	0.0590311	0.0653797	0.0956063	0.0394879	0.040197	0.048485	0.0416618	0.0532606	0.0524538	0.0452743	0.0519409	0.0711382
AVANEEGFVRL	sp|Q9NZJ0|DTL|1	Q9NZJ0	11	LAVANEEGFVRLY	0.0198977	0.0261541	0.0289975	0.0253576	0.0317697	0.0342648	0.0318255	0.0382905	0.0389408	0.0193355	0.024779	0.0341853	0.0207578	0.0288576	0.0269009	0.0253707	0.0244721	0.0301011
GEYNLFSRKI	sp|Q9UK61|F208A|1	Q9UK61	10	LGEYNLFSRKIE	0.00342683	0.00324817	0.00517456	0.00430051	0.00415275	0.00544369	0.00505615	0.00516637	0.0120179	0.00311818	0.00317538	0.00395477	0.00299672	0.00333121	0.00313551	0.00398072	0.00425516	0.0061718
GPLFRNSQL	sp|Q86YD1|PTOV1|1	Q86YD1	9	LGPLFRNSQLA	0.0281885	0.0293179	0.0414964	0.0328963	0.0290466	0.0348175	0.0323388	0.0280035	0.0295413	0.0254629	0.0266145	0.040218	0.0266051	0.0282765	0.0319412	0.0302398	0.0296662	0.0264197
GPRNAQRVLL	sp|Q8IWA4|MFN1|1	Q8IWA4	10	LGPRNAQRVLLG	0.00421445	0.00409185	0.00427463	0.00399211	0.00329043	0.00439364	0.00408085	0.00459486	0.00558599	0.00456153	0.00431338	0.00473679	0.00453163	0.00520985	0.00794133	0.00773934	0.00605311	0.00642084
GVTNFIHML	sp|Q8IWF2|FXRD2|1	Q8IWF2	9	LGVTNFIHMLS	0.00384137	0.00550502	0.00649944	0.00443758	0.00526469	0.0047805	0.00444017	0.00312039	0.00518315	0.0031318	0.00524947	0.00585395	0.00349374	0.00307943	0.00313551	0.00314357	0.00277684	0.00267445
HPHSGSGRSVL	tr|A0A024R1Q0|A0A024R1Q0|1	A0A024R1Q0	11	QHPHSGSGRSVLS	0.0127815	0.00715019	0.00784933	0.00428338	0.00288196	0.00375808	0.00349054	0.00181737	0.00210817	0.00660401	0.00416654	0.00643488	0.00214887	0.00261461	0.00512817	0.00160596	0.00134847	0.00168913
*FLHEATVRL	tr|A0A024R1Q0|A0A024R1Q0|1	A0A024R1Q0	10	*FLHEATVRLMAG	0.0409976	0.0365103	0.0419464	0.0427138	0.0348105	0.0462299	0.0429387	0.0341414	0.0366983	0.0308959	0.0354982	0.0380954	0.0277745	0.0345516	0.0428422	0.0332723	0.0349003	0.030166
HEYDMTKMP	sp|O95639|CPSF4|1	O95639	9	LHEYDMTKMPE	0.010847	0.0120857	0.00999914	0.00577399	0.00932667	0.00884254	0.00821303	0.00696088	0.0075196	0.00996729	0.0112148	0.0125346	0.0118553	0.0118723	0.0157068	0.0112759	0.00945923	0.00866218
YQALALWKL	tr|A0A024R071|A0A024R071|1	A0A024R071	9	SYQALALWKLL	0.00657731	0.0100398	0.011399	0.00916643	0.0110059	0.0114953	0.0106769	0.0083782	0.00725104	0.00678103	0.00831472	0.00730627	0.00685592	0.00712724	0.00799994	0.00724388	0.00679227	0.00852142
SPAGPGRAASL*	tr|A0A024R0F0|A0A024R0F0|1	A0A024R0F0	12	TSPAGPGRAASL*	0.0160287	0.012613	0.0157737	0.0149404	0.0166564	0.0206142	0.0191466	0.0195453	0.0197389	0.0152505	0.0143351	0.0159308	0.0198807	0.0188833	0.0253771	0.0263103	0.0194778	0.0252286
KIKEGAENL	sp|Q16513|PKN2|1	Q16513	9	LKIKEGAENLR	0.00418682	0.00434496	0.00479959	0.00383791	0.00499238	0.00458707	0.00426051	0.00579502	0.00678106	0.00326796	0.00390957	0.0035079	0.00311367	0.0030407	0.00586076	0.00439929	0.00438501	0.00550049
KPSLPFTSL	sp|P31785|IL2RG|1	P31785	9	LKPSLPFTSLL	0.103358	0.119803	0.148987	0.12062	0.175641	0.171324	0.159127	0.145161	0.16382	0.110838	0.11435	0.118643	0.110221	0.127051	0.113699	0.102508	0.135845	0.146174
QEFVRALAA	tr|B0ZBD0|B0ZBD0|1	B0ZBD0	9	QQEFVRALAAF	0.183778	0.138996	0.23273	0.203889	0.179953	0.211392	0.196343	0.201168	0.179933	0.174291	0.212916	0.221869	0.239738	0.218853	0.246445	0.263103	0.187786	0.356232
KRFEQQQKL	sp|Q9UMZ2|SYNRG|1	Q9UMZ2	9	QKRFEQQQKLL	0.00748929	0.00487226	0.00534954	0.00747021	0.00426621	0.00411731	0.00382419	0.00345186	0.00341067	0.0089052	0.00587354	0.00833406	0.00833235	0.00613949	0.010227	0.00481787	0.00524403	0.00827238
NRFNYPFEL	sp|Q9H649|NSUN3|1	Q9H649	9	LNRFNYPFELE	0.00596932	0.00769859	0.00857427	0.00784715	0.00794242	0.00862148	0.0080077	0.0063208	0.00829841	0.00962688	0.0107008	0.0121548	0.0100134	0.0101486	0.0116922	0.00617609	0.0107877	0.00867301
QEFSFFDKV	sp|O75182|SIN3B|1	O75182	9	LQEFSFFDKVR	0.0835982	0.13752	0.163986	0.102972	0.107109	0.11219	0.104203	0.0664084	0.0730475	0.094771	0.0796598	0.127357	0.0713367	0.0921892	0.0729665	0.0445055	0.0457479	0.0525145
RPKALTQVL	sp|Q9Y2Q5|LTOR2|1	Q9Y2Q5	9	LRPKALTQVLS	0.019345	0.0213029	0.0196983	0.0190182	0.0267773	0.0287383	0.0266923	0.0193167	0.0277957	0.01811	0.0216587	0.031951	0.0325985	0.0249841	0.0419044	0.0344255	0.0320635	0.0317252
SIAEVVHQL	sp|O14976|GAK|1	O14976	9	LSIAEVVHQLQ	0.0248722	0.0280524	0.0284976	0.0190182	0.0185172	0.0274948	0.0255374	0.0385191	0.0480717	0.0155228	0.0159136	0.0215613	0.0111683	0.0255651	0.0242049	0.0267374	0.0282678	0.0355149
SLAPLFFKL	sp|O14617|AP3D1|1	O14617	9	LSLAPLFFKLM	0.0233522	0.0178228	0.023098	0.00983464	0.0135021	0.0141204	0.0131152	0.01103	0.0114808	0.0153867	0.0187219	0.0170256	0.00998421	0.0104584	0.0148277	0.0134969	0.00888988	0.00945261
SNSDVIRQV	sp|Q9Y5K5|UCHL5|1	Q9Y5K5	9	LSNSDVIRQVH	0.0344065	0.0312162	0.0299974	0.0328963	0.0288196	0.0298436	0.027719	0.0312039	0.0394779	0.0200163	0.0245954	0.0241308	0.0207578	0.023241	0.0336994	0.0304961	0.029866	0.0291266
SQADRPHQL	sp|Q15427|SF3B4|1	Q15427	9	LSQADRPHQLF	0.00583114	0.00356455	0.00387467	0.00136554	0.00132071	0.00143415	0.00133205	0.00100584	0.00125416	0.0032952	0.00220258	0.00344087	0.00119138	0.00117367	0.00174651	0.000799561	0.000835049	0.000814245
TERFFKNTP	sp|Q9Y262|EIF3L|1	Q9Y262	9	LTERFFKNTPW	0.08346	0.0780405	0.0759935	0.0735028	0.0803319	0.0925703	0.0859801	0.0745237	0.104469	0.0754355	0.0864511	0.0884796	0.097357	0.104778	0.0902557	0.107633	0.126856	0.14834
WEAEAGRSP	tr|B4DKL7|B4DKL7|1	B4DKL7	9	LWEAEAGRSPE	0.0120216	0.00974451	0.0137988	0.0102287	0.0151814	0.017243	0.0160154	0.0195453	0.0216188	0.00981751	0.00805776	0.00835641	0.0115045	0.01133	0.011868	0.0154616	0.0136844	0.0144009
YVYEYLLHV	sp|P81877|SSBP2|1	P81877	9	LYVYEYLLHVGAQ	0.0319607	0.0242558	0.0487208	0.0380535	0.0347197	0.0578634	0.053744	0.0309753	0.0651251	0.0364378	0.024779	0.0350343	0.0288124	0.0249841	0.0237068	0.0403197	0.0220749	0.0275024
APAPSTVHF	sp|Q13118|KLF10|1	Q13118	9	MAPAPSTVHFK	0.0133619	0.011685	0.0156237	0.010657	0.0114598	0.00964389	0.00895733	0.00816103	0.007909	0.0163398	0.0158035	0.0168469	0.0147643	0.017024	0.00814646	0.0110196	0.0105879	0.0136429
HRPELVTKL	sp|Q14CX7|NAA25|1	Q14CX7	9	MHRPELVTKLY	0.00949288	0.00723456	0.00909922	0.00791568	0.00826012	0.00828988	0.00769971	0.0117729	0.015442	0.010757	0.00862676	0.0113281	0.0111829	0.00993552	0.0212746	0.015547	0.0132849	0.0158085
IDRLFDTSA	sp|Q9UPT5|EXOC7|1	Q9UPT5	9	MIDRLFDTSA	0.0214177	0.0240449	0.0279976	0.0250149	0.0292735	0.0262237	0.0243568	0.0190881	0.0280642	0.0190631	0.0182814	0.0227902	0.0239738	0.0211106	0.0204541	0.0263958	0.0212758	0.0210058
KPGKVVLVL	tr|A0A024R1V4|A0A024R1V4|1	A0A024R1V4	9	MKPGKVVLVLA	0.0294321	0.0318489	0.0337471	0.0303263	0.0258696	0.0364755	0.0338787	0.0226314	0.0261843	0.0245097	0.0236777	0.0265886	0.0255818	0.0271145	0.0345785	0.0254561	0.0215754	0.0230631
RVAAQGFVVGA	tr|A0A024R2M9|A0A024R2M9|1	A0A024R2M9	11	MRVAAQGFVVGAM	0.008346	0.008711	0.00879925	0.0063394	0.00916782	0.0136507	0.0126789	0.00645796	0.0123133	0.00565085	0.00602037	0.00730627	0.00798152	0.00848296	0.00861532	0.00638965	0.00554369	0.00884625
TTFTWNINHA	sp|Q9Y255|PRLD1|1	Q9Y255	10	MTTFTWNINHAR	0.00932707	0.0106304	0.0134988	0.00968043	0.0120271	0.0211392	0.0196343	0.0165735	0.015442	0.0100081	0.00816789	0.0100098	0.00982341	0.00914145	0.0105787	0.0108487	0.0148831	0.0137512
GEYTEHLHSA	sp|Q9NZI6|TF2L1|1	Q9NZI6	10	NGEYTEHLHSAS	0.00605223	0.00620105	0.00489958	0.00712754	0.00662625	0.00903597	0.00839269	0.01111	0.0124476	0.00518789	0.00403806	0.00464741	0.00583265	0.0039316	0.00715013	0.0100799	0.00697206	0.00736285
IRAEPLNSV	tr|A4D0W0|A4D0W0|1	A4D0W0	9	NIRAEPLNSVA	0.0100871	0.0125708	0.00974917	0.00861816	0.0108925	0.0124901	0.0116009	0.00664084	0.00901009	0.012568	0.0126281	0.0136071	0.0154953	0.0139446	0.0223295	0.0141802	0.0171804	0.0161333
KIAGYVTHL	sp|P0CW22|RS17L|1	P0CW22	9	NKIAGYVTHLM	0.0809728	0.0691818	0.070244	0.0594533	0.0919052	0.0768196	0.0713507	0.0984124	0.0957406	0.0645423	0.059286	0.0643488	0.0763068	0.0594582	0.0826367	0.0529624	0.0613302	0.071463
QEIDQLRNA	sp|Q8WXW3|PIBF1|1	Q8WXW3	9	NQEIDQLRNAS	0.0210032	0.0246777	0.0209982	0.0198749	0.0310889	0.0295672	0.0274623	0.0310896	0.032764	0.0167483	0.0175655	0.0211368	0.0185651	0.0168691	0.0259339	0.0212704	0.0234733	0.0181906
READGILKP	sp|P49588|SYAC|1	P49588	9	NREADGILKPL	0.0197596	0.0167471	0.0215482	0.0156772	0.016611	0.0168561	0.0156561	0.0169164	0.0208132	0.0206971	0.0187219	0.0194834	0.0188574	0.0186703	0.0269009	0.0209287	0.0214756	0.0194899
RPLKGRINL	tr|B0YJ76|B0YJ76|1	B0YJ76	9	NRPLKGRINLV	0.0176869	0.0139418	0.0158486	0.0188469	0.0173599	0.0182377	0.0169394	0.024003	0.0349124	0.0200163	0.0160421	0.0164894	0.0213425	0.0207232	0.0268423	0.0284459	0.0279682	0.0297762
EAESSSGVPGTADSR	sp|P04114|APOB|1	P04114	15	YEAESSSGVPGTADSRS	0.00158906	0.000997652	0.00160986	0.00137068	0.00109605	0.00156126	0.00145011	0.00116586	0.0013965	0.00153867	0.00121692	0.00184109	0.00136387	0.00156877	0.00181684	0.00165721	0.00128853	0.00146174
TLDDKKVYL	sp|Q567U6|CCD93|1	Q567U6	9	NTLDDKKVYLE	0.015476	0.0215139	0.0240729	0.0190182	0.0158848	0.0149218	0.0138595	0.021717	0.0225588	0.0122685	0.0134174	0.0125123	0.00979417	0.018341	0.0143882	0.0141802	0.0192781	0.020681
AEEEPNRIP	sp|Q14676|MDC1|1	Q14676	9	QAEEEPNRIPS	0.00646677	0.00776186	0.00774934	0.00759015	0.00601355	0.00740563	0.00687841	0.00702946	0.00793586	0.0061819	0.00618557	0.00659128	0.00559876	0.00489997	0.0076776	0.00686802	0.00665243	0.00763355
HAYDGKDYI	sp|P16188|1A30|1	P16188	9	QHAYDGKDYIA	0.015476	0.0172322	0.0192234	0.0186755	0.0156125	0.0195918	0.018197	0.0198882	0.0261843	0.0239651	0.0240448	0.0199749	0.0228043	0.0251777	0.0322342	0.0307523	0.0268694	0.023821
HPRDFFSRL	sp|Q03989|ARI5A|1	Q03989	9	QHPRDFFSRLK	0.0201741	0.0215139	0.023748	0.0229589	0.0260965	0.0213326	0.0198139	0.0146304	0.0166505	0.0200163	0.0155282	0.0198409	0.0185651	0.0187671	0.0234137	0.00931112	0.0105879	0.00806666
HRSTIITLY	tr|A0A024R4Y2|A0A024R4Y2|1	A0A024R4Y2	9	QHRSTIITLYN	0.0171342	0.0174642	0.0206232	0.0164653	0.0190164	0.0190944	0.017735	0.0109842	0.016382	0.0202886	0.0198232	0.0243542	0.0232429	0.0218853	0.0252599	0.016145	0.0144835	0.0162416
KEIPFYFHVA	tr|A0A024R4Z5|A0A024R4Z5|1	A0A024R4Z5	10	QKEIPFYFHVAD	0.0174105	0.0219357	0.0279976	0.0279276	0.0238273	0.0356465	0.0331088	0.0362331	0.0210817	0.016476	0.0189054	0.0222763	0.0236814	0.0199485	0.0159999	0.0129843	0.0153825	0.0119105
REFDFFNKI	sp|P42356|PI4KA|1	P42356	9	QREFDFFNKITNVS	0.130869	0.202526	0.218081	0.154579	0.178727	0.199537	0.185332	0.19079	0.145692	0.136437	0.164569	0.180355	0.130876	0.137412	0.130138	0.0789652	0.102393	0.107855
REIEGQWGVTA	sp|Q96CW5|GCP3|1	Q96CW5	11	QREIEGQWGVTAA	0.00674312	0.00592686	0.00647445	0.00627087	0.0061497	0.00798592	0.00741739	0.00426339	0.00531743	0.00446622	0.00550644	0.00527303	0.00384458	0.0054229	0.00454209	0.0051681	0.00476458	0.00464509
REMSFYRQA	tr|Q6IB29|Q6IB29|1	Q6IB29	9	QREMSFYRQAQ	0.00671549	0.00599013	0.00902423	0.00760728	0.00778357	0.00859384	0.00798204	0.00950977	0.0114002	0.00529682	0.00618557	0.00623379	0.00736756	0.00691419	0.00788273	0.00766246	0.00742155	0.00775265
SPSASASLGASVK	tr|Q5NV92|Q5NV92|1	Q5NV92	13	QSPSASASLGASVKL	0.0122703	0.129062	0.0123489	0.011291	0.134159	0.0140652	0.0130638	0.119787	0.0192018	0.00916392	0.116498	0.00862453	0.00811308	0.0770632	0.0135091	0.0163158	0.12306	0.014076
YQFDKVGILTL	tr|A0A024R1D6|A0A024R1D6|1	A0A024R1D6	11	QYQFDKVGILTLS	0.0164433	0.0219357	0.0203733	0.0152146	0.0180406	0.0203931	0.0189413	0.0124587	0.0146364	0.0147058	0.0194561	0.0164447	0.0147643	0.0140414	0.0164101	0.0123009	0.0121861	0.0152671
GIADLAHLL	sp|O60566|BUB1B|1	O60566	9	FGIADLAHLLL	0.0671549	8.9852e-05	0.0669943	0.0548272	6.53548e-05	0.0718456	0.0667309	3.90906e-05	0.0555913	0.0473855	3.50577e-05	0.0540709	0.0399076	9.08335e-05	0.0489374	0.0329733	2.53711e-05	0.0333494
GPLDKWRAL	sp|P27635|RL10|1	P27635	9	RGPLDKWRALH	0.0143706	0.0173376	0.0163486	0.00985177	0.0135475	0.0141204	0.0131152	0.0113729	0.00894295	0.0127723	0.0124262	0.0158191	0.00980879	0.0106521	0.0133918	0.00819208	0.00834051	0.00808831
HRFQTQQLL	sp|Q06187|BTK|1	Q06187	9	RHRFQTQQLLE	0.00863617	0.00719238	0.00827429	0.00587679	0.00798781	0.0071293	0.00662175	0.00748666	0.00604253	0.0104983	0.0103888	0.00882562	0.0104081	0.0104391	0.00946513	0.00696199	0.00678228	0.00995068
LPQGIVREL	sp|P63272|SPT4H|1	P63272	9	RLPQGIVRELK	0.142324	0.154689	0.160661	0.115017	0.134113	0.163034	0.151428	0.115797	0.158811	0.116421	0.122078	0.131602	0.118363	0.115546	0.152644	0.119054	0.133508	0.130983
RELPFTKSA	sp|Q96MU7|YTDC1|1	Q96MU7	9	RRELPFTKSAH	0.0849799	0.0742439	0.0912422	0.0918356	0.0848704	0.0975443	0.0906	0.122301	0.140992	0.06427	0.0596531	0.0739564	0.0706057	0.078051	0.108717	0.0948197	0.0910963	0.10936
RRPFGISALI	sp|Q8TAA3|PSA7L|1	Q8TAA3	10	RRPFGISALI	0.0100871	0.0116639	0.012024	0.00902936	0.0118456	0.017464	0.0162207	0.0106071	0.00949349	0.010403	0.00846156	0.0100768	0.00837621	0.00825055	0.00931861	0.00819208	0.0108876	0.00993985
SEWKFTITP	tr|A0A024R0E5|A0A024R0E5|1	A0A024R0E5	9	RSEWKFTITPP	0.026254	0.0455588	0.0487458	0.033753	0.0365351	0.0464233	0.0431184	0.0465201	0.0480717	0.0298202	0.0376273	0.0355259	0.0312829	0.0336994	0.038095	0.0292147	0.0410533	0.0474254
SLYREILFL	sp|Q5VZ89|DEN4C|1	Q5VZ89	9	RSLYREILFLS	0.0119801	0.0104827	0.0170735	0.00988604	0.0132752	0.0116058	0.0107796	0.00653797	0.0069422	0.00910945	0.0109028	0.0149477	0.00692901	0.00834739	0.00861532	0.00356215	0.00555368	0.00519731
TEIDARAGTFQA	sp|Q13813|SPTN1|1	Q13813	12	RTEIDARAGTFQAF	0.00732347	0.00662289	0.00782433	0.00466032	0.00621778	0.0070464	0.00654476	0.00442341	0.00475346	0.00464323	0.00552479	0.0060327	0.00615425	0.00499681	0.00583146	0.00293856	0.00328626	0.00404957
AEWLGVLKA	sp|Q93074|MED12|1	Q93074	9	SAEWLGVLKAL	0.0449081	0.0563157	0.0612448	0.0505439	0.061724	0.0690823	0.0641643	0.0490347	0.0547856	0.0430282	0.0379944	0.058763	0.0419541	0.0530669	0.0574355	0.039978	0.0583336	0.0513234
AEYVGHLRA	tr|A0A024QZ26|A0A024QZ26|1	A0A024QZ26	9	SAEYVGHLRAT	0.00659113	0.0052941	0.00482459	0.00599673	0.00549162	0.00873201	0.00811037	0.00738379	0.00864754	0.00355391	0.00350577	0.00435695	0.00402	0.00563594	0.00750178	0.00625297	0.00680226	0.00690809
FGFEEELKSL	sp|Q9NY93|DDX56|1	Q9NY93	10	SFGFEEELKSLL	0.0181014	0.023834	0.0208732	0.015266	0.0189483	0.02078	0.0193006	0.016002	0.0200075	0.0204248	0.0132889	0.0230136	0.0163723	0.0137122	0.0130695	0.0119592	0.0130851	0.0116939
FRPLYTHEY	sp|Q99442|SEC62|1	Q99442	9	SFRPLYTHEYK	0.0290175	0.0318489	0.0287475	0.0335817	0.0331312	0.0317779	0.0295156	0.0209169	0.0315555	0.0339051	0.0348741	0.0393243	0.0363992	0.0404781	0.038095	0.0280188	0.0255709	0.0293431
IAAPFTSKL	tr|A0A024R7N2|A0A024R7N2|1	A0A024R7N2	9	SIAAPFTSKLS	0.0355119	0.0411294	0.046996	0.0304977	0.0376698	0.0431074	0.0400385	0.0378333	0.043372	0.0416665	0.0335893	0.0556349	0.0421003	0.039316	0.0445418	0.0448472	0.0523404	0.0673485
NMLPQIFRV	sp|Q9NQ89|CL004|1	Q9NQ89	9	SNMLPQIFRVS	0.0092718	0.0140051	0.0149237	0.0095605	0.0105975	0.0102242	0.00949631	0.0123444	0.0136964	0.00816991	0.0118388	0.0133166	0.0100865	0.0118142	0.00972887	0.00660321	0.0104881	0.010936
NPHEPWNRL	sp|Q8WXX7|AUTS2|1	Q8WXX7	9	SNPHEPWNRLH	0.00596932	0.00693927	0.0070494	0.00872096	0.00703472	0.00953336	0.00885467	0.00545212	0.00555913	0.00457515	0.00403806	0.00498256	0.00862472	0.00604266	0.00720874	0.0035536	0.00423518	0.00471006
NRADLIRHF	sp|Q5CZA5|ZN805|1	Q5CZA5	9	SNRADLIRHFS	0.00496062	0.00596904	0.00607448	0.00652787	0.00721626	0.00864911	0.00803337	0.00684658	0.00845955	0.00731207	0.00647924	0.0065466	0.00608116	0.00796004	0.0120146	0.00999451	0.00774119	0.00893287
QLTNVILHL	tr|A0A024R1L3|A0A024R1L3|1	A0A024R1L3	9	SQLTNVILHLA	0.0273594	0.0217248	0.0302474	0.0152488	0.0150225	0.0205313	0.0190696	0.018288	0.0217531	0.0186546	0.0174371	0.0236839	0.0142381	0.0148742	0.0185493	0.0100799	0.0126856	0.0169995
REHGAFDAV	sp|P11586|C1TC|1	P11586	9	SREHGAFDAVK	0.0198977	0.0171267	0.0186234	0.0167737	0.0251888	0.0186246	0.0172987	0.0276606	0.032764	0.0241012	0.0218422	0.0248011	0.0248509	0.0192707	0.0282196	0.0386113	0.0363586	0.0350818
RIPEKVFQA	sp|Q8TCC3|RM30|1	Q8TCC3	9	SRIPEKVFQAS	0.00884344	0.00816261	0.012224	0.00796708	0.0123448	0.0148665	0.0138082	0.0106413	0.0124879	0.00635891	0.0070666	0.00837875	0.00910712	0.00916082	0.0146519	0.00948197	0.00958908	0.0112608
SPFFERSGL	sp|O60711|LPXN|1	O60711	9	SSPFFERSGLA	0.0198977	0.0197421	0.0211232	0.0169793	0.0231465	0.0266105	0.0247161	0.0141732	0.0179933	0.016476	0.0171617	0.0184556	0.0144427	0.0157264	0.0231207	0.013924	0.0138842	0.0189485
TLADLVHHV	sp|Q9Y4A5|TRRAP|1	Q9Y4A5	9	STLADLVHHVR	0.0182396	0.0259432	0.0284976	0.0203889	0.0333809	0.0258036	0.0239666	0.0364617	0.0525029	0.0211056	0.0175105	0.0245777	0.0171033	0.0218853	0.0215676	0.0239185	0.029866	0.0407664
TPSLVKSTSQL	sp|Q06055|AT5G2|1	Q06055	11	STPSLVKSTSQLL	0.204505	0.184555	0.221731	0.243296	0.204461	0.253394	0.235355	0.198882	0.173219	0.17293	0.150509	0.206006	0.184189	0.203359	0.200731	0.160596	0.164812	0.21872
VLDDKLVFV	sp|Q4KMQ2|ANO6|1	Q4KMQ2	9	SVLDDKLVFVK	0.0198977	0.0223575	0.0218731	0.0219309	0.0229196	0.0203931	0.0189413	0.0264033	0.0222902	0.0178376	0.019089	0.0196845	0.0162262	0.0190382	0.0172892	0.0178534	0.0237729	0.0229548
*ALVDIVRSL	tr|A0A024R564|A0A024R564|1	A0A024R564	10	*ALVDIVRSLK	0.00670167	0.00727675	0.00762435	0.00529426	0.00540085	0.00635558	0.00590311	0.00513208	0.00339725	0.00371731	0.00673621	0.00616676	0.00526254	0.00362172	0.00184907	0.00185368	0.00250715	0.00273941
AEPSRSFSSA	sp|Q96RG2|PASK|1	Q96RG2	10	TAEPSRSFSSAH	0.015476	0.0141527	0.0150737	0.0158485	0.0174733	0.0191496	0.0177863	0.0270891	0.0277957	0.0138888	0.0118572	0.0125346	0.0132879	0.0116011	0.0179632	0.0202453	0.01758	0.0193816
IEVFPTKSA	sp|Q96GS6|AB17A|1	Q96GS6	9	TIEVFPTKSAR	0.0122288	0.0136465	0.0159736	0.0121477	0.0131844	0.0156955	0.0145781	0.0115443	0.0161134	0.0110566	0.0135091	0.0129591	0.0113729	0.0125501	0.0112234	0.0110196	0.0108876	0.00768769
KEQQRLGIP	sp|P14921|ETS1|1	P14921	9	TKEQQRLGIPK	0.0373083	0.0297397	0.035497	0.0304977	0.0326774	0.0359228	0.0333654	0.0325755	0.0416263	0.0349944	0.0411148	0.0391008	0.0448778	0.0344741	0.061538	0.0498871	0.0568353	0.0529476
RESPPTRDV	sp|O95613|PCNT|1	O95613	9	TRESPPTRDVP	0.0391046	0.0276305	0.0282476	0.0282703	0.0229196	0.025146	0.0233558	0.0161163	0.0169191	0.0223311	0.0205574	0.0261417	0.0198807	0.0176438	0.0316481	0.0078931	0.0105879	0.0119105
SPALKTTRL	sp|Q5SW79|CE170|1	Q5SW79	9	TSPALKTTRLQ	0.0145088	0.0106515	0.0171735	0.0134327	0.0150906	0.017989	0.0167084	0.0164592	0.0222902	0.0121595	0.0101869	0.0121995	0.0139457	0.0128213	0.0183442	0.0162304	0.0156821	0.0159168
TVFSHAQTV	sp|Q71UM5|RS27L|1	Q71UM5	9	TTVFSHAQTVV	0.0190687	0.0217248	0.0188484	0.016688	0.0256427	0.023792	0.0220982	0.0237744	0.0328982	0.0152505	0.014794	0.017964	0.0157876	0.0145256	0.024498	0.022808	0.0191782	0.0217637
AVVAGGLGRQLL	sp|Q15904|VAS1|1	Q15904	12	VAVVAGGLGRQLLQ	0.00624568	0.00367001	0.00494958	0.00395784	0.00358544	0.00605161	0.00562079	0.00708661	0.00792243	0.00255991	0.00269816	0.00455804	0.00206116	0.00538416	0.0038095	0.00487766	0.004395	0.00581449
KEYDGVVVV	tr|U5Z977|U5Z977|1	U5Z977	9	VKEYDGVVVVV	0.033992	0.0314271	0.0447462	0.035295	0.0440237	0.0411731	0.0382419	0.0280035	0.0378665	0.026416	0.0278993	0.0361962	0.0283592	0.0284702	0.0322342	0.0282751	0.0358592	0.0298845
RPDDKRILEF	sp|O60502|OGA|1	O60502	10	VRPDDKRILEFY	0.0066464	0.00788841	0.00972417	0.0101773	0.00746588	0.0121585	0.0112929	0.00710947	0.00802986	0.00705336	0.00734192	0.00793188	0.00765992	0.0078632	0.00715013	0.00639819	0.005274	0.00708133
SQIDPSSIERA	sp|Q09472|EP300|1	Q09472	11	VSQIDPSSIERAY	0.0133066	0.0145324	0.0166486	0.0144607	0.0206957	0.017243	0.0160154	0.0169164	0.0243044	0.0119825	0.0127382	0.0113504	0.012747	0.0122209	0.00580215	0.00956739	0.0137843	0.0126684
TEDDGRPIYA	sp|Q8WV22|NSE1|1	Q8WV22	10	VTEDDGRPIYAL	0.016996	0.0169369	0.0170485	0.0185042	0.0172464	0.0255605	0.0237408	0.0249174	0.0291384	0.015659	0.0172902	0.019461	0.0190036	0.0286639	0.0319412	0.0307523	0.0327627	0.0292349
REYWNEQSA	tr|A0A024RD84|A0A024RD84|1	A0A024RD84	9	WREYWNEQSAK	0.00976924	0.0121068	0.0155737	0.0103829	0.0151814	0.0192325	0.0178633	0.00934975	0.011454	0.00870095	0.00833308	0.0122665	0.00818617	0.00776636	0.0108717	0.00649216	0.00809079	0.00832652
VIFDEVHYI	sp|Q15477|SKIV2|1	Q15477	9	WVIFDEVHYIN	0.00523698	0.00466134	0.00604948	0.00592819	0.00540085	0.00649374	0.00603144	0.0066637	0.00572026	0.00544661	0.00587354	0.00750736	0.0060373	0.00666242	0.0069157	0.00579169	0.00732167	0.00766603
GVVDGIYRL	sp|Q7Z6I6|RHG30|1	Q7Z6I6	9	YGVVDGIYRLS	0.0100871	0.0107358	0.0141238	0.0119763	0.0105975	0.0170772	0.0158614	0.0106642	0.00993661	0.00943625	0.0091774	0.00976404	0.00904865	0.0093545	0.00879114	0.0113613	0.00934936	0.0111526
APDSQRLKLL	sp|Q9UQE7|SMC3|1	Q9UQE7	10	TAPDSQRLKLL	0.0140942	0.0289382	0.0139738	0.0286986	0.027685	0.0226866	0.0210716	0.0295123	0.0257009	0.00981751	0.0225213	0.0105237	0.0103935	0.0285089	0.010227	0.0136677	0.0275986	0.0100373
FQNNAIHYI	sp|Q99467|CD180|1	Q99467	9	DFQNNAIHYIS	9.49288e-05	8.9852e-05	0.00442462	0.0031697	6.53548e-05	0.00527789	0.00490215	0.00443484	0.00613653	7.9929e-05	3.50577e-05	0.00299401	0.00245585	9.08335e-05	0.00282782	0.00310086	0.00284676	0.0033566
FEREKQLTA	sp|Q9UL45|BL1S6|1	Q9UL45	9	EKEFEREKQLTAR	0.0144811	0.00890083	0.0159486	0.00988604	0.00919052	0.0240407	0.0223292	0.0154305	0.0239284	0.0139161	0.00712166	0.00513897	0.00885861	0.00654621	0.0119853	0.0217914	0.0115868	0.0116939
LERFPWPSL	sp|Q9UKV5|AMFR|1	Q9UKV5	9	FLERFPWPSLR	0.0379992	0.0468243	0.0444962	0.0294696	0.0381236	0.0378571	0.035162	0.0208026	0.0239016	0.031318	0.0398299	0.0355259	0.0248509	0.0273082	0.0322342	0.0175117	0.01758	0.0253369
LRPFLLRRIK	sp|O60264|SMCA5|1	O60264	10	LRPFLLRRIK	0.0263921	0.0305834	0.0362469	7.33314e-05	0.024508	0.0392388	0.0364453	0.0184023	0.0175905	0.0205609	0.0225764	0.0290463	6.16887e-05	0.0271145	0.0287763	0.00499725	0.00455482	0.00491579
IPLSKIKTLF	sp|P13010|XRCC5|1	P13010	10	QIPLSKIKTLF	0.0124499	0.014216	0.0259978	0.0225306	0.0120952	0.0313634	0.0291306	0.01135	0.0195241	0.0166938	0.00967298	0.0161542	0.0176295	0.010013	0.0184907	0.00513393	0.00455482	0.0162632
AAPAYSRALS	tr|V9HW43|V9HW43|1	V9HW43	10	AAPAYSRALS	0.0123117	8.9852e-05	0.011999	0.0137753	0.012844	0.0145626	0.0135258	0.0155448	0.0200075	0.0106345	3.50577e-05	0.00849047	0.0115045	0.0122596	0.0148863	0.0123009	0.0111873	0.0145092
FLFNKVVNL	sp|P62699|YPEL5|1	P62699	9	AFLFNKVVNLQ	0.00898162	8.9852e-05	0.0105991	0.0106399	0.0135702	0.0117993	0.0109593	0.00984124	0.00704962	0.00686272	3.50577e-05	0.00891499	0.00739679	0.00718534	0.00782412	0.00773934	0.00530396	0.0092144
NLLKLIAEV	sp|Q9HBM1|SPC25|1	Q9HBM1	9	DNLLKLIAEVK	0.0341302	0.036911	0.0542454	0.00873809	6.53548e-05	0.0100031	0.00929099	0.00913258	0.00960091	0.026416	0.0387286	0.0294932	0.00501403	9.08335e-05	0.00603658	0.00612484	0.00743154	0.00682147
SIIQRLLEV	tr|A0A024RBP2|A0A024RBP2|1	A0A024RBP2	9	DSIIQRLLEVR	0.0310902	0.0388093	0.000161236	0.0183329	0.0240542	0.023792	0.0220982	0.0156591	0.0162477	0.0219226	0.0278993	0.000184779	0.0159338	0.0167529	0.0161757	0.00824333	0.00958908	0.0139678
FLADIVQKL	sp|Q9NZJ4|SACS|1	Q9NZJ4	9	EFLADIVQKLG	0.00442172	0.00702364	0.00692441	0.00544846	0.00587739	0.00654901	0.00608277	3.90906e-05	0.00695563	0.00574617	0.00475389	0.00428992	0.00415156	0.00478377	0.00445418	0.0051681	2.53711e-05	0.00715713
YHADIYDKV	tr|V9HWC4|V9HWC4|1	V9HWC4	9	EYHADIYDKVS	0.0243195	0.0234121	0.0244479	0.034267	6.53548e-05	0.0386861	0.035932	0.0384048	0.0319583	0.0238289	0.0359754	0.0308338	0.035376	9.08335e-05	0.0504026	0.0400635	0.050942	0.0517565
AEVGKWLQA	sp|P35573|GDE|1	P35573	9	IAEVGKWLQAM	0.00551333	8.9852e-05	0.0058995	0.00428338	0.00483353	0.0068806	0.00639076	0.00416052	0.00666021	0.00315903	3.50577e-05	0.00368665	0.00380072	0.00391223	0.0038388	0.00451888	0.00451486	0.00647498
KTIEDTLMTV	tr|B4E273|B4E273|1	B4E273	10	NKTIEDTLMTVK	0.00630095	0.010082	0.000161236	0.00783001	0.00982591	0.00892544	0.00829003	0.0108699	0.0116285	0.0056917	0.0059286	0.000184779	0.00687054	0.00658495	0.00647614	0.00862774	0.00889987	0.007731
HPHYSREEL	sp|Q9NYK6|EURL|1	Q9NYK6	9	QHPHYSREELN	0.00229377	0.0019932	0.00202483	0.00202175	0.00168833	0.0017989	0.00167084	3.90906e-05	0.00186647	0.00261437	0.002276	0.0025248	0.00318676	0.00313753	0.00410253	0.00353652	2.53711e-05	0.00271776
AVIKFLELL	sp|P43246|MSH2|1	P43246	9	SAVIKFLELLS	0.0172723	0.0217248	0.0221231	0.0065964	6.53548e-05	0.0100031	0.00929099	0.00832105	0.00922493	0.011397	0.011435	0.0126016	0.00485323	9.08335e-05	0.0092014	0.00404051	0.00655254	0.00426612
GQIDLLERL	sp|P25054|APC|1	P25054	9	SGQIDLLERLK	0.0126848	8.9852e-05	0.0170485	0.0102287	0.0113236	0.0134849	0.0125249	0.00905257	0.0116822	0.00838777	3.50577e-05	0.0123782	0.00767454	0.0110976	0.00835159	0.00655196	0.0071119	0.0100373
FLLDGFPRTV	sp|P54819|KAD2|1	P54819	10	GFLLDGFPRTVR	0.0198977	8.9852e-05	0.023848	0.0226162	6.53548e-05	0.0248973	0.0231248	0.0252603	0.0244387	0.0144335	3.50577e-05	0.015685	0.0159338	9.08335e-05	0.0213625	0.0169992	0.0167809	0.0173244
AENPKLISA	sp|Q6P158|DHX57|1	Q6P158	9	NAENPKLISAM	0.0366174	8.9852e-05	0.0382467	0.0440331	6.53548e-05	0.046147	0.0428617	0.0579502	0.069422	0.0245097	3.50577e-05	0.0337384	0.0299672	9.08335e-05	0.0413184	0.0374153	0.0376571	0.0434192
GEIPKVLVA	sp|O94973|AP2A2|1	O94973	9	AGEIPKVLVAG	0.00932707	8.9852e-05	0.00909922	0.0113595	6.53548e-05	0.0130151	0.0120886	3.90906e-05	0.0112928	0.00649508	3.50577e-05	0.00732861	0.00761606	9.08335e-05	0.0092014	0.00841418	2.53711e-05	0.00934433
LELPHLTSA	sp|O75925|PIAS1|1	O75925	9	ELELPHLTSAL	0.0143706	8.9852e-05	0.0153737	0.013347	6.53548e-05	0.0198957	0.0184793	3.90906e-05	0.0186647	0.00867372	3.50577e-05	0.0113281	0.00882937	9.08335e-05	0.0126006	0.0150345	2.53711e-05	0.0144009
VEVEGTVKA	tr|B2ZZ90|B2ZZ90|1	B2ZZ90	9	FVEVEGTVKAY	0.0194832	8.9852e-05	0.0215482	0.033753	6.53548e-05	0.0242894	0.0225602	3.90906e-05	0.0367923	0.017293	3.50577e-05	0.0190365	0.0149105	9.08335e-05	0.0206885	0.0197327	2.53711e-05	0.0180823
FLLDGKVLSL	sp|Q8N1F8|S11IP|1	Q8N1F8	10	GFLLDGKVLSLT	0.013735	8.9852e-05	0.0131989	0.00726461	6.53548e-05	0.0131809	0.0122425	3.90906e-05	0.00866096	0.00949071	3.50577e-05	0.0136071	0.00722137	9.08335e-05	0.00741386	0.00363048	2.53711e-05	0.00628008
FLKNELDNV	sp|Q9BWF2|TRAIP|1	Q9BWF2	9	EFLKNELDNVR	9.49288e-05	8.9852e-05	0.0171735	7.33314e-05	6.53548e-05	0.0151428	0.0140648	3.90906e-05	0.0175905	7.9929e-05	3.50577e-05	0.0129144	6.16887e-05	9.08335e-05	0.00430766	0.00571481	2.53711e-05	0.0122353
TISPIIKLL	tr|A8K4H7|A8K4H7|1	A8K4H7	9	NTISPIIKLLK	0.0105569	8.9852e-05	0.0128739	0.0097661	6.53548e-05	0.0140099	0.0130125	3.90906e-05	0.0113868	0.00769333	3.50577e-05	0.0108812	0.00972108	9.08335e-05	0.00773621	0.00622735	2.53711e-05	0.0062476
YMLEHVITL	sp|P50748|KNTC1|1	P50748	9	QYMLEHVITLP	0.00559624	8.9852e-05	0.00967417	0.00585966	6.53548e-05	0.00837278	0.00777671	3.90906e-05	0.00605596	0.00450707	3.50577e-05	0.00518365	0.00599345	9.08335e-05	0.00495234	0.00467265	2.53711e-05	0.00448268
GLGPPGRSV	sp|Q68D10|SPT2|1	Q68D10	9	SGLGPPGRSVS	0.0129059	8.9852e-05	0.0143738	0.0136725	6.53548e-05	0.0165521	0.0153738	3.90906e-05	0.0239016	0.0094771	3.50577e-05	0.0118867	0.0115337	9.08335e-05	0.0138607	0.0141802	2.53711e-05	0.0142926
SLAELVHAV	sp|Q9Y6P5|SESN1|1	Q9Y6P5	9	WSLAELVHAVV	9.49288e-05	8.9852e-05	0.00564952	7.33314e-05	6.53548e-05	0.00588582	0.0054668	0.00549784	0.00623052	7.9929e-05	3.50577e-05	0.00303869	6.16887e-05	9.08335e-05	0.00328203	0.00322045	0.00405538	0.00362729
RPKIVQSLL	sp|Q86VV8|RTTN|1	Q86VV8	9	QRPKIVQSLLS	0.00596932	0.00512536	0.00732437	0.00752161	6.53548e-05	0.00737799	0.00685275	0.0205169	0.0151332	0.00622275	0.00695647	0.00714987	0.00855163	0.00747585	0.0107252	0.0150601	0.0196476	0.0175409
SPRPPHDSSL	sp|Q86VV8|RTTN|1	Q86VV8	10	TSPRPPHDSSLS	0.00255631	0.00104405	0.0023223	0.00292983	0.00301812	0.00370281	0.00343921	0.00357759	0.00358524	7.9929e-05	0.0021108	0.00265886	0.0030552	0.00184766	0.00468861	5.08268e-05	0.00328626	0.00381136
HLIELLCSI	sp|Q86VV8|RTTN|1	Q86VV8	9	AHLIELLCSIA	0.00753074	0.0108413	0.0110491	0.0105371	0.0076928	0.00925703	0.00859801	3.90906e-05	0.00788215	0.00491556	0.00699318	0.00755205	0.00564261	0.00466756	0.000101977	0.00279334	2.53711e-05	0.00376805
LPKGGNKHLS	sp|Q86VV8|RTTN|1	Q86VV8	10	ALPKGGNKHLS	0.00355672	0.0018793	0.00159236	0.00028099	6.53548e-05	0.000190115	0.00017658	0.00050635	0.000147706	0.00031318	0.000715837	0.000292698	9.63337e-05	0.000553329	0.000101977	0.000171701	0.000254111	0.000100373
FVADEGICYL	tr|Q541A5|Q541A5|1	Q541A5	10	EFVADEGICYLP	0.0113721	0.0176962	0.0151487	0.0143407	6.53548e-05	0.0166074	0.0154251	0.0202311	0.0196047	0.00904137	0.0131604	0.0138752	0.011139	0.0152422	0.000101977	0.0110196	2.53711e-05	0.0157002
FLDITNPKA	tr|Q541A5|Q541A5|1	Q541A5	9	DFLDITNPKAV	0.030123	0.0295288	0.0379967	0.035809	0.0324505	0.0442127	0.0410651	0.0482346	0.0488774	0.029684	0.0282664	0.0413352	0.0355221	0.0273082	0.0319412	0.0474953	0.0436503	0.0509986
SPHIPYKLL	sp|Q9UPT9|UBP22|1	Q9UPT9	9	RSPHIPYKLLH	0.00544424	8.9852e-05	0.00769934	0.00944056	0.010189	2.43446e-05	7.54572e-05	0.0108357	0.0134279	7.9929e-05	3.50577e-05	0.000184779	6.16887e-05	9.08335e-05	0.000101977	0.00990909	0.0101884	0.00852142
LQSDVTCQV	sp|Q9UPT9|UBP22|1	Q9UPT9	9	GLQSDVTCQVC	0.00638386	0.00668617	0.00739937	0.00726461	6.53548e-05	0.00837278	0.00777671	0.0104813	0.013965	0.00503811	3.50577e-05	0.00431226	0.0055549	9.08335e-05	0.0101684	0.00732076	0.00788103	0.00911695
SLFPHAICL	sp|Q969R8|ITFG2|1	Q969R8	9	GSLFPHAICLG	0.0392428	0.0116428	0.0737437	0.0454038	0.0537815	0.0591345	0.0549246	0.0523495	0.0525029	0.0122276	0.0113066	0.0114174	0.0382996	0.0369919	0.0416114	0.0340838	2.53711e-05	0.00249038
SVENMNFRV	sp|O95466|FMNL|1	O95466	9	HSVENMNFRVF	0.00659113	0.00970233	0.000161236	0.00820695	0.0110513	0.00936757	0.00870068	0.0185166	0.0179933	0.0049428	3.50577e-05	0.00708284	0.00419541	9.08335e-05	0.00504026	0.0069449	0.00569352	0.00886791
AELEKQLSQA	sp|O95466|FMNL|1	O95466	10	IAELEKQLSQAR	0.00996269	0.011685	0.0110991	0.00781288	0.0116413	0.0145626	0.0135258	0.00684658	0.00956063	0.00949071	0.00956285	0.0122665	0.00916559	0.0101486	0.014857	0.00714992	0.00589329	0.00700554
IPRLPERMTTL	sp|O95466|FMNL|1	O95466	11	RIPRLPERMTTLT	0.00797292	0.0104616	0.011224	7.33314e-05	6.53548e-05	2.43446e-05	7.54572e-05	0.00811531	0.00894295	0.00808821	0.0086084	0.0108365	0.0073237	0.00993552	0.000101977	0.00990909	0.00851031	0.0110443
CPLLKPWAL	tr|V9HWN7|V9HWN7|1	V9HWN7	9	KCPLLKPWALT	0.00562388	0.00725565	0.00454961	7.33314e-05	6.53548e-05	0.00431074	0.00400385	0.00452628	0.00648565	0.00397602	0.0069014	0.00525068	0.00299672	0.00366046	0.000101977	0.00420282	0.00507422	0.00556545
LETALNAKA	tr|A7E2E1|A7E2E1|1	A7E2E1	9	ALETALNAKAY	0.00237667	8.9852e-05	0.00287475	7.33314e-05	6.53548e-05	0.00397914	0.00369586	3.90906e-05	2.52444e-05	7.9929e-05	3.50577e-05	0.00277057	0.00299672	9.08335e-05	0.000101977	5.08268e-05	2.53711e-05	8.35901e-05
SLNDLEKDVMLL*	tr|A7E2E1|A7E2E1|1	A7E2E1	13	RSLNDLEKDVMLL*	0.00713002	8.9852e-05	0.000161236	0.00234729	6.53548e-05	0.00433837	0.00402952	3.90906e-05	0.00237673	0.00615467	3.50577e-05	0.0107025	0.00309905	0.00371856	0.000101977	5.08268e-05	2.53711e-05	8.35901e-05
*CQNAQTFNL	tr|A7E2E1|A7E2E1|1	A7E2E1	10	*CQNAQTFNLE	0.00418682	0.00455588	0.00609948	7.33314e-05	6.53548e-05	0.00674244	0.00626243	0.00701803	2.52444e-05	0.00375816	0.00486402	0.00556349	0.00552567	0.00412527	0.00577285	0.00786747	0.00771122	0.00642084
YQIKGLEWL	tr|A7E2E1|A7E2E1|1	A7E2E1	9	QYQIKGLEWLV	9.49288e-05	0.00472461	0.00394966	7.33314e-05	6.53548e-05	0.00353702	0.00328521	3.90906e-05	0.00233645	0.0026416	3.50577e-05	0.00315041	6.16887e-05	9.08335e-05	0.00225053	5.08268e-05	2.53711e-05	8.35901e-05
SVTGKIQKL	tr|A7E2E1|A7E2E1|1	A7E2E1	9	RSVTGKIQKLT	0.00522316	0.00367001	0.00564952	7.33314e-05	6.53548e-05	2.43446e-05	7.54572e-05	0.00486918	0.00730475	0.00383986	0.00335893	0.00370899	0.00416618	0.003215	0.000101977	0.00379279	0.00399545	0.00524062
GQIQHILRCG	tr|Q53Y97|Q53Y97|1	Q53Y97	10	LGQIQHILRCGV	0.013735	0.00892192	0.00977416	0.00527712	0.00501507	0.00942283	0.0310812	0.0128245	0.0151735	0.00928646	0.00807611	0.0113057	0.0052333	0.00887031	0.0123076	0.0166917	0.0137743	0.0152996
EPRPPHGEL	tr|Q53Y97|Q53Y97|1	Q53Y97	9	AEPRPPHGELQ	9.49288e-05	0.058214	0.057995	7.33314e-05	0.0689856	2.43446e-05	7.54572e-05	0.0828676	2.52444e-05	7.9929e-05	0.0392793	0.000184779	6.16887e-05	0.0489997	0.000101977	5.08268e-05	0.0655254	8.35901e-05
CPIDVRRPL	sp|Q9P1U1|ARP3B|1	Q9P1U1	9	NCPIDVRRPLY	0.00733729	0.00531519	0.00724938	0.00519145	6.53548e-05	0.00641084	0.00595445	0.00328041	0.0057874	7.9929e-05	0.00550644	0.00625613	0.00461934	0.00658495	0.00659336	0.00689365	0.00567354	0.00769851
SPQSPGDAL	sp|Q96KR1|ZFR|1	Q96KR1	9	SSPQSPGDALR	0.0250104	0.0234121	0.000161236	0.033753	0.0313158	2.43446e-05	7.54572e-05	0.0306324	2.52444e-05	0.0303648	0.0346906	0.000184779	0.0314291	0.0360235	0.000101977	0.0337421	0.0310646	8.35901e-05
CEKDPFDTL	sp|Q96KR1|ZFR|1	Q96KR1	9	PCEKDPFDTLA	0.00638386	0.00588467	0.00764935	7.33314e-05	0.00544623	0.00533316	0.00495348	3.90906e-05	0.00573369	0.0077478	0.00765395	0.00942889	0.0068413	0.00672052	0.00753108	0.00879858	0.00952915	0.00744948
RPTFRQMQL	sp|P21333|FLNA|1	P21333	9	QRPTFRQMQLE	0.0255631	0.0303725	0.0382467	0.0246723	6.53548e-05	2.43446e-05	7.54572e-05	0.0243459	0.0333011	0.0295478	3.50577e-05	0.0388774	0.0403461	0.0406717	0.0410253	0.0319483	0.0306651	0.0462344
FEVKVGTECG	sp|P21333|FLNA|1	P21333	10	PFEVKVGTECGN	0.00421445	0.00404967	0.00439962	7.33314e-05	0.00306351	0.00260302	0.00241771	3.90906e-05	0.00333011	0.00550107	0.00546973	0.00692643	0.00368378	0.00395097	0.00465931	0.00416011	0.00362587	0.00430944
VPRKPVKHTAM	sp|P21333|FLNA|1	P21333	11	YVPRKPVKHTAMV	0.00047948	0.000569484	0.000619947	0.000380364	0.00046293	0.000464233	0.000431184	3.90906e-05	0.00167848	0.000631806	0.000580012	0.000614442	0.000552567	0.000474503	0.00732595	0.00172555	2.53711e-05	0.00204644
SHPNKVKVY	sp|P21333|FLNA|1	P21333	9	GSHPNKVKVYG	0.00701948	0.00362783	0.00519956	0.00260429	6.53548e-05	0.00246762	0.00229195	0.00152019	0.00169191	0.00675379	0.00425831	0.00605504	0.0039469	0.0024403	0.00565564	0.00182806	0.00220749	0.00192734
GPGLSRTGVEL	sp|P21333|FLNA|1	P21333	11	EGPGLSRTGVELG	0.013127	0.0133302	0.0176985	0.0107941	6.53548e-05	0.0167456	0.0155534	3.90906e-05	0.0145021	0.0147058	0.0166845	0.0191706	0.0142527	0.0078051	0.0152087	5.08268e-05	2.53711e-05	8.35901e-05
QQGPVGVNV	sp|P21333|FLNA|1	P21333	9	VQQGPVGVNVT	0.00957579	0.010546	0.000161236	0.0108112	0.0105748	2.43446e-05	7.54572e-05	0.00808102	2.52444e-05	0.00757078	0.00893879	0.000184779	0.00904865	0.00805688	0.000101977	0.00535603	0.00608308	8.35901e-05
RVRVSGQGL	sp|P21333|FLNA|1	P21333	9	SRVRVSGQGLH	0.0237667	0.0210709	0.0282476	0.0202175	6.53548e-05	0.0249525	0.0231761	3.90906e-05	2.52444e-05	0.0268245	0.0293677	0.0301635	0.0295287	0.0257588	0.0468861	0.0343401	0.0344608	0.0341073
YLIPDIDLKL	sp|Q92922|SMRC1|1	Q92922	10	IYLIPDIDLKLA	0.0356501	0.0556829	0.0539954	0.0203889	6.53548e-05	0.131754	0.122374	0.0132588	0.0127565	0.0299563	0.0394628	0.0424523	0.00950181	0.00751459	0.0562633	0.00784185	2.53711e-05	0.0674784
AEIEDPPIP	sp|Q92922|SMRC1|1	Q92922	9	DAEIEDPPIPE	0.163051	0.175486	0.000161236	0.222736	0.249619	2.43446e-05	7.54572e-05	0.237744	2.52444e-05	0.12037	0.159687	0.000184779	0.154953	0.161719	0.000101977	0.158033	0.172803	8.35901e-05
YEVDENRKP	sp|Q92922|SMRC1|1	Q92922	9	DYEVDENRKPV	0.0023214	0.0016051	0.00155237	0.00158656	0.0012254	0.00170772	0.00158614	0.00138303	0.00157106	0.00141612	3.50577e-05	0.00176959	0.00171033	0.0016811	0.00239412	0.00131552	0.00104881	0.00158085
QEYLTSTAC	sp|Q92922|SMRC1|1	Q92922	9	PQEYLTSTACR	0.00414536	0.00451369	0.00407465	7.33314e-05	6.53548e-05	0.00978206	0.00908566	0.00656083	0.00707648	0.00374454	0.00411148	0.0061891	0.00432698	0.00439642	0.000101977	0.00612484	0.00600317	0.00638836
CLADAVVKI	sp|Q5TGZ0|MIC10|1	Q5TGZ0	9	RCLADAVVKIG	0.00346829	0.00383875	0.00414964	7.33314e-05	6.53548e-05	0.00616214	0.00572345	0.00435483	2.52444e-05	0.00443898	0.00581847	0.00420055	0.00336218	0.0038154	0.00419044	0.00879858	0.0050043	0.00692975
REISPQKNGP	sp|A6H8Y1|BDP1|1	A6H8Y1	10	RREISPQKNGPE	0.00743402	0.00485116	0.00489958	0.00541419	6.53548e-05	0.00500156	0.00464549	0.00373761	0.00341067	0.00388071	3.50577e-05	0.00471444	0.00400538	9.08335e-05	0.00641753	0.00269083	0.0021076	0.00301011
TAADTAVYYCG	tr|A0A068LRW4|A0A068LRW4|1	A0A068LRW4	11	SVTAADTAVYYCGR	0.0411635	0.0352237	0.0499957	0.0288357	0.0262554	0.036061	0.0950915	0.0189738	0.0411295	0.0353621	0.0403806	0.0475243	0.0423927	0.0382895	0.0487615	0.0312563	0.0298061	0.0331004
SEAGPGPRP	sp|P52701|MSH6|1	P52701	9	WSEAGPGPRPL	0.00392428	0.00310053	0.00274976	7.33314e-05	0.00115959	0.00116887	0.00108566	3.90906e-05	2.52444e-05	0.00235566	0.00189054	0.00306104	0.00129225	0.00153003	0.000101977	5.08268e-05	0.0005274	0.00073412
KIIGIMEEV	sp|P52701|MSH6|1	P52701	9	CKIIGIMEEVA	0.0067984	8.9852e-05	0.00904923	0.00697334	0.00900897	0.0122414	0.0113699	0.0122301	0.0124879	0.00693081	0.00693811	0.00741799	0.00859548	0.00919956	0.000101977	5.08268e-05	0.00982881	8.35901e-05
YVPAEVCRL	sp|P52701|MSH6|1	P52701	9	CYVPAEVCRLT	0.00500207	0.00341691	0.0058245	0.00496872	0.00413006	0.00500156	0.00464549	0.00419481	0.00307498	7.9929e-05	0.00471718	0.00531771	0.00359607	0.00362172	0.000101977	0.00357923	0.00366583	0.00305342
STVDAEAVHKL	sp|P52701|MSH6|1	P52701	11	RSTVDAEAVHKLL	0.00523698	0.00550502	0.00544953	0.00507152	0.00698933	0.00718456	0.00667309	0.00817246	0.00946664	0.00413942	0.00488238	0.00518365	0.00574494	0.0061976	0.00858602	0.00621026	0.00708194	0.00700554
KISEVVELL	sp|P52701|MSH6|1	P52701	9	DKISEVVELLK	9.49288e-05	8.9852e-05	0.0153987	0.0126617	6.53548e-05	0.015281	0.0141931	3.90906e-05	0.0106617	0.0124183	3.50577e-05	0.0143221	0.011139	9.08335e-05	0.000101977	0.0106779	0.0142837	0.00938764
CEKIHFIAP	sp|P40306|PSB10|1	P40306	9	SCEKIHFIAPK	0.0645295	0.0617996	0.0694941	0.0474598	0.0442506	0.0602398	0.111133	0.0384048	0.0361209	0.0819714	0.0884701	0.095406	0.0710443	0.0724344	0.000101977	0.0655196	0.0836048	0.0671319
LLDGCRIYL	sp|Q92547|TOPB1|1	Q92547	9	DLLDGCRIYLC	0.00491916	8.9852e-05	0.00549953	7.33314e-05	0.00433429	0.00525026	0.00487649	0.00642367	0.00469975	7.9929e-05	0.00332222	0.0031951	0.00286516	9.08335e-05	0.00363367	0.00404906	0.00592326	0.00429861
KRNDYVHAL	sp|Q99873|ANM1|1	Q99873	9	VKRNDYVHALV	9.49288e-05	0.0588467	0.0729938	7.33314e-05	0.0662625	0.0776486	0.0721207	0.096355	0.097889	7.9929e-05	0.0682799	0.0556349	6.16887e-05	0.0662368	0.108717	0.0871316	0.0786105	0.00165664
AERPGEAAVA	sp|P29966|MARCS|1	P29966	10	AAERPGEAAVAS	0.120906	0.0710801	0.0864926	0.0762441	0.0719356	0.0801355	0.0744306	0.0512065	0.0507573	0.0678103	0.0688305	0.0580927	0.0615425	0.0532606	0.12249	0.0459577	0.0503427	0.0610684
KRFSFKKSF	sp|P29966|MARCS|1	P29966	9	KKRFSFKKSFK	0.0406246	8.9852e-05	0.046496	0.0364944	6.53548e-05	0.0475287	0.044145	0.0234315	0.0377323	0.0457515	0.0396464	0.0397711	0.0397614	9.08335e-05	0.0723804	0.0404051	0.0292667	0.0409288
IIDGKIFCV	tr|A0A024R625|A0A024R625|1	A0A024R625	9	SAIIDGKIFCVH	0.0335222	0.0565266	0.046471	0.0459521	0.0267092	0.0618978	0.0777671	0.0483489	0.0523686	0.0629083	0.0750711	0.0744033	0.00995497	0.0114075	0.0203368	0.0281555	0.0388558	0.0438523
VSPRGAGYLF	tr|A0A024R625|A0A024R625|1	A0A024R625	10	VSPRGAGYLF	0.00871908	0.00780405	0.0069744	0.00909789	0.00814665	0.0113019	0.0104973	0.010367	0.00938607	0.00759802	0.0068647	0.0106131	0.00891708	0.007747	0.00975817	0.00879858	0.00909964	0.00898701
APQETRGIP	tr|A0A024R625|A0A024R625|1	A0A024R625	9	AAPQETRGIPS	0.00621804	8.9852e-05	0.00712439	7.33314e-05	6.53548e-05	0.00386861	0.0035932	3.90906e-05	2.52444e-05	0.00235566	3.50577e-05	0.00265886	6.16887e-05	0.00693356	0.000101977	5.08268e-05	0.00232735	0.00530559
VRYPDRITL	tr|A0A024R625|A0A024R625|1	A0A024R625	9	KVRYPDRITLI	9.49288e-05	8.9852e-05	0.00797432	7.33314e-05	6.53548e-05	0.00817935	0.00759705	3.90906e-05	0.0088221	7.9929e-05	3.50577e-05	0.00697112	6.16887e-05	9.08335e-05	0.00720874	5.08268e-05	2.53711e-05	0.0140652
FEFPDYCTP	sp|P35716|SOX11|1	P35716	9	HFEFPDYCTPE	0.049468	8.9852e-05	0.0559952	0.0442045	0.0546892	0.072122	0.0669875	3.90906e-05	0.057874	0.0262799	3.50577e-05	0.0328447	0.033768	9.08335e-05	0.0325272	0.00504851	2.53711e-05	0.0360563
MPKMDQDSL	tr|Q6IAX1|Q6IAX1|1	Q6IAX1	9	VMPKMDQDSLS	0.012215	0.01101	0.011499	0.0097147	0.00948552	0.0141204	0.0131152	0.00784099	0.00958749	0.0100354	3.50577e-05	0.0126687	0.0130394	9.08335e-05	0.0115164	0.00888401	0.00931939	0.00798003
AEKYQTVIA	tr|Q6IAX1|Q6IAX1|1	Q6IAX1	9	LAEKYQTVIAD	0.0835982	0.06876	0.0874925	0.0794995	0.0823743	0.091465	0.0849535	0.075781	0.0633795	0.0706697	0.0836979	0.0840109	0.0729447	0.103616	0.127179	0.0914028	0.0889987	0.0992903
YVAGLVGIGL	tr|Q6IAX1|Q6IAX1|1	Q6IAX1	10	HYVAGLVGIGLS	0.0355119	0.0453478	0.000161236	0.0376937	0.0458391	2.43446e-05	7.54572e-05	0.0360045	2.52444e-05	0.0285947	0.0513934	0.000184779	0.0412232	0.0478377	0.000101977	0.0257978	0.0276685	8.35901e-05
HIPDVITYL	tr|Q6IAX1|Q6IAX1|1	Q6IAX1	9	HHIPDVITYLS	0.321957	0.546283	0.000161236	0.378651	0.67851	2.43446e-05	7.54572e-05	0.510922	2.52444e-05	0.246459	0.568999	0.000184779	0.324523	0.513238	0.000101977	0.287876	0.437502	8.35901e-05
LLAETHYQL	sp|P49321|NASP|1	P49321	9	RLLAETHYQLG	0.0158906	8.9852e-05	0.0213732	0.0149062	6.53548e-05	0.022659	0.0436317	0.025146	0.0267214	0.014025	3.50577e-05	0.0157521	0.0153491	9.08335e-05	0.0155017	0.0218683	2.53711e-05	0.0158085
CVTDISHLV	sp|P49321|NASP|1	P49321	9	NCVTDISHLVR	0.00490535	0.00523082	0.00784933	7.33314e-05	6.53548e-05	0.00613451	0.00569779	3.90906e-05	0.00755988	0.00435729	3.50577e-05	0.0061891	0.00447316	0.00420274	0.000101977	0.0061163	0.00611304	0.00717878
LEAHDRLLA*	sp|P49321|NASP|1	P49321	10	YLEAHDRLLA*	9.49288e-05	8.9852e-05	0.00314973	0.00245009	0.00231465	0.00205865	0.0019121	3.90906e-05	0.00330325	7.9929e-05	3.50577e-05	0.00290463	0.00251432	9.08335e-05	0.00404393	5.08268e-05	2.53711e-05	0.00345404
LVMGDIPAA	sp|P49321|NASP|1	P49321	9	HLVMGDIPAAV	9.49288e-05	8.9852e-05	0.000161236	0.00651073	6.53548e-05	2.43446e-05	7.54572e-05	3.90906e-05	2.52444e-05	0.00559639	3.50577e-05	0.000184779	0.00342065	9.08335e-05	0.000101977	0.00475807	2.53711e-05	8.35901e-05
SAYDGKNYI	tr|J7K012|J7K012|1	J7K012	9	QSAYDGKNYIAL	0.0860854	0.060745	0.0949919	0.0747021	0.0764742	0.0887017	0.131152	0.0421767	0.0942635	0.0720314	0.0822295	0.0889265	0.0906326	0.054229	0.101977	0.0529624	2.53711e-05	0.087488
SMCGPDQDTAI	sp|P04220|MUCB|1	P04220	11	SSMCGPDQDTAIR	0.0123808	8.9852e-05	0.0127239	0.00836115	6.53548e-05	0.00864911	0.00803337	3.90906e-05	2.52444e-05	0.00645423	3.50577e-05	0.00857984	6.16887e-05	9.08335e-05	0.000101977	5.08268e-05	2.53711e-05	8.35901e-05
GETYTCVVA	sp|P04220|MUCB|1	P04220	9	TGETYTCVVAH	0.0288794	8.9852e-05	0.0404965	0.0318683	6.53548e-05	0.0269145	0.0249984	0.0203454	0.0362552	0.0200163	3.50577e-05	0.0288229	0.0214887	9.08335e-05	0.0351646	0.0191348	2.53711e-05	0.0180823
LIDEQILCV	tr|A0A024R861|A0A024R861|1	A0A024R861	9	AALIDEQILCVH	0.054857	8.9852e-05	0.0892924	0.0512121	6.53548e-05	0.0668164	0.0620597	3.90906e-05	0.0604253	0.0628947	3.50577e-05	0.0726158	0.0517922	9.08335e-05	0.0538018	0.0378339	2.53711e-05	0.045693
SPRGAGWLF	tr|A0A024R861|A0A024R861|1	A0A024R861	9	ISPRGAGWLFG	0.124914	0.131192	0.172235	0.0926923	0.142056	0.174087	0.161694	0.115443	2.52444e-05	0.0983112	0.104439	0.103003	0.0910712	0.0925766	0.000101977	5.08268e-05	0.0885991	0.10936
FVKGILDYL	tr|A0A024R2G2|A0A024R2G2|1	A0A024R2G2	9	VFVKGILDYLD	0.00225231	8.9852e-05	0.0023398	7.33314e-05	6.53548e-05	0.00178232	0.00165544	3.90906e-05	0.00206789	7.9929e-05	3.50577e-05	0.00136071	6.16887e-05	9.08335e-05	0.00153845	5.08268e-05	2.53711e-05	0.000891122
APYFRLLRL	tr|A0A024R2G2|A0A024R2G2|1	A0A024R2G2	9	LAPYFRLLRLC	9.49288e-05	8.9852e-05	0.00552453	7.33314e-05	6.53548e-05	0.00439364	0.00408085	3.90906e-05	2.52444e-05	0.00588233	3.50577e-05	0.000184779	6.16887e-05	9.08335e-05	0.00445418	5.08268e-05	2.53711e-05	8.35901e-05
SLAANTFTI	sp|P20290|BTF3|1	P20290	9	ASLAANTFTIT	0.0237667	0.017422	0.000161236	0.0148548	0.0196291	2.43446e-05	7.54572e-05	0.0156591	2.52444e-05	0.017293	0.0185383	0.000184779	0.0173956	9.08335e-05	0.000101977	0.0122155	0.00951916	8.35901e-05
MLPSILNQL	sp|P20290|BTF3|1	P20290	9	EMLPSILNQLG	0.0519552	0.0805715	0.0174485	0.0995457	0.117094	0.0145349	0.0135002	0.0641224	0.0135621	0.575979	0.0908563	0.0120207	0.28944	0.0722407	0.00978747	0.0457014	0.0382565	0.00932267
YEWDAGDVGA	tr|A0A024R2B3|A0A024R2B3|1	A0A024R2B3	10	GYEWDAGDVGAA	0.0182396	8.9852e-05	0.000161236	0.0243296	6.53548e-05	2.43446e-05	7.54572e-05	0.0220599	2.52444e-05	0.0163398	3.50577e-05	0.000184779	0.014472	9.08335e-05	0.000101977	0.0197327	2.53711e-05	8.35901e-05
REKSPVREP	sp|Q86U06|RBM23|1	Q86U06	9	FREKSPVREPV	0.028603	0.0168525	0.0182984	7.33314e-05	0.000290466	2.43446e-05	7.54572e-05	0.000800101	2.52444e-05	7.9929e-05	0.00133806	0.00375368	0.000707519	0.00078051	0.000101977	5.08268e-05	0.000441497	0.000374639
ITAEILREL	sp|P49815|TSC2|1	P49815	9	IITAEILRELS	0.00725439	8.9852e-05	0.0100491	0.00678487	6.53548e-05	0.0115229	0.0107026	3.90906e-05	0.0135621	0.00680826	3.50577e-05	0.0103003	0.00735294	9.08335e-05	0.00855671	5.08268e-05	0.0065925	0.00829404
RMIGQICEV	sp|P49815|TSC2|1	P49815	9	IRMIGQICEVA	0.00493298	0.00508318	0.00542454	0.00481452	0.00562777	0.00654901	0.00608277	3.90906e-05	2.52444e-05	0.00354029	0.00374438	0.00446867	0.00497018	0.00400907	0.00533329	5.08268e-05	2.53711e-05	8.35901e-05
MARYVFSNFT	sp|P49815|TSC2|1	P49815	10	MARYVFSNFT	0.00522316	0.00523082	0.00749936	0.00806988	0.00746588	0.0110808	0.010292	0.00661798	0.00778815	0.00746185	0.00701153	0.00849047	0.00758683	0.00838612	0.00961165	0.00810666	0.00858023	0.0098424
YELLFKEGVM	sp|P46783|RS10|1	P46783	10	IYELLFKEGVMVAK	0.153489	0.100946	0.219531	0.146749	0.130732	0.137861	0.128046	0.190995	0.18854	0.165291	0.132099	0.198744	0.137747	0.14268	0.133186	0.153164	0.0682223	0.153321
YLTNEGIQYL	sp|P46783|RS10|1	P46783	10	WYLTNEGIQYLR	0.0674312	8.9852e-05	0.000161236	0.0808702	6.53548e-05	2.43446e-05	7.54572e-05	0.0557785	2.52444e-05	0.0546022	3.50577e-05	0.000184779	0.0803999	9.08335e-05	0.000101977	0.0785893	0.0419522	8.35901e-05
IEYDDFVEC	tr|Q6IBA0|Q6IBA0|1	Q6IBA0	9	KIEYDDFVECLL	0.028907	8.9852e-05	0.0416464	0.0294525	0.0176776	0.0373045	0.0884954	3.90906e-05	0.0382694	0.0210239	0.0222093	0.0325766	0.0299088	0.0203359	0.0308862	0.0110538	0.0220749	0.0320068
KRASFAKSV	sp|Q9H4A3|WNK1|1	Q9H4A3	9	LKRASFAKSVI	0.00288794	0.00244667	0.00217981	0.00219309	6.53548e-05	0.00252565	0.00234585	3.90906e-05	0.00251101	0.00198801	3.50577e-05	0.00185003	0.00171033	9.08335e-05	0.000101977	0.00165721	2.53711e-05	0.00208975
NISPFSFGL	sp|Q8NHW5|RLA0L|1	Q8NHW5	9	LNISPFSFGLV	0.0107779	0.0141949	0.000161236	0.00995457	6.53548e-05	2.43446e-05	7.54572e-05	0.0117729	2.52444e-05	0.0159313	3.50577e-05	0.000184779	0.00790843	9.08335e-05	0.000101977	0.00956739	0.0104881	8.35901e-05
FLADPSAFV	sp|Q8NHW5|RLA0L|1	Q8NHW5	9	AFLADPSAFVA	0.0139561	8.9852e-05	0.000161236	0.0132785	0.0168379	2.43446e-05	7.54572e-05	0.0126873	2.52444e-05	0.0127042	3.50577e-05	0.000184779	6.16887e-05	0.0141383	0.000101977	0.0117884	2.53711e-05	8.35901e-05
KPRSPVVEL	sp|P25098|ARBK1|1	P25098	9	NKPRSPVVELS	0.0147851	0.016958	0.0151237	0.015917	6.53548e-05	0.022134	0.0205582	0.019431	0.0337039	0.0168845	3.50577e-05	0.016467	0.0197345	9.08335e-05	0.0295968	0.0279334	0.0197775	0.0259865
VPRNYDPAL	sp|Q9NV06|DCA13|1	Q9NV06	9	RVPRNYDPALH	0.0258394	0.029107	0.0254978	0.0243296	0.0326774	0.0257539	0.0239204	0.0165735	2.52444e-05	0.0268245	0.0335893	0.0230136	0.0298211	0.0344741	0.000101977	5.08268e-05	0.0218751	8.35901e-05
LLKDSIVQL	tr|B2R5T5|B2R5T5|1	B2R5T5	9	ALLKDSIVQLC	0.0862236	8.9852e-05	0.129739	0.0860102	0.0787434	0.114124	0.105999	0.141732	0.093055	0.0927285	3.50577e-05	0.0996513	0.0960414	0.100711	0.0926	0.0965282	0.135845	0.101131
FLREYFERL	tr|B2R5T5|B2R5T5|1	B2R5T5	9	AFLREYFERLE	0.00545806	0.00752985	0.00687441	0.00447185	0.00610432	0.0049463	0.00459416	0.00404622	0.00453861	0.00546022	0.00598366	0.00739564	0.00467781	0.0054229	0.00492304	0.00263958	0.00346605	0.00284769
VARGPLKCVK	tr|B2R5T5|B2R5T5|1	B2R5T5	10	VARGPLKCVK	0.00236286	0.00232012	0.000161236	7.33314e-05	0.00229196	2.43446e-05	7.54572e-05	0.00187452	0.00182619	0.00270969	0.00225764	0.00208687	0.00258742	0.00183991	0.000101977	5.08268e-05	0.0036059	0.00180823
NRPRAATVVA	tr|B2R5T5|B2R5T5|1	B2R5T5	10	NRPRAATVVA	0.0366174	8.9852e-05	0.0242979	0.0248436	0.0226472	0.1039	0.0965031	0.0155448	0.0538457	0.0281862	3.50577e-05	0.0214943	0.0210502	0.018496	0.0319412	0.015547	2.53711e-05	0.016783
SEYNNFKSM	sp|P24928|RPB1|1	P24928	9	LSEYNNFKSMV	0.0371701	0.0364892	0.053183	0.00263856	0.0317697	0.00250354	0.00232531	0.0233172	0.024573	0.0371731	0.0308361	0.0366431	0.0330371	0.0377666	0.0369228	0.0212704	0.0352998	0.0258458
GEIESKFNQA	sp|P24928|RPB1|1	P24928	10	LGEIESKFNQAI	0.146469	0.173376	0.143988	0.160541	0.188803	0.225208	0.209176	0.193167	0.275271	0.122549	0.161889	0.14188	0.176704	0.18496	0.240584	0.175972	0.185928	0.19923
KPKTPSLTVF	sp|P24928|RPB1|1	P24928	10	KKPKTPSLTVFL	0.00650822	8.9852e-05	0.000161236	0.0067506	0.00780627	0.00809645	0.00752005	3.90906e-05	2.52444e-05	7.9929e-05	3.50577e-05	0.000184779	6.16887e-05	9.08335e-05	0.00729665	0.00658612	2.53711e-05	0.00593359
DVIEVIEKA	sp|P24928|RPB1|1	P24928	9	QDVIEVIEKAH	9.49288e-05	8.9852e-05	0.000161236	7.33314e-05	6.53548e-05	0.00450417	0.00418351	3.90906e-05	0.00312869	0.00381262	3.50577e-05	0.00513897	0.00454625	9.08335e-05	0.000101977	0.00468119	0.00538387	0.00586863
LQPDWFQCL	sp|Q9H974|QTRD1|1	Q9H974	9	ALQPDWFQCLS	0.00496062	8.9852e-05	0.00664943	0.00378651	6.53548e-05	0.00522262	0.00485082	3.90906e-05	0.00456547	0.00396241	3.50577e-05	0.00368665	0.00266051	9.08335e-05	0.00421975	5.08268e-05	2.53711e-05	0.00253369
APRIALHTAL	sp|Q9UBD5|ORC3|1	Q9UBD5	10	AAPRIALHTALN	0.00529225	0.00704473	0.00909922	0.00731601	0.00535546	0.00804118	0.00746872	0.00491491	0.00562627	0.00521513	0.00598366	0.00607739	0.00600807	0.00743712	0.00729665	0.00533895	0.00481452	0.00545717
SEAFATVVTA	sp|Q9UBD5|ORC3|1	Q9UBD5	10	WSEAFATVVTAA	0.00827691	8.9852e-05	0.000161236	7.33314e-05	0.00971245	2.43446e-05	7.54572e-05	0.0074638	2.52444e-05	7.9929e-05	0.00818624	0.000184779	6.16887e-05	0.0087541	0.000101977	5.08268e-05	0.00814073	8.35901e-05
NVVNFIDCL	sp|Q9UBD5|ORC3|1	Q9UBD5	9	ENVVNFIDCLV	0.00501589	0.00626433	0.00844928	0.00440331	6.53548e-05	2.43446e-05	7.54572e-05	3.90906e-05	2.52444e-05	0.00261437	0.00526783	0.00540709	0.00233891	9.08335e-05	0.00375089	0.00226371	2.53711e-05	8.35901e-05
GLLPDVPSL	sp|Q96N66|MBOA7|1	Q96N66	9	LGLLPDVPSLM	0.00758601	8.9852e-05	0.000161236	0.00938916	6.53548e-05	2.43446e-05	0.0169907	3.90906e-05	2.52444e-05	0.00803374	3.50577e-05	0.000184779	6.16887e-05	9.08335e-05	0.000101977	5.08268e-05	2.53711e-05	8.35901e-05
TCGPHTLHSL	sp|Q96N66|MBOA7|1	Q96N66	10	FTCGPHTLHSLV	0.0218322	0.0150175	0.000161236	7.33314e-05	6.53548e-05	2.43446e-05	7.54572e-05	3.90906e-05	0.0159791	0.0151143	3.50577e-05	0.014121	0.0154953	0.0104584	0.0188424	5.08268e-05	0.0142837	0.0166747
MQFGCFVQL	sp|Q14562|DHX8|1	Q14562	9	IMQFGCFVQLE	0.00261158	8.9852e-05	0.00309973	0.00292983	6.53548e-05	0.00508446	0.00472249	3.90906e-05	0.00295413	7.9929e-05	3.50577e-05	0.00364196	0.00230967	9.08335e-05	0.00284247	0.00207578	2.53711e-05	0.00255534
YLDASLITV	sp|Q14562|DHX8|1	Q14562	9	DYLDASLITVM	0.0103634	0.0137731	0.000161236	7.33314e-05	0.0130029	2.43446e-05	7.54572e-05	0.00760096	2.52444e-05	7.9929e-05	0.0136927	0.000184779	0.00708981	0.0128019	0.000101977	5.08268e-05	2.53711e-05	8.35901e-05
KLFGMIITI	tr|B3KNF6|B3KNF6|1	B3KNF6	9	QKLFGMIITIG	0.00833218	0.0451369	0.0138988	0.00882376	0.0086232	0.0136507	0.0126789	0.00437769	0.00831184	0.0383986	0.0504757	0.0361962	0.00533563	0.00602329	0.00662266	0.00290439	0.00458478	0.0029668
AIIALFHLL	tr|B3KNF6|B3KNF6|1	B3KNF6	9	GAIIALFHLLA	0.00215559	8.9852e-05	0.00224731	0.000573973	6.53548e-05	0.000936757	7.54572e-05	3.90906e-05	0.000992318	0.00191993	3.50577e-05	0.00170033	0.00070021	9.08335e-05	0.000101977	5.08268e-05	2.53711e-05	0.000404957
TRTDKVRAL	tr|B3KNF6|B3KNF6|1	B3KNF6	9	ATRTDKVRALR	0.00735111	0.00613778	0.00552453	0.0034267	0.00306351	0.00403441	0.00374719	0.00189738	0.00170534	0.00415304	0.00354248	0.00088703	0.00210502	0.00327311	0.00712083	0.00234914	0.00150828	0.00176492
ALFNGAQKL*	tr|B3KNF6|B3KNF6|1	B3KNF6	10	RALFNGAQKL*	9.49288e-05	8.9852e-05	0.0146487	0.0144778	0.0145914	0.017464	0.0162207	0.0164592	0.0161134	0.0091503	0.00899385	0.0118867	0.0100134	9.08335e-05	0.0102856	0.0113613	0.0112872	0.0132098
REASPSRLSVA	sp|O75122|CLAP2|1	O75122	11	SREASPSRLSVAR	0.0322371	0.0269978	0.00689941	7.33314e-05	0.0288196	0.0279093	0.0259224	0.0314325	0.0439896	0.024605	0.0207409	0.00444632	0.0280523	0.0240157	0.00758969	0.00705595	0.0292667	0.00791507
FVSDKDASL	sp|Q7Z401|MYCPP|1	Q7Z401	9	SFVSDKDASLA	0.0172723	8.9852e-05	0.0162986	0.0185042	6.53548e-05	0.0279093	0.0259224	3.90906e-05	0.0206789	0.0149782	3.50577e-05	0.017115	0.0172494	9.08335e-05	0.0204834	0.0168284	2.53711e-05	0.0173244
RTPSIDLQRA	sp|Q7Z401|MYCPP|1	Q7Z401	10	SRTPSIDLQRAC	0.0105707	8.9852e-05	0.0123489	0.0108112	6.53548e-05	0.0127388	0.0118319	3.90906e-05	0.0110377	0.00713505	3.50577e-05	0.00710518	0.00784996	9.08335e-05	0.000101977	0.00730368	2.53711e-05	0.00917108
VPAEPKLAF	sp|P18124|RL7|1	P18124	9	FVPAEPKLAFV	0.0607987	0.0693927	0.057995	0.0543132	0.0771549	0.0748853	0.0695541	3.90906e-05	2.52444e-05	0.0595042	0.0739698	0.0755205	0.068413	0.0834739	0.0662266	5.08268e-05	2.53711e-05	8.35901e-05
CMEDLIHEI	sp|P18124|RL7|1	P18124	9	ICMEDLIHEIY	0.00276358	0.00348018	0.00387467	7.33314e-05	6.53548e-05	0.00250354	0.00232531	3.90906e-05	2.52444e-05	0.00358114	0.00328551	0.00462507	0.00245585	0.00307943	0.00236482	5.08268e-05	2.53711e-05	8.35901e-05
KINKKRIAL	sp|P18124|RL7|1	P18124	9	GKINKKRIALT	9.49288e-05	0.133302	0.000161236	0.146834	0.102344	2.43446e-05	7.54572e-05	0.0971551	0.0849983	7.9929e-05	0.167946	0.169586	0.188574	0.193481	0.000101977	0.100799	0.0978886	0.0979909
LLPPPPCPA	sp|Q9BTY2|FUCO2|1	Q9BTY2	9	LLLPPPPCPAH	0.0290175	0.0335363	0.000161236	0.0334103	0.0322235	2.43446e-05	7.54572e-05	0.0283464	0.0326297	7.9929e-05	0.0326715	0.000184779	6.16887e-05	9.08335e-05	0.000101977	0.0143511	0.0171804	8.35901e-05
IILDEIHLL	sp|O75643|U520|1	O75643	9	LIILDEIHLLH	0.0119801	8.9852e-05	0.0225981	0.00949197	6.53548e-05	0.011744	0.0109079	3.90906e-05	0.00809699	0.0137527	3.50577e-05	0.0140495	0.00786457	9.08335e-05	0.00917209	0.00544145	2.53711e-05	0.00717878
FVVDEVHLI	sp|O75643|U520|1	O75643	9	LFVVDEVHLIG	0.0320575	0.0442932	0.0562452	0.0447185	0.0417544	0.0411731	0.0382419	0.0530353	0.0535771	0.0464323	0.040197	0.0583161	0.03216	0.0505491	0.0424905	0.0398926	0.0393552	0.0325915
IERPIRIVA	sp|O75643|U520|1	O75643	9	QIERPIRIVAL	0.0462899	8.9852e-05	0.0374968	0.0484878	6.53548e-05	0.0455943	7.54572e-05	0.032004	0.0397464	7.9929e-05	0.028817	0.0270354	6.16887e-05	9.08335e-05	0.0791203	0.0446763	2.53711e-05	0.0446102
NVRPVPLEL	sp|O75643|U520|1	O75643	9	PNVRPVPLELH	0.0198977	0.0253104	0.0275126	0.0229589	0.0283658	0.0301199	0.0279756	0.0292608	0.0316897	0.0177015	0.0277157	0.0294932	0.0220734	0.0284702	0.0247324	0.0263103	0.0223745	0.0328838
SPKKPVIVF	sp|O75643|U520|1	O75643	9	HSPKKPVIVFV	0.0211414	0.0202062	0.0223981	0.0207315	0.0270042	0.0271355	0.0252037	0.0243459	0.0287356	0.0186546	0.0192725	0.0216283	0.0261665	0.0193675	0.0251134	0.0181951	0.0250715	0.0227382
TAIDILTTC	sp|O75643|U520|1	O75643	9	LTAIDILTTCA	0.00708857	8.9852e-05	0.00847428	7.33314e-05	6.53548e-05	0.00674244	0.00626243	3.90906e-05	0.0117091	0.00777503	3.50577e-05	0.0106354	0.00736756	9.08335e-05	0.000101977	0.010507	2.53711e-05	0.0118022
QEYKFSVDV	sp|O75643|U520|1	O75643	9	DQEYKFSVDVK	0.0829073	0.108413	0.102491	0.0974897	0.11959	0.121309	0.112672	0.118872	0.135621	0.0705336	0.0934259	0.122218	0.0805461	0.0993552	0.107838	0.0999451	0.136844	0.138595
YLSLLNQQL	sp|O75643|U520|1	O75643	9	YYLSLLNQQLP	9.49288e-05	8.9852e-05	0.000161236	0.00563693	0.00814665	2.43446e-05	7.54572e-05	0.00956692	2.52444e-05	0.00984474	3.50577e-05	0.000184779	0.00765992	9.08335e-05	0.000101977	0.00591982	0.00961905	8.35901e-05
SMADPELLLSCG	tr|A0A024RDD3|A0A024RDD3|1	A0A024RDD3	12	WSMADPELLLSCGK	0.00310902	8.9852e-05	0.0046246	7.33314e-05	6.53548e-05	0.00342648	0.00318255	0.00420624	0.00475346	0.00260075	0.00295512	0.00424523	6.16887e-05	9.08335e-05	0.000101977	5.08268e-05	2.53711e-05	0.00441771
KHTGPVRALD	tr|A0A024RDD3|A0A024RDD3|1	A0A024RDD3	10	KHTGPVRALD	9.49288e-05	0.0137942	0.000161236	7.33314e-05	0.0171102	2.43446e-05	7.54572e-05	0.0115443	2.52444e-05	7.9929e-05	0.0141516	0.000184779	6.16887e-05	0.0146225	0.000101977	5.08268e-05	0.0147832	8.35901e-05
SERNLFISC	sp|P42166|LAP2A|1	P42166	9	ASERNLFISCK	0.0139561	0.0184555	0.0203233	0.00829262	0.0070801	0.00980969	0.00911133	3.90906e-05	2.52444e-05	0.0108932	0.012518	0.0136071	0.0157876	0.0169466	0.0173186	0.00637257	0.0108876	0.010936
STPFKGGTLF	sp|P42166|LAP2A|1	P42166	10	STPFKGGTLF	0.0117037	0.011453	0.011499	0.00827549	0.0116186	0.0105281	0.00977864	3.90906e-05	2.52444e-05	0.00821076	0.010297	0.0115068	0.00707519	0.00852169	0.00984608	5.08268e-05	2.53711e-05	8.35901e-05
TQILSVPKV	sp|P42166|LAP2A|1	P42166	9	ATQILSVPKVD	9.49288e-05	0.00426059	0.00502457	0.00414631	0.00639932	0.00530552	0.00492782	3.90906e-05	2.52444e-05	7.9929e-05	0.00477225	0.00473679	6.16887e-05	0.00457073	0.000101977	5.08268e-05	2.53711e-05	8.35901e-05
IYQSKVRELI	sp|P25205|MCM3|1	P25205	10	GIYQSKVRELI	0.00468426	0.00419731	0.0138738	7.33314e-05	0.0105975	0.00370281	0.00343921	3.90906e-05	0.0226125	0.00378539	0.0114534	0.00391008	0.00790843	0.0128213	0.000101977	0.00600525	0.0191182	0.022251
ALKDFVASI	sp|P25205|MCM3|1	P25205	9	RALKDFVASID	0.00663258	8.9852e-05	0.00862426	0.00709327	0.00753395	0.0103347	0.00959898	0.00564643	0.00641851	0.00772056	0.00666279	0.0107248	0.00765992	9.08335e-05	0.00879114	0.00639819	0.00863018	0.00871632
VRPKVVRSV	sp|P25205|MCM3|1	P25205	9	LVRPKVVRSVH	0.0212795	0.012845	0.0123239	0.0170136	0.0118456	0.0187351	0.0174014	0.0106185	0.0125148	0.016476	0.0135458	0.0129144	0.0178342	0.0120659	0.0298899	0.0132406	0.0043051	0.00402791
RRYSDLTTL	sp|P25205|MCM3|1	P25205	9	ERRYSDLTTLV	0.0143706	8.9852e-05	0.000161236	7.33314e-05	6.53548e-05	0.0167179	0.0155278	3.90906e-05	0.0120716	7.9929e-05	3.50577e-05	0.0154616	0.0104958	9.08335e-05	0.0116629	0.00764537	2.53711e-05	0.00829404
YAYDGKNYI	tr|Q9MY55|Q9MY55|1	Q9MY55	9	QYAYDGKNYIA	0.0632859	8.9852e-05	0.0692441	0.105028	6.53548e-05	2.43446e-05	7.54572e-05	3.90906e-05	0.0268557	0.0287308	0.062957	0.0987575	0.049117	9.08335e-05	0.104908	0.0501434	2.53711e-05	0.058578
IQHDLIFSL	tr|D0VY79|D0VY79|1	D0VY79	9	IIQHDLIFSLQ	0.0218322	0.0362783	0.000161236	7.33314e-05	0.0351736	2.43446e-05	7.54572e-05	0.0190881	2.52444e-05	0.0249182	0.0286335	0.000184779	6.16887e-05	9.08335e-05	0.0313551	5.08268e-05	0.0233734	0.0201396
MEDIKILIA	tr|D0VY79|D0VY79|1	D0VY79	9	RMEDIKILIAS	0.0652204	0.0565266	0.0612448	0.00760728	0.0076928	0.0100031	0.00929099	3.90906e-05	0.024573	0.0404411	0.0435009	0.068594	0.0292363	0.0255651	0.0272232	0.0204161	2.53711e-05	0.0314004
HPRSPNVLSVAL	tr|D0VY79|D0VY79|1	D0VY79	12	SHPRSPNVLSVALS	0.00971397	0.00805715	0.0093742	0.00865242	0.0107336	0.0122138	0.0113442	0.0135789	0.0167311	0.00691719	0.0114717	0.0102109	0.00840545	0.00902525	0.00802924	0.0108915	0.0165611	0.0123111
APIQGSRNL	tr|D0VY79|D0VY79|1	D0VY79	9	NAPIQGSRNLL	0.0203123	0.018561	0.0172735	0.0167052	0.0169741	0.0182654	0.016965	0.0226314	0.0233645	0.0186546	0.0155832	0.0167575	0.0169571	0.0146225	0.0213039	0.0189639	0.0185789	0.0220886
MEHDGSLFQAV	tr|D0VY79|D0VY79|1	D0VY79	11	KMEHDGSLFQAVG	9.49288e-05	8.9852e-05	0.00272477	7.33314e-05	6.53548e-05	2.43446e-05	7.54572e-05	3.90906e-05	2.52444e-05	7.9929e-05	3.50577e-05	0.00239074	6.16887e-05	0.00263398	0.000101977	0.0024431	2.53711e-05	0.00401709
KVVNIVPVI	sp|Q9UHD8|SEPT9|1	Q9UHD8	9	SKVVNIVPVIA	0.0204505	0.0280524	0.000161236	7.33314e-05	0.0270042	0.0274395	0.0254861	0.0254889	2.52444e-05	0.0168845	0.0222093	0.000184779	6.16887e-05	0.0211106	0.0210987	5.08268e-05	0.0207763	8.35901e-05
REMIPFAVV	sp|Q9UHD8|SEPT9|1	Q9UHD8	9	FREMIPFAVVG	9.49288e-05	0.0662289	0.0712439	0.135697	0.17496	0.161653	0.150144	0.0976123	2.52444e-05	0.0533767	1.16002	0.0683706	0.0991112	0.900588	0.000101977	0.0537312	0.879998	8.35901e-05
GELKTQMTSA	sp|P78527|PRKDC|1	P78527	10	LGELKTQMTSAV	0.00555479	0.00525191	0.00479959	0.00606526	0.00458391	0.00563712	0.00523581	0.00610363	0.00606939	0.00433005	0.00524947	0.00404414	0.00431236	0.00484187	0.00641753	0.00621026	0.00346605	0.00572787
AEKCFGTGA	sp|P78527|PRKDC|1	P78527	9	AAEKCFGTGAA	0.0194832	0.0205858	0.0188734	0.00572259	0.00658086	0.00560949	0.00521014	3.90906e-05	2.52444e-05	0.0185185	0.0205574	0.0172044	6.16887e-05	9.08335e-05	0.000101977	0.00931112	0.00959907	0.00918191
HLPDVCVNL	sp|P78527|PRKDC|1	P78527	9	AHLPDVCVNLM	0.00331629	0.00428168	0.000161236	0.00310117	6.53548e-05	0.00533316	0.00495348	3.90906e-05	0.00452519	0.00829246	0.0131604	0.00420055	0.00276283	9.08335e-05	0.000101977	0.00445055	2.53711e-05	0.00281521
KSKDFVQVM	sp|P78527|PRKDC|1	P78527	9	LKSKDFVQVMR	0.0139561	0.016515	0.0189984	0.0141523	0.013366	0.0142033	0.0131922	0.00731521	0.0143678	0.0162037	0.0140965	0.0122888	0.0133171	0.015707	0.0182856	0.00990909	0.0181793	0.0141843
HRAGLLHNI	sp|P78527|PRKDC|1	P78527	9	LHRAGLLHNIL	9.49288e-05	0.00373329	0.000161236	7.33314e-05	0.00512853	2.43446e-05	7.54572e-05	0.00774955	2.52444e-05	7.9929e-05	3.50577e-05	0.00683706	6.16887e-05	9.08335e-05	0.000101977	5.08268e-05	0.00669238	0.00859722
IEEKLTPLP	sp|P78527|PRKDC|1	P78527	9	KIEEKLTPLPE	9.49288e-05	0.199952	0.000161236	7.33314e-05	0.179953	2.43446e-05	7.54572e-05	3.90906e-05	2.52444e-05	7.9929e-05	0.133806	0.000184779	6.16887e-05	0.129568	0.000101977	5.08268e-05	0.14084	8.35901e-05
AEKDFWELA	sp|P78527|PRKDC|1	P78527	9	EAEKDFWELAS	9.49288e-05	8.9852e-05	0.000161236	0.00978323	6.53548e-05	0.00936757	0.00870068	3.90906e-05	0.011172	7.9929e-05	3.50577e-05	0.0092278	0.00602268	9.08335e-05	0.000101977	0.00862774	2.53711e-05	0.00899784
TVYGGYLCSV	sp|Q96I36|COX14|1	Q96I36	10	LTVYGGYLCSVR	0.00637004	8.9852e-05	0.00832429	7.33314e-05	6.53548e-05	0.00859384	0.00798204	3.90906e-05	0.00823127	7.9929e-05	3.50577e-05	0.000184779	6.16887e-05	9.08335e-05	0.00410253	0.00534749	2.53711e-05	0.0048833
YLENGKQTL	tr|E0WMV4|E0WMV4|1	E0WMV4	9	RYLENGKQTLQ	0.00822164	8.9852e-05	0.00964917	0.00546559	6.53548e-05	0.00657664	0.00610844	3.90906e-05	2.52444e-05	0.0088235	3.50577e-05	0.00755205	0.00897555	9.08335e-05	0.0103149	5.08268e-05	2.53711e-05	8.35901e-05
GQTEVFQAL	sp|Q86W42|THOC6|1	Q86W42	9	LGQTEVFQALQ	9.49288e-05	8.9852e-05	0.000161236	0.00841255	6.53548e-05	2.43446e-05	7.54572e-05	0.0115443	2.52444e-05	7.9929e-05	0.00967298	0.000184779	6.16887e-05	0.0126082	0.000101977	5.08268e-05	0.0112872	8.35901e-05
FVVHITDVL	sp|Q8N201|INT1|1	Q8N201	9	RFVVHITDVLA	0.00837363	0.0127185	0.0124239	7.33314e-05	0.00512853	0.0072122	0.00669875	0.00582931	0.00781501	0.0114106	0.0131787	0.0129591	0.00469243	0.00672052	0.00556772	0.00697053	0.00617297	0.0102214
TVVPSISKL	sp|Q8N201|INT1|1	Q8N201	9	HTVVPSISKLA	0.067984	8.9852e-05	0.093242	0.0774435	0.0764742	2.43446e-05	0.231761	0.082639	0.0915779	0.0580064	0.0717673	0.0694878	6.16887e-05	0.0693356	0.0723804	0.0654341	0.0697206	0.0989654
SPHGGALVM	sp|Q8N201|INT1|1	Q8N201	9	SSPHGGALVMS	0.00153378	0.0459806	0.00127489	0.00304977	0.00265504	0.00295672	0.00274623	0.0432054	2.52444e-05	0.0385347	0.0409312	0.041782	0.0413694	0.0360235	0.0571424	5.08268e-05	0.0511418	0.0528393
GQMDPSAQI	sp|Q8N201|INT1|1	Q8N201	9	YGQMDPSAQIS	9.49288e-05	0.00666508	0.000161236	7.33314e-05	6.53548e-05	2.43446e-05	7.54572e-05	0.00508636	2.52444e-05	0.00509258	0.00543302	0.000184779	6.16887e-05	0.00484187	0.000101977	0.00271646	2.53711e-05	8.35901e-05
TLWPEVQKL	sp|Q6IA86|ELP2|1	Q6IA86	9	NTLWPEVQKLY	0.0201741	0.0227794	0.0264977	0.0203889	0.0209907	0.022963	0.0213282	0.0226314	0.0267214	0.0183823	0.019089	0.0236839	0.0187113	9.08335e-05	0.01852	0.017768	0.0197775	0.0216555
RPQIHGYDL	sp|Q6IA86|ELP2|1	Q6IA86	9	ARPQIHGYDLK	9.49288e-05	8.9852e-05	0.000161236	0.00880662	0.0119136	0.0109703	0.0101893	3.90906e-05	0.0388065	0.0079929	0.00868182	0.000184779	0.010452	0.00925766	0.0424905	0.0332296	0.00928943	8.35901e-05
LLPDIVTCV	tr|Q5TDE9|Q5TDE9|1	Q5TDE9	9	HLLPDIVTCVQ	0.00923034	8.9852e-05	0.0128239	0.0099203	6.53548e-05	2.43446e-05	7.54572e-05	3.90906e-05	0.0118568	0.00275054	3.50577e-05	0.000184779	6.16887e-05	9.08335e-05	0.000101977	0.00753432	2.53711e-05	0.010936
VPTSPKGRLL	sp|Q53EL6|PDCD4|1	Q53EL6	10	TVPTSPKGRLLD	0.00730966	0.00784623	0.00752436	7.33314e-05	6.53548e-05	0.00652137	0.00605711	3.90906e-05	2.52444e-05	0.00514704	0.00554315	0.000184779	6.16887e-05	9.08335e-05	0.00861532	5.08268e-05	2.53711e-05	8.35901e-05
APRIECSHI	sp|Q9Y3C1|NOP16|1	Q9Y3C1	9	AAPRIECSHIR	0.00338538	8.9852e-05	0.000161236	7.33314e-05	6.53548e-05	0.00224932	0.00208919	3.90906e-05	0.00384037	7.9929e-05	3.50577e-05	0.000184779	6.16887e-05	9.08335e-05	0.00398532	5.08268e-05	2.53711e-05	0.00369225
LPEKKGNTLS	sp|Q9Y3C1|NOP16|1	Q9Y3C1	10	LPEKKGNTLS	0.00225231	8.9852e-05	0.000161236	7.33314e-05	0.00119136	0.00137612	0.00127815	3.90906e-05	0.0028467	7.9929e-05	0.00183181	0.000184779	6.16887e-05	9.08335e-05	0.00759848	5.08268e-05	0.00165811	8.35901e-05
AVDPNRAVPL	sp|Q9Y3C1|NOP16|1	Q9Y3C1	10	LAVDPNRAVPLR	9.49288e-05	0.0617574	0.000161236	0.0606526	0.0732972	2.43446e-05	7.54572e-05	0.0542926	2.52444e-05	7.9929e-05	0.0490073	0.000184779	6.16887e-05	0.0599811	0.0896697	5.08268e-05	0.0504426	8.35901e-05
VLQDIQVML	tr|B1AHB0|B1AHB0|1	B1AHB0	9	EVLQDIQVMLK	0.00522316	8.9852e-05	0.000161236	0.00700761	6.53548e-05	2.43446e-05	7.54572e-05	0.0373761	2.52444e-05	0.0351306	3.50577e-05	0.000184779	0.00567185	9.08335e-05	0.000101977	0.00284459	2.53711e-05	8.35901e-05
ASPSSIRSLK	tr|B1AHB0|B1AHB0|1	B1AHB0	10	ASPSSIRSLK	0.0075722	0.00854227	0.00884924	0.00454038	6.53548e-05	0.0049463	0.00459416	3.90906e-05	0.00537114	0.00524236	0.00568999	0.00683706	0.00377149	9.08335e-05	0.00715013	0.00359631	2.53711e-05	0.00404957
IRSSYIRVL	tr|B1AHB0|B1AHB0|1	B1AHB0	9	GIRSSYIRVLG	0.0261158	0.0274196	0.0287475	0.036323	0.0344928	0.0422784	0.0392685	0.0289179	0.0268557	0.0270969	0.0335893	0.0277057	0.0290902	0.0348615	0.0413184	0.0468119	0.0425516	0.030859
FIMEGGAMV	tr|B1AHB0|B1AHB0|1	B1AHB0	9	NFIMEGGAMVLA	0.0296532	8.9852e-05	0.000161236	0.0250663	0.0220119	2.43446e-05	7.54572e-05	0.0173736	2.52444e-05	0.023897	0.0124629	0.000184779	0.0194422	9.08335e-05	0.000101977	0.0167259	2.53711e-05	8.35901e-05
ITVRQLEAI	tr|B1AHB0|B1AHB0|1	B1AHB0	9	PITVRQLEAIV	9.49288e-05	0.00419731	0.00317473	0.0031183	6.53548e-05	2.43446e-05	7.54572e-05	3.90906e-05	0.00287356	0.00284585	0.00346906	0.00375368	0.00368378	9.08335e-05	0.000101977	5.08268e-05	2.53711e-05	8.35901e-05
RAKSQGMAL	sp|P53618|COPB|1	P53618	9	IRAKSQGMALS	0.0037861	0.00246777	0.0035497	7.33314e-05	6.53548e-05	2.43446e-05	7.54572e-05	0.00196596	0.00247072	0.0034586	0.00312032	0.00361962	0.00179803	9.08335e-05	0.000101977	0.00198182	0.00216753	0.00219803
TLSDIMVSL	tr|A0A024R169|A0A024R169|1	A0A024R169	9	LTLSDIMVSLA	0.00500207	0.0879537	0.00190984	0.0161226	0.0123902	2.43446e-05	7.54572e-05	0.0680086	2.52444e-05	0.0460238	0.0915905	0.000184779	0.0713367	0.0716597	0.000101977	0.0388675	0.0379568	8.35901e-05
QIIKNITTL	tr|A0A024R169|A0A024R169|1	A0A024R169	9	QQIIKNITTLK	0.0121874	8.9852e-05	0.0124239	0.0160712	6.53548e-05	2.43446e-05	7.54572e-05	0.0187452	0.0194704	0.00977666	3.50577e-05	0.00844578	0.0126447	9.08335e-05	0.0144761	0.0126426	2.53711e-05	8.35901e-05
VPHVIQTQL	tr|A0A024R169|A0A024R169|1	A0A024R169	9	GVPHVIQTQLS	9.49288e-05	8.9852e-05	0.00529955	0.00383791	0.0046293	0.00422784	0.00392685	3.90906e-05	2.52444e-05	7.9929e-05	0.00389122	0.00455804	0.00365454	9.08335e-05	0.000101977	5.08268e-05	2.53711e-05	8.35901e-05
NQIDFIICL	tr|A0A024R058|A0A024R058|1	A0A024R058	9	SNQIDFIICLG	0.004325	8.9852e-05	0.00342471	7.33314e-05	6.53548e-05	0.000699113	0.000649343	3.90906e-05	2.52444e-05	0.00216503	3.50577e-05	0.00274823	6.16887e-05	9.08335e-05	0.000101977	5.08268e-05	2.53711e-05	8.35901e-05
SLYDYNPNL	tr|A0A024QYU9|A0A024QYU9|1	A0A024QYU9	9	ASLYDYNPNLA	0.178251	0.190461	0.000161236	0.169793	0.146367	2.43446e-05	7.54572e-05	0.201168	2.52444e-05	0.136165	0.174554	0.000184779	0.145597	0.189801	0.000101977	0.164867	0.167809	8.35901e-05
MLLEIPYMAA	tr|A0A024QYU9|A0A024QYU9|1	A0A024QYU9	10	AMLLEIPYMAAH	0.0178251	0.0209444	0.000161236	0.0152146	0.00292735	2.43446e-05	7.54572e-05	0.0170307	2.52444e-05	0.0197439	0.0185383	0.000184779	0.0131271	9.08335e-05	0.000101977	0.0129843	2.53711e-05	8.35901e-05
SLDQPTQTV	tr|A0A024QYU9|A0A024QYU9|1	A0A024QYU9	9	ASLDQPTQTVV	0.10847	0.0919612	0.0046996	0.117365	0.151587	0.00909124	0.00844402	0.161163	0.00338382	0.0826523	0.0725015	0.00527303	0.0840545	9.08335e-05	0.000101977	0.115321	0.077312	8.35901e-05
KVWDLFPEADKV	tr|A0A024QYU9|A0A024QYU9|1	A0A024QYU9	12	GKVWDLFPEADKVR	9.49288e-05	8.9852e-05	0.00524955	7.33314e-05	6.53548e-05	0.00594108	0.00551813	0.003429	0.00333011	7.9929e-05	3.50577e-05	0.00661363	6.16887e-05	9.08335e-05	0.00545051	0.00357069	0.00420521	0.00449351
KIRDVTKCL	tr|A0A024QYU9|A0A024QYU9|1	A0A024QYU9	9	MKIRDVTKCLE	0.0126572	0.0107991	0.0141238	0.00661354	0.00628586	0.0066319	7.54572e-05	3.90906e-05	2.52444e-05	0.0122957	0.0134908	0.012758	0.0047509	0.00379603	0.00266958	5.08268e-05	0.00838046	0.00757941
ILADLEDYL	tr|A0A024QYU9|A0A024QYU9|1	A0A024QYU9	9	RILADLEDYLN	0.106812	8.9852e-05	0.000161236	7.33314e-05	6.53548e-05	2.43446e-05	7.54572e-05	3.90906e-05	2.52444e-05	0.0727122	3.50577e-05	0.000184779	0.0586188	9.08335e-05	0.000101977	0.0731222	2.53711e-05	8.35901e-05
QVCAIIERV	tr|A0A024QYU9|A0A024QYU9|1	A0A024QYU9	9	AQVCAIIERVQ	0.0299848	0.0303725	0.0342471	0.00926923	0.00814665	2.43446e-05	7.54572e-05	3.90906e-05	2.52444e-05	0.0245097	0.0269816	0.0297166	6.16887e-05	9.08335e-05	0.00319412	0.00800415	0.00998863	0.00976661
SVYDSISMETL	tr|A0A024QYU9|A0A024QYU9|1	A0A024QYU9	11	SSVYDSISMETLS	0.00811109	8.9852e-05	0.000161236	0.0205602	6.53548e-05	2.43446e-05	7.54572e-05	3.90906e-05	2.52444e-05	0.198801	3.50577e-05	0.000184779	0.182727	9.08335e-05	0.000101977	0.105925	2.53711e-05	8.35901e-05
YVHMVTHFI	tr|A0A024R0Z5|A0A024R0Z5|1	A0A024R0Z5	9	AYVHMVTHFIQ	0.00514025	8.9852e-05	0.00492458	7.33314e-05	6.53548e-05	0.0067977	0.00631377	0.0133731	0.0170534	0.00366284	3.50577e-05	0.00516131	0.00533563	0.00563594	0.00647614	0.0117884	0.012286	0.0141843
VLFDTQLIIEKA	tr|A0A024R0Z5|A0A024R0Z5|1	A0A024R0Z5	12	FVLFDTQLIIEKAE	0.0087329	0.0101242	0.00844928	0.00375224	6.53548e-05	0.00480813	0.00446583	0.00454914	0.0039075	0.00919115	3.50577e-05	0.0144561	0.00502865	0.00511302	0.00366298	0.00490329	0.00757138	0.00514317
NLVEKIISA	sp|Q8WU76|SCFD2|1	Q8WU76	9	DNLVEKIISAL	0.00635622	8.9852e-05	0.011224	0.0061338	0.0124583	0.00920177	0.00854668	0.00886969	0.0068482	0.00540576	3.50577e-05	0.00750736	0.00559876	0.00598455	0.000101977	0.00581732	2.53711e-05	0.00542469
APVAPHFAL	sp|Q8WU76|SCFD2|1	Q8WU76	9	LAPVAPHFALT	9.49288e-05	8.9852e-05	0.00155987	7.33314e-05	6.53548e-05	0.00320542	0.00297722	3.90906e-05	2.52444e-05	7.9929e-05	3.50577e-05	0.000184779	6.16887e-05	9.08335e-05	0.000101977	5.08268e-05	2.53711e-05	0.00407123
REVEMLYQC	sp|Q9HBH9|MKNK2|1	Q9HBH9	9	FREVEMLYQCQ	0.00534752	0.00843681	0.00772434	7.33314e-05	6.53548e-05	0.0049463	0.00923966	0.00525781	0.00384037	0.00565085	0.00796598	0.00661363	0.00646123	0.00716597	0.00852741	0.00452743	0.00396549	0.00662657
FVIRNIVEA	sp|Q5JNZ5|RS26L|1	Q5JNZ5	9	KFVIRNIVEAA	0.222468	0.341691	0.319973	0.229589	0.221707	0.356465	0.331088	0.366903	0.36658	0.221949	0.234941	0.254714	0.216349	0.209169	0.289522	0.374153	0.389557	0.292056
MEIPTTIQC	sp|Q9Y6X9|MORC2|1	Q9Y6X9	9	AMEIPTTIQCD	0.00786237	0.0104195	0.0123739	0.00476312	0.00649009	0.00594108	0.0201733	0.0071209	0.0138307	0.00849671	0.00981982	0.0080436	0.00665127	0.00646874	0.00682779	0.00973824	0.00989873	0.0115857
APRKPANTL	sp|Q9Y6X9|MORC2|1	Q9Y6X9	9	EAPRKPANTLV	0.00219704	0.00134145	0.00163736	0.00186755	0.00138652	0.00263066	0.00244338	0.00154305	0.00150392	0.00196078	0.0017382	0.0013473	0.00163723	0.00136153	0.00316481	0.00146928	0.00151827	0.00132098
REFEALRSC	sp|A1L188|CQ089|1	A1L188	9	AREFEALRSCFAAAA	0.12881	0.143299	0.150812	0.0673004	0.0726618	0.0658493	0.206173	0.0674371	0.0698248	0.158265	0.182282	0.212709	0.0229798	0.0339899	0.0247617	0.0807078	0.077322	0.079259
KIFDEILVNA	sp|P11388|TOP2A|1	P11388	10	YKIFDEILVNAA	0.0627332	0.0993434	0.103041	0.0536279	0.0519661	0.066623	0.0592878	0.0765811	0.0643194	0.072576	0.0849827	0.0873624	0.0404923	0.0594582	0.0586076	0.0458722	0.0596321	0.114774
YLKDKLDET	sp|P11388|TOP2A|1	P11388	9	MYLKDKLDETG	0.00269449	8.9852e-05	0.000161236	7.33314e-05	6.53548e-05	0.00309489	0.00287456	0.00417195	0.00385379	0.00178376	3.50577e-05	0.000184779	6.16887e-05	9.08335e-05	0.000101977	0.00309232	0.00200771	0.00282604
GVAVKAHQV	sp|P11388|TOP2A|1	P11388	9	GGVAVKAHQVK	0.00115517	0.00102929	0.000982416	0.000899509	0.000689856	0.00159442	0.00148091	0.00055207	0.000567998	0.00121187	0.000928753	0.000936186	0.00107736	0.000751459	0.00136849	0.000564647	0.000548376	0.000615015
FLYDDNQRV	sp|P11388|TOP2A|1	P11388	9	KFLYDDNQRVE	0.0386901	0.0383875	0.0377468	0.031697	0.040166	0.0455943	0.0423484	0.0505207	0.0371951	0.0347221	0.036159	0.0422289	0.0429774	0.0480314	0.0430766	0.0335713	0.0478455	0.0426612
REYHTDTTV	sp|P11388|TOP2A|1	P11388	9	YREYHTDTTVK	0.00551333	0.00472461	0.00487458	7.33314e-05	0.00103251	2.43446e-05	0.00225858	0.000765811	0.00102455	0.00295478	0.00229435	0.00294932	0.00066805	0.000604266	0.000101977	5.08268e-05	2.53711e-05	0.00048833
LRNEKEQEL	sp|P11388|TOP2A|1	P11388	9	RLRNEKEQELD	0.00970015	8.9852e-05	0.00684941	7.33314e-05	0.00485622	0.00580292	0.0053898	3.90906e-05	2.52444e-05	7.9929e-05	3.50577e-05	0.00708284	0.00632967	9.08335e-05	0.000101977	5.08268e-05	2.53711e-05	0.00633422
VIPRITIEMK	sp|P11388|TOP2A|1	P11388	10	VIPRITIEMK	0.0139561	0.0193836	0.0194233	0.0133813	0.0164295	0.0190667	0.0177093	0.0115443	2.52444e-05	0.0137527	0.0163908	0.0179194	0.0121331	0.0162881	0.000101977	0.00931112	0.00942927	0.0147257
KQIDDRKEWL	sp|P11388|TOP2A|1	P11388	10	KKQIDDRKEWLT	9.49288e-05	8.9852e-05	0.00459961	0.00370084	0.00535546	0.00450417	0.00418351	0.00376047	0.00435062	0.00403049	0.00490073	0.00446867	0.00543796	9.08335e-05	0.000101977	0.00344255	0.00366583	0.00321583
SLMMTIINL	sp|P11388|TOP2A|1	P11388	9	MSLMMTIINLA	0.011759	0.0150808	0.000161236	7.33314e-05	6.53548e-05	2.43446e-05	7.54572e-05	0.0048006	2.52444e-05	0.0152505	0.00985653	0.000184779	0.00400538	9.08335e-05	0.000101977	0.0047837	2.53711e-05	8.35901e-05
RTPEAVQKL	sp|P49327|FAS|1	P49327	9	GRTPEAVQKLL	0.0105707	0.0105038	0.00989915	0.00937203	0.0110513	0.0116058	0.0107796	0.0147447	0.0165163	0.00964049	0.00756218	0.00898202	0.0100573	0.0124146	0.0152087	0.0135823	0.0143836	0.0139678
WLSTSIPEA	sp|P49327|FAS|1	P49327	9	RWLSTSIPEAQ	0.00939616	8.9852e-05	0.000161236	0.00913216	0.0114598	2.43446e-05	7.54572e-05	0.00915544	2.52444e-05	7.9929e-05	0.00855334	0.000184779	0.00966261	0.00908335	0.000101977	0.00956739	0.00972893	8.35901e-05
LPKTGTVSL	sp|P49327|FAS|1	P49327	9	ILPKTGTVSLE	0.0327484	0.0278415	0.0307474	0.0263856	0.0258696	0.0406204	0.0377286	3.90906e-05	0.0253786	0.0221949	0.0253296	0.0297166	0.0318676	0.0280829	0.0328203	0.0220392	0.0226742	0.019923
IPRDPSQQEL*	sp|P49327|FAS|1	P49327	11	QIPRDPSQQEL*	0.0115656	0.0101664	0.011924	0.0137753	0.0163841	0.0189286	0.017581	0.0112243	0.0157106	0.0101852	0.0103705	0.0131379	0.0110075	0.0109814	0.0147691	0.0148636	0.0146833	0.0165664
*QELPRLLSA	sp|P49327|FAS|1	P49327	10	*QELPRLLSAA	0.0274976	0.0282633	0.0374968	0.0335817	0.0388044	0.0408967	0.0379853	0.0372618	2.52444e-05	0.0205609	0.0260638	0.0230136	0.0214887	0.0236283	0.000101977	0.0302398	0.0332621	0.029668
RPKLPEDPLL	sp|P49327|FAS|1	P49327	10	ERPKLPEDPLLS	0.0182396	0.018793	0.0252478	0.0212456	0.0256427	0.0271079	0.0251781	0.0218313	0.0259158	0.0178376	0.0220258	0.020824	0.020904	0.024403	0.0298899	0.0233205	0.0288671	0.0259865
SPAPTHNSL	sp|P49327|FAS|1	P49327	9	QSPAPTHNSLF	0.0196214	0.0128029	0.0171735	0.0226162	0.0202872	0.0242617	0.0225345	0.0189738	0.0233645	0.0168845	0.0139496	0.0230136	0.0201731	0.0186122	0.0249668	0.0197327	0.0167809	0.0174326
MEHNRVLEA	sp|P49327|FAS|1	P49327	9	DMEHNRVLEAL	0.00683985	0.00558938	0.00687441	0.00565406	0.00633124	0.00801355	0.00744306	0.00998983	0.0117762	0.00565085	0.0047906	0.00480382	0.00492632	0.00633317	0.00917209	0.00871316	0.00736162	0.00929019
AQAEVYKEL	sp|P49327|FAS|1	P49327	9	LAQAEVYKELR	0.022385	8.9852e-05	0.0259978	0.0354664	6.53548e-05	2.43446e-05	7.54572e-05	3.90906e-05	2.52444e-05	0.0175653	3.50577e-05	0.020042	0.0258742	9.08335e-05	0.0216262	0.0152053	2.53711e-05	0.0182989
*FLFDGSPTYV	sp|P49327|FAS|1	P49327	11	*FLFDGSPTYVL	0.0151168	8.9852e-05	0.000161236	0.0189154	6.53548e-05	2.43446e-05	7.54572e-05	3.90906e-05	2.52444e-05	0.0169798	3.50577e-05	0.000184779	0.0154222	9.08335e-05	0.000101977	0.00481787	2.53711e-05	8.35901e-05
REDVTRVCP	sp|Q92896|GSLG1|1	Q92896	9	CREDVTRVCPK	0.0133066	0.0111788	0.0127989	0.0139124	0.0133206	0.0149218	0.0464549	0.0166878	0.018799	0.0266884	0.0374438	0.0359728	0.0107297	0.0122596	0.0145933	0.0130697	0.00988874	0.010557
ATFKGIVRA	tr|A0A024R1T9|A0A024R1T9|1	A0A024R1T9	9	AATFKGIVRAI	0.00497444	8.9852e-05	0.00424964	0.0030155	6.53548e-05	0.00375808	0.00349054	3.90906e-05	2.52444e-05	7.9929e-05	3.50577e-05	0.00261417	0.00267512	9.08335e-05	0.000101977	5.08268e-05	0.00353597	0.00361646
YRPGSVAYV	tr|A0A024R1T9|A0A024R1T9|1	A0A024R1T9	9	LYRPGSVAYVS	0.0241813	0.023834	0.0254978	0.0243296	0.0333582	0.0257263	0.0238948	0.0394335	0.0361209	0.0220588	0.0236777	0.0220082	0.0255818	0.0207232	0.0313551	0.0160596	0.0194778	0.0229548
SEVQFGHAGACA	tr|A0A024R1T9|A0A024R1T9|1	A0A024R1T9	12	SSEVQFGHAGACAN	0.0161393	0.00788841	0.0190234	0.00584253	0.00596816	0.0130704	0.0121399	3.90906e-05	2.52444e-05	0.0153594	0.00948943	0.0189918	0.00520407	9.08335e-05	0.00858602	0.0116944	0.00240726	0.00266362
HEATLRCWA	tr|Q5SUL5|Q5SUL5|1	Q5SUL5	9	DHEATLRCWAL	0.0666022	0.066018	0.0534954	0.0433478	0.0664894	0.0765432	0.228938	0.0469773	0.061231	0.0635891	0.0576341	0.0674769	0.0634428	0.0751459	0.00779481	0.0137531	0.0150828	0.0151588
SAQGSDVSLTA	tr|Q5SUL5|Q5SUL5|1	Q5SUL5	11	DSAQGSDVSLTAC	0.00671549	8.9852e-05	0.000161236	0.00789855	6.53548e-05	2.43446e-05	7.54572e-05	0.00573787	2.52444e-05	0.00393517	3.50577e-05	0.000184779	0.00665127	0.00836675	0.000101977	0.00768808	0.00628285	8.35901e-05
CEYLIGQHVTA	tr|A0A024RBR2|A0A024RBR2|1	A0A024RBR2	11	ECEYLIGQHVTAA	0.0212795	0.0324817	0.0264977	0.0231302	0.0238273	0.0375808	0.0549246	0.0222885	0.0229616	0.0194716	0.0220258	0.0225668	0.0187113	0.0228536	0.0195456	0.0293001	0.0252712	0.025012
AQCPIVERL	tr|A0A024R4Q8|A0A024R4Q8|1	A0A024R4Q8	9	KAQCPIVERLT	0.0990742	0.122756	0.138738	0.0364944	0.0410737	0.0411731	7.54572e-05	0.00898399	0.011078	0.091503	0.0947108	0.109482	0.0110075	0.00859916	0.0150622	0.051083	0.0591327	0.00572787
HAFEIIHLL	tr|A0A024R4Q8|A0A024R4Q8|1	A0A024R4Q8	9	KHAFEIIHLLT	0.0140942	0.0207967	0.022948	0.0118221	0.0121179	0.0170219	0.0158101	0.0103327	2.52444e-05	0.0196078	0.0192725	0.0165117	0.0133025	0.0159975	0.0113113	5.08268e-05	2.53711e-05	8.35901e-05
CLADELINA	tr|A0A024R4Q8|A0A024R4Q8|1	A0A024R4Q8	9	ECLADELINAA	0.0330247	0.0575812	0.0504957	0.0303263	0.0383505	0.0607925	0.193776	0.0736093	0.067005	0.048611	0.0403806	0.0431226	0.0451701	0.0400907	0.0339924	0.069449	0.0681225	0.0772017
LPHSAGRYAA	tr|A0A024R4Q8|A0A024R4Q8|1	A0A024R4Q8	10	YLPHSAGRYAAK	9.49288e-05	0.00232012	0.000161236	7.33314e-05	6.53548e-05	2.43446e-05	7.54572e-05	0.00265176	0.00349124	7.9929e-05	3.50577e-05	0.00234605	6.16887e-05	9.08335e-05	0.00468861	0.00210995	2.53711e-05	8.35901e-05
RVFENIVAV	sp|Q13077|TRAF1|1	Q13077	9	LRVFENIVAVL	9.49288e-05	0.00628542	0.000161236	7.33314e-05	0.0216942	2.43446e-05	7.54572e-05	0.0226886	2.52444e-05	7.9929e-05	0.00890208	0.000184779	6.16887e-05	0.0208588	0.000101977	5.08268e-05	0.0134847	8.35901e-05
SPKGCGTVL	tr|A0A024QZD1|A0A024QZD1|1	A0A024QZD1	9	DSPKGCGTVLL	0.13735	0.178228	0.160986	0.0678487	0.0717087	0.0889781	0.00618544	0.00885826	0.00209474	0.128676	0.174738	0.119984	0.0473629	0.00379603	0.0568494	0.0879858	0.115269	0.116441
RPRHSVASL	sp|P29375|KDM5A|1	P29375	9	ARPRHSVASLE	9.49288e-05	0.00383875	0.0035247	7.33314e-05	0.00365351	2.43446e-05	7.54572e-05	0.00292608	2.52444e-05	0.00452068	0.00387286	0.000184779	0.00361069	0.00338931	0.000101977	5.08268e-05	0.00256708	0.00234962
GPNGGIVTSL	tr|Q53RZ9|Q53RZ9|1	Q53RZ9	10	LGPNGGIVTSLN	0.0161669	0.0215139	0.000161236	0.0181615	0.0225111	2.43446e-05	7.54572e-05	0.0156591	2.52444e-05	0.0171568	0.0151611	0.000184779	0.0168109	0.018496	0.000101977	0.0137531	0.0159818	8.35901e-05
IEHKFIHSC	tr|A0A024R649|A0A024R649|1	A0A024R649	9	IIEHKFIHSCA	0.00414536	0.00269978	0.00294975	0.00270709	0.00211041	0.00234327	0.00782804	0.00302895	0.00281985	0.00524236	0.00321209	0.0038654	0.00340603	0.00331184	0.00518677	0.000267374	0.00253711	0.00281521
KEVDWSQNTA	tr|A0A024R649|A0A024R649|1	A0A024R649	10	LKEVDWSQNTAT	9.49288e-05	8.9852e-05	0.000161236	0.00716181	0.00596816	0.00718456	0.00667309	0.00877825	0.00949349	7.9929e-05	0.00493744	0.000184779	0.00568647	9.08335e-05	0.00779481	0.00746598	0.00662246	0.00875963
RPFEDQTSL	sp|Q9H7B2|RPF2|1	Q9H7B2	9	TRPFEDQTSLE	0.0132099	0.0137098	0.0109741	0.0102972	0.0165429	0.0124072	0.0115239	0.00704089	0.0130116	0.0119689	0.0127015	0.0138305	0.0138873	0.0145837	0.0140072	0.00973824	0.00937932	0.0126684
CPEGTKPML	sp|Q9H7B2|RPF2|1	Q9H7B2	9	KCPEGTKPMLI	0.0120492	0.0108624	0.0138238	0.0108112	0.00964437	0.0121309	0.0323388	0.012573	0.0145021	0.0123229	0.0133623	0.0126463	0.01206	0.0103422	0.0142417	0.0187931	0.0178796	0.017974
GVYNGKTFNQV	sp|P62841|RS15|1	P62841	11	VGVYNGKTFNQVE	0.00678458	0.00487226	0.00889924	0.00681914	0.00751126	0.00817935	0.00759705	0.00729235	0.00502202	0.00468408	0.00447857	0.00507194	0.00928254	0.00643001	0.006945	0.00360486	0.00963903	0.00466675
LEVGRIIEC	sp|P41223|BUD31|1	P41223	9	KLEVGRIIECT	0.0163051	0.0148277	0.0154987	0.00923496	0.0089409	0.0109426	0.0229708	0.00770383	0.00913094	0.0133714	0.0125363	0.0201984	0.00906326	0.0114462	0.00964095	0.0142657	0.0127854	0.0188402
TEHAEFLHC	sp|P50570|DYN2|1	P50570	9	KTEHAEFLHCK	0.00701948	0.00605341	0.00669943	0.00546559	0.00408467	0.00502919	0.0196856	0.00760096	0.00892952	0.00480663	0.00743369	0.00542943	0.00630043	0.00751459	0.00943583	0.0057746	0.00710192	0.00560876
GEDAHFQCP	sp|P11912|CD79A|1	P11912	9	LGEDAHFQCPH	0.0239049	0.020164	0.022848	0.0138267	0.0149091	0.0134849	0.0413218	0.0155448	0.017859	0.017293	0.0189054	0.0160202	0.0141942	0.0122596	0.0207764	0.0130697	0.0128853	0.0147257
GTKNRIITA	sp|P11912|CD79A|1	P11912	9	EGTKNRIITAE	0.00958961	8.9852e-05	0.00241479	0.00174762	6.53548e-05	0.00168561	0.00156561	3.90906e-05	0.00117091	0.00875542	3.50577e-05	0.000184779	0.00122354	9.08335e-05	0.000101977	5.08268e-05	0.00068522	0.000770934
MYEDISRGLQ	sp|P11912|CD79A|1	P11912	10	MYEDISRGLQ	0.145088	8.9852e-05	0.199483	0.096119	6.53548e-05	0.116058	0.107796	0.059779	0.0678106	0.123229	3.50577e-05	0.138752	0.103643	9.08335e-05	0.106959	0.0591128	2.53711e-05	0.0581449
VPASLMVSL*	sp|P11912|CD79A|1	P11912	10	KVPASLMVSL*	9.49288e-05	8.9852e-05	0.000161236	7.33314e-05	6.53548e-05	2.43446e-05	7.54572e-05	3.90906e-05	2.52444e-05	0.0268245	3.50577e-05	0.000184779	0.0279207	9.08335e-05	0.000101977	5.08268e-05	0.020177	8.35901e-05
VPNVGKSSLINSL	sp|Q9BT17|MTG1|1	Q9BT17	13	GVPNVGKSSLINSLR	9.49288e-05	0.0113897	0.0129739	0.00527712	6.53548e-05	0.0121309	0.0112672	0.00386334	0.0104066	7.9929e-05	0.011692	0.0120877	0.00467781	0.00522922	0.00668127	0.0100031	0.00464471	0.00551131
MPQSGTGVSV	sp|O00487|PSDE|1	O00487	10	AMPQSGTGVSVE	0.0391046	0.0390202	0.000161236	0.00488305	0.0417544	2.43446e-05	7.54572e-05	0.0272034	2.52444e-05	0.0397602	0.0477225	0.000184779	0.0435621	0.0408654	0.000101977	0.0234914	0.0331623	8.35901e-05
FQAKMLDML	sp|O00487|PSDE|1	O00487	9	VFQAKMLDMLK	0.00491916	8.9852e-05	0.00787433	0.00632227	0.00639932	0.00751616	0.00698107	3.90906e-05	0.00789558	0.00501088	3.50577e-05	0.000184779	0.00616887	0.00635254	0.000101977	0.004946	0.00779113	0.00576035
SVVKEMLEL	sp|O00487|PSDE|1	O00487	9	ESVVKEMLELA	0.0108056	0.0129716	0.012199	0.0061852	6.53548e-05	0.00875964	0.00813603	0.00964693	0.0111048	0.00792481	0.0110496	0.0124006	0.00564261	0.00623633	0.00700361	0.00484349	0.00761134	0.00776348
MTSNIVQCL	sp|O00487|PSDE|1	O00487	9	LMTSNIVQCLA	0.00681221	0.00858445	0.00857427	0.00728174	0.00855512	0.0093952	0.0239204	0.00984124	0.0102992	0.0117102	0.0169231	0.00929483	0.00593498	0.00755332	0.00700361	0.00498871	0.00628285	0.0121271
VVVDPIQSV	sp|O00487|PSDE|1	O00487	9	AVVVDPIQSVK	0.00925798	0.0141949	0.000161236	0.0120449	6.53548e-05	2.43446e-05	7.54572e-05	3.90906e-05	2.52444e-05	0.011506	3.50577e-05	0.000184779	0.00985264	9.08335e-05	0.000101977	0.0119592	2.53711e-05	8.35901e-05
LETSRLTIA	sp|P53609|PGTB1|1	P53609	9	SLETSRLTIAF	0.00596932	8.9852e-05	0.00714939	0.00558552	6.53548e-05	0.00754379	0.00700674	3.90906e-05	0.00608282	0.00574617	3.50577e-05	0.00683706	0.00543796	0.00701103	0.000101977	0.004946	0.00621293	0.0053489
TQAPLNPKA	tr|Q562M3|Q562M3|1	Q562M3	9	LTQAPLNPKAN	0.0426972	0.0362783	0.0367469	0.0479738	0.0469737	0.0525026	0.142445	0.0538354	0.0598882	0.0541937	0.049558	0.0500491	0.0581803	0.0480314	0.0729665	0.0620172	0.0580339	0.0647498
KEAIETIVA	sp|Q5JWF2|GNAS1|1	Q5JWF2	9	LKEAIETIVAA	0.404864	8.9852e-05	0.459961	0.349524	0.385775	0.45318	0.420918	0.291465	0.303469	0.367646	0.365261	0.493788	6.16887e-05	0.3215	0.433696	0.301544	2.53711e-05	0.370308
FRVDYILSV	sp|Q5JWF2|GNAS1|1	Q5JWF2	9	QFRVDYILSVM	0.054857	0.0571594	0.000161236	0.0217596	0.0190391	2.43446e-05	7.54572e-05	0.0195453	0.0251101	0.0552831	0.0519441	0.0706049	6.16887e-05	0.0155327	0.000101977	5.08268e-05	0.0221748	0.0219803
APRPAPVAQ	sp|Q9Y6H1|CHCH2|1	Q9Y6H1	9	AAPRPAPVAQP	0.00161669	8.9852e-05	0.000954918	0.00117193	0.00107109	0.00138994	0.00129099	0.000624079	2.52444e-05	0.00107843	0.00116002	0.000983107	0.0010145	0.000923829	0.000101977	0.000594545	0.000601316	0.000731954
YEIKQFLEC	sp|Q9Y6H1|CHCH2|1	Q9Y6H1	9	LYEIKQFLECAQ	0.0985215	0.104405	0.129989	0.0820695	0.0998476	0.125454	0.283606	0.135903	0.129176	0.245233	0.378109	0.325766	0.11066	0.112525	0.0226811	0.109256	0.116168	0.116398
FPRKPSAPK	tr|A8K4C8|A8K4C8|1	A8K4C8	9	LFPRKPSAPKK	0.0454608	0.0305834	0.0317473	0.0364944	6.53548e-05	0.048634	0.0451717	0.0264033	0.0316897	0.0317265	0.0308361	0.0310572	0.038592	0.0251777	0.0562633	0.0329733	0.0293666	0.0264197
KAFSPVRSV	tr|Q53T66|Q53T66|1	Q53T66	9	MKAFSPVRSVR	0.181014	0.1719	0.224231	0.207315	0.27685	0.275777	0.528714	0.173736	0.204103	0.191993	0.205574	0.22254	0.260203	0.213042	0.298899	0.192202	0.172803	0.216555
HVIDYILDL	tr|Q53T66|Q53T66|1	Q53T66	9	QHVIDYILDLQ	9.49288e-05	0.0666508	0.000161236	7.33314e-05	0.0335851	2.43446e-05	7.54572e-05	0.0238887	2.52444e-05	7.9929e-05	0.0614886	0.000184779	6.16887e-05	0.0344741	0.000101977	5.08268e-05	0.0217752	8.35901e-05
SLFERLVVL	tr|A0A024R7L8|A0A024R7L8|1	A0A024R7L8	9	QSLFERLVVLG	0.00563769	0.00679163	0.00782433	0.00178189	0.00358544	0.00279093	0.00259224	0.00337185	0.00373294	0.00732569	0.00785585	0.00516131	0.00223658	0.00201422	0.0023443	0.00184514	0.00214756	0.00161333
KPRKLVNTI	tr|A0A024R7L8|A0A024R7L8|1	A0A024R7L8	9	SKPRKLVNTIN	9.49288e-05	0.00392311	0.00362469	7.33314e-05	0.00453853	2.43446e-05	7.54572e-05	0.00430911	0.00582769	7.9929e-05	3.50577e-05	0.000184779	6.16887e-05	0.00532606	0.00521608	0.00550979	2.53711e-05	8.35901e-05
NIFGPLVKL	tr|A0A024R7L8|A0A024R7L8|1	A0A024R7L8	9	QNIFGPLVKLE	9.49288e-05	8.9852e-05	0.00622447	7.33314e-05	6.53548e-05	0.00466997	0.00433751	3.90906e-05	0.00331668	7.9929e-05	3.50577e-05	0.00466976	6.16887e-05	9.08335e-05	0.00448348	5.08268e-05	0.00309648	0.00212223
SVAKTSQLL	tr|A0A024R7L8|A0A024R7L8|1	A0A024R7L8	9	DSVAKTSQLLA	9.49288e-05	8.9852e-05	0.000161236	0.00402638	6.53548e-05	0.00403441	0.00374719	0.00307467	0.00388065	0.00354029	3.50577e-05	0.00442398	0.00374225	0.00460946	0.000101977	0.00303252	0.00294665	0.00428778
YQHGGVTGL	tr|A0A024R7L8|A0A024R7L8|1	A0A024R7L8	9	AYQHGGVTGLS	9.49288e-05	8.9852e-05	0.000161236	0.00536279	0.00476545	0.00513973	0.00477382	0.00634366	0.00713019	7.9929e-05	0.00435009	0.00475913	6.16887e-05	0.0054229	0.00659336	0.00596254	0.00614301	0.00586863
QDLRSWTAADMAAQ	tr|A0A060VCX2|A0A060VCX2|1	A0A060VCX2	14	NQDLRSWTAADMAAQI	0.00514025	0.00630651	0.00659944	0.00457465	0.00528738	0.0072122	0.0131665	0.00413766	0.00406864	0.00589595	0.00620392	0.00777548	0.0057157	0.00596519	0.0054212	0.00486058	0.00569352	0.0078501
GLDGPPPTV	sp|Q03169|TNAP2|1	Q03169	9	QGLDGPPPTVE	0.0192068	0.0242558	0.000161236	0.0292983	0.0249619	2.43446e-05	7.54572e-05	0.0190881	2.52444e-05	0.0170206	0.0167212	0.000184779	0.0251432	0.0267271	0.000101977	0.0158887	0.0198774	8.35901e-05
LEAARPLLA	sp|Q03169|TNAP2|1	Q03169	9	QLEAARPLLAL	0.0036341	8.9852e-05	0.000161236	7.33314e-05	6.53548e-05	0.00491866	0.0045685	3.90906e-05	2.52444e-05	0.00290032	3.50577e-05	0.000184779	0.00568647	0.00571341	0.000101977	0.00380987	0.00356594	0.00531641
AESYHQHFAA	sp|Q03169|TNAP2|1	Q03169	10	YAESYHQHFAAH	0.0030952	0.00360673	0.00357469	0.00328963	0.00388044	0.00350938	0.00325955	0.00334899	0.00396122	0.0030501	0.00326715	0.00428992	0.00362531	0.00451262	0.000101977	0.00320337	0.00375572	0.00382219
VIANINNCL	sp|Q03169|TNAP2|1	Q03169	9	NVIANINNCLS	0.00549952	0.0047457	0.00737437	0.00625373	0.0086232	0.0126006	0.0395252	0.0129159	0.015442	0.0194716	0.00469883	0.00491553	0.00777686	0.00517112	0.0148863	0.00809811	0.0105879	0.00870549
LEATFLSSEA	sp|Q03169|TNAP2|1	Q03169	10	LLEATFLSSEAA	9.49288e-05	8.9852e-05	0.000161236	0.00711041	6.53548e-05	2.43446e-05	7.54572e-05	3.90906e-05	2.52444e-05	0.00535129	3.50577e-05	0.000184779	0.00605192	9.08335e-05	0.000101977	0.00480932	2.53711e-05	8.35901e-05
GEVEKLIKC	sp|Q53G59|KLH12|1	Q53G59	9	QGEVEKLIKCD	0.0156142	0.0169369	0.0149487	0.0134841	0.0109832	0.0107492	0.044915	0.0112814	0.0167848	0.0191993	0.0238612	0.0220305	0.0122062	0.0152809	0.0158241	0.0092257	0.00778114	0.0101239
TEIQVNCPP	tr|A4D0R1|A4D0R1|1	A4D0R1	9	QTEIQVNCPPA	0.00979687	0.00940704	0.0107241	0.00693907	0.00914513	0.00873201	0.0145011	0.00444627	0.00496831	0.00705336	0.00829637	0.00980872	0.00820079	0.00809561	0.00589007	0.00580023	0.00314642	0.00608518
KAAVMVHQL	tr|A0A024R2Q3|A0A024R2Q3|1	A0A024R2Q3	9	NKAAVMVHQLS	0.0613514	0.0453478	0.0474959	0.0402638	0.0372159	0.0538842	0.0500481	0.0568072	0.0661993	0.0424835	0.0385451	0.0487085	0.0393229	0.0472567	0.0665197	0.0564647	0.0538387	0.0578201
CTAGTLHNL	tr|A0A024R2Q3|A0A024R2Q3|1	A0A024R2Q3	9	RCTAGTLHNLS	0.0171342	0.0180337	0.0192983	0.0135355	0.0145914	0.0181548	0.0582612	0.018288	0.0239016	0.0160675	0.0152528	0.0203995	0.0126155	0.0144094	0.0217727	0.0302398	0.0248717	0.0247955
YGLPVVVKL	tr|A0A024R2Q3|A0A024R2Q3|1	A0A024R2Q3	9	HYGLPVVVKLL	0.0212795	0.0269978	0.0304974	0.0229589	0.0207184	0.0267763	0.0248701	0.0267462	0.0264529	0.0227396	0.0264309	0.0299401	0.0219272	0.024403	0.0271353	0.0141802	0.0220749	0.0219803
AIPRLVQLL	tr|A0A024R2Q3|A0A024R2Q3|1	A0A024R2Q3	9	GAIPRLVQLLV	0.0142324	8.9852e-05	0.0302974	0.0129701	6.53548e-05	0.0195641	0.0181713	0.0112586	0.0157106	0.0118191	0.0189054	0.015551	0.0129517	0.0128987	0.0123955	0.0205016	0.0100885	0.0108061
IVIRGLNTI	tr|A0A024R2Q3|A0A024R2Q3|1	A0A024R2Q3	9	RIVIRGLNTIP	9.49288e-05	8.9852e-05	0.00657444	0.00472885	0.00490161	0.00674244	0.00626243	0.005635	0.00484745	7.9929e-05	0.00455199	0.00504959	6.16887e-05	9.08335e-05	0.000101977	0.00439075	0.00589329	0.00383302
SLITRLLEV	tr|V9HW04|V9HW04|1	V9HW04	9	DSLITRLLEVR	0.00866381	0.0149542	0.023223	0.00822409	0.00771549	0.0103347	0.00959898	0.00720091	0.00519658	0.0119008	0.0168497	0.000184779	0.00653432	0.00660431	0.00641753	0.00321191	0.00473461	0.00371391
GCRPGKIVQM	tr|V9HW04|V9HW04|1	V9HW04	10	RGCRPGKIVQMT	0.00889871	0.00841571	0.00832429	0.00661354	0.00689856	0.00732273	0.010292	0.00745237	0.00749274	0.00864649	0.00838814	0.00895968	0.00697287	0.00668178	0.011575	0.00875587	0.00787104	0.00897619
MQISFIHQL	sp|O60244|MED14|1	O60244	9	SMQISFIHQLV	0.00707475	0.00885865	0.0101241	0.00692194	0.00939475	0.00969916	0.00900867	0.0133731	0.010232	0.00840139	0.0082046	0.00712752	0.00719214	0.00761142	0.00926	0.00702178	0.00719181	0.00787176
TLIEFLLHRA	sp|O60244|MED14|1	O60244	10	STLIEFLLHRAY	9.49288e-05	8.9852e-05	0.0011699	7.33314e-05	6.53548e-05	0.000748853	0.000695541	3.90906e-05	2.52444e-05	7.9929e-05	3.50577e-05	0.000184779	6.16887e-05	9.08335e-05	0.000101977	5.08268e-05	2.53711e-05	8.35901e-05
RIIPWIQQL	sp|O60244|MED14|1	O60244	9	KRIIPWIQQLK	9.49288e-05	8.9852e-05	0.00379967	7.33314e-05	6.53548e-05	0.00400678	0.00372153	0.00329184	0.00337039	7.9929e-05	3.50577e-05	0.00341853	6.16887e-05	9.08335e-05	0.000101977	5.08268e-05	2.53711e-05	0.00234962
APDKHHITPLL	tr|Q69YG1|Q69YG1|1	Q69YG1	11	NAPDKHHITPLLS	0.0118557	0.0115162	0.0139988	0.0133127	0.018971	0.0190944	0.017735	0.0129159	0.0146364	0.0111519	0.017951	0.014054	0.0157876	0.0164817	0.0200145	0.0150345	0.0141839	0.0178657
EPCNGRTAL	sp|P25963|IKBA|1	P25963	9	QEPCNGRTALH	0.24734	0.246777	0.23773	0.179902	0.117094	0.151981	0.141161	3.90906e-05	2.52444e-05	0.255991	0.192725	0.263651	0.0600807	0.0489997	0.061245	0.184514	0.158819	0.197065
RPSTRIQQQL	sp|P25963|IKBA|1	P25963	10	GRPSTRIQQQLG	0.0298466	0.0293179	0.000161236	7.33314e-05	0.0442506	2.43446e-05	7.54572e-05	0.0324612	2.52444e-05	0.030501	0.0290006	0.0317275	6.16887e-05	0.0288576	0.000101977	0.0419428	0.0379568	8.35901e-05
QMVKELQEI	sp|P25963|IKBA|1	P25963	9	EQMVKELQEIR	9.49288e-05	0.00944922	0.000161236	0.00995457	0.0122767	2.43446e-05	7.54572e-05	0.014859	0.0182619	0.00551469	0.00868182	0.00674769	6.16887e-05	0.00817308	0.000101977	0.00871316	0.0115868	0.00801252
FLLPVINEM	sp|Q9Y605|MOFA1|1	Q9Y605	9	QFLLPVINEMR	0.00744784	8.9852e-05	0.000161236	0.00558552	0.00642201	2.43446e-05	7.54572e-05	0.007921	2.52444e-05	0.00691719	3.50577e-05	0.000184779	0.00644661	0.00497744	0.000101977	0.00590274	0.00727172	8.35901e-05
HPRTSITVVL	sp|Q9NQT4|EXOS5|1	Q9NQT4	10	LHPRTSITVVLQ	0.0438027	0.0392311	0.0549953	0.0692023	0.0500146	0.0563988	0.0859801	0.0685801	0.0543828	0.0531044	0.0741717	0.0625613	0.042685	0.0560108	0.0599849	0.0820062	0.0533393	0.0932267
ALLAYTLGV*	sp|Q5VTE0|EF1A3|1	Q5VTE0	10	HALLAYTLGV*	0.0131961	8.9852e-05	0.000161236	0.0140837	6.53548e-05	2.43446e-05	7.54572e-05	0.00737236	2.52444e-05	0.0118191	0.00842485	0.000184779	0.0113291	9.08335e-05	0.000101977	0.00490329	0.00593325	8.35901e-05
RPTDKPLRL	sp|Q5VTE0|EF1A3|1	Q5VTE0	9	TRPTDKPLRLP	0.140942	0.104827	0.107741	0.134327	0.12776	0.114124	0.105999	0.170307	0.197389	0.113834	0.118021	0.139199	0.135218	0.121434	0.269595	0.171701	0.167809	0.164581
QTVAVGVIKA	sp|Q5VTE0|EF1A3|1	Q5VTE0	10	RQTVAVGVIKAV	0.00798673	0.00828916	0.00747436	0.00582539	6.53548e-05	0.00837278	0.00777671	0.00565786	0.00743903	0.00826523	0.00851663	0.00844578	0.0105105	0.0114849	0.0114871	0.00668009	0.00797093	0.0103297
AEGENVFGVC	sp|P62263|RS14|1	P62263	10	VAEGENVFGVCH	0.00654967	0.00723456	0.0101991	0.00366657	0.00560508	0.00572002	0.026179	0.00994411	0.0105006	0.00430282	0.0113249	0.0111717	0.00839083	0.0093545	0.0122783	0.0134969	0.0126856	0.0119105
AEHPIVIVCG	sp|Q8IY37|DHX37|1	Q8IY37	10	VAEHPIVIVCGET	0.0480862	0.0605341	0.0484209	0.0330505	0.0415048	0.0354254	0.144472	0.0620993	0.073786	0.0553239	0.0622044	0.0693314	0.058078	0.0616273	0.0601314	0.0410031	0.0444494	0.0501324
KLGDLMVLL	sp|Q8IY37|DHX37|1	Q8IY37	9	LKLGDLMVLLG	0.00631477	0.00700255	0.000161236	7.33314e-05	0.00476545	2.43446e-05	7.54572e-05	0.00584074	0.00593511	7.9929e-05	0.0113616	0.00799891	6.16887e-05	0.00362172	0.000101977	0.00395509	0.00308649	0.00279355
AELLPLVSA	sp|Q7L2K0|CP059|1	Q7L2K0	9	MAELLPLVSAA	0.0418682	0.044926	0.000161236	0.0426624	0.0526469	2.43446e-05	7.54572e-05	3.90906e-05	2.52444e-05	0.0330881	3.50577e-05	0.000184779	0.0325985	0.0606202	0.000101977	5.08268e-05	0.0249716	8.35901e-05
RAALRSCSL	tr|A0A024R7P2|A0A024R7P2|1	A0A024R7P2	9	YRAALRSCSLV	0.00578969	0.00432386	0.00434963	0.00502012	0.00444776	0.00522262	0.0141675	0.00386334	0.00541142	0.00563724	0.00423996	0.00493788	0.00431236	0.00513238	0.00656405	0.0048862	0.00411532	0.00594442
YIIEQGVCYL	tr|I1VE17|I1VE17|1	I1VE17	10	YIIEQGVCYLV	0.0145088	0.0159877	0.0193733	0.0188469	0.0258696	0.0272184	0.053898	0.0185166	0.0177248	0.00419389	3.50577e-05	0.0152605	0.0137703	0.0161719	0.013216	0.0100799	0.0132849	0.0134264
NPASKVIAL	sp|Q00610|CLH1|1	Q00610	9	MNPASKVIALK	0.0243195	0.021092	0.0279976	0.0198749	0.0217849	0.0242065	0.0224832	0.0190881	0.0166505	0.0197439	0.0229435	0.0248011	0.0247047	0.0253714	0.023443	0.0188785	0.0183791	0.0263114
MEYNLIQQC	sp|Q00610|CLH1|1	Q00610	9	FMEYNLIQQCT	0.0130303	0.013752	0.0155987	0.00606526	0.00751126	0.0090636	0.0179403	3.90906e-05	0.00859382	0.00487471	0.00528618	0.0125123	0.0102473	0.0103229	0.0105787	0.0132406	0.00785106	0.0126684
FVHDLVLYL	sp|Q00610|CLH1|1	Q00610	9	DFVHDLVLYLY	0.0543043	0.0613778	0.0569951	0.032725	6.53548e-05	2.43446e-05	7.54572e-05	3.90906e-05	0.0302127	7.9929e-05	3.50577e-05	0.000184779	6.16887e-05	9.08335e-05	0.000101977	0.0216975	2.53711e-05	0.0246872
RVMEYINRL	sp|Q00610|CLH1|1	Q00610	9	TRVMEYINRLD	0.00889871	0.00921721	0.0143238	0.00846395	0.0129802	0.0138717	0.0128842	0.0110414	0.0108766	0.00837416	0.00906727	0.0103003	0.00852239	0.0107683	0.0126299	5.08268e-05	2.53711e-05	8.35901e-05
EQAHLWAEL	sp|Q00610|CLH1|1	Q00610	9	AEQAHLWAELV	0.0128783	0.0143004	0.0129989	0.00810415	6.53548e-05	2.43446e-05	7.54572e-05	0.0106299	0.011078	0.00714867	0.00814953	0.00958529	0.0068413	9.08335e-05	0.000101977	5.08268e-05	2.53711e-05	8.35901e-05
SPRLDHTRAV	sp|Q00610|CLH1|1	Q00610	10	LSPRLDHTRAVN	0.00367556	0.00244667	0.00221731	0.00325537	0.0017496	0.00179338	0.0016657	0.00133731	0.00150392	7.9929e-05	0.00173636	0.00232371	0.00219272	9.08335e-05	0.00295968	0.00124718	0.0013185	0.00195982
LEMNLMHAP	sp|Q00610|CLH1|1	Q00610	9	LLEMNLMHAPQ	9.49288e-05	8.9852e-05	0.00594949	7.33314e-05	6.53548e-05	0.00602398	0.00559513	3.90906e-05	0.00439091	7.9929e-05	3.50577e-05	0.00420055	6.16887e-05	9.08335e-05	0.00345785	5.08268e-05	2.53711e-05	0.00410371
NIIPYITNV	sp|Q00610|CLH1|1	Q00610	9	ENIIPYITNVL	0.00800055	0.0159667	0.000161236	0.0107427	0.0121179	2.43446e-05	7.54572e-05	3.90906e-05	2.52444e-05	0.0057734	0.0113983	0.000184779	0.00574494	9.08335e-05	0.000101977	0.00504851	0.00542383	8.35901e-05
RLASTLVHL	sp|Q00610|CLH1|1	Q00610	9	GRLASTLVHLG	9.49288e-05	0.00603232	0.000161236	7.33314e-05	6.53548e-05	2.43446e-05	7.54572e-05	0.00553213	2.52444e-05	7.9929e-05	0.00655266	0.000184779	6.16887e-05	0.00610076	0.000101977	5.08268e-05	0.00737161	8.35901e-05
RPRPTKTSF	sp|Q9UGR2|Z3H7B|1	Q9UGR2	9	IRPRPTKTSFV	0.0192068	0.0105038	0.0156487	0.0151974	0.0170649	0.0168008	0.0156048	0.00965836	0.012931	0.0185185	0.0181345	0.0165117	0.0142089	0.0134798	0.0322342	5.08268e-05	0.0110874	0.00917108
QEHFQFDVC	sp|Q9UGR2|Z3H7B|1	Q9UGR2	9	FQEHFQFDVCR	0.00671549	0.00647525	0.00969917	0.00366657	0.00528738	0.00585818	0.0131152	0.00714376	0.0072779	0.00310457	0.00822295	0.00869156	0.00701672	0.00850233	0.000101977	0.00973824	0.00851031	0.00782845
RPAFPVKKL	sp|Q13111|CAF1A|1	Q13111	9	DRPAFPVKKLI	0.00813873	0.00877428	0.00839928	0.00707614	0.0083055	0.00776486	0.00721207	0.00800101	0.0101246	0.00698527	0.00636912	0.00962998	0.00758683	0.00826992	0.0151794	0.0121301	0.0111873	0.0108277
SPRSPSTTYL	sp|Q13111|CAF1A|1	Q13111	10	GSPRSPSTTYLH	0.0171342	0.0141106	0.023498	0.0155915	0.0180406	0.0235709	0.0423484	0.0168021	0.0181276	0.0135621	0.0174004	0.0159308	0.0145451	0.0180892	0.016586	0.00862774	0.0124858	0.0114774
AEQEKFLTC	sp|Q14643|ITPR1|1	Q14643	9	HAEQEKFLTCD	0.00489153	0.00455588	0.00519956	0.00289556	0.00215126	0.00472523	0.0150144	0.00475488	0.00565313	0.00479301	0.00367096	0.00596567	0.00358145	0.0048225	0.00656405	0.00586857	0.00558364	0.00281521
TLLNVIKSV	sp|Q14643|ITPR1|1	Q14643	9	ETLLNVIKSVT	0.0068813	0.00588467	0.00954918	0.0123704	0.0110059	0.0134296	0.0124735	0.00675514	0.00909066	7.9929e-05	0.0119673	0.00726158	0.00618348	0.00728218	0.0061831	0.00548417	0.00789102	0.0102647
RLFPGLAIKI	sp|Q99661|KIF2C|1	Q99661	10	ARLFPGLAIKIQ	0.004173	0.00567375	0.00622447	7.33314e-05	0.00279119	2.43446e-05	7.54572e-05	3.90906e-05	0.00302127	0.00573255	0.00497415	0.00592098	6.16887e-05	0.00327311	0.00243515	5.08268e-05	2.53711e-05	8.35901e-05
DMEVELPAAA	sp|Q99661|KIF2C|1	Q99661	10	DMEVELPAAA	0.0156004	0.00984997	0.000161236	0.0156943	6.53548e-05	2.43446e-05	7.54572e-05	0.0091783	2.52444e-05	0.0143518	0.0064976	0.000184779	0.0137411	9.08335e-05	0.000101977	5.08268e-05	0.00600317	8.35901e-05
KEFRATLEC	sp|Q99661|KIF2C|1	Q99661	9	IKEFRATLECH	0.00588642	0.00592686	0.00544953	0.00455751	0.00283658	0.00315015	0.0149118	0.00509779	0.00596197	0.00698527	0.00679128	0.00837875	0.0046632	0.00509365	0.00703291	0.00285313	0.0041253	0.00352984
KEIDVISIP	sp|Q99661|KIF2C|1	Q99661	9	KKEIDVISIPS	9.49288e-05	0.0752985	0.000161236	7.33314e-05	0.0803319	2.43446e-05	7.54572e-05	0.0848107	2.52444e-05	7.9929e-05	0.0761724	0.000184779	6.16887e-05	0.07747	0.000101977	5.08268e-05	0.0705197	8.35901e-05
SAIHTIAHL	sp|P04839|CY24B|1	P04839	9	HSAIHTIAHLF	0.00512643	0.00451369	0.00502457	0.00498585	0.00367621	2.43446e-05	7.54572e-05	3.90906e-05	0.00661993	0.00438452	3.50577e-05	0.00748502	0.00396152	9.08335e-05	0.000101977	0.00362194	0.0066724	0.00482917
SEWGKIKEC	sp|P04839|CY24B|1	P04839	9	ISEWGKIKECP	0.00393809	0.0026365	0.00422464	0.00158828	6.53548e-05	0.00163034	0.00998396	0.00357759	0.00432377	0.0152505	0.0155832	0.0206006	0.00290902	0.00261461	0.0038095	0.00430533	0.00379568	0.00420116
QEFQDAWKLP	sp|P04839|CY24B|1	P04839	10	KQEFQDAWKLPK	0.0211414	0.0259432	0.0277476	0.0229589	0.0236003	0.0287383	0.0266923	0.0203454	0.0228273	0.0220588	0.0286335	0.0290463	0.0184189	0.0209169	0.0197215	0.0159741	0.0206765	0.0191651
FVINEVCEM	sp|Q8TDN6|BRX1|1	Q8TDN6	9	LFVINEVCEMK	0.00964488	0.00936485	0.012174	0.00772721	6.53548e-05	0.00961626	0.0228168	0.0121158	0.0116554	0.00796566	0.00842485	0.00813297	0.00719214	0.00675925	0.00829298	0.00525352	0.00780112	0.00635588
FLVQNIHTL	sp|Q8TDN6|BRX1|1	Q8TDN6	9	KFLVQNIHTLA	0.0131132	0.0140473	0.0154737	0.01566	0.0179726	0.0185141	0.017196	0.0165735	0.0197389	0.0152505	0.0201903	0.012758	0.0147643	0.023822	0.0219486	0.0227226	0.0171804	0.0224134
SPHGPSAKF*	sp|Q8TDN6|BRX1|1	Q8TDN6	10	NSPHGPSAKF*	9.49288e-05	0.00185188	0.000161236	7.33314e-05	0.00157033	2.43446e-05	7.54572e-05	0.00202311	0.00179933	7.9929e-05	3.50577e-05	0.000184779	6.16887e-05	0.00167529	0.000101977	0.00193911	0.00179795	0.0017974
GEHDPWYCP	tr|A0A024R2T0|A0A024R2T0|1	A0A024R2T0	9	LGEHDPWYCPN	0.0142324	0.0128661	0.0175235	0.0156086	0.0157487	0.0206971	0.0364453	0.0180594	0.0149049	0.00785673	0.0139313	0.00992044	0.0149105	0.016443	0.0148277	0.0125572	2.53711e-05	0.0151588
RAPAQNPELT	sp|P46379|BAG6|1	P46379	10	RAPAQNPELT	0.0128921	0.0145535	0.000161236	0.0150432	0.0125036	2.43446e-05	7.54572e-05	0.0133731	2.52444e-05	0.0117919	0.013142	0.000184779	0.0145889	0.0167141	0.000101977	5.08268e-05	0.0126856	8.35901e-05
SLAQMVSGL	sp|P46379|BAG6|1	P46379	9	ASLAQMVSGLV	0.0101009	0.0155659	0.000161236	0.0129015	6.53548e-05	2.43446e-05	7.54572e-05	0.00936118	2.52444e-05	0.00802013	3.50577e-05	0.000184779	6.16887e-05	0.00997426	0.000101977	0.00410031	2.53711e-05	8.35901e-05
QEQFNSIAA	sp|P46379|BAG6|1	P46379	9	LQEQFNSIAAH	0.00526461	8.9852e-05	0.000161236	0.00507152	6.53548e-05	2.43446e-05	7.54572e-05	0.00425196	2.52444e-05	0.00505173	3.50577e-05	0.000184779	0.00752836	0.00571341	0.000101977	5.08268e-05	2.53711e-05	8.35901e-05
AETEPWAAA	sp|P46379|BAG6|1	P46379	9	SAETEPWAAAV	0.00881581	8.9852e-05	0.000161236	0.0105714	6.53548e-05	2.43446e-05	7.54572e-05	0.00915544	2.52444e-05	0.00656316	3.50577e-05	0.000184779	6.16887e-05	9.08335e-05	0.000101977	5.08268e-05	0.00942927	8.35901e-05
YYRTNHTVM	sp|O00754|MA2B1|1	O00754	9	RYYRTNHTVMT	0.00422827	0.00335363	0.0046996	0.00402638	0.00433429	0.00516736	0.0148348	0.00444627	0.00870125	0.00714867	0.00554315	0.00578692	6.16887e-05	0.00739838	0.00852741	0.00840564	0.00893982	0.0102647
LPSGFRKFLV	tr|A0A024R2G7|A0A024R2G7|1	A0A024R2G7	10	LPSGFRKFLV	0.0100594	0.0124232	0.0106491	0.00949197	6.53548e-05	0.0133191	0.0123709	0.012573	0.0158449	0.00837416	0.00814953	0.0105014	0.00767454	9.08335e-05	0.000101977	0.0130697	0.0125857	0.0153754
AEKNAFISC	tr|A0A024RDA9|A0A024RDA9|1	A0A024RDA9	9	TAEKNAFISCI	0.00433881	0.003438	0.00429963	0.00215882	0.00251888	0.00497393	0.0151941	0.0057493	0.00580083	0.00556916	0.00466212	0.00556349	0.00413694	0.00383476	0.00527469	0.00289584	0.00400544	0.00436357
SVKEQMDQI	tr|A0A024RDA9|A0A024RDA9|1	A0A024RDA9	9	QSVKEQMDQIS	0.00312284	0.00324817	0.00382467	7.33314e-05	0.00487892	0.00389624	0.00839269	0.00198882	0.00449833	0.00279139	3.50577e-05	0.00384305	6.16887e-05	9.08335e-05	0.00492304	0.00371591	2.53711e-05	0.0048833
CEVETIRRA	tr|Q6FI00|Q6FI00|1	Q6FI00	9	CCEVETIRRAY	0.067984	0.0523082	0.000161236	7.33314e-05	0.0317697	0.0381335	0.0608277	0.0233172	0.0214846	0.0675379	0.0581847	0.058763	0.0388843	0.0350552	0.0518677	0.0329733	0.0266696	8.35901e-05
IRPEELLQM	tr|Q6FI00|Q6FI00|1	Q6FI00	9	SIRPEELLQME	0.0104325	0.0134778	0.011674	0.00777861	0.00844166	0.00997549	0.00926532	0.00606934	0.00886238	0.0057734	0.00633241	0.00766376	0.00616887	9.08335e-05	0.00589007	0.00376716	0.0037757	0.00453682
SVVAAVQGL	tr|Q6FI00|Q6FI00|1	Q6FI00	9	GSVVAAVQGLN	0.294321	8.9852e-05	0.000161236	0.277563	0.329043	2.43446e-05	7.54572e-05	0.220599	2.52444e-05	0.257352	0.30469	0.000184779	0.261665	0.265335	0.000101977	0.270791	0.271691	8.35901e-05
CQEQIEALL*	tr|Q6FI00|Q6FI00|1	Q6FI00	10	ACQEQIEALL*	0.110958	0.109468	0.11924	0.0714467	0.107336	0.133191	0.206866	0.0842392	0.122865	0.10512	0.145186	0.135177	6.16887e-05	0.117173	0.103149	0.0973824	0.13185	8.35901e-05
RAYPDANLL	tr|Q6FI00|Q6FI00|1	Q6FI00	9	RAYPDANLLN	0.00663258	8.9852e-05	0.000161236	7.33314e-05	6.53548e-05	2.43446e-05	0.0233815	0.0141732	2.52444e-05	7.9929e-05	0.00457035	0.000184779	0.00499941	0.00590708	0.000101977	0.0184514	0.00923948	8.35901e-05
GVGDMVMATV	tr|A0A024R1Q8|A0A024R1Q8|1	A0A024R1Q8	10	AGVGDMVMATVK	0.0243195	0.0278415	0.000161236	0.0191895	0.0213084	2.43446e-05	7.54572e-05	0.0213741	2.52444e-05	0.0191993	0.0258803	0.000184779	0.0230967	0.0205295	0.000101977	0.0174263	0.0160817	8.35901e-05
ITGPVAKEC	tr|A0A024R1Q8|A0A024R1Q8|1	A0A024R1Q8	9	AITGPVAKECA	0.00276358	0.00240449	0.00226481	0.00815555	6.53548e-05	0.0013098	0.00418351	0.0014859	0.0013965	0.00860564	0.0106641	0.00878093	0.00182727	0.00119497	0.00301829	0.00710721	0.00130851	0.00657243
YRRKDGVFL	tr|A0A024R1Q8|A0A024R1Q8|1	A0A024R1Q8	9	SYRRKDGVFLYF	9.49288e-05	0.23834	0.000161236	7.33314e-05	0.181087	2.43446e-05	7.54572e-05	0.225857	2.52444e-05	7.9929e-05	0.232188	0.000184779	6.16887e-05	0.261074	0.000101977	5.08268e-05	0.18489	8.35901e-05
FVRDMIREV	sp|Q9Y3U8|RL36|1	Q9Y3U8	9	KFVRDMIREVC	9.49288e-05	8.9852e-05	0.0167736	0.015266	6.53548e-05	0.0181825	0.016888	3.90906e-05	0.010702	7.9929e-05	3.50577e-05	0.017964	6.16887e-05	9.08335e-05	0.0164101	0.00999451	2.53711e-05	0.0104379
RQASIELPSM	sp|P33241|LSP1|1	P33241	10	ARQASIELPSMA	0.0197596	0.0250995	0.0257478	0.0183329	0.0196064	0.0214155	0.0477382	0.0210312	0.0200075	0.0149782	0.0196396	0.0227902	0.0142527	9.08335e-05	0.000101977	0.0147782	0.0118865	0.016783
QPRTPSPLVL	sp|P33241|LSP1|1	P33241	10	QQPRTPSPLVLE	9.49288e-05	0.0208178	0.000161236	7.33314e-05	6.53548e-05	2.43446e-05	7.54572e-05	0.0221742	2.52444e-05	7.9929e-05	0.019089	0.000184779	6.16887e-05	0.0173533	0.000101977	5.08268e-05	0.0249716	8.35901e-05
VPALPKSLISL	sp|Q9NR96|TLR9|1	Q9NR96	11	TVPALPKSLISLS	0.0283266	0.0301616	0.0319973	0.0361517	0.0333582	0.0475287	0.044145	0.0260604	0.0198732	0.028867	0.0271651	0.0355259	0.0260203	0.0306006	0.026139	0.0257124	0.021076	0.0295597
HEHSFTELP	sp|Q9NR96|TLR9|1	Q9NR96	9	YHEHSFTELPR	0.0145088	0.0156081	0.0175485	0.0153002	0.0174052	2.43446e-05	7.54572e-05	0.0139446	2.52444e-05	0.0133987	0.0118939	0.0116632	0.0135072	0.0129762	0.000101977	0.0107633	0.0121861	0.014834
REHPKLKAP	sp|Q9UDY8|MALT1|1	Q9UDY8	9	YREHPKLKAPL	0.0254249	0.0156714	0.0173485	0.0143579	0.0115959	0.0152257	0.0141418	0.00928117	0.0114808	0.0183823	0.0112515	0.0157521	0.0142089	0.0159201	0.0280437	0.0125188	0.00967898	0.0124649
APNPYRSENCL	sp|Q9UDY8|MALT1|1	Q9UDY8	11	DAPNPYRSENCLC	0.00406246	8.9852e-05	0.00374968	7.33314e-05	6.53548e-05	0.00199233	0.0018505	3.90906e-05	2.52444e-05	0.00362199	3.50577e-05	0.00297166	6.16887e-05	9.08335e-05	0.000101977	5.08268e-05	2.53711e-05	8.35901e-05
KEHLVFTVC	sp|Q9UDY8|MALT1|1	Q9UDY8	9	LKEHLVFTVCL	0.00446317	0.0068549	0.00644945	7.33314e-05	6.53548e-05	0.00511209	0.0113956	0.00453771	0.00663336	0.00619551	0.00666279	0.00692643	0.00627119	0.00606202	0.00627102	0.00720117	0.00758137	0.00540304
ATIEDILFKA	sp|Q6P1K8|T2H2L|1	Q6P1K8	10	KATIEDILFKAK	0.0036341	8.9852e-05	0.00497457	0.0029641	6.53548e-05	0.00348175	0.00323388	3.90906e-05	2.52444e-05	7.9929e-05	3.50577e-05	0.00433461	0.00290902	9.08335e-05	0.00334063	5.08268e-05	2.53711e-05	8.35901e-05
KPNRLTCTL	sp|Q6P1K8|T2H2L|1	Q6P1K8	9	LKPNRLTCTLK	0.00580351	0.00609559	0.0058245	0.00592819	0.00710279	0.00643847	0.026179	0.01103	0.0112257	0.00695804	3.50577e-05	0.00677003	0.00590574	0.00606202	0.000101977	0.00772225	0.00815072	0.00676733
NPRKHITSL	sp|Q6P1K8|T2H2L|1	Q6P1K8	9	GNPRKHITSLK	0.0284234	0.0164518	0.0187484	0.0341642	0.0217622	0.0545225	0.050641	0.0328956	0.0272585	0.0294253	0.0477225	0.036585	0.0657379	0.0507428	0.0240877	0.0268741	0.0294165	0.0324724
FPQHTIASL	sp|Q6P1K8|T2H2L|1	Q6P1K8	9	GFPQHTIASLS	9.49288e-05	0.0170845	0.0197483	0.0169108	0.0165656	0.0209458	0.0194546	0.0190881	2.52444e-05	0.0129493	0.0165744	0.0173608	6.16887e-05	9.08335e-05	0.0197508	0.0185368	0.0146833	0.0180823
KRFSGTVRL	sp|P62906|RL10A|1	P62906	9	DKRFSGTVRLK	0.157524	0.116639	0.127239	0.140323	0.128894	0.179614	0.166827	0.222885	0.243044	0.132216	0.130319	0.149924	0.142527	0.142157	0.215383	0.229788	0.206765	0.19923
FLASESLIKQI	sp|P62906|RL10A|1	P62906	11	AFLASESLIKQIPRILGPGLN	0.0424209	0.0545229	0.0427463	0.0496872	0.0448179	0.0697179	0.0647546	0.0352044	0.0856563	0.0408768	0.047851	0.040218	0.0428312	0.0653459	0.0315016	0.0267374	0.0631082	0.0660491
NMVAKVDEV	sp|P62906|RL10A|1	P62906	9	ENMVAKVDEVK	0.045599	0.0400748	0.0527455	0.0388931	0.0426621	0.049463	0.0459416	0.0328041	0.0369266	0.0404411	0.0468047	0.0431226	0.0344989	0.038154	0.0471791	0.0340838	2.53711e-05	0.0343239
QVYGFYDECL	tr|B3KUN1|B3KUN1|1	B3KUN1	10	TQVYGFYDECLR	0.00464281	0.00816261	0.00714939	0.00541419	0.00612701	0.00685297	0.0128329	0.00817246	0.00644537	0.00483386	0.00635076	0.00668066	0.00478014	9.08335e-05	0.00594867	0.00414302	2.53711e-05	0.00563042
SPRGAGYTF	tr|B3KUN1|B3KUN1|1	B3KUN1	9	ISPRGAGYTFG	0.0057206	0.00691818	0.00672442	0.00549986	0.00767011	0.00875964	0.00813603	0.00428625	0.00468632	0.00484748	0.00510263	0.00558583	0.00511636	0.00641064	0.000101977	0.00416865	0.00687218	0.0073412
GEYDHLPEQA	tr|V9HW31|V9HW31|1	V9HW31	10	AGEYDHLPEQAF	0.0212795	0.0246777	0.0277476	0.0226162	0.0283658	0.0237643	0.0372153	3.90906e-05	0.0166505	0.0202886	0.0207409	0.0171597	0.0222196	0.0234347	0.000101977	0.0142657	2.53711e-05	0.0190568
AEKEMTSVVA	sp|Q9UIF9|BAZ2A|1	Q9UIF9	10	AAEKEMTSVVAE	0.00545806	0.00645416	0.00559952	0.00575686	6.53548e-05	0.00632794	0.00587745	3.90906e-05	0.00839241	0.00480663	0.00501086	0.0058763	0.00489709	0.00633317	0.000101977	0.0074489	2.53711e-05	0.00919274
KETDSLKVAA	sp|Q9UIF9|BAZ2A|1	Q9UIF9	10	KKETDSLKVAAH	0.00407627	0.00248886	0.0034997	0.0035809	0.00356274	0.00428311	0.00397819	0.00472059	0.0068482	0.00294117	0.00278993	0.000184779	0.00343527	0.00352488	0.000101977	0.00461285	0.00469466	0.00578201
TLSERLWGL	tr|Q549C5|Q549C5|1	Q549C5	9	ETLSERLWGLT	0.0112754	0.0155026	0.0173735	0.0222736	0.0265504	0.0309489	0.0646776	0.0203454	0.0265871	0.0141612	0.00792927	0.0169362	0.0128055	0.015862	0.0240291	5.08268e-05	2.53711e-05	8.35901e-05
LLFEGEKITI	sp|Q9GZM3|RPB1B|1	Q9GZM3	10	FLLFEGEKITIN	0.0121735	8.9852e-05	0.0176485	0.0109997	0.0131844	0.0159995	0.0272057	0.0118872	0.0173219	0.0109885	3.50577e-05	0.0121324	0.00869781	9.08335e-05	0.0100805	0.0103362	0.00697206	0.00980992
VLAHTILGV	sp|Q9NUQ7|UFSP2|1	Q9NUQ7	9	GVLAHTILGVA	0.00469808	8.9852e-05	0.00512456	0.00445471	0.0064674	0.00754379	0.017812	0.00651511	0.00910408	0.00390794	0.00409312	0.00502725	0.00429774	9.08335e-05	0.000101977	0.00496308	0.00906968	0.00886791
LLDERLVTL	sp|Q8IUI8|CRLF3|1	Q8IUI8	9	KLLDERLVTLL	0.00458754	0.00624324	0.00552453	0.00431764	0.00424352	0.00682534	7.54572e-05	3.90906e-05	0.00537114	0.00433005	0.00444186	0.00627848	0.0045901	0.00449326	0.000101977	0.00448472	0.00577343	0.00517565
SLLDEFYKL	sp|Q14444|CAPR1|1	Q14444	9	LSLLDEFYKLV	0.0120906	0.0184766	0.0173985	0.00813842	6.53548e-05	0.0114953	0.0237151	0.00805816	0.0111048	0.00989921	3.50577e-05	0.0109929	0.00641738	0.00737901	0.00890836	0.00708158	2.53711e-05	0.00590111
FLLDKKIGV	tr|V9HW96|V9HW96|1	V9HW96	9	GFLLDKKIGVN	0.130993	0.127396	0.142488	0.163454	0.148864	0.133743	0.124222	0.178308	0.182619	0.102941	0.124996	0.103003	0.143697	0.125695	0.160585	0.136762	0.165811	0.210372
IEHADFAGVERL	tr|V9HW96|V9HW96|1	V9HW96	12	AIEHADFAGVERLA	0.158906	0.192591	0.215982	0.190182	0.236003	0.255328	0.237151	0.227286	0.288095	0.17745	0.220258	0.18612	0.190036	0.188446	0.22183	0.213045	0.190783	0.208986
LMAHAVTQL	tr|V9HW96|V9HW96|1	V9HW96	9	MLMAHAVTQLA	0.00631477	0.00900629	0.00962418	0.00551699	0.00476545	2.43446e-05	0.0119346	0.00467487	2.52444e-05	0.0059368	0.00658937	0.00672534	0.00562799	0.0062557	0.000101977	0.00477515	0.00450487	0.00828321
SLAPVNIFKAGA	tr|V9HW96|V9HW96|1	V9HW96	12	LSLAPVNIFKAGAD	9.49288e-05	8.9852e-05	0.000161236	0.0029127	0.00340389	0.00411731	0.00382419	3.90906e-05	0.00416263	0.00358114	3.50577e-05	0.00489319	0.00545258	0.00426085	0.00372158	0.00350235	2.53711e-05	0.00449351
REWVAPEKA	sp|O14744|ANM5|1	O14744	9	MREWVAPEKAD	0.0151997	0.0122756	0.0169486	0.0114281	0.0115052	0.0140375	0.0446583	0.0152019	0.0153078	7.9929e-05	3.50577e-05	0.0162659	0.0154953	0.0140802	0.0105201	0.012728	2.53711e-05	0.0114774
FIVEEIQRI	sp|Q9Y5W7|SNX14|1	Q9Y5W7	9	PFIVEEIQRIA	0.00355119	0.00493553	0.0069744	0.0061852	0.005537	0.00643847	0.019121	3.90906e-05	0.00707648	0.0045343	3.50577e-05	0.00554115	0.00511636	0.00681736	0.00747247	0.00612484	2.53711e-05	0.00750361
NLIDLDDLYV	sp|Q8NI27|THOC2|1	Q8NI27	10	FNLIDLDDLYVH	0.0111096	8.9852e-05	0.000161236	0.00822409	6.53548e-05	2.43446e-05	0.0236638	3.90906e-05	2.52444e-05	0.010049	3.50577e-05	0.000184779	0.00561338	9.08335e-05	0.000101977	0.00572335	2.53711e-05	8.35901e-05
KTPNFSTLL	sp|Q8NI27|THOC2|1	Q8NI27	9	QKTPNFSTLLC	0.00454608	8.9852e-05	0.00714939	0.00539706	0.00889551	0.0070464	0.018197	0.00629794	0.00739875	0.00450707	3.50577e-05	0.00567521	0.00548181	0.0047063	0.000101977	0.0050058	0.00563359	0.00648581
RVFSDIIYTV	sp|Q8NI27|THOC2|1	Q8NI27	10	DRVFSDIIYTVA	9.49288e-05	0.0516754	0.000161236	7.33314e-05	0.0546892	2.43446e-05	7.54572e-05	0.0510922	0.043372	7.9929e-05	0.0524947	0.0388774	0.0352298	0.0371856	0.000101977	5.08268e-05	0.0539386	8.35901e-05
IELDMRTIATA	sp|P78537|BL1S1|1	P78537	11	SIELDMRTIATAL	0.120851	0.0882701	0.0966917	0.0129701	6.53548e-05	0.0178232	0.0198396	0.00306324	0.0832527	0.0553239	0.00594696	0.0731968	0.0375687	0.0757269	0.0823437	0.0867728	0.00269693	0.0661466
AAPVSGPRLD	sp|Q96GA3|LTV1|1	Q96GA3	10	AAPVSGPRLD	0.00672931	8.9852e-05	0.00767434	0.00817268	6.53548e-05	2.43446e-05	0.0252807	0.00875539	0.0111183	0.00686272	0.00662608	0.0100098	0.00723599	9.08335e-05	0.014271	0.0109342	0.0118865	0.0123436
LEQGGLRAA	sp|Q53H96|P5CR3|1	Q53H96	9	ALEQGGLRAAT	0.0140942	8.9852e-05	0.012124	0.0130043	6.53548e-05	0.0139823	0.0341354	0.012573	0.013119	0.0120778	0.0106274	0.0117079	0.0129956	9.08335e-05	0.0156189	0.00931112	2.53711e-05	0.00963668
TLIGLSIKV	sp|Q9Y3D0|MIP18|1	Q9Y3D0	9	ATLIGLSIKVK	0.0147851	0.0131403	0.0199483	0.00382077	0.00544623	0.0072951	0.00500481	3.90906e-05	0.00186647	0.0141612	0.021108	0.0285995	0.00371301	9.08335e-05	0.00518677	5.08268e-05	2.53711e-05	0.00258783
VECPPPRTTA	sp|Q15046|SYK|1	Q15046	10	AVECPPPRTTAR	0.0502971	0.0434496	0.0457461	0.033239	0.0342659	0.0315015	0.0292589	3.90906e-05	2.52444e-05	0.0480663	0.042216	0.0478147	0.0195883	0.0131505	0.0223881	0.047239	0.0450487	0.0514317
KLVGEFLEV	sp|Q15046|SYK|1	Q15046	9	DKLVGEFLEVT	0.00460135	8.9852e-05	0.00854927	0.00512292	6.53548e-05	2.43446e-05	0.0165544	0.00878968	0.00671393	0.00419389	0.00482731	0.000184779	0.00454625	0.00486124	0.00600728	0.00420282	0.0056236	0.00469923
IRSKIITYI	sp|Q15046|SYK|1	Q15046	9	IIRSKIITYIR	9.49288e-05	0.0261541	0.0317473	7.33314e-05	0.0217849	2.43446e-05	7.54572e-05	0.0235458	2.52444e-05	7.9929e-05	0.0326715	0.033515	6.16887e-05	0.0367982	0.0419044	0.0302398	0.0331623	0.0354067
IRSQAIHQL	sp|Q15046|SYK|1	Q15046	9	KIRSQAIHQLK	9.49288e-05	8.9852e-05	0.000161236	0.00436905	0.00481084	0.00594108	0.00551813	0.00523495	2.52444e-05	7.9929e-05	0.00405641	0.00627848	6.16887e-05	0.00668178	0.00952374	5.08268e-05	0.00970895	8.35901e-05
KEYLKALAA	sp|O15405|TOX3|1	O15405	9	KKEYLKALAAY	0.0192068	8.9852e-05	0.0185484	0.0179902	0.0254157	0.0213879	0.0503048	3.90906e-05	0.0225588	0.0144335	0.0162256	0.0190812	0.0134195	9.08335e-05	0.0259046	0.0169138	2.53711e-05	0.0178657
FRFDPQFAL	tr|Q5Y7D2|Q5Y7D2|1	Q5Y7D2	9	QFRFDPQFALT	0.00971397	0.013077	0.0125739	0.0122162	0.0157487	0.016414	0.0152454	0.00828676	0.00886238	0.0102532	0.0161155	0.0126463	0.0126593	0.0129568	0.00964095	0.00726097	0.00871009	0.00720044
GQPNILICL	tr|Q5Y7D2|Q5Y7D2|1	Q5Y7D2	9	LGQPNILICLV	0.310902	8.9852e-05	0.459961	0.260429	0.229196	0.4366	0.361887	3.90906e-05	0.182619	0.152505	3.50577e-05	0.433461	0.178342	9.08335e-05	0.167911	0.213558	0.139841	0.16025
PEFKFWHAA	tr|Q5T094|Q5T094|1	Q5T094	9	LPEFKFWHAAT	0.0476717	0.0523082	0.0497457	0.0385504	6.53548e-05	0.0574765	0.167854	3.90906e-05	0.0483403	0.0318626	0.0343235	0.0442398	0.0350836	9.08335e-05	0.0366298	0.0372445	2.53711e-05	0.0572787
KLHDINAQL	sp|Q10567|AP1B1|1	Q10567	9	AKLHDINAQLV	0.0259776	0.0280524	0.0304974	0.0282703	0.0358544	0.0326069	0.0302855	0.0352044	0.0365238	0.0254629	0.0277157	0.0281526	0.0236814	0.023822	0.0345785	0.0326316	0.0305652	0.0357315
SQANIAQVL	sp|Q10567|AP1B1|1	Q10567	9	ASQANIAQVLA	0.20865	0.246777	0.000161236	0.267283	0.313158	2.43446e-05	7.54572e-05	0.252603	2.52444e-05	0.1811	0.236777	0.000184779	0.216349	0.2266	0.000101977	0.174263	0.171804	8.35901e-05
FVRKAVRAI	sp|Q10567|AP1B1|1	Q10567	9	DFVRKAVRAIG	0.00659113	0.00491444	0.00412465	0.00351237	0.00376698	0.00513973	0.00477382	0.00542926	0.00610967	0.00404411	0.00295512	0.00404414	0.00508712	9.08335e-05	0.00764829	0.0051083	2.53711e-05	0.0045693
QLLTAIVKL	sp|Q10567|AP1B1|1	Q10567	9	LQLLTAIVKLF	0.0057206	0.00577921	0.00717439	7.33314e-05	6.53548e-05	0.00219682	0.00204042	3.90906e-05	0.00107691	0.00322711	0.00732357	0.00449101	6.16887e-05	9.08335e-05	0.000101977	0.00212704	2.53711e-05	0.00155919
VQMGAVDLL	sp|Q10567|AP1B1|1	Q10567	9	SVQMGAVDLLG	0.00520934	8.9852e-05	0.000161236	0.00615093	6.53548e-05	2.43446e-05	7.54572e-05	0.00443484	2.52444e-05	7.9929e-05	3.50577e-05	0.000184779	6.16887e-05	9.08335e-05	0.000101977	0.00282751	2.53711e-05	8.35901e-05
TLYPLHILFV	sp|Q10567|AP1B1|1	Q10567	10	STLYPLHILFVE	0.0338538	0.0379656	0.0474959	0.0203889	6.53548e-05	0.0263066	0.0564646	0.0154305	0.0213503	0.0285947	3.50577e-05	0.033515	0.0153491	9.08335e-05	0.0175823	0.0109342	2.53711e-05	0.0142926
GQIFILDCL	sp|Q10567|AP1B1|1	Q10567	9	WGQIFILDCLA	9.49288e-05	8.9852e-05	0.00173735	7.33314e-05	6.53548e-05	0.000707403	0.000657042	3.90906e-05	2.52444e-05	7.9929e-05	3.50577e-05	0.000184779	6.16887e-05	9.08335e-05	0.000101977	5.08268e-05	2.53711e-05	8.35901e-05
SPALNKMFCQL	tr|K7PPA8|K7PPA8|1	K7PPA8	11	YSPALNKMFCQLA	0.0183778	0.00385984	0.00402466	0.00308403	0.00354005	0.00408967	0.00379853	3.90906e-05	0.00347781	0.00377177	0.00510263	0.00404414	6.16887e-05	0.00282765	0.00277507	0.00415157	0.00332621	0.00307507
VEFHRLWSA	sp|Q96F07|CYFP2|1	Q96F07	9	CVEFHRLWSAM	0.00728202	8.9852e-05	0.00252478	0.00548272	0.00819204	0.00607925	0.00564646	0.00691516	0.00805671	7.9929e-05	3.50577e-05	0.0045357	0.00445854	9.08335e-05	0.00232672	0.00624443	0.00672235	0.00705968
FQPPIHQSL	sp|Q96F07|CYFP2|1	Q96F07	9	CFQPPIHQSLA	0.0265303	0.0293179	0.000161236	0.0234729	0.0326774	0.0248973	0.0231248	0.0329184	0.0413578	7.9929e-05	3.50577e-05	0.000184779	6.16887e-05	0.0641064	0.0227984	0.0278479	0.0305652	0.0227382
SAPYGRITLH	sp|Q96F07|CYFP2|1	Q96F07	10	SAPYGRITLH	9.49288e-05	8.9852e-05	0.0057995	0.00472885	6.53548e-05	0.00616214	0.00572345	3.90906e-05	0.00486088	0.00423474	0.00431338	0.00538474	0.00361069	9.08335e-05	0.00586076	0.00690219	0.00393552	0.00505655
VLDELKNMKC	sp|Q96F07|CYFP2|1	Q96F07	10	AVLDELKNMKCS	0.00523698	0.00337472	0.00622447	7.33314e-05	6.53548e-05	2.43446e-05	0.0143215	0.003429	0.00533086	0.0060185	0.00218422	0.00545177	6.16887e-05	0.00402844	0.00506956	0.00341693	0.00572348	0.00669154
SLISGIIRA	sp|Q53GS7|GLE1|1	Q53GS7	9	CSLISGIIRAS	0.0211414	0.0335363	0.0284976	0.0241583	0.0290466	0.0315015	7.54572e-05	3.90906e-05	0.0314212	7.9929e-05	3.50577e-05	0.0250245	0.0244123	9.08335e-05	0.0229156	0.0253707	0.0218751	0.0247955
HPRVGDLIL	sp|Q53GS7|GLE1|1	Q53GS7	9	LHPRVGDLILA	0.0126848	0.015355	0.0155237	0.0134498	6.53548e-05	0.022134	0.0205582	0.0166878	0.0193361	0.0114379	3.50577e-05	0.0142104	0.01608	0.0143513	0.000101977	0.0124718	0.0165811	0.0173244
FVKQGEEEV	sp|Q53GS7|GLE1|1	Q53GS7	9	KFVKQGEEEVA	9.49288e-05	0.00164096	0.00227231	0.0031183	6.53548e-05	0.00266658	0.00247674	3.90906e-05	2.52444e-05	7.9929e-05	3.50577e-05	0.000184779	6.16887e-05	9.08335e-05	0.000101977	0.00321191	2.53711e-05	8.35901e-05
KENSHFFVA	sp|Q15814|TBCC|1	Q15814	9	EKENSHFFVAT	0.0147851	0.013056	0.023098	7.33314e-05	6.53548e-05	2.43446e-05	0.0418351	0.0149733	0.0177248	0.012214	0.0108844	0.012557	0.0120161	0.0163655	0.0184614	5.08268e-05	0.014084	8.35901e-05
VIDGHIYAV	tr|A0A024R7C0|A0A024R7C0|1	A0A024R7C0	9	GVIDGHIYAVG	0.0109023	8.9852e-05	0.0146737	0.0118735	6.53548e-05	0.0127112	0.027719	3.90906e-05	0.0469975	0.0106073	0.010242	0.0123559	0.00865395	9.08335e-05	0.0166739	0.0305815	0.00920952	0.0384384
IIFVPVPQL	sp|P62081|RS7|1	P62081	9	IIIFVPVPQLK	0.0268067	0.0379656	0.000161236	0.0238156	0.0297273	2.43446e-05	0.0649343	0.0284607	2.52444e-05	0.0502449	0.0273487	0.000184779	0.027336	0.0282765	0.000101977	0.0268229	0.031664	0.000370308
RVKLDGSRL	sp|P62081|RS7|1	P62081	9	IRVKLDGSRLI	0.00321957	0.00288961	0.00302474	7.33314e-05	6.53548e-05	0.00301199	0.00279756	0.00267462	0.0029407	0.00424835	0.00376273	0.00359728	0.00400538	0.00379603	0.00583146	0.00401489	0.00388558	0.00385467
RPRSRTLTAV	sp|P62081|RS7|1	P62081	10	KRPRSRTLTAVH	9.49288e-05	8.9852e-05	0.000161236	0.00157628	6.53548e-05	0.00128493	0.00119346	0.000910972	0.000875496	0.00138888	0.000963627	0.00111717	6.16887e-05	0.00126082	0.00206006	5.08268e-05	0.00120862	0.00136429
KLSDLQTQL	tr|Q6FGR6|Q6FGR6|1	Q6FGR6	9	KKLSDLQTQLS	0.0578969	8.9852e-05	0.070244	0.0606526	6.53548e-05	2.43446e-05	0.0852102	0.0275463	0.0845955	7.9929e-05	0.0330386	0.0706049	0.0733832	0.0284702	0.000101977	0.0373299	0.0373575	0.0650746
REHGEPFIQA	sp|A5YKK6|CNOT1|1	A5YKK6	10	IREHGEPFIQAC	0.00308139	8.9852e-05	0.000161236	0.00361517	6.53548e-05	0.00577528	0.00536413	3.90906e-05	2.52444e-05	7.9929e-05	3.50577e-05	0.000184779	0.00488247	9.08335e-05	0.00533329	0.00457014	2.53711e-05	0.00477503
YVVPFVAKV	sp|A5YKK6|CNOT1|1	A5YKK6	9	LYVVPFVAKVL	0.0194832	0.0156081	0.0169236	0.0135355	0.022443	0.0265553	0.0246648	0.0225171	0.0267214	0.0159313	0.016244	0.0170927	0.0157876	0.017024	0.030476	0.0173409	0.0217752	0.0219803
TKPNFISTL	sp|A5YKK6|CNOT1|1	A5YKK6	9	ITKPNFISTLS	9.49288e-05	8.9852e-05	0.00379967	7.33314e-05	6.53548e-05	0.00466997	0.00433751	3.90906e-05	2.52444e-05	7.9929e-05	3.50577e-05	0.00513897	6.16887e-05	9.08335e-05	0.000101977	5.08268e-05	2.53711e-05	8.35901e-05
KVLGIVVGV	sp|A5YKK6|CNOT1|1	A5YKK6	9	NKVLGIVVGVL	0.0132237	8.9852e-05	0.00417464	0.0199091	6.53548e-05	0.00715693	0.00664742	0.00406908	0.00370609	0.0136029	0.00477225	0.00525068	6.16887e-05	0.00484187	0.00506956	0.00999451	0.00242724	0.00384384
FRQDHPSSM	sp|Q01844|EWS|1	Q01844	9	SFRQDHPSSMG	0.000635622	0.00125497	0.000161236	7.33314e-05	0.000964437	0.00111084	0.00246904	0.000793243	2.52444e-05	0.00226034	0.00207409	0.00239074	0.00094141	9.08335e-05	0.000101977	0.000879858	0.000664244	0.000988571
GERGGFNKP	sp|Q01844|EWS|1	Q01844	9	AGERGGFNKPG	0.00692276	0.00571594	0.00612448	0.00214169	0.00224657	0.00306726	0.00284889	0.00109614	2.52444e-05	0.00492918	0.00396464	0.00491553	0.00184189	0.002266	0.000101977	5.08268e-05	0.000761134	0.00101781
LLRLQVEEL	sp|Q9H6R4|NOL6|1	Q9H6R4	9	SLLRLQVEELL	0.00623186	0.0109678	0.011174	7.33314e-05	0.00644471	2.43446e-05	0.0164261	0.0128016	2.52444e-05	0.00785673	0.010242	0.00840109	0.00495556	0.0047644	0.00849811	5.08268e-05	2.53711e-05	0.0119105
YLAHLAHHL	sp|Q9H6R4|NOL6|1	Q9H6R4	9	LYLAHLAHHLA	0.00701948	0.00746657	0.00572451	0.00656213	0.00737511	0.0066319	0.00615977	0.00832105	0.011172	0.00502449	0.00559821	0.00639019	0.00594959	0.00592645	0.0214504	0.00982366	0.00827059	0.00877046
LPAGVRVPL	sp|Q9H6R4|NOL6|1	Q9H6R4	9	WLPAGVRVPLH	9.49288e-05	8.9852e-05	0.000161236	7.33314e-05	6.53548e-05	0.00146178	0.00135772	3.90906e-05	0.00281985	7.9929e-05	3.50577e-05	0.00375368	6.16887e-05	9.08335e-05	0.00295968	5.08268e-05	2.53711e-05	0.00191651
AEMNGKLIA	sp|Q9Y6Y0|NS1BP|1	Q9Y6Y0	9	TAEMNGKLIAAG	0.0328727	0.00795169	0.0376218	0.00968043	0.0333809	0.012048	0.0584152	0.0373761	0.0331265	0.0233115	0.0262474	0.0251586	0.0058765	0.0211687	0.0308276	0.0271646	2.53711e-05	0.0242541
NVAEIVIHI	sp|Q9BZD4|NUF2|1	Q9BZD4	9	YNVAEIVIHIR	0.0111234	0.0227794	0.0292475	0.00537992	6.53548e-05	2.43446e-05	0.00675008	3.90906e-05	0.00292727	0.0261437	0.0157117	0.0116632	6.16887e-05	9.08335e-05	0.00744317	0.00305815	0.00314642	0.00472089
TVIEDCNKV	sp|Q9BZD4|NUF2|1	Q9BZD4	9	RTVIEDCNKVQ	0.0176869	0.0142793	0.0212232	0.00771008	0.00989399	0.00867674	0.00805903	3.90906e-05	2.52444e-05	0.0187908	0.0169048	0.0192823	0.00511636	0.00759206	0.00799994	0.00560376	0.0115868	0.012885
FQDPVPLTV	sp|O15164|TIF1A|1	O15164	9	AFQDPVPLTVP	0.0207268	0.0272087	0.000161236	0.0215882	0.0310889	2.43446e-05	0.0659609	0.0276606	2.52444e-05	0.015659	0.0185383	0.000184779	0.0187113	0.0162881	0.000101977	0.013326	0.0141839	8.35901e-05
REYQVKLQA	sp|Q9C035|TRIM5|1	Q9C035	9	AREYQVKLQAA	0.0603841	0.0404967	0.0514956	0.0486592	6.53548e-05	0.0668717	0.062111	0.054064	0.0625738	0.0511981	0.0684634	0.0616676	0.0573032	0.0720471	0.0955304	0.0775642	0.0653256	0.0879211
APAPIHNQF	sp|Q15011|HERP1|1	Q15011	9	PAPAPIHNQFP	0.0371701	0.0358564	0.035247	0.0388931	0.0499238	0.0605161	0.0562079	0.0403479	0.0449833	0.0307733	0.0337728	0.0357493	0.038592	0.0445452	0.0515747	0.0442492	0.0376571	0.0509986
SLLPEGPPAI	sp|Q15011|HERP1|1	Q15011	10	ASLLPEGPPAIA	0.0602459	0.0622214	0.000161236	0.0577399	0.0764742	2.43446e-05	0.054668	0.026289	2.52444e-05	0.0430282	0.0144819	0.000184779	0.0570108	0.058025	0.000101977	0.0423699	0.0457479	8.35901e-05
WENISRPEA	sp|Q15011|HERP1|1	Q15011	9	GWENISRPEAA	9.49288e-05	8.9852e-05	0.000161236	0.0136554	0.0181995	0.0176298	0.0163747	0.00827533	0.010514	0.017293	0.0218422	0.0161542	6.16887e-05	0.018709	0.0208643	0.0117884	0.00946922	0.00893287
AELEKHMAAA	sp|Q9P2E9|RRBP1|1	Q9P2E9	10	EAELEKHMAAAS	0.0138179	0.0122334	0.00644945	0.0148376	0.00483353	0.012794	0.00574912	0.00461772	0.00572026	0.0120506	0.0109945	0.00583161	0.00847854	0.0125695	0.0158241	0.0038355	0.0118066	0.0119538
ALVDHVAEL	sp|B0I1T2|MYO1G|1	B0I1T2	9	EALVDHVAELT	0.00381373	8.9852e-05	0.00439962	0.00455751	0.00571854	0.0067977	7.54572e-05	3.90906e-05	2.52444e-05	0.00511981	3.50577e-05	0.00540709	0.00612501	0.00544226	0.000101977	0.00794435	0.00621293	0.00678898
SLIFKLEEL	sp|Q9NQQ7|S35C2|1	Q9NQQ7	9	FSLIFKLEELR	0.015476	8.9852e-05	0.0200483	0.0145292	6.53548e-05	0.0212497	0.0256657	3.90906e-05	0.0104872	0.0163398	3.50577e-05	0.0256948	0.0106859	9.08335e-05	0.01389	0.00724388	2.53711e-05	0.00881377
YERERVVAA	tr|A0A024R7G8|A0A024R7G8|1	A0A024R7G8	9	GYERERVVAAL	0.00353738	8.9852e-05	0.00337471	0.00517432	6.53548e-05	0.00359228	0.0167084	3.90906e-05	0.00394779	0.00339051	3.50577e-05	0.00361962	0.00339141	9.08335e-05	0.00457139	0.00477515	2.53711e-05	0.0049591
FACEKNENL	tr|A0A024R7G8|A0A024R7G8|1	A0A024R7G8	9	YFACEKNENLA	0.00987978	0.00953359	0.0107991	0.00395784	0.00494699	0.00549895	0.00510748	3.90906e-05	2.52444e-05	0.00996729	0.0112698	0.0116856	6.16887e-05	9.08335e-05	0.000101977	0.00763683	0.00662246	0.00723292
GETDLIQKA	tr|E5KNY5|E5KNY5|1	E5KNY5	9	KGETDLIQKAM	0.00583114	8.9852e-05	0.00637445	0.0061338	6.53548e-05	0.00859384	7.54572e-05	3.90906e-05	2.52444e-05	0.00614105	0.00561657	0.00677003	0.00597883	0.00579088	0.000101977	0.00662029	0.00652258	0.00618263
TLQDIVYKL	sp|P35226|BMI1|1	P35226	9	KTLQDIVYKLV	0.00840127	8.9852e-05	0.0146737	7.33314e-05	6.53548e-05	2.43446e-05	0.0162721	0.00585217	0.00483403	0.0078295	0.00904892	0.00652425	6.16887e-05	9.08335e-05	0.00571424	0.00462993	0.00405538	0.00471006
DVKIYLDENYERIN*	tr|A0A024R466|A0A024R466|1	A0A024R466	15	EDVKIYLDENYERIN*	0.0151997	0.0137731	0.0204483	0.0112224	0.0128894	0.014756	0.0137055	0.0164592	0.00977548	0.0131399	0.0173636	0.0133837	0.0100573	0.0144288	0.0117508	0.011703	0.0147832	0.0100481
SPSGAMSNL	sp|Q8NFD5|ARI1B|1	Q8NFD5	9	QSPSGAMSNLG	0.0133066	0.0118537	0.000161236	0.0112739	0.0126171	2.43446e-05	0.0227142	0.00634366	2.52444e-05	0.0102805	0.00930588	0.000184779	0.00970646	0.00867663	0.000101977	0.00608213	0.00760135	8.35901e-05
RPRDPTPSF	sp|Q14137|BOP1|1	Q14137	9	RRPRDPTPSFY	9.49288e-05	8.9852e-05	0.00717439	7.33314e-05	6.53548e-05	2.43446e-05	7.54572e-05	0.00737236	0.00888924	7.9929e-05	0.00583683	0.00612207	6.16887e-05	9.08335e-05	0.0061831	0.00732076	2.53711e-05	0.00871632
YAEYLQPSAK	sp|Q9Y5T4|DJC15|1	Q9Y5T4	10	YAEYLQPSAK	0.0107503	0.0103351	0.000161236	0.0101088	0.0145006	2.43446e-05	0.026949	0.00825247	2.52444e-05	0.00901413	0.0080394	0.000184779	0.0107736	0.0120078	0.000101977	0.00851669	0.00726173	8.35901e-05
SPASTKTGQAGSL	sp|Q9ULU4|PKCB1|1	Q9ULU4	13	ASPASTKTGQAGSLS	0.00353738	0.0019953	0.00299974	0.00310117	0.00326774	0.00331595	0.00307989	0.00321183	0.00381351	0.00340413	0.00271651	0.00303869	0.00309905	0.0030407	0.00398532	0.00328025	0.00270692	0.00317252
FPFWPAKAL	sp|Q9ULU4|PKCB1|1	Q9ULU4	9	GFPFWPAKALR	9.49288e-05	8.9852e-05	0.00269977	7.33314e-05	6.53548e-05	0.0021305	0.00197883	3.90906e-05	2.52444e-05	7.9929e-05	3.50577e-05	0.00206006	6.16887e-05	9.08335e-05	0.000101977	5.08268e-05	2.53711e-05	8.35901e-05
FLIEEQKIVV	tr|A0A024RDH8|A0A024RDH8|1	A0A024RDH8	10	AFLIEEQKIVVK	0.0445903	0.0475625	0.047121	0.0384133	0.0333582	0.048634	0.0451717	0.0401193	0.062171	0.0378539	0.0497415	0.0474796	0.0387966	0.0534543	0.00838089	0.0578742	0.043051	0.0408747
VRAVRPKVL	tr|A0A024RDH8|A0A024RDH8|1	A0A024RDH8	9	GVRAVRPKVLM	9.49288e-05	0.016051	0.0179235	0.0150775	0.0162252	0.0203931	0.0189413	0.0236601	0.0257815	0.0183823	0.0141516	0.0148583	0.0157876	0.0190576	0.000101977	5.08268e-05	0.0178796	0.0221968
ASPTQPIQLS	sp|Q16186|ADRM1|1	Q16186	10	ASPTQPIQLS	0.0291557	0.0303725	0.000161236	0.027585	6.53548e-05	2.43446e-05	0.0615977	0.0219456	2.52444e-05	0.0230119	0.0240448	0.000184779	0.0283592	0.0251777	0.000101977	0.0180243	0.024572	8.35901e-05
KENPDIYKEL	tr|A0A024RAW9|A0A024RAW9|1	A0A024RAW9	10	EKENPDIYKELR	0.00467044	0.00447151	0.00479959	7.33314e-05	6.53548e-05	0.00549895	0.00782804	0.0026289	0.00287356	0.00378539	3.50577e-05	0.00478147	6.16887e-05	9.08335e-05	0.000101977	0.0026652	2.53711e-05	0.00214389
SPSSVTGNAL	sp|Q9NYB0|TE2IP|1	Q9NYB0	10	RSPSSVTGNALW	0.0516789	0.052941	0.000161236	0.0505439	0.0771549	2.43446e-05	7.54572e-05	0.0350901	2.52444e-05	0.0454792	0.0504757	0.000184779	0.0634428	0.0604266	0.000101977	0.0403197	0.0407536	8.35901e-05
AAIKIIRQL	sp|Q9NYB0|TE2IP|1	Q9NYB0	9	GAAIKIIRQLM	0.00241813	8.9852e-05	0.00302474	7.33314e-05	6.53548e-05	0.00373045	0.00859801	3.90906e-05	0.00398807	7.9929e-05	0.00225764	0.00332916	6.16887e-05	9.08335e-05	0.00218313	0.00334859	0.00279682	0.00357315
RPENRSFYL	sp|Q9BQ70|TCF25|1	Q9BQ70	9	RRPENRSFYLA	0.0396573	0.0445042	0.0479959	7.33314e-05	6.53548e-05	0.0464233	0.0431184	0.0460629	2.52444e-05	0.0377177	0.0433173	0.000184779	6.16887e-05	9.08335e-05	0.000101977	5.08268e-05	0.0370578	0.0430944
QLPNFAFSV	sp|Q9BQ70|TCF25|1	Q9BQ70	9	SQLPNFAFSVP	0.0122841	8.9852e-05	0.000161236	0.0103315	6.53548e-05	2.43446e-05	7.54572e-05	3.90906e-05	2.52444e-05	0.0093954	3.50577e-05	0.000184779	0.00953104	9.08335e-05	0.000101977	0.00702178	2.53711e-05	8.35901e-05
SPAPTITSL	tr|A0A024R9W5|A0A024R9W5|1	A0A024R9W5	9	LSPAPTITSLS	0.00889871	0.00915393	0.000161236	0.0124389	0.0118002	2.43446e-05	7.54572e-05	0.0103099	2.52444e-05	0.00797928	0.0105173	0.000184779	0.0122062	0.0119304	0.000101977	5.08268e-05	0.0120862	8.35901e-05
RVVDLITNL	tr|A0A024R9W5|A0A024R9W5|1	A0A024R9W5	9	VRVVDLITNLD	9.49288e-05	8.9852e-05	0.034497	0.0325537	0.0349467	2.43446e-05	7.54572e-05	0.0512065	2.52444e-05	7.9929e-05	0.032488	0.000184779	6.16887e-05	0.0348615	0.000101977	5.08268e-05	0.0394551	8.35901e-05
IRTGLVRLL	tr|A0A024QZM6|A0A024QZM6|1	A0A024QZM6	9	AIRTGLVRLLC	0.00216941	8.9852e-05	0.00259978	7.33314e-05	6.53548e-05	0.00219406	7.54572e-05	3.90906e-05	0.00214846	7.9929e-05	0.00284499	0.00248011	0.00254356	9.08335e-05	0.000101977	0.00387821	0.00310646	0.00311839
RAIENIDTL	sp|Q15435|PP1R7|1	Q15435	9	IRAIENIDTLT	0.0367556	0.0381765	0.000161236	7.33314e-05	0.0487892	0.0475287	0.102663	0.0389763	2.52444e-05	7.9929e-05	3.50577e-05	0.000184779	0.035376	0.0418338	0.000101977	5.08268e-05	0.0490442	0.0352984
NQIKKIENL	sp|Q15435|PP1R7|1	Q15435	9	DNQIKKIENLE	9.49288e-05	0.0360673	0.000161236	7.33314e-05	6.53548e-05	0.0511209	0.0474816	0.043434	0.0804328	7.9929e-05	3.50577e-05	0.000184779	6.16887e-05	9.08335e-05	0.0630032	0.0590274	0.0461475	0.0612849
IPYPGRTNADVMTAL	sp|P07948|LYN|1	P07948	15	KIPYPGRTNADVMTALS	0.00789001	0.0106515	0.0107241	0.00827549	0.0106428	2.43446e-05	7.54572e-05	0.00680086	2.52444e-05	7.9929e-05	0.00981982	0.0113057	6.16887e-05	9.08335e-05	0.000101977	0.00854231	2.53711e-05	8.35901e-05
SEFDPPGPNVA	sp|O75821|EIF3G|1	O75821	11	NSEFDPPGPNVAT	0.00715766	8.9852e-05	0.000161236	0.00969757	0.00814665	2.43446e-05	7.54572e-05	0.00618364	2.52444e-05	0.00653593	0.00925082	0.000184779	0.00656356	0.00856043	0.000101977	5.08268e-05	0.00707195	8.35901e-05
RPFGSISRIYL	sp|O75821|EIF3G|1	O75821	11	FRPFGSISRIYLA	0.0388421	0.0400537	0.0506457	0.0260429	0.0329043	0.0406204	0.0377286	0.00593218	0.0366043	0.0364923	0.0429502	0.0399946	0.0371301	0.0448357	0.0360437	0.0343401	0.0300658	0.0370417
REDAARAIA	sp|O75821|EIF3G|1	O75821	9	RREDAARAIAG	0.10543	0.000512536	0.000161236	0.0064936	0.00510584	0.0111913	0.0103946	3.90906e-05	2.52444e-05	7.9929e-05	3.50577e-05	0.000184779	0.010145	0.00489997	0.000101977	0.00384404	0.0037757	0.0037897
FGYDHLILNV	sp|O75821|EIF3G|1	O75821	10	GFGYDHLILNVE	9.49288e-05	0.0470352	0.000161236	0.0323823	0.0476545	0.0323305	0.0300289	0.0306324	2.52444e-05	0.0332243	0.0354248	0.0377602	0.0222196	0.0329247	0.000101977	5.08268e-05	0.0322633	0.0314004
RPRGPPPPP	sp|Q13435|SF3B2|1	Q13435	9	PRPRGPPPPPG	0.00234904	8.9852e-05	0.000161236	0.00156943	6.53548e-05	0.00197852	0.00349054	3.90906e-05	0.00117897	7.9929e-05	3.50577e-05	0.00243542	0.0013054	9.08335e-05	0.00181098	5.08268e-05	2.53711e-05	0.00123436
QEIAKMGTP	sp|Q13435|SF3B2|1	Q13435	9	QQEIAKMGTPV	9.49288e-05	0.017422	0.000161236	0.0226162	0.0185172	0.0234051	0.0217389	0.027432	0.0316897	7.9929e-05	0.0185383	0.000184779	0.0198807	0.016656	0.000101977	0.0240039	2.53711e-05	0.0273941
SPQQVSAQL	tr|A1L3Z9|A1L3Z9|1	A1L3Z9	9	QSPQQVSAQLS	0.00595551	8.9852e-05	0.000161236	0.00656213	6.53548e-05	2.43446e-05	7.54572e-05	0.00539497	2.52444e-05	0.00563724	3.50577e-05	0.000184779	0.00754297	0.0282765	0.000101977	0.00529624	0.00608308	8.35901e-05
AVAELNYGL	tr|A1L3Z9|A1L3Z9|1	A1L3Z9	9	SAVAELNYGLC	0.0181014	8.9852e-05	0.000161236	0.0210742	6.53548e-05	2.43446e-05	0.0444017	0.0213741	2.52444e-05	0.014842	3.50577e-05	0.000184779	0.0162262	0.0224663	0.000101977	0.0109342	0.0187786	8.35901e-05
TIFAGTLXTA	tr|X5C6K8|X5C6K8|1	X5C6K8	10	STIFAGTLXTAL	0.0772419	0.102718	0.000161236	0.099717	0.114825	2.43446e-05	0.176323	3.90906e-05	2.52444e-05	0.0659039	0.0736027	0.000184779	0.070021	9.08335e-05	0.000101977	0.0628714	2.53711e-05	8.35901e-05
TEHFLTAVA	tr|A0A024R9Y6|A0A024R9Y6|1	A0A024R9Y6	9	TTEHFLTAVAH	0.023214	0.0261541	0.0304974	7.33314e-05	6.53548e-05	2.43446e-05	7.54572e-05	0.0265176	2.52444e-05	0.0194716	0.0218422	0.000184779	6.16887e-05	0.0230473	0.0269302	0.0225517	2.53711e-05	8.35901e-05
SPGSPRPAL	sp|Q9H211|CDT1|1	Q9H211	9	SSPGSPRPALP	0.0071853	0.00752985	0.00872425	0.00635653	0.00887282	0.0071293	0.00662175	0.0101041	0.0138307	0.00755717	0.00736027	0.0075297	0.00904865	0.00898651	0.00838089	0.0108487	0.0102883	0.0104704
IEHQTITTP	tr|A0A024RDQ8|A0A024RDQ8|1	A0A024RDQ8	9	RIEHQTITTPS	9.49288e-05	0.0148066	0.000161236	0.0132442	0.0143417	2.43446e-05	7.54572e-05	0.0141732	2.52444e-05	7.9929e-05	3.50577e-05	0.000184779	6.16887e-05	9.08335e-05	0.000101977	5.08268e-05	0.0119864	8.35901e-05
KTVAQSQQL	tr|A0A024RDQ8|A0A024RDQ8|1	A0A024RDQ8	9	LKTVAQSQQLE	0.000924416	8.9852e-05	0.000954918	7.33314e-05	6.53548e-05	2.43446e-05	7.54572e-05	0.0010447	2.52444e-05	0.00151143	3.50577e-05	0.000184779	0.000805461	9.08335e-05	0.000101977	0.000879858	0.000816071	0.000725458
LVFPGQVAQL	sp|Q9UKI3|VPRE3|1	Q9UKI3	10	LLVFPGQVAQLS	0.0891253	8.9852e-05	0.000161236	0.108969	6.53548e-05	2.43446e-05	0.226372	0.09064	2.52444e-05	0.0705336	0.0794763	0.000184779	0.0799614	9.08335e-05	0.000101977	0.07167	2.53711e-05	8.35901e-05
FPRSPGQPSSL	sp|Q5T011|SZT2|1	Q5T011	11	SFPRSPGQPSSLR	0.00689512	0.00677054	0.000161236	0.00757301	0.0098486	0.00870437	0.0128585	3.90906e-05	2.52444e-05	7.9929e-05	3.50577e-05	0.000184779	6.16887e-05	9.08335e-05	0.000101977	5.08268e-05	0.00564358	0.00598773
VVWGTVIRV	sp|Q5T011|SZT2|1	Q5T011	9	DVVWGTVIRVH	9.49288e-05	8.9852e-05	0.00294975	7.33314e-05	6.53548e-05	0.00231288	0.00214822	3.90906e-05	0.00241701	7.9929e-05	3.50577e-05	0.00428992	6.16887e-05	9.08335e-05	0.000101977	5.08268e-05	2.53711e-05	0.0016783
RRIDITAKL	sp|Q0D2I5|IFFO1|1	Q0D2I5	9	CRRIDITAKLC	0.00515407	8.9852e-05	0.00474959	7.33314e-05	0.00422083	2.43446e-05	7.54572e-05	0.00278892	0.00480717	7.9929e-05	3.50577e-05	0.00556349	6.16887e-05	9.08335e-05	0.000101977	5.08268e-05	0.00515413	8.35901e-05
VSPIRPLGLQ	sp|Q0D2I5|IFFO1|1	Q0D2I5	10	VSPIRPLGLQ	9.49288e-05	8.9852e-05	0.00246479	7.33314e-05	6.53548e-05	0.00161376	0.00149888	3.90906e-05	2.52444e-05	7.9929e-05	3.50577e-05	0.000184779	6.16887e-05	9.08335e-05	0.000101977	5.08268e-05	2.53711e-05	8.35901e-05
GEMWNNTAA	sp|B2RPK0|HGB1A|1	B2RPK0	9	LGEMWNNTAAD	0.0161669	8.9852e-05	0.000161236	0.0210742	6.53548e-05	2.43446e-05	7.54572e-05	0.0122301	2.52444e-05	0.0126906	3.50577e-05	0.000184779	0.013668	9.08335e-05	0.000101977	0.0102508	0.0104881	8.35901e-05
SLEELLHYV	sp|Q96G75|RMD5B|1	Q96G75	9	RSLEELLHYVG	0.00478099	8.9852e-05	0.00692441	7.33314e-05	6.53548e-05	0.00236538	7.54572e-05	3.90906e-05	0.00161134	7.9929e-05	3.50577e-05	0.00301635	6.16887e-05	9.08335e-05	0.00140365	5.08268e-05	2.53711e-05	0.00095284
SVSSVNPSV	sp|Q8TBA6|GOGA5|1	Q8TBA6	9	SSVSSVNPSVT	0.00348211	0.00314271	0.000161236	0.00349524	0.00342659	2.43446e-05	7.54572e-05	0.00396621	2.52444e-05	7.9929e-05	3.50577e-05	0.000184779	6.16887e-05	9.08335e-05	0.000101977	0.00337421	0.00304653	8.35901e-05
SQSELENRL	sp|Q8TBA6|GOGA5|1	Q8TBA6	9	SSQSELENRLH	0.00847036	0.0109678	0.00797432	0.00426624	0.00571854	0.00433837	0.00402952	3.90906e-05	2.52444e-05	0.00600488	0.00561657	0.00576458	0.00767454	0.0070885	0.00597798	5.08268e-05	2.53711e-05	8.35901e-05
YLPELLQTV	tr|Q53XS2|Q53XS2|1	Q53XS2	9	CYLPELLQTVR	0.0157524	8.9852e-05	0.000161236	0.0152146	6.53548e-05	2.43446e-05	7.54572e-05	3.90906e-05	2.52444e-05	0.00992644	3.50577e-05	0.000184779	0.0129663	9.08335e-05	0.000101977	0.013326	2.53711e-05	8.35901e-05
GEKNNAFIVA	tr|Q6IAU3|Q6IAU3|1	Q6IAU3	10	YGEKNNAFIVAS	0.0305375	8.9852e-05	0.000161236	0.0440331	6.53548e-05	0.0433837	7.54572e-05	3.90906e-05	2.52444e-05	7.9929e-05	3.50577e-05	0.0413352	0.0483861	9.08335e-05	0.0433696	5.08268e-05	2.53711e-05	0.0356232
REILSELGKCVA	sp|Q92616|GCN1L|1	Q92616	12	RREILSELGKCVAG	0.0129335	0.0172955	0.0169486	0.0060824	0.0092359	0.00842805	0.00782804	3.90906e-05	2.52444e-05	0.0108251	0.0160054	0.0167575	6.16887e-05	9.08335e-05	0.000101977	0.00603942	0.00605311	0.00673485
NVIETISSL	sp|Q92616|GCN1L|1	Q92616	9	ENVIETISSLL	0.0287412	0.0455588	0.000161236	0.0524285	0.0458391	2.43446e-05	7.54572e-05	0.0417195	2.52444e-05	0.0242374	0.0341399	0.000184779	0.0317214	9.08335e-05	0.000101977	0.0219537	2.53711e-05	8.35901e-05
LLPLLIQTV	sp|Q92616|GCN1L|1	Q92616	9	DLLPLLIQTVE	0.00183778	8.9852e-05	0.000161236	0.00167737	6.53548e-05	2.43446e-05	0.00523581	3.90906e-05	2.52444e-05	0.00234204	3.50577e-05	0.000184779	0.00156414	9.08335e-05	0.000101977	0.00164867	2.53711e-05	8.35901e-05
LLGDLLFHI	sp|Q92616|GCN1L|1	Q92616	9	QLLGDLLFHIS	0.00268067	0.00400748	0.00309973	0.00099203	6.53548e-05	0.00163863	0.00152198	3.90906e-05	0.00113465	0.00234204	3.50577e-05	0.0025248	6.16887e-05	9.08335e-05	0.000101977	0.00107633	2.53711e-05	0.00101564
FLSTINVGL	sp|P39687|AN32A|1	P39687	9	EFLSTINVGLT	0.00614896	8.9852e-05	0.000161236	0.00848109	6.53548e-05	2.43446e-05	7.54572e-05	0.00960121	2.52444e-05	0.00624998	3.50577e-05	0.000184779	0.00409309	9.08335e-05	0.000101977	5.08268e-05	0.00394551	8.35901e-05
SLDLFNCEV	sp|P39687|AN32A|1	P39687	9	KSLDLFNCEVT	9.49288e-05	8.9852e-05	0.00248479	7.33314e-05	6.53548e-05	0.00145349	0.00135002	3.90906e-05	2.52444e-05	7.9929e-05	3.50577e-05	0.000184779	6.16887e-05	9.08335e-05	0.000101977	5.08268e-05	2.53711e-05	8.35901e-05
FLYTGEGDTV	sp|P98170|XIAP|1	P98170	10	GFLYTGEGDTVR	0.00472571	8.9852e-05	0.000161236	0.0064422	6.53548e-05	2.43446e-05	0.0161181	3.90906e-05	2.52444e-05	0.00416665	3.50577e-05	0.000184779	0.00390305	9.08335e-05	0.000101977	0.00568918	2.53711e-05	8.35901e-05
MMPDLPNVGL	sp|Q9H9T3|ELP3|1	Q9H9T3	10	HMMPDLPNVGLE	0.0219013	0.00655962	0.00659944	0.010263	6.53548e-05	2.43446e-05	0.0178377	0.0089497	0.0101112	0.0133987	3.50577e-05	0.000184779	0.00980879	9.08335e-05	0.00627102	0.0151882	0.00724176	0.00660491
STIAILNSV	sp|P42695|CNDD3|1	P42695	9	LSTIAILNSVK	0.0226613	8.9852e-05	0.000161236	0.0198749	6.53548e-05	2.43446e-05	0.062111	3.90906e-05	2.52444e-05	0.0159313	3.50577e-05	0.000184779	0.0251432	9.08335e-05	0.000101977	0.0191348	2.53711e-05	8.35901e-05
VRNNVIIVM	sp|P42695|CNDD3|1	P42695	9	AVRNNVIIVMC	9.49288e-05	0.0293179	0.000161236	7.33314e-05	0.00562777	0.00624504	0.00580045	0.0138303	2.52444e-05	7.9929e-05	0.0346906	0.000184779	6.16887e-05	0.0267271	0.000101977	5.08268e-05	0.0260703	8.35901e-05
TIPDFIFANV	sp|P61073|CXCR4|1	P61073	10	LTIPDFIFANVS	0.0107918	8.9852e-05	0.000161236	0.0112567	6.53548e-05	2.43446e-05	0.0467116	3.90906e-05	2.52444e-05	0.00868734	3.50577e-05	0.000184779	0.00991112	9.08335e-05	0.000101977	0.00862774	2.53711e-05	8.35901e-05
SSLKILSKGKRGGHS	sp|P61073|CXCR4|1	P61073	15	GSSLKILSKGKRGGHSS	0.00211414	8.9852e-05	0.00134988	7.33314e-05	0.000515123	0.000989259	0.000918833	0.000426339	0.000601568	0.000857841	0.000541467	0.000978638	0.000517483	0.000565531	0.000101977	0.000483495	0.000371577	0.000429861
VEFDSVQSA	sp|P14866|HNRPL|1	P14866	9	MVEFDSVQSAQ	0.0379992	8.9852e-05	0.000161236	0.0397497	6.53548e-05	2.43446e-05	0.0836702	3.90906e-05	2.52444e-05	0.0290032	3.50577e-05	0.000184779	0.0358145	9.08335e-05	0.000101977	0.0358777	2.53711e-05	8.35901e-05
YAVDRAITHL	sp|P14866|HNRPL|1	P14866	10	GYAVDRAITHLN	0.0111372	0.0100609	0.0104991	7.33314e-05	0.0118909	0.00942283	0.00875201	3.90906e-05	0.0095472	0.0103622	0.0078375	0.000184779	0.00872705	0.00809561	0.0110475	5.08268e-05	0.00972893	0.00704885
KRPSSVKVF	sp|P14866|HNRPL|1	P14866	9	VKRPSSVKVFS	0.00478099	0.00257323	0.00319973	0.00253576	0.00313158	0.00375808	0.00349054	0.00451485	0.00455204	0.00356753	0.00291841	0.0031951	0.00355221	0.00474503	0.0076776	0.00562939	0.00480453	0.00545717
FMFGQKLNV	sp|P14866|HNRPL|1	P14866	9	NFMFGQKLNVC	9.49288e-05	8.9852e-05	0.00404965	7.33314e-05	6.53548e-05	0.00275224	0.00255631	3.90906e-05	0.00323611	7.9929e-05	3.50577e-05	0.000184779	6.16887e-05	9.08335e-05	0.000101977	5.08268e-05	0.0028967	0.00227382
RELLNVHSA	sp|Q8IZT6|ASPM|1	Q8IZT6	9	NRELLNVHSAN	9.49288e-05	0.0058003	0.000161236	7.33314e-05	0.00472007	0.0174916	0.0162464	0.00528067	0.00699591	7.9929e-05	3.50577e-05	0.000184779	0.00480938	0.0138865	0.000101977	5.08268e-05	0.00460476	0.00587946
YVIGGFDGL	sp|Q8WZ60|KLHL6|1	Q8WZ60	9	VYVIGGFDGLQ	0.0151997	8.9852e-05	0.000161236	0.00968043	6.53548e-05	2.43446e-05	0.0198653	3.90906e-05	2.52444e-05	0.0100354	3.50577e-05	0.000184779	0.011753	9.08335e-05	0.000101977	0.00422845	2.53711e-05	8.35901e-05
QPHLSRQDL	sp|Q2VIR3|IF2GL|1	Q2VIR3	9	GQPHLSRQDLT	0.0501589	0.047668	0.000161236	0.0541419	0.0440237	0.0555422	0.0515881	0.0461772	0.0585454	7.9929e-05	0.0477225	0.060327	6.16887e-05	0.0493871	0.000101977	0.0511685	0.0586333	0.0602022
ILQNKIDLV	sp|Q2VIR3|IF2GL|1	Q2VIR3	9	LILQNKIDLVK	0.0315048	8.9852e-05	0.0497457	0.0328963	6.53548e-05	0.0331595	0.0307989	3.90906e-05	0.0596197	0.0276415	3.50577e-05	0.0377602	0.0343527	9.08335e-05	0.0398532	0.0364757	2.53711e-05	0.0681064
AEHNDLQYA*	sp|Q2VIR3|IF2GL|1	Q2VIR3	10	FAEHNDLQYA*	0.178251	0.186875	0.000161236	0.156943	0.145687	0.225761	0.209689	0.201168	0.244387	0.170206	0.196396	0.207793	0.159338	0.228536	0.248496	5.08268e-05	0.202769	0.208975
*YAAPGGLIGV	sp|Q2VIR3|IF2GL|1	Q2VIR3	11	*YAAPGGLIGVG	0.0138041	8.9852e-05	0.000161236	0.0198749	6.53548e-05	2.43446e-05	7.54572e-05	0.02286	2.52444e-05	7.9929e-05	3.50577e-05	0.000184779	6.16887e-05	9.08335e-05	0.000101977	5.08268e-05	2.53711e-05	8.35901e-05
ALPEIFTEL	sp|Q2VIR3|IF2GL|1	Q2VIR3	9	GALPEIFTELE	0.670167	8.9852e-05	0.000161236	0.594533	6.53548e-05	0.00864911	7.54572e-05	3.90906e-05	0.00937264	7.9929e-05	3.50577e-05	0.000184779	6.16887e-05	9.08335e-05	0.000101977	0.322045	2.53711e-05	8.35901e-05
QERHFLQQA	tr|A0A024QZF1|A0A024QZF1|1	A0A024QZF1	9	DQERHFLQQAT	0.0181014	0.0132036	0.0289975	0.0163968	0.0164749	0.014452	0.0134232	0.0224028	0.0308841	0.0119145	0.0147756	0.0218071	0.0143989	0.0125695	0.0398532	0.0178534	0.0176799	0.0186237
KLAENIDAQL	tr|A0A024QZF1|A0A024QZF1|1	A0A024QZF1	10	YKLAENIDAQLK	0.0194556	0.0131825	0.0164236	0.0218624	0.0120952	0.0161929	0.0374976	0.0156591	0.0237673	0.017647	0.012573	0.0142104	0.0183019	0.0120466	0.016586	0.0118738	0.0133848	0.0116939
APSGSLAVPLAVL	sp|Q9H3N1|TMX1|1	Q9H3N1	13	MAPSGSLAVPLAVLV	0.00682603	8.9852e-05	0.000161236	0.0065964	0.00755665	2.43446e-05	0.00785371	0.00603505	2.52444e-05	7.9929e-05	0.00666279	0.000184779	0.00562799	0.00726281	0.000101977	0.00481787	0.0066724	8.35901e-05
RLFDEPQLASL	tr|A0A024R224|A0A024R224|1	A0A024R224	11	ARLFDEPQLASLC	0.00892635	0.0114951	0.0131239	0.00776148	0.0103705	0.013927	0.0129355	0.00898399	2.52444e-05	0.00770695	0.0114717	0.0130709	0.00963337	0.00888968	0.000101977	0.00820916	0.00798092	0.00814245
FLYSDEVQI	tr|A0A024R224|A0A024R224|1	A0A024R224	9	RFLYSDEVQIG	0.0251485	8.9852e-05	0.000161236	7.33314e-05	6.53548e-05	2.43446e-05	0.0669875	3.90906e-05	2.52444e-05	0.0241012	3.50577e-05	0.000184779	0.0279207	9.08335e-05	0.000101977	0.0196473	2.53711e-05	8.35901e-05
LEHALFTAL	sp|P25106|ACKR3|1	P25106	9	RLEHALFTALH	0.00396573	0.00402857	0.000161236	0.00469458	6.53548e-05	2.43446e-05	7.54572e-05	0.0066637	2.52444e-05	0.00362199	3.50577e-05	0.000184779	6.16887e-05	9.08335e-05	0.000101977	5.08268e-05	2.53711e-05	8.35901e-05
YLEDTDRNL	sp|Q9Y4A8|NF2L3|1	Q9Y4A8	9	RYLEDTDRNLS	0.00382755	8.9852e-05	0.00482459	7.33314e-05	6.53548e-05	0.00345412	0.00320821	3.90906e-05	0.00256472	7.9929e-05	3.50577e-05	0.00440164	0.00361069	0.00408654	0.00474722	0.00233205	0.00332621	0.00299928
YLTDLQVSL	sp|Q9Y4A8|NF2L3|1	Q9Y4A8	9	YYLTDLQVSLI	0.00632859	8.9852e-05	0.000161236	0.00397497	6.53548e-05	2.43446e-05	0.0112159	0.00490347	2.52444e-05	7.9929e-05	3.50577e-05	0.000184779	6.16887e-05	9.08335e-05	0.000101977	0.00495454	2.53711e-05	8.35901e-05
LEYQMSTTA	sp|P14923|PLAK|1	P14923	9	DLEYQMSTTAR	0.00431118	8.9852e-05	0.000161236	0.00406064	6.53548e-05	2.43446e-05	0.008906	3.90906e-05	2.52444e-05	7.9929e-05	3.50577e-05	0.000184779	6.16887e-05	9.08335e-05	0.000101977	0.00336567	2.53711e-05	8.35901e-05
KAAMIVNQL	sp|P14923|PLAK|1	P14923	9	TKAAMIVNQLS	0.00404864	8.9852e-05	0.00534954	0.00507152	0.00694395	0.00536079	0.00497915	0.00777241	0.0100843	0.00228757	3.50577e-05	0.00373134	0.00334756	0.00286639	0.000101977	0.00852523	0.00455482	0.00574952
AVIPRLVQL	sp|P14923|PLAK|1	P14923	9	AAVIPRLVQLL	0.015476	0.0168525	0.000161236	0.0165681	0.0195384	2.43446e-05	7.54572e-05	0.0184023	0.0237673	0.010049	0.0135275	0.000184779	0.0110221	0.0143707	0.000101977	0.019989	0.0138842	0.0134264
VENIQRVAA	sp|P14923|PLAK|1	P14923	9	SVENIQRVAAG	0.00773801	0.00383875	0.00754935	0.00433478	6.53548e-05	0.00652137	0.00605711	0.00355473	0.00408207	0.00393517	0.00447857	0.0102779	0.0038592	9.08335e-05	0.000101977	0.00393801	0.00321634	0.00376805
RPAQLHIGF	tr|A0A024R1A3|A0A024R1A3|1	A0A024R1A3	9	SRPAQLHIGFQ	0.0331629	0.0350127	0.0402466	0.0255289	0.0251888	0.0315015	0.0292589	0.0241173	0.0314212	0.0261437	0.0293677	0.0248011	0.0229505	0.0292449	0.0363367	0.0241748	0.0276685	0.0282604
RPDLRMAAI	sp|P46779|RL28|1	P46779	9	YRPDLRMAAIR	9.49288e-05	0.120857	0.000161236	7.33314e-05	0.13729	2.43446e-05	7.54572e-05	0.0896113	2.52444e-05	0.0917753	0.12261	0.000184779	6.16887e-05	0.142932	0.148277	5.08268e-05	0.101884	0.116939
GEAPAALEA	sp|Q14204|DYHC1|1	Q14204	9	GGEAPAALEAA	0.0100041	8.9852e-05	0.000161236	0.0120106	6.53548e-05	2.43446e-05	7.54572e-05	0.0123444	2.52444e-05	0.0137527	3.50577e-05	0.000184779	0.0175418	9.08335e-05	0.000101977	0.0194765	0.0120862	8.35901e-05
TELDKIRQA	sp|Q14204|DYHC1|1	Q14204	9	ATELDKIRQAL	0.00881581	0.00968123	0.00897423	0.00760728	0.00683048	0.00983733	0.00913699	0.00882397	0.0102723	0.00860564	0.00849827	0.0108365	0.00821541	0.00865727	0.011575	0.00808957	0.00713188	0.00904115
NLPIWVNKL	sp|Q14204|DYHC1|1	Q14204	9	SNLPIWVNKLD	0.00341302	0.00404967	0.00439962	7.33314e-05	6.53548e-05	0.00392388	0.00364453	3.90906e-05	2.52444e-05	0.00435729	0.00636912	0.0045357	0.00343527	0.00460946	0.00410253	5.08268e-05	2.53711e-05	8.35901e-05
KQFEKQVEL	sp|Q14204|DYHC1|1	Q14204	9	IKQFEKQVELY	0.00713002	0.0068549	0.00622447	0.00611666	0.0083055	0.00911887	0.00846969	0.00808102	0.00952035	0.00565085	0.00772737	0.00730627	0.00741141	0.00784383	0.0099926	0.00956739	0.00772121	0.0104379
QITQINHGL	sp|Q14204|DYHC1|1	Q14204	9	YQITQINHGLM	0.010391	0.012149	0.011274	0.0135526	6.53548e-05	0.0150876	0.0140135	0.00843535	0.0114808	0.0125544	0.00989324	0.000184779	6.16887e-05	0.0121047	0.0139779	0.0130697	0.0158819	0.0146174
SPDKIPWSAL	sp|Q14204|DYHC1|1	Q14204	10	ISPDKIPWSALK	0.00567915	0.00702364	0.00642445	0.00519145	6.53548e-05	0.0072951	0.00677575	3.90906e-05	0.00491459	0.00536491	0.00568999	0.00777548	0.00447316	0.00615886	0.00606589	0.00401489	0.0050043	0.0041795
YQVGVHYEL	sp|Q14204|DYHC1|1	Q14204	9	RYQVGVHYELT	9.49288e-05	8.9852e-05	0.000161236	7.33314e-05	0.00846435	0.0140928	0.0130895	3.90906e-05	0.0169191	0.0108251	3.50577e-05	0.0157967	0.0117676	9.08335e-05	0.0155603	0.0167429	0.0171804	0.0226299
VEHGGFYRT	sp|Q14204|DYHC1|1	Q14204	9	MVEHGGFYRTS	0.00775183	8.9852e-05	0.000161236	7.33314e-05	6.53548e-05	2.43446e-05	7.54572e-05	0.00846964	0.00845955	0.0112336	0.00758053	0.00826703	0.00735294	0.00879284	0.0198973	0.0107633	2.53711e-05	0.00976661
RISTINILL	sp|O60287|NPA1P|1	O60287	9	DRISTINILLS	0.0196214	0.0259432	0.0267477	0.0200462	0.0205368	0.0219958	0.0204299	0.0332613	2.52444e-05	0.0220588	0.0212916	0.000184779	0.0142089	0.0168497	0.000101977	5.08268e-05	0.0121861	8.35901e-05
VLMDRLPSL	sp|O60287|NPA1P|1	O60287	9	SVLMDRLPSLL	0.0272212	0.0333254	0.0342471	0.0294696	0.024735	0.0348175	0.0323388	0.0304038	0.0350467	0.0260075	3.50577e-05	0.0359728	0.0296749	0.0429958	0.0512817	0.040576	0.0345607	0.0333494
NVISLLHTL	sp|O60287|NPA1P|1	O60287	9	SNVISLLHTLW	0.0102529	8.9852e-05	0.00914922	0.00697334	6.53548e-05	0.0117164	0.0108823	0.00571501	0.00610967	0.00739377	3.50577e-05	0.00766376	0.00492632	9.08335e-05	0.00732595	0.0045616	2.53711e-05	0.0068323
AEHPLSRAEA	sp|O60287|NPA1P|1	O60287	10	VAEHPLSRAEAA	0.0127539	0.00860554	0.00872425	0.00908076	0.00771549	0.00743326	0.00690408	0.00522352	0.00503544	0.0100354	0.00919575	0.0118643	0.00831774	9.08335e-05	0.0121318	0.00455305	0.0041253	0.00486165
LQAGPGLGL	sp|O60287|NPA1P|1	O60287	9	CLQAGPGLGLQ	9.49288e-05	0.00670726	0.000161236	0.00647647	0.0086232	2.43446e-05	7.54572e-05	0.00608077	2.52444e-05	0.00475216	0.00730521	0.000184779	0.00880014	0.0085798	0.000101977	5.08268e-05	0.00889987	8.35901e-05
SVLGALIGV	sp|Q96ER9|CCD51|1	Q96ER9	9	GSVLGALIGVA	0.0119386	8.9852e-05	0.000161236	0.00609953	6.53548e-05	2.43446e-05	7.54572e-05	0.00694945	2.52444e-05	7.9929e-05	3.50577e-05	0.000184779	6.16887e-05	9.08335e-05	0.000101977	5.08268e-05	2.53711e-05	8.35901e-05
IEFEHGTTS	sp|Q9NVQ4|FAIM1|1	Q9NVQ4	9	KIEFEHGTTSG	0.004021	0.00303725	0.00432463	7.33314e-05	6.53548e-05	0.00414494	0.00384986	0.00291465	0.00371951	0.00373093	3.50577e-05	0.00299401	6.16887e-05	9.08335e-05	0.00419044	0.00275063	0.00270692	0.00324832
RPRSPTGPSNSF	tr|Q5W009|Q5W009|1	Q5W009	12	DRPRSPTGPSNSFL	9.49288e-05	0.0039653	0.000161236	0.00661354	0.00501507	0.00693587	0.00644209	0.00576073	0.00604253	0.0028867	0.00453364	0.000184779	0.00456087	0.00550037	0.00550912	0.00556105	0.00560362	0.00592277
APRGQRPESAL	tr|X5CMJ9|X5CMJ9|1	X5CMJ9	11	GAPRGQRPESALP	0.00968633	8.9852e-05	0.00997415	0.01052	0.00989399	2.43446e-05	7.54572e-05	0.01111	0.0125953	7.9929e-05	0.0272202	0.0279292	0.0165185	0.0218853	0.0278972	0.0271646	0.0276785	0.0278273
LPSGVSAKL	sp|Q5JTH9|RRP12|1	Q5JTH9	9	KLPSGVSAKLK	0.00366174	8.9852e-05	0.000161236	0.00277563	0.00279119	0.00422784	0.00392685	0.00250317	0.00257815	7.9929e-05	0.00372602	0.00471444	0.00486785	9.08335e-05	0.00442488	0.00270791	0.00270692	0.00263114
*APAHHPAAI	sp|Q5JTH9|RRP12|1	Q5JTH9	10	*APAHHPAAIS	0.00240431	0.00156503	0.00155737	0.00100916	0.000855512	0.00101966	0.000947065	0.000646939	0.000637823	0.00206971	0.00131787	0.00212038	0.00105543	0.000904462	0.00156775	0.000593691	0.00065925	0.000749279
SPQGPGALF	sp|Q5JTH9|RRP12|1	Q5JTH9	9	ASPQGPGALFV	0.0227995	0.0248886	0.000161236	0.0236442	0.0313158	2.43446e-05	7.54572e-05	0.0220599	2.52444e-05	0.0226034	0.0249625	0.000184779	0.022512	0.0255651	0.000101977	0.0216121	0.0199773	8.35901e-05
AEHKEFITA	sp|Q5JTH9|RRP12|1	Q5JTH9	9	SAEHKEFITAL	0.104187	0.0835244	0.0987416	0.114966	0.104159	0.12269	0.113956	0.168021	0.165163	0.0864649	0.0824131	0.0770845	0.0947257	0.0968374	0.138021	0.143511	0.125857	0.145092
AELNAQIITA	sp|Q5JTH9|RRP12|1	Q5JTH9	10	SAELNAQIITAL	0.0146469	8.9852e-05	0.000161236	7.33314e-05	6.53548e-05	2.43446e-05	7.54572e-05	3.90906e-05	2.52444e-05	0.0117374	3.50577e-05	0.000184779	0.0139896	9.08335e-05	0.000101977	0.013326	2.53711e-05	8.35901e-05
VESPESLAA	sp|Q5JTH9|RRP12|1	Q5JTH9	9	AVESPESLAAV	9.49288e-05	8.9852e-05	0.000161236	7.33314e-05	0.0274581	2.43446e-05	7.54572e-05	3.90906e-05	2.52444e-05	7.9929e-05	0.0222093	0.000184779	0.025728	9.08335e-05	0.000101977	5.08268e-05	0.0183791	8.35901e-05
LLSPHSQVL	sp|Q5JTH9|RRP12|1	Q5JTH9	9	CLLSPHSQVLT	9.49288e-05	8.9852e-05	0.000161236	0.0113938	6.53548e-05	0.0128493	0.0119346	0.00754381	0.00943978	7.9929e-05	3.50577e-05	0.0107471	0.00953104	9.08335e-05	0.0108717	0.00820916	2.53711e-05	0.00923605
RPRHQGVMVGM	tr|D2JYH4|D2JYH4|1	D2JYH4	11	GRPRHQGVMVGMG	0.00677076	0.00789263	0.000161236	7.33314e-05	0.0117775	0.00364755	0.00338787	0.0137732	0.00149049	7.9929e-05	0.0497966	0.00757439	0.00217811	0.0472179	0.0117801	5.08268e-05	0.0442496	0.00223051
APRAVFPSI	tr|D2JYH4|D2JYH4|1	D2JYH4	9	DAPRAVFPSIV	9.49288e-05	0.0312162	0.000161236	7.33314e-05	0.0456122	2.43446e-05	7.54572e-05	0.0510922	2.52444e-05	7.9929e-05	0.0312032	0.000184779	6.16887e-05	0.0395097	0.000101977	5.08268e-05	0.0373575	8.35901e-05
RYANRVKEL	sp|O00139|KIF2A|1	O00139	9	LRYANRVKELT	9.49288e-05	0.00968123	0.000161236	7.33314e-05	0.00907705	0.0105558	0.0098043	0.00893827	0.0116554	7.9929e-05	0.00930588	0.00853515	6.16887e-05	0.0086379	0.000101977	5.08268e-05	0.00818069	0.00867301
RVRPLFCAL	tr|A0A024R2A7|A0A024R2A7|1	A0A024R2A7	9	ARVRPLFCALL	0.00918889	0.035983	0.0164986	7.33314e-05	0.0251888	2.43446e-05	7.54572e-05	0.0230886	0.0205446	0.0130582	0.0361222	0.0147913	6.16887e-05	0.0201422	0.000101977	0.0194765	0.0202769	0.0245248
KLGEFAKVLEL	tr|A8K7B7|A8K7B7|1	A8K7B7	11	SKLGEFAKVLELD	0.00462899	0.00599013	0.0081243	0.00445471	0.00605893	0.00751616	0.00698107	3.90906e-05	0.00557256	0.00442537	0.00620392	0.00773079	0.00520407	0.00544226	0.00641753	0.00386113	0.00505425	0.00671319
MVADKFTEL	tr|A8K7B7|A8K7B7|1	A8K7B7	9	YMVADKFTELQ	0.0483626	8.9852e-05	0.0562452	0.0318683	6.53548e-05	0.0381335	0.0354187	3.90906e-05	0.00273928	0.0378539	3.50577e-05	0.0471444	0.0320138	9.08335e-05	0.0345785	0.0352798	2.53711e-05	0.0517565
KVKEFCENL	tr|A8K7B7|A8K7B7|1	A8K7B7	9	HKVKEFCENLS	0.0880199	0.00276305	0.0924921	0.0351237	0.0442506	0.0350938	0.0325955	0.00542926	0.0055457	0.0698527	0.0734192	0.085575	0.0210502	0.0192319	0.0189596	0.0332296	0.0340612	0.0403874
AIIEYMPLL	tr|A8K7B7|A8K7B7|1	A8K7B7	9	LAIIEYMPLLA	0.057206	0.00641197	0.000914922	0.0226162	0.0174733	0.000538842	0.000500481	0.00446913	0.00072779	0.0488833	0.0501086	0.000184779	0.00966261	0.0414464	0.000101977	5.08268e-05	0.0549375	8.35901e-05
TERDGWCLP	sp|Q9Y5Q8|TF3C5|1	Q9Y5Q8	9	CTERDGWCLPK	0.0207268	0.0269978	0.000161236	0.0236442	0.0304081	0.0326069	0.0302855	3.90906e-05	2.52444e-05	0.0187908	0.0212916	0.0201984	0.0191498	9.08335e-05	0.000101977	5.08268e-05	2.53711e-05	8.35901e-05
FAYDGKDYL	tr|Q6DU50|Q6DU50|1	Q6DU50	9	QFAYDGKDYLT	0.091198	0.139207	0.11724	0.108455	0.134567	0.167456	0.155534	0.117729	0.121656	0.135621	0.112882	0.132943	0.114168	0.138284	0.116922	0.136677	0.153825	0.220886
MVDGTLLLL	tr|Q6DU50|Q6DU50|1	Q6DU50	9	MVDGTLLLLL	9.49288e-05	0.0219357	0.000161236	7.33314e-05	0.0331312	2.43446e-05	7.54572e-05	0.0154305	2.52444e-05	7.9929e-05	0.0313867	0.000184779	6.16887e-05	0.0644937	0.000101977	5.08268e-05	0.0186787	8.35901e-05
SEYWDRETRSA	tr|Q6DU50|Q6DU50|1	Q6DU50	11	GSEYWDRETRSAR	9.49288e-05	0.0215139	0.0274976	0.0153688	0.0159756	0.0177956	0.0165287	0.0126873	0.0179933	0.026416	0.0363425	0.0353025	6.16887e-05	0.0335058	0.0395601	0.0195619	0.0249716	0.0215472
SVVSGAVVAA	tr|Q6DU50|Q6DU50|1	Q6DU50	10	GSVVSGAVVAAV	9.49288e-05	0.0227794	0.000161236	7.33314e-05	0.0238273	2.43446e-05	7.54572e-05	0.018288	2.52444e-05	7.9929e-05	0.0278993	0.000184779	6.16887e-05	0.0344741	0.000101977	5.08268e-05	0.0277684	8.35901e-05
MERKRWECP	sp|O95983|MBD3|1	O95983	9	MERKRWECPA	9.49288e-05	0.0101242	0.000161236	7.33314e-05	0.00612701	2.43446e-05	7.54572e-05	0.0111443	2.52444e-05	7.9929e-05	0.0163725	0.000184779	6.16887e-05	0.00749522	0.000101977	0.00428824	0.00961905	0.00478586
LPEAKKPRL	tr|A0A024R0F2|A0A024R0F2|1	A0A024R0F2	9	LLPEAKKPRLL	0.0174105	0.0141738	0.0136238	0.0178189	0.0172237	0.020172	0.018736	0.042291	0.0500859	0.0179738	0.0117654	0.0138976	0.01608	0.0150098	0.0438678	0.039978	0.0349602	0.0427695
RLTDFLDCV	tr|A0A024R0F2|A0A024R0F2|1	A0A024R0F2	9	GRLTDFLDCVI	9.49288e-05	0.00265759	0.000161236	7.33314e-05	0.00267773	2.43446e-05	7.54572e-05	0.002286	0.00233645	7.9929e-05	3.50577e-05	0.000184779	6.16887e-05	9.08335e-05	0.000101977	0.00123864	2.53711e-05	8.35901e-05
FIPWTNQKI	tr|A0A024R0F2|A0A024R0F2|1	A0A024R0F2	9	LFIPWTNQKIR	9.49288e-05	0.0113053	0.000161236	7.33314e-05	0.0104386	0.0131533	0.0122169	0.014859	2.52444e-05	7.9929e-05	0.012518	0.000184779	0.0117969	0.0125501	0.000101977	0.00871316	0.0126856	0.0108277
TLLAAEFLKQV	sp|Q99832|TCPH|1	Q99832	11	VTLLAAEFLKQVK	0.00258394	0.00339581	0.00382467	0.00258716	6.53548e-05	0.00403441	0.00374719	0.00435483	0.00296756	7.9929e-05	3.50577e-05	0.00263651	0.00242662	0.00284702	0.0026813	0.00243456	0.00238728	0.00262031
FAKMVVDAV	sp|Q99832|TCPH|1	Q99832	9	FFAKMVVDAVM	9.49288e-05	0.0036911	0.00382467	7.33314e-05	6.53548e-05	0.00331595	0.00307989	3.90906e-05	0.00480717	7.9929e-05	0.00359754	0.00353025	6.16887e-05	9.08335e-05	0.000101977	0.00502288	2.53711e-05	0.00586863
SLHDAIMIV	sp|Q99832|TCPH|1	Q99832	9	RSLHDAIMIVR	9.49288e-05	0.00828916	0.0867426	0.0491732	0.0703472	2.43446e-05	7.54572e-05	0.0116586	2.52444e-05	0.0653593	0.0699318	0.0616676	6.16887e-05	0.07747	0.000101977	0.0554396	0.0791099	8.35901e-05
TPNRCRAEAL	sp|Q9UQ49|NEUR3|1	Q9UQ49	10	RTPNRCRAEALS	9.49288e-05	0.000947031	0.000161236	7.33314e-05	0.000726164	2.43446e-05	7.54572e-05	0.000846964	2.52444e-05	7.9929e-05	3.50577e-05	0.000184779	6.16887e-05	0.00147387	0.000101977	5.08268e-05	2.53711e-05	8.35901e-05
HREFLTKTAK	sp|Q5MIZ7|P4R3B|1	Q5MIZ7	10	HREFLTKTAK	9.49288e-05	0.00611668	0.00807431	0.00645933	0.00744318	0.0094781	0.0247674	0.00816103	0.00855354	7.9929e-05	0.00546973	0.00594333	6.16887e-05	0.00608139	0.000101977	0.00697907	0.00563359	0.00635588
NAAERRGPL	tr|B0UXD8|B0UXD8|1	B0UXD8	9	SNAAERRGPL	0.877988	0.58003	0.559952	0.532852	6.53548e-05	0.47805	0.444017	0.248031	0.322268	0.755717	0.574505	0.851281	0.596421	0.546899	0.92307	0.36732	0.376901	0.343239
LEEFGRFASFEAQGA	tr|B0UXD8|B0UXD8|1	B0UXD8	15	RLEEFGRFASFEAQGALA	9.49288e-05	0.00310053	0.012149	0.0031183	6.53548e-05	0.00759906	0.00336221	0.00373761	0.00292727	0.0089052	0.00723179	0.0124229	0.00653432	0.00693356	0.000101977	0.00613338	0.00745152	0.00923605
WEFDAPSPLP	tr|B0UXD8|B0UXD8|1	B0UXD8	10	HWEFDAPSPLPE	0.00856708	8.9852e-05	0.000161236	7.33314e-05	0.0146594	2.43446e-05	7.54572e-05	3.90906e-05	2.52444e-05	7.9929e-05	0.0126465	0.000184779	0.00862472	0.0114656	0.000101977	5.08268e-05	0.00586333	8.35901e-05
RPIKILTRL	sp|P78346|RPP30|1	P78346	9	SRPIKILTRLT	0.00346829	8.9852e-05	0.00382467	0.00459178	6.53548e-05	2.43446e-05	7.54572e-05	0.00346329	0.00201418	7.9929e-05	0.0032488	0.00323978	0.00483861	0.00524859	0.000101977	5.08268e-05	2.53711e-05	8.35901e-05
AVFPKTEKL	sp|P78346|RPP30|1	P78346	9	VAVFPKTEKLF	9.49288e-05	0.00664398	0.00542454	0.00424911	0.0061724	0.0067977	7.54572e-05	0.00796672	0.00782844	0.00404411	0.00389122	0.000184779	0.00510174	0.00555847	0.00764829	0.00523644	0.00548376	8.35901e-05
FIAPSGHGL	sp|Q16181|SEPT7|1	Q16181	9	YFIAPSGHGLK	9.49288e-05	0.0561048	0.0669943	0.0539706	0.0433429	2.43446e-05	0.0939365	0.0329184	0.0386722	7.9929e-05	0.0387286	0.000184779	0.0340603	0.0340868	0.0389741	5.08268e-05	0.0283677	0.0306425
GEHCDFTIL	sp|Q16181|SEPT7|1	Q16181	9	NGEHCDFTILR	0.0250104	0.0324817	0.000161236	7.33314e-05	0.0076928	2.43446e-05	7.54572e-05	3.90906e-05	2.52444e-05	0.0196078	0.0233106	0.00755205	0.00577418	0.00699166	0.000101977	5.08268e-05	0.00602314	8.35901e-05
RPRGLRPLEL	sp|Q9BUA3|CK084|1	Q9BUA3	10	SRPRGLRPLELP	9.49288e-05	0.0104405	0.011399	7.33314e-05	0.0117548	0.0117716	7.54572e-05	0.00884683	2.52444e-05	0.0105528	0.0121325	0.000184779	0.012674	0.0159588	0.0168204	5.08268e-05	0.0119864	0.00810997
SPRKTAQDTL	sp|O95267|GRP1|1	O95267	10	SSPRKTAQDTLY	0.00139561	8.9852e-05	0.00106741	0.00151632	6.53548e-05	0.00127664	0.00118576	0.000828676	0.000845955	0.00113289	0.000987488	0.000851281	6.16887e-05	0.00129956	0.0017846	0.000821771	0.000998863	0.00123436
QEVAPPLEA	sp|O95267|GRP1|1	O95267	9	LQEVAPPLEAN	9.49288e-05	0.0058214	0.000161236	0.00450611	0.00637663	2.43446e-05	0.00949631	0.0037719	2.52444e-05	0.00462962	0.00468047	0.000184779	6.16887e-05	0.00577151	0.000101977	0.00436512	0.00369579	8.35901e-05
KLLDSSTVTHL	sp|P60900|PSA6|1	P60900	11	DKLLDSSTVTHLF	0.00268067	0.00326926	0.00422464	0.00292983	0.00315428	0.00339885	0.00315688	0.00269748	0.0042432	0.00298202	0.00330386	0.00391008	0.00308443	0.0038154	0.00354576	0.00449326	0.00239727	0.00258783
AEIDAHLVALA	sp|P60900|PSA6|1	P60900	11	EAEIDAHLVALAE	0.188061	0.16127	0.235405	0.154544	0.181314	0.203655	0.189156	0.142875	0.243716	0.145452	3.50577e-05	0.168916	0.127763	0.0989679	0.197068	0.150857	0.0347604	0.176817
REMDQTMAA	sp|P30085|KCY|1	P30085	9	KREMDQTMAAN	9.49288e-05	0.0029107	0.00424964	7.33314e-05	0.00335851	2.43446e-05	0.0177093	0.00510922	0.00706305	7.9929e-05	0.00282664	0.000184779	6.16887e-05	9.08335e-05	0.00395601	5.08268e-05	2.53711e-05	8.35901e-05
MKPLVVFVL	sp|P30085|KCY|1	P30085	9	MKPLVVFVLG	9.49288e-05	8.9852e-05	0.00657444	7.33314e-05	6.53548e-05	2.43446e-05	7.54572e-05	3.90906e-05	0.00104603	0.00367646	3.50577e-05	0.00527303	0.00230967	9.08335e-05	0.00195456	5.08268e-05	2.53711e-05	0.00129933
RPLVVKTSL	sp|P78345|RPP38|1	P78345	9	TRPLVVKTSLN	0.00551333	8.9852e-05	0.00834929	0.00551699	0.00730703	0.00715693	0.00664742	0.0042291	2.52444e-05	0.00664486	0.00528618	0.00636785	0.00613963	0.00745648	0.0113992	0.00670572	0.00630283	0.00967999
AIIPRVPSL	sp|P78345|RPP38|1	P78345	9	RAIIPRVPSLS	9.49288e-05	0.00552611	0.000161236	7.33314e-05	6.53548e-05	2.43446e-05	0.0161694	0.00660655	0.00533086	0.00529682	3.50577e-05	0.00643488	0.00524792	9.08335e-05	0.000101977	0.00486058	2.53711e-05	8.35901e-05
QLSEVFIQL	sp|P51531|SMCA2|1	P51531	9	RQLSEVFIQLP	9.49288e-05	0.0335363	0.000161236	7.33314e-05	0.00869128	2.43446e-05	0.0182227	0.0134874	2.52444e-05	7.9929e-05	0.0278993	0.000184779	6.16887e-05	0.00565531	0.000101977	0.00565501	0.00717184	8.35901e-05
APRLQSEVAEL	sp|P53990|IST1|1	P53990	11	AAPRLQSEVAELK	0.044079	0.060745	0.0629946	0.0630513	0.0551431	0.0715693	0.0664742	0.0659512	0.08003	0.0426197	0.0574505	0.0475913	0.0476552	0.047063	0.000101977	0.0562084	0.0748148	0.0820742
AEAPPGVET	sp|P53990|IST1|1	P53990	9	MAEAPPGVETD	9.49288e-05	0.0105882	0.000161236	0.0141694	0.0140467	2.43446e-05	7.54572e-05	0.0123444	2.52444e-05	0.0104166	0.00980146	0.000184779	0.0104666	9.08335e-05	0.000101977	5.08268e-05	0.011387	8.35901e-05
FVLPELPSV	sp|P53990|IST1|1	P53990	9	NFVLPELPSVP	9.49288e-05	0.071291	0.000161236	0.0361517	6.53548e-05	2.43446e-05	7.54572e-05	0.0462915	2.52444e-05	0.0322711	0.0513934	0.000184779	0.0311367	9.08335e-05	0.000101977	5.08268e-05	0.0340612	8.35901e-05
FEARFFHLA	tr|Q5U0F4|Q5U0F4|1	Q5U0F4	9	KFEARFFHLAF	0.00931325	8.9852e-05	0.00927421	0.0111025	0.0146141	0.0179614	0.0166827	0.0165735	0.0181276	0.0105256	0.0100584	0.0126687	0.0109782	9.08335e-05	0.0118387	0.0130697	0.0151827	0.0150505
REGDLLFTVA	tr|Q5U0F4|Q5U0F4|1	Q5U0F4	10	NREGDLLFTVAK	9.49288e-05	0.394421	0.000161236	0.32211	0.469737	2.43446e-05	7.54572e-05	0.52921	2.52444e-05	7.9929e-05	0.427667	0.000184779	6.16887e-05	0.412527	0.000101977	5.08268e-05	0.506424	8.35901e-05
ALDTSNVMV	sp|Q27J81|INF2|1	Q27J81	9	QALDTSNVMVK	9.49288e-05	0.0184555	0.000161236	7.33314e-05	0.017791	2.43446e-05	7.54572e-05	0.0196596	2.52444e-05	0.0138888	0.0216587	0.000184779	6.16887e-05	0.0137897	0.000101977	5.08268e-05	0.020177	8.35901e-05
QEYDRHLGA	sp|O60508|PRP17|1	O60508	9	VQEYDRHLGAV	9.49288e-05	0.00192992	0.000161236	0.001578	0.00160664	2.43446e-05	7.54572e-05	0.00201168	2.52444e-05	7.9929e-05	3.50577e-05	0.000184779	6.16887e-05	9.08335e-05	0.000101977	0.0017768	0.00141839	0.00208975
GEASAVLAKA	sp|Q9UJZ1|STML2|1	Q9UJZ1	10	AGEASAVLAKAK	0.00328865	0.00301616	0.00274976	0.00274136	6.53548e-05	0.00389624	0.00361887	3.90906e-05	2.52444e-05	0.00242374	3.50577e-05	0.0040218	0.00334756	9.08335e-05	0.000101977	5.08268e-05	2.53711e-05	0.00255534
SIVDAINQA	sp|Q9UJZ1|STML2|1	Q9UJZ1	9	ASIVDAINQAA	9.49288e-05	0.00666508	0.000161236	0.00551699	6.53548e-05	2.43446e-05	0.0153224	3.90906e-05	2.52444e-05	0.00596403	3.50577e-05	0.000184779	0.00663665	9.08335e-05	0.000101977	0.00632986	2.53711e-05	8.35901e-05
REGWFSVTP	sp|Q96RS0|TGS1|1	Q96RS0	9	DREGWFSVTPE	9.49288e-05	0.0122966	0.000161236	7.33314e-05	0.0110967	2.43446e-05	0.0325955	0.0152019	2.52444e-05	7.9929e-05	3.50577e-05	0.000184779	6.16887e-05	0.0123371	0.000101977	5.08268e-05	0.0160817	8.35901e-05
KQVEEIFNL	tr|X5DR09|X5DR09|1	X5DR09	9	RKQVEEIFNLK	0.0531988	0.0451369	0.057995	0.0450611	0.0565047	0.0649374	0.0603144	3.90906e-05	2.52444e-05	0.0370369	0.038178	0.0391008	0.0399076	0.0478377	0.000101977	5.08268e-05	2.53711e-05	0.056629
KVPEIEVTV	tr|X5DR09|X5DR09|1	X5DR09	9	SKVPEIEVTVE	0.122703	8.9852e-05	0.131989	0.0522572	0.0757934	0.0737799	0.0685275	0.166878	0.162477	0.119145	0.117104	0.115738	0.10642	9.08335e-05	0.111648	0.121301	2.53711e-05	0.21872
GEALGLKQA	tr|X5DR09|X5DR09|1	X5DR09	9	CGEALGLKQAV	0.0194832	0.0189195	0.0183734	0.0227876	0.0199922	0.0281856	0.026179	0.0299466	0.0369266	0.0190631	0.0156199	0.0212932	0.0244123	0.0211106	0.021128	0.0223809	0.0220749	0.0252286
TVIRPFPGLVI	tr|X5DR09|X5DR09|1	X5DR09	11	FTVIRPFPGLVIN	0.0186541	0.0383453	0.0205732	0.0210742	0.0224884	0.0271079	0.0251781	0.0186309	0.0179933	0.0162037	0.0469883	0.0214943	0.0316483	0.0425697	0.0373331	0.0137531	0.0376571	0.0177575
IEYEPFRKN	sp|Q7L014|DDX46|1	Q7L014	9	KIEYEPFRKNF	9.49288e-05	0.00809933	0.000161236	7.33314e-05	0.00723895	2.43446e-05	7.54572e-05	0.004572	2.52444e-05	7.9929e-05	0.00554315	0.000184779	6.16887e-05	0.00520985	0.000101977	5.08268e-05	0.00304653	8.35901e-05
TPLLMQALPMGALPQ*	sp|P04233|HG2A|1	P04233	16	KMRMATPLLMQALPMGALPQ*	0.0364792	0.0527722	0.000161236	7.33314e-05	0.0422991	2.43446e-05	7.54572e-05	0.0404737	2.52444e-05	7.9929e-05	0.0575607	0.000184779	6.16887e-05	0.0402456	0.000101977	5.08268e-05	0.0415527	8.35901e-05
*LPMGALPQGPM	sp|P04233|HG2A|1	P04233	12	*LPMGALPQGPMQ	0.0268067	0.0293179	0.000161236	0.0169964	0.0270042	2.43446e-05	7.54572e-05	0.0155448	2.52444e-05	0.0364923	0.0385451	0.000184779	0.0219272	0.0259524	0.000101977	0.0147782	0.0188785	8.35901e-05
GQATTAYFL	sp|P04233|HG2A|1	P04233	9	AGQATTAYFLY	0.0750311	8.9852e-05	0.000161236	0.0885803	6.53548e-05	2.43446e-05	7.54572e-05	3.90906e-05	2.52444e-05	0.0812906	3.50577e-05	0.000184779	0.0926792	9.08335e-05	0.000101977	0.0693636	2.53711e-05	8.35901e-05
LEMGFPRGA	sp|Q15345|LRC41|1	Q15345	9	QLEMGFPRGAQ	0.00789001	8.9852e-05	0.00999914	7.33314e-05	0.00964437	0.012048	0.0111903	0.0100356	0.0128907	0.00641338	0.00989324	0.00811063	0.00757221	9.08335e-05	0.00858602	0.00852523	2.53711e-05	0.00970164
KEFDHHLLSA	sp|Q96QP1|ALPK1|1	Q96QP1	10	LKEFDHHLLSAA	9.49288e-05	0.00385984	0.000161236	7.33314e-05	0.00458391	2.43446e-05	7.54572e-05	0.00526924	2.52444e-05	7.9929e-05	0.00616721	0.000184779	6.16887e-05	0.00666242	0.000101977	5.08268e-05	0.0063228	8.35901e-05
APGPSGQSV	sp|Q13432|U119A|1	Q13432	9	SAPGPSGQSVA	9.49288e-05	0.00307943	0.000161236	7.33314e-05	0.00295004	2.43446e-05	7.54572e-05	0.00362331	2.52444e-05	7.9929e-05	0.00269816	0.000184779	0.0025728	9.08335e-05	0.000101977	5.08268e-05	0.0025471	8.35901e-05
RPKPSSSPVIF	sp|Q15366|PCBP2|1	Q15366	11	YRPKPSSSPVIFA	0.0863617	0.073879	0.0824929	0.0731601	0.0930398	0.0726746	0.0732243	0.0836677	0.0777204	0.0744823	0.0833308	0.07626	0.0991112	0.0931576	0.105787	0.0698761	0.0726972	0.0891772
SLAQYLINV	sp|Q15366|PCBP2|1	Q15366	9	ISLAQYLINVR	0.0845654	8.9852e-05	0.000161236	0.0896083	6.53548e-05	2.43446e-05	7.54572e-05	3.90906e-05	2.52444e-05	0.0540576	3.50577e-05	0.000184779	0.0546719	9.08335e-05	0.000101977	0.0375008	2.53711e-05	8.35901e-05
QPRNLLLAL	sp|Q9H773|DCTP1|1	Q9H773	9	HQPRNLLLALV	9.49288e-05	0.0436605	0.000161236	7.33314e-05	0.0419814	2.43446e-05	7.54572e-05	3.90906e-05	2.52444e-05	7.9929e-05	0.0326715	0.000184779	6.16887e-05	0.030407	0.000101977	5.08268e-05	0.0334619	8.35901e-05
RVKEIGSTM	sp|O00422|SAP18|1	O00422	9	YRVKEIGSTMS	0.0150615	0.0101242	0.0127739	8.87516e-05	9.91668e-05	0.0119374	0.0110876	0.0117729	0.0135621	0.0119281	0.0101686	0.0129144	0.0107297	0.0101098	0.0193405	0.0150345	0.0127854	0.012885
QPRRWPVQV	sp|Q8N6S5|AR6P6|1	Q8N6S5	9	AQPRRWPVQVL	9.49288e-05	0.00651743	0.000161236	7.33314e-05	0.038464	2.43446e-05	7.54572e-05	0.00501778	2.52444e-05	7.9929e-05	0.0326715	0.000184779	6.16887e-05	9.08335e-05	0.000101977	5.08268e-05	0.0252712	8.35901e-05
SMMDVDHQI	tr|V9HW37|V9HW37|1	V9HW37	9	LSMMDVDHQIA	0.00344065	8.9852e-05	0.00419964	0.0027585	6.53548e-05	0.00303962	0.00282323	3.90906e-05	2.52444e-05	0.00262799	3.50577e-05	0.00310572	6.16887e-05	9.08335e-05	0.000101977	5.08268e-05	2.53711e-05	8.35901e-05
VAIEHLDKI	tr|V9HW37|V9HW37|1	V9HW37	9	RVAIEHLDKIS	0.0606605	0.0417622	0.0442462	0.0394071	6.53548e-05	0.0403441	0.0374719	0.0313182	0.0647222	0.0627721	3.50577e-05	0.0353025	0.0334756	0.0354425	0.038388	0.0545	0.0169807	0.0603104
KEMNPALGIDCL	tr|V9HW37|V9HW37|1	V9HW37	12	VKEMNPALGIDCLH	0.0187923	0.0186453	0.022848	0.00616806	0.00658086	0.00630031	0.00585178	3.90906e-05	2.52444e-05	0.0204248	0.0189054	0.0234605	0.00295287	0.00311817	0.0030769	0.00508268	0.00691213	0.00609601
VVYGGGAAEI	tr|V9HW37|V9HW37|1	V9HW37	10	RVVYGGGAAEIS	0.0574824	8.9852e-05	0.0023248	0.0651073	6.53548e-05	2.43446e-05	7.54572e-05	3.90906e-05	2.52444e-05	0.0541937	3.50577e-05	0.000184779	0.0672436	9.08335e-05	0.000101977	0.0735493	2.53711e-05	8.35901e-05
VRARQVKEM*	tr|V9HW37|V9HW37|1	V9HW37	10	EVRARQVKEM*	0.000580351	0.000461915	0.000512456	7.33314e-05	6.53548e-05	2.43446e-05	7.54572e-05	9.02971e-05	0.00010796	0.000551469	0.000357919	0.000596567	6.16887e-05	0.000211106	0.000101977	5.08268e-05	9.69896e-05	8.35901e-05
TLYEHNNEL	sp|Q9NRG9|AAAS|1	Q9NRG9	9	VTLYEHNNELV	0.0294321	0.0293179	0.035497	0.0323823	0.0435699	0.0348175	0.0323388	0.0252603	0.0353152	0.0193355	3.50577e-05	0.025248	0.0210502	0.0282765	0.0331133	0.0220392	0.0340612	0.0268528
SPDGSRLLFTVL	sp|Q9NRG9|AAAS|1	Q9NRG9	12	WSPDGSRLLFTVLG	0.00871908	0.010778	0.011524	0.00596246	0.00696664	2.43446e-05	7.54572e-05	0.00288036	0.00451176	0.00736654	0.00934259	0.000184779	6.16887e-05	0.00805688	0.00685709	0.0057746	0.00453484	0.00482917
QVDPKKRISM	sp|Q14680|MELK|1	Q14680	10	LQVDPKKRISMK	9.49288e-05	0.00558938	0.000161236	7.33314e-05	0.00501507	2.43446e-05	7.54572e-05	0.00701803	2.52444e-05	7.9929e-05	0.0061305	0.000184779	6.16887e-05	0.00528732	0.000101977	5.08268e-05	0.00771122	8.35901e-05
AVILRALSL	tr|X5CKE2|X5CKE2|1	X5CKE2	9	RAVILRALSLA	0.0067984	0.0107569	0.011274	0.00851536	0.00771549	0.00864911	0.00803337	3.90906e-05	0.00664679	0.0086601	0.0110863	0.0107025	0.00874166	0.00730154	0.0077069	0.00402343	2.53711e-05	0.00597691
FLLSLRGAGA	tr|X5CKE2|X5CKE2|1	X5CKE2	10	AFLLSLRGAGAI	0.0113997	0.0126763	0.0124239	0.00873809	0.011074	0.0157784	0.0146551	0.0156591	0.0146364	0.0122276	0.0135275	0.0124452	0.0146182	0.0120078	0.0100512	0.0109342	0.00775118	0.00995068
VFPKEPVELG	tr|X5CKE2|X5CKE2|1	X5CKE2	10	VFPKEPVELG	0.00424209	0.00411294	0.000161236	7.33314e-05	0.00481084	2.43446e-05	7.54572e-05	0.00426339	2.52444e-05	0.00446622	0.00499251	0.000184779	6.16887e-05	0.00650748	0.000101977	0.00591128	0.00693211	0.00671319
YSFHKFHYL	tr|X5CKE2|X5CKE2|1	X5CKE2	9	DYSFHKFHYLT	0.00942379	0.00875319	0.011449	0.00789855	0.00980322	0.0162758	0.0151171	0.00773812	0.00915779	0.00795205	3.50577e-05	0.00920545	0.013171	0.0104778	0.0123662	0.00607359	0.00569352	0.00502407
NIAILNNNL	tr|X5CKE2|X5CKE2|1	X5CKE2	9	ANIAILNNNLN	0.0591405	8.9852e-05	0.000161236	0.0527712	6.53548e-05	2.43446e-05	7.54572e-05	3.90906e-05	2.52444e-05	0.0603212	3.50577e-05	0.000184779	0.0608116	9.08335e-05	0.000101977	0.0483495	0.0652258	8.35901e-05
VPQSGVPAL	sp|Q8WWM7|ATX2L|1	Q8WWM7	9	AVPQSGVPALS	0.027083	8.9852e-05	0.000161236	0.032725	6.53548e-05	2.43446e-05	7.54572e-05	3.90906e-05	2.52444e-05	0.0208333	3.50577e-05	0.000184779	0.0211963	9.08335e-05	0.000101977	0.0157179	2.53711e-05	8.35901e-05
SPASPKISL	sp|Q8WWM7|ATX2L|1	Q8WWM7	9	ISPASPKISLA	9.49288e-05	8.9852e-05	0.000161236	0.0111882	6.53548e-05	0.0140375	0.0130382	0.0115443	0.0119105	7.9929e-05	3.50577e-05	0.0105014	6.16887e-05	9.08335e-05	0.0100512	0.00871316	0.00907966	0.0106112
AEHPTIKIFW	sp|Q5GLZ8|HERC4|1	Q5GLZ8	10	WAEHPTIKIFWE	0.00567915	0.0102718	0.0093992	0.00430051	0.00528738	0.00665954	0.00618544	0.00528067	0.00486088	0.00777503	0.00932424	0.010479	0.0049117	0.00536479	0.00410253	0.00390384	0.00450487	0.00337825
RVRDVGCGL	sp|Q5GLZ8|HERC4|1	Q5GLZ8	9	KRVRDVGCGLR	9.49288e-05	8.9852e-05	0.00212232	0.00198749	6.53548e-05	0.002755	0.00255887	0.00373761	0.00380008	0.00201524	3.50577e-05	0.00184556	0.00188574	9.08335e-05	0.00325272	0.00380987	0.00322633	0.00400626
YGINNIREL	tr|Q6IBR2|Q6IBR2|1	Q6IBR2	9	KYGINNIRELV	0.0098936	0.0154815	0.0157237	0.0157114	0.0160891	0.0195918	0.018197	0.0162306	0.0230959	0.0138888	0.00853498	0.0201984	0.0089317	0.0146806	0.0092307	0.0179389	0.0211759	0.0181906
LPDSGHLHPLL	tr|Q6IBR2|Q6IBR2|1	Q6IBR2	11	VLPDSGHLHPLLK	9.49288e-05	8.9852e-05	0.00379967	0.00791568	6.53548e-05	0.0116887	0.0108566	3.90906e-05	0.0090638	7.9929e-05	3.50577e-05	0.00368665	0.00437083	0.00433832	0.00665197	0.0043395	0.00917955	0.00982075
MVYDSPLCRL	tr|Q6IBR2|Q6IBR2|1	Q6IBR2	10	QMVYDSPLCRLD	9.49288e-05	8.9852e-05	0.00672442	7.33314e-05	0.00587739	0.00793065	0.00736606	0.00890398	0.00849983	7.9929e-05	3.50577e-05	0.00219635	0.00599345	0.00745648	0.00665197	0.00896943	0.00926945	0.00955006
KEVNKFQMA	sp|P37108|SRP14|1	P37108	9	SKEVNKFQMAY	9.49288e-05	0.0738221	0.00138238	0.00142379	0.00129121	0.00193431	0.0017966	0.000544069	2.52444e-05	0.000977666	3.50577e-05	0.000996513	0.0628581	0.0555847	0.0841019	0.000515102	2.53711e-05	0.000553297
VLLESEQFL	sp|P37108|SRP14|1	P37108	9	MVLLESEQFLT	0.00830454	8.9852e-05	0.000161236	0.00690481	6.53548e-05	2.43446e-05	7.54572e-05	3.90906e-05	2.52444e-05	0.00679464	3.50577e-05	0.000184779	0.00773301	9.08335e-05	0.000101977	0.0055525	0.00495436	8.35901e-05
FIINGIEKV	sp|Q9H9Y6|RPA2|1	Q9H9Y6	9	YFIINGIEKVI	0.0174105	8.9852e-05	0.000161236	0.0174762	6.53548e-05	2.43446e-05	7.54572e-05	3.90906e-05	0.0255129	0.0124319	3.50577e-05	0.0169809	0.0172494	0.0178181	0.000101977	5.08268e-05	2.53711e-05	8.35901e-05
ELFPHSLLSV	sp|Q9H9Y6|RPA2|1	Q9H9Y6	10	QELFPHSLLSVI	0.00892635	0.0119803	0.0123739	0.0127473	0.0103025	0.0171048	0.0158871	0.0107214	0.0169191	0.00901413	0.00914069	0.0110153	0.00991112	0.00945133	0.000101977	0.00697053	0.00923948	0.00716796
VPRNPTIGDKF	sp|Q9H9Y6|RPA2|1	Q9H9Y6	11	RVPRNPTIGDKFA	0.00605223	0.00577921	0.0058245	7.33314e-05	6.53548e-05	0.00508446	0.00472249	0.00339471	0.00343753	0.00548746	3.50577e-05	0.00502725	0.00472167	9.08335e-05	0.00738456	0.00391238	0.00279682	0.00273941
RIPPWMEVV	sp|Q9H9Y6|RPA2|1	Q9H9Y6	9	KRIPPWMEVVL	9.49288e-05	8.9852e-05	0.00437463	7.33314e-05	6.53548e-05	0.00342648	0.00318255	3.90906e-05	0.00365238	7.9929e-05	3.50577e-05	0.00315041	6.16887e-05	9.08335e-05	0.00279851	0.00282751	2.53711e-05	0.00344322
VMAPRTLVL	tr|Q53Z42|Q53Z42|1	Q53Z42	9	AVMAPRTLVLL	9.49288e-05	8.9852e-05	0.0106991	0.0217596	0.0254157	0.0270526	0.0251267	3.90906e-05	0.0146364	7.9929e-05	3.50577e-05	0.0108142	0.0204654	0.0213042	0.0199852	5.08268e-05	2.53711e-05	0.0145092
RPYSPPFFSL	sp|Q9NYF3|FA53C|1	Q9NYF3	10	HRPYSPPFFSLA	9.49288e-05	8.9852e-05	0.00707439	0.00591106	6.53548e-05	0.00674244	0.00626243	3.90906e-05	0.00463261	0.00427559	3.50577e-05	0.0058763	0.00448778	9.08335e-05	0.00568494	0.00381841	2.53711e-05	0.0042553
LEREEFLVP	tr|A0A024R8N8|A0A024R8N8|1	A0A024R8N8	9	WLEREEFLVPK	9.49288e-05	0.00301616	0.000161236	7.33314e-05	0.00288196	2.43446e-05	7.54572e-05	0.00429768	2.52444e-05	7.9929e-05	0.00335893	0.000184779	6.16887e-05	9.08335e-05	0.000101977	5.08268e-05	2.53711e-05	8.35901e-05
FRFPSGAEL	tr|A0A024R8N8|A0A024R8N8|1	A0A024R8N8	9	RFRFPSGAEL	9.49288e-05	8.9852e-05	0.00362469	0.00279276	6.53548e-05	0.00326069	0.00302855	3.90906e-05	0.00341067	0.00314542	3.50577e-05	0.00353025	0.00260203	9.08335e-05	0.000101977	0.00298127	2.53711e-05	0.0025012
HEFYKFCSL	sp|P29144|TPP2|1	P29144	9	SHEFYKFCSLP	9.49288e-05	8.9852e-05	0.00452461	7.33314e-05	6.53548e-05	0.0071293	0.00662175	0.00477774	0.0039075	7.9929e-05	3.50577e-05	0.0031951	6.16887e-05	9.08335e-05	0.00345785	0.00565501	0.00587331	0.00569538
RPRSPRQNSI	sp|Q99700|ATX2|1	Q99700	10	HRPRSPRQNSIG	9.49288e-05	8.9852e-05	0.00479959	0.00476312	6.53548e-05	2.43446e-05	7.54572e-05	3.90906e-05	0.00257815	0.00637253	3.50577e-05	0.0061891	0.00495556	9.08335e-05	0.00635893	0.00246873	2.53711e-05	0.00282604
KMIEDLQNEL	sp|Q8IY18|SMC5|1	Q8IY18	10	RKMIEDLQNELK	0.00308139	0.0031638	0.00324972	0.00205602	0.00281389	0.00417257	0.00387552	0.00349758	0.00381351	0.00186546	3.50577e-05	0.00299401	0.00263127	9.08335e-05	0.000101977	0.00276771	0.0036858	0.00449351
APSRSLNEL	sp|Q8IY18|SMC5|1	Q8IY18	9	KAPSRSLNELK	9.49288e-05	0.0055472	0.0058995	0.0064422	0.00723895	2.43446e-05	7.54572e-05	0.00462915	0.00675421	7.9929e-05	3.50577e-05	0.000184779	6.16887e-05	0.00581025	0.000101977	0.0067826	0.00548376	0.00688643
FLTYDICEV	sp|Q8IY18|SMC5|1	Q8IY18	9	NFLTYDICEVS	9.49288e-05	8.9852e-05	0.0034747	0.00257003	6.53548e-05	0.00414494	0.00384986	3.90906e-05	0.00361209	7.9929e-05	3.50577e-05	0.00355259	6.16887e-05	9.08335e-05	0.00210108	0.00193056	2.53711e-05	0.00180823
AIVDKVPSV	sp|Q9Y678|COPG1|1	Q9Y678	9	QAIVDKVPSVS	0.0797292	0.0738221	0.100741	0.104343	0.089409	0.104729	0.0972731	0.0750952	0.0703619	0.0648146	0.0829637	0.0826703	0.0789381	0.0908335	0.0931861	0.0792727	0.0779113	0.0766603
ALVSSLHLL	sp|Q9Y678|COPG1|1	Q9Y678	9	SALVSSLHLLK	0.00776565	8.9852e-05	0.011749	0.00875522	6.53548e-05	0.0115782	0.0107539	3.90906e-05	0.0108094	0.00777503	3.50577e-05	0.0103673	0.00736756	9.08335e-05	0.0099633	0.00862774	0.0084304	0.00906281
FQFDCTNTL	sp|Q9Y678|COPG1|1	Q9Y678	9	VFQFDCTNTLN	9.49288e-05	8.9852e-05	0.00422464	7.33314e-05	6.53548e-05	0.00334359	0.00310555	3.90906e-05	0.00371951	7.9929e-05	3.50577e-05	0.00297166	6.16887e-05	9.08335e-05	0.00234724	5.08268e-05	2.53711e-05	0.00282604
TESTPITAV	sp|Q9Y678|COPG1|1	Q9Y678	9	RTESTPITAVK	9.49288e-05	8.9852e-05	0.000161236	7.33314e-05	6.53548e-05	2.43446e-05	7.54572e-05	3.90906e-05	2.52444e-05	0.00639976	3.50577e-05	0.000184779	6.16887e-05	0.00673989	0.000101977	0.00248581	2.53711e-05	8.35901e-05
GRFDREICL	sp|O15381|NVL|1	O15381	9	AGRFDREICLG	9.49288e-05	8.9852e-05	0.00394966	0.0028099	6.53548e-05	2.43446e-05	7.54572e-05	3.90906e-05	2.52444e-05	0.00290032	3.50577e-05	0.00361962	6.16887e-05	9.08335e-05	0.0030769	5.08268e-05	2.53711e-05	0.00208975
KIFEMGPVFTX	tr|E0AF97|E0AF97|1	E0AF97	11	LKIFEMGPVFTX	0.0310902	0.0253104	0.00277476	0.00406064	0.005242	0.00641084	0.00595445	0.0153162	0.0162477	0.0186546	0.0212916	0.0326213	0.0132879	0.0159782	0.0182563	0.00956739	0.0155823	0.0131015
NVRIATTAL	tr|Q5TBB8|Q5TBB8|1	Q5TBB8	9	FNVRIATTALA	0.124914	0.136887	0.155987	0.121305	0.117775	0.137612	0.127815	0.097498	0.0768073	0.133578	0.0965462	0.142104	0.114753	0.0937386	0.136263	0.0905485	0.0892983	0.123436
QIMDYLLCL	tr|Q5TBB8|Q5TBB8|1	Q5TBB8	9	LQIMDYLLCLL	9.49288e-05	8.9852e-05	0.00334971	7.33314e-05	6.53548e-05	0.00128769	0.00119602	3.90906e-05	0.00159791	7.9929e-05	3.50577e-05	0.00154616	6.16887e-05	9.08335e-05	0.000101977	0.000587711	2.53711e-05	0.00217637
GPSVLRSTL	tr|A0A024RD47|A0A024RD47|1	A0A024RD47	9	SGPSVLRSTLH	0.00391046	8.9852e-05	0.00444962	0.00424911	6.53548e-05	0.00549895	0.00510748	3.90906e-05	0.00668707	7.9929e-05	3.50577e-05	0.00391008	6.16887e-05	9.08335e-05	0.000101977	0.00307523	0.00447491	0.00414702
RRPSLLSEF	tr|A0A024RD47|A0A024RD47|1	A0A024RD47	9	RRRPSLLSEFH	9.49288e-05	8.9852e-05	0.00592449	7.33314e-05	6.53548e-05	0.00588582	0.0054668	3.90906e-05	0.00514287	7.9929e-05	3.50577e-05	0.00442398	6.16887e-05	9.08335e-05	0.000101977	5.08268e-05	2.53711e-05	0.00428778
TWEKLLLAAR	tr|A0A024R2P0|A0A024R2P0|1	A0A024R2P0	10	TWEKLLLAAR	0.00696421	0.00809933	0.00917422	0.00510579	0.00540085	0.00657664	0.00610844	0.0070066	0.00807014	0.00570532	0.00725015	0.00697112	0.00546719	0.00641064	0.00729665	0.00427116	0.00604312	0.00610684
YYFSKLIEF	tr|A0A024RD35|A0A024RD35|1	A0A024RD35	9	WYYFSKLIEFM	9.49288e-05	8.9852e-05	0.00129739	7.33314e-05	6.53548e-05	0.00160824	0.00149374	3.90906e-05	0.00058814	7.9929e-05	3.50577e-05	0.00130262	0.00129371	9.08335e-05	0.000101977	5.08268e-05	2.53711e-05	0.000705968
RPMSESPHM	tr|A0A024R658|A0A024R658|1	A0A024R658	9	FRPMSESPHMF	0.00274976	0.00244667	0.00210482	7.33314e-05	0.00208999	0.00258092	0.00239718	0.00261747	0.00198732	0.00250544	0.00233106	0.00290463	0.00296749	0.00269208	0.00363367	0.00349381	0.00252712	0.00315087
LPIFSRLSI	tr|A0A024R658|A0A024R658|1	A0A024R658	9	RLPIFSRLSIS	9.49288e-05	8.9852e-05	0.00372468	0.00186755	6.53548e-05	2.43446e-05	7.54572e-05	3.90906e-05	0.00183962	7.9929e-05	3.50577e-05	0.00290463	6.16887e-05	9.08335e-05	0.000101977	5.08268e-05	2.53711e-05	0.00200313
TSFDDLIACV	sp|Q9NP73|ALG13|1	Q9NP73	10	TTSFDDLIACVS	9.49288e-05	8.9852e-05	0.00399966	7.33314e-05	6.53548e-05	0.00381335	0.00354187	3.90906e-05	0.00263186	7.9929e-05	3.50577e-05	0.00285995	6.16887e-05	9.08335e-05	0.000101977	5.08268e-05	2.53711e-05	0.00203561
YMLPDGTYCL	sp|Q12872|SFSWA|1	Q12872	10	YYMLPDGTYCLA	9.49288e-05	8.9852e-05	0.00207232	7.33314e-05	6.53548e-05	0.00247591	0.00229965	3.90906e-05	0.00304812	7.9929e-05	3.50577e-05	0.000184779	6.16887e-05	9.08335e-05	0.000101977	0.00197327	2.53711e-05	0.00163499
GEALFALPCA	sp|Q12769|NU160|1	Q12769	10	DGEALFALPCAS	0.00331629	8.9852e-05	0.00277476	7.33314e-05	6.53548e-05	0.00136507	0.00126789	3.90906e-05	0.00185304	7.9929e-05	0.00457035	0.000184779	6.16887e-05	9.08335e-05	0.000101977	5.08268e-05	2.53711e-05	0.000806666
KQSSVMQRL	sp|Q12769|NU160|1	Q12769	9	LKQSSVMQRLL	0.00543043	0.00550502	0.00507457	0.00507152	0.00485622	0.00588582	0.0054668	0.00806959	0.0104603	0.00423474	0.00385451	0.0053624	0.00478014	0.00497744	0.00495234	0.00734639	0.00704198	0.00748196
VEHDAFIFA	sp|Q12769|NU160|1	Q12769	9	CVEHDAFIFAL	9.49288e-05	0.0367001	0.000161236	7.33314e-05	0.0385775	2.43446e-05	7.54572e-05	0.0641224	2.52444e-05	7.9929e-05	3.50577e-05	0.000184779	6.16887e-05	9.08335e-05	0.000101977	5.08268e-05	0.034261	8.35901e-05
RLIEESVTV	sp|Q12769|NU160|1	Q12769	9	LRLIEESVTVD	9.49288e-05	0.0666508	0.000161236	7.33314e-05	0.0703472	2.43446e-05	7.54572e-05	0.062065	2.52444e-05	7.9929e-05	0.0546973	0.000184779	6.16887e-05	0.0350552	0.0606589	0.036732	0.0537388	8.35901e-05
KIFSGVFVKV	sp|Q6DKI1|RL7L|1	Q6DKI1	10	KKIFSGVFVKVT	0.0233522	8.9852e-05	0.000161236	7.33314e-05	6.53548e-05	0.0260302	0.0241771	0.0336042	0.0302127	7.9929e-05	3.50577e-05	0.000184779	6.16887e-05	0.0164043	0.0197508	0.0328025	0.0269693	0.033566
YRGERINQL	sp|Q6DKI1|RL7L|1	Q6DKI1	9	GYRGERINQLI	0.0323338	0.0339581	0.0384967	0.0402638	0.0374428	0.047805	0.0444017	0.0749809	0.0600225	0.0369008	0.0350577	0.048485	0.0492632	0.0416401	0.0533329	0.0596254	2.53711e-05	0.0661574
VPRSQGTEAEL	sp|Q8NAG6|ANKL1|1	Q8NAG6	11	RVPRSQGTEAELN	0.00529225	0.00455588	0.00577451	7.33314e-05	0.00544623	0.00848331	0.00787937	3.90906e-05	2.52444e-05	0.00521513	0.00504757	0.000184779	0.00717752	9.08335e-05	0.000101977	5.08268e-05	2.53711e-05	0.00919274
FVFETPFTL	sp|Q96BY6|DOC10|1	Q96BY6	9	RFVFETPFTLS	0.00592787	8.9852e-05	0.000161236	0.00508865	6.53548e-05	2.43446e-05	7.54572e-05	0.00413766	2.52444e-05	0.00401687	3.50577e-05	0.000184779	0.00374225	9.08335e-05	0.000101977	0.00455305	0.00512417	8.35901e-05
TEQWIFLCA	tr|A0A024R3X9|A0A024R3X9|1	A0A024R3X9	9	ATEQWIFLCAA	9.49288e-05	8.9852e-05	0.00287475	7.33314e-05	6.53548e-05	0.00201168	0.00186846	3.90906e-05	2.52444e-05	7.9929e-05	3.50577e-05	0.0028376	6.16887e-05	9.08335e-05	0.000101977	5.08268e-05	2.53711e-05	8.35901e-05
NIASIGSTIFL	sp|O95562|SFT2B|1	O95562	11	GNIASIGSTIFLM	0.0186541	8.9852e-05	0.000161236	0.00820695	6.53548e-05	2.43446e-05	7.54572e-05	3.90906e-05	2.52444e-05	7.9929e-05	0.0133623	0.000184779	0.00672436	9.08335e-05	0.000101977	5.08268e-05	0.0106878	8.35901e-05
RELTSRVTA	sp|Q9UFC0|LRWD1|1	Q9UFC0	9	NRELTSRVTAH	0.0240431	0.0274196	0.0262478	7.33314e-05	6.53548e-05	0.0312252	0.0290023	0.0426339	0.0422977	0.0260075	3.50577e-05	0.0301635	6.16887e-05	9.08335e-05	0.0410253	0.0398072	2.53711e-05	0.0452599
SILEHQIQV	sp|P33991|MCM4|1	P33991	9	DSILEHQIQVR	0.0197596	0.0276305	0.0274976	0.0221022	0.0279119	0.0342648	0.0318255	3.90906e-05	2.52444e-05	0.0208333	0.0262474	0.0239074	0.0244123	0.0228536	0.000101977	5.08268e-05	2.53711e-05	8.35901e-05
YPRQLESLIRL	sp|P33991|MCM4|1	P33991	11	AYPRQLESLIRLA	0.00338538	8.9852e-05	0.0057995	0.00414631	6.53548e-05	0.0048634	0.00451717	3.90906e-05	0.00880867	0.00646785	0.00600202	0.005206	0.00409309	0.00557784	0.00530399	0.00385258	0.00318637	0.00679981
KIAWISETL	sp|P61221|ABCE1|1	P61221	9	SKIAWISETLC	0.00815255	0.044926	0.00764935	0.00539706	6.53548e-05	2.43446e-05	7.54572e-05	0.00898399	0.0107557	0.00653593	0.0374438	0.00949592	0.00638814	0.0402844	0.000101977	0.00740619	0.0425516	0.00801252
FVVEHDFIMA	sp|P61221|ABCE1|1	P61221	10	AFVVEHDFIMAT	0.00469808	8.9852e-05	0.00712439	7.33314e-05	0.00596816	2.43446e-05	7.54572e-05	0.00858394	0.00683478	0.00559639	0.00677292	0.00708284	6.16887e-05	9.08335e-05	0.000101977	0.00480932	0.00655254	8.35901e-05
FQYDVISCL	sp|Q9H1A3|METL9|1	Q9H1A3	9	GFQYDVISCLN	9.49288e-05	8.9852e-05	0.00214732	7.33314e-05	6.53548e-05	0.00211668	0.00196599	3.90906e-05	2.52444e-05	7.9929e-05	3.50577e-05	0.000184779	6.16887e-05	9.08335e-05	0.000101977	5.08268e-05	2.53711e-05	8.35901e-05
NEYAGFLMA	sp|Q9H1A4|APC1|1	Q9H1A4	9	ANEYAGFLMAL	0.0210032	8.9852e-05	0.000161236	0.0257003	6.53548e-05	2.43446e-05	7.54572e-05	0.0181737	2.52444e-05	0.0228757	0.0201903	0.000184779	0.0173956	9.08335e-05	0.000101977	0.0126426	0.015782	8.35901e-05
FAKDFMTYL	sp|Q9H1A4|APC1|1	Q9H1A4	9	KFAKDFMTYLS	9.49288e-05	8.9852e-05	0.00384967	7.33314e-05	6.53548e-05	0.00395151	0.0036702	3.90906e-05	0.00272585	0.00539214	3.50577e-05	0.00612207	0.0044293	0.00633317	0.00630032	5.08268e-05	2.53711e-05	8.35901e-05
*RVIDLLRVI	sp|Q9UBB4|ATX10|1	Q9UBB4	10	*RVIDLLRVIH	0.00273594	0.00518864	0.00534954	0.00274136	0.0046066	0.00337122	0.00313122	3.90906e-05	0.00346439	0.00292755	0.00293677	0.00341853	0.00235352	0.00271145	0.00325272	5.08268e-05	2.53711e-05	8.35901e-05
APRTIFQRVL	sp|Q9UBB4|ATX10|1	Q9UBB4	10	TAPRTIFQRVLD	9.49288e-05	8.9852e-05	0.00172735	7.33314e-05	6.53548e-05	0.00243999	0.00226628	3.90906e-05	2.52444e-05	7.9929e-05	3.50577e-05	0.00171373	6.16887e-05	9.08335e-05	0.000101977	5.08268e-05	2.53711e-05	8.35901e-05
RPSGAVVTL	sp|Q9Y314|NOSIP|1	Q9Y314	9	LRPSGAVVTLE	9.49288e-05	0.0232012	0.000161236	7.33314e-05	0.0306351	0.0350938	0.0325955	0.0165735	2.52444e-05	0.0276415	0.0323044	0.000184779	6.16887e-05	0.0317627	0.000101977	5.08268e-05	0.0248717	8.35901e-05
TPARKEISL	sp|Q8NDZ2|SIMC1|1	Q8NDZ2	9	ETPARKEISLS	9.49288e-05	0.00537846	0.00754935	7.33314e-05	0.00610432	0.00699113	0.00649343	0.0050635	2.52444e-05	7.9929e-05	3.50577e-05	0.00498256	6.16887e-05	0.00443515	0.000101977	0.00578315	0.00468467	0.00553297
KVVDVDVKL	sp|O15066|KIF3B|1	O15066	9	DKVVDVDVKLG	9.49288e-05	8.9852e-05	0.00317473	7.33314e-05	6.53548e-05	0.00406204	0.0107539	0.00370332	0.00389408	7.9929e-05	3.50577e-05	0.00323978	6.16887e-05	9.08335e-05	0.000101977	0.00475807	2.53711e-05	0.00352984
AEHFSIIRA	sp|Q86XN8|MEX3D|1	Q86XN8	9	AAEHFSIIRAT	9.49288e-05	8.9852e-05	0.0162236	7.33314e-05	6.53548e-05	0.00425547	0.0080847	3.90906e-05	0.00314212	7.9929e-05	3.50577e-05	0.000184779	6.16887e-05	9.08335e-05	0.0134211	5.08268e-05	2.53711e-05	0.0020681
GYLGQVTTIK	sp|Q9UBT2|SAE2|1	Q9UBT2	10	GYLGQVTTIK	0.0276358	8.9852e-05	0.000161236	0.034781	6.53548e-05	2.43446e-05	7.54572e-05	3.90906e-05	2.52444e-05	0.0200163	3.50577e-05	0.000184779	0.0252894	9.08335e-05	0.000101977	0.0207578	2.53711e-05	8.35901e-05
KEQERLGIP	tr|A8IE48|A8IE48|1	A8IE48	9	RKEQERLGIPY	0.0344065	0.0375438	0.0337471	0.0323823	0.0440237	0.046976	0.0436317	0.0276606	0.0326297	0.0332243	0.0332222	0.0422289	0.0350836	0.0391223	0.000101977	0.0334005	0.0346605	0.0401709
NQEDFFQRV	tr|A8IE48|A8IE48|1	A8IE48	9	LNQEDFFQRVP	0.00659113	0.0081837	0.00954918	0.00651073	6.53548e-05	0.00878727	0.0081617	0.00642367	0.00890267	0.00484748	0.0064976	0.00554115	6.16887e-05	9.08335e-05	0.00445418	0.00638111	0.00660248	0.00661574
ILWSHLELL	tr|A8IE48|A8IE48|1	A8IE48	9	EILWSHLELLR	0.00563769	8.9852e-05	0.00659944	7.33314e-05	6.53548e-05	0.00223274	0.00207379	3.90906e-05	2.52444e-05	0.0026416	3.50577e-05	0.00451335	6.16887e-05	9.08335e-05	0.000101977	5.08268e-05	2.53711e-05	0.00111526
VEFMHYIIAA	tr|B2RDF2|B2RDF2|1	B2RDF2	10	TVEFMHYIIAAR	0.0656349	0.103773	0.0622447	0.0753874	0.0764742	0.0911887	0.0846969	0.0701803	0.031824	0.0746185	3.50577e-05	0.0866921	0.070021	0.0979995	0.0776258	0.0594545	0.0745152	0.0751444
YLIKDIRFL	tr|B2RDF2|B2RDF2|1	B2RDF2	9	FYLIKDIRFLL	9.49288e-05	8.9852e-05	0.00257478	7.33314e-05	6.53548e-05	0.00269145	7.54572e-05	0.00128016	0.00128639	7.9929e-05	3.50577e-05	0.00218294	6.16887e-05	9.08335e-05	0.000101977	5.08268e-05	2.53711e-05	0.000762272
SPRPNPTSSPLL	sp|P41229|KDM5C|1	P41229	12	SSPRPNPTSSPLLA	0.00576205	0.00472461	0.00607448	0.00810415	0.00685317	0.00920177	0.00854668	0.00646939	0.00617681	7.9929e-05	0.00602037	0.00862453	0.00777686	9.08335e-05	0.00744317	0.00646653	0.00633279	0.0085539
[truncated: 3,110 more rows]

## Sheet: Supp_Table3B_PLAtEAU_MHC2
Core Epitope	Fasta Accesion	Accession	Core Epitope Length	Whole Epitope	% Rel. Intens. in Control_Rep1_A_1	% Rel. Intens. in Control_Rep1_A_2	% Rel. Intens. in Control_Rep1_A_3	% Rel. Intens. in Control_Rep2_B_1	% Rel. Intens. in Control_Rep2_B_2	% Rel. Intens. in Control_Rep2_B_3	% Rel. Intens. in Control_Rep3_C_1	% Rel. Intens. in Control_Rep3_C_2	% Rel. Intens. in Control_Rep3_C_3	% Rel. Intens. in IFN_Rep1_A_1	% Rel. Intens. in IFN_Rep1_A_2	% Rel. Intens. in IFN_Rep1_A_3	% Rel. Intens. in IFN_Rep2_B_1	% Rel. Intens. in IFN_Rep2_B_2	% Rel. Intens. in IFN_Rep2_B_3	% Rel. Intens. in IFN_Rep3_C_1	% Rel. Intens. in IFN_Rep3_C_2	% Rel. Intens. in IFN_Rep3_C_3
[truncated: 1,337 more rows]
