# Supplementary material for: An Integrated Genomic, Proteomic, and Immunopeptidomic Approach to Discover Treatment-Induced Neoantigens
Source: Front Immunol. 2021 Apr 15;12:662443. doi: 10.3389/fimmu.2021.662443 (PMC8082494; doi:10.3389/fimmu.2021.662443)
Supplement: Supplementary file 5 [file Table_4.xlsx]

## Sheet: Supp_Table4A_Key
Accession:
Uniprot accession number or RefSeq ID
Gene Name:
Gene name, if available
Peptide:
pMHC sequence
Protein Status:
-1	Protein not detected in proteome dataset
0	Protein significantly downregulated in proteome
0.5	Protein abundance not significantly different in proteome
1	Protein significantly upregulated in proteome
Mean Peptide Rank:
Mean abundance rank of pMHC among 3 biological replicates. 0 is the least abundant pMHC, 1 most abundant.
Type:
Type 1	pMHC and protein abundances change in the same direction
Type 2	No change in pMHC abundance, but change in protein abundance
Type 3	No change in pMHC or protein abundance
Type 4	pMHC abundance change, but pMHC is present in both conditions
Type 5	pMHC is only found in one condition
Type 6	pMHC is overlapping between the two conditions
Type 7	There is no proteome data for this pMHC

## Sheet: Supp_Table4B_MHC-I Output
Accession	Gene Name	Peptide	Control Protein Status	IFNγ Protein Status	Mean Control Peptide Rank	Mean IFNγ Peptide Rank	Type
Q96N67	DOCK7	AEPYMIFKEA	0.5	0.5	0.593764	0.506684	type 3
Q96N67	DOCK7	SPDLRLTWL	0.5	0.5	0.732412	0.665801	type 3
Q96N67	DOCK7	IIMETVPQL	0.5	0.5	0	0.385581	type 5
B2RDF2	PES1	VEFMHYIIAA	0.5	0.5	0.923083	0.93018	type 3
B2RDF2	PES1	VEFMHYIIA	0.5	0.5	0.828441	0.801173	type 3
B2RDF2	PES1	YLIKDIRFL	0.5	0.5	0.066526	0.0503709	type 3
P35716	SOX11	FEFPDYCTP	0.5	0.5	0.916077	0.868793	type 3
P13693	TPT1	RPERVKPFM	0.5	0.5	0.858054	0.861247	type 3
P13693	TPT1	YQFFIGENM	0.5	0.5	0.688232	0.720777	type 3
P13693	TPT1	KIREIADGL	0.5	0.5	0	0.480431	type 5
Q9NQT4	EXOSC5	HPRTSITVVL	0.5	0.5	0.899712	0.926132	type 3
Q9NQT4	EXOSC5	SPRGPGCSL	0.5	0.5	0.872916	0.856351	type 3
A3KN83	SBNO1	REFSDFIQA	0.5	0.5	0.795746	0.818551	type 3
A3KN83	SBNO1	REFSDFIQAV	0.5	0.5	0.684355	0.734334	type 3
A3KN83	SBNO1	GLIGVGLINV	0.5	0.5	0.699353	0.685169	type 3
Q86WA8	LONP2	GEITLRGLVLP	0.5	0.5	0.74001	0.755528	type 3
Q86WA8	LONP2	MLDMSVPAV	0.5	0.5	0.666093	0.657524	type 3
Q5STK2	PFDN6	QEFQRAQAA	0.5	0.5	0.3183	0.320045	type 3
Q5STK2	PFDN6	IVKEELALL	0.5	0.5	0.830546	0.84223	type 3
XP_006719057		VPSEPGGVL	0.5	0.5	0.835874	0.857867	type 3
XP_005266156		REVERVAMT	0.5	0.5	0	0.0822035	type 3
Q9NZL9	MAT2B	ILYGEVEKL	0.5	0.5	0.744444	0.758414	type 3
A8K7B7	PPP2R1A	WLVDHVYAI	0.5	0.5	0.838089	0.837172	type 3
A8K7B7	PPP2R1A	KLGEFAKVLEL	0.5	0.5	0.356009	0.383706	type 3
A8K7B7	PPP2R1A	KVKEFCENL	0.5	0.5	0.913352	0.872886	type 3
A8K7B7	PPP2R1A	LEAHFVPLV	0.5	0.5	0.678897	0.652532	type 3
A8K7B7	PPP2R1A	AIIEYMPLL	0.5	0.5	0.880774	0.92011	type 3
A8K7B7	PPP2R1A	MVADKFTEL	0.5	0.5	0.897743	0.895262	type 3
XP_006713113		REASPSRLSV	0.5	0.5	0.832033	0.83543	type 3
Q13724	MOGS	FLWDEGFHQL	0.5	0.5	0.610934	0.561569	type 3
A0A024R8P8	RPL38	SRYLYTLVI	0.5	0.5	0.86675	0.878802	type 3
A0A024R8P8	RPL38	CSRYLYTLV	0.5	0.5	0	0.388439	type 5
Q9NUD5	ZCCHC3	REKMGWAQV	0.5	0.5	0.711196	0.706315	type 3
Q7LG56	RRM2B	REFLFNAI	0.5	0.5	0.746076	0.726124	type 3
Q7LG56	RRM2B	SEYQRFAVM	0.5	0.5	0.759351	0.816608	type 3
Q7LG56	RRM2B	REFLFNAIETM	0.5	0.5	0.0931635	0	type 3
XP_006716684		AEYGHFVDIRI	0.5	0.5	0.33702	0.373081	type 3
XP_006716684		AEYGHFVDI	0.5	0.5	0.9241	0.896573	type 3
XP_006716684		ALVDQLWKL	0.5	0.5	0.232293	0.211551	type 3
XP_006716684		GLHFVVPSV	0.5	0.5	0.486044	0.469845	type 3
B3KY60		AEIPFEKKP	0.5	0.5	0.709083	0.679119	type 3
B3KY60		FRKLRQQDL	0.5	0.5	0.0371317	0.03176	type 3
H0YIV9		GEHERPEFIA	0.5	0.5	0.859787	0.876987	type 3
H0YIV9		FVAPPGNISL	0.5	0.5	0.797961	0	type 5
H0Y886	NDUFB5	WEYYKHPIS	0.5	0.5	0.428983	0.464885	type 3
H0Y886	NDUFB5	RPLGTRLGF	0.5	0.5	0.879458	0.902467	type 3
D6RFG8	DCK	WEVVPEPVA	0.5	0.5	0.821136	0.826103	type 3
A0A024R8B7	CRSP8	RPKAQPTTL	0.5	0.5	0.573972	0.641509	type 3
A0A024R8B7	CRSP8	FIAHFQDNL	0.5	0.5	0.838987	0.834725	type 3
Q04637	EIF4G1	AARPATSTL	0.5	0.5	0.860246	0.876318	type 3
Q04637	EIF4G1	VLMTEDIKL	0.5	0.5	0.855345	0.834561	type 3
Q04637	EIF4G1	SEAPGQRALP	0.5	0.5	0.445036	0.471079	type 3
Q04637	EIF4G1	KRYDREFLL	0.5	0.5	0.205289	0.416774	type 4
Q04637	EIF4G1	VEIHEPNGMVP	0.5	0.5	0.25849	0.355508	type 3
Q04637	EIF4G1	GVIDLIFEKA	0.5	0.5	0.498351	0.439143	type 3
Q9NRW4	DUSP22	FGWEDALHTV	0.5	0.5	0.57944	0.538649	type 3
Q9NZZ3	CHMP5	KPKAPPPSL	0.5	0.5	0.761999	0.784168	type 3
XP_005268653		VLAFLVHEL	0.5	0.5	0.553142	0.548879	type 3
P51858	HDGF	WEIENNPTV	0.5	0.5	0.863485	0.869901	type 3
P51858	HDGF	WEIENNPTVKA	0.5	0.5	0.0752111	0.105032	type 3
Q9HB09	BCL2L12	GEAAGSPVP	0.5	0.5	0.733439	0.763062	type 3
Q9HB09	BCL2L12	AVSPVDLNL	0.5	0.5	0	0.417006	type 5
P50990	CCT8	LPRLTPPVL	0.5	0.5	0.971404	0.97346	type 3
P50990	CCT8	RELEVQHPA	0.5	0.5	0.935233	0.931987	type 3
P50990	CCT8	HPAAKMIVM	0.5	0.5	0.699296	0.760195	type 3
P50990	CCT8	NLMDDIERA	0.5	0.5	0.343522	0.428588	type 3
P50990	CCT8	RELEVQHPAA	0.5	0.5	0.375625	0.469	type 3
P50990	CCT8	VPKAPGFAQM	0.5	0.5	0.218361	0.152686	type 3
P50990	CCT8	KQYGNEVFL	0.5	0.5	0.54256	0.51592	type 3
A0A024RAI1	ACTR3	RPLYKNIVL	0.5	0.5	0.96545	0.971724	type 3
A0A024RAI1	ACTR3	CPIDVRRPL	0.5	0.5	0.346747	0.403637	type 3
A0MNN4	SMU1	IELRELGAA	0.5	0.5	0.204725	0.189576	type 3
A0MNN5	GRWD1	TQAESAQSNRL	0.5	0.5	0.0346983	0	type 3
Q53ET4		TPMFREYSL	0.5	0.5	0.192244	0.300588	type 3
Q53ET4		LEAFDLDPA	0.5	0.5	0.661691	0.595243	type 3
H3BND4	PDXDC1	AEMGKNLKEA	0.5	0.5	0.0514103	0.0621879	type 3
H3BND4	PDXDC1	PTDKLRAL	0.5	0.5	0.212603	0	type 5
XP_005248611		KLDHINMNL	0.5	0.5	0.20933	0.194602	type 3
A8K566		YLQDYTDRV	0.5	0.5	0.0966844	0	type 3
P78345	RPP38	RPLVVKTSL	0.5	0.5	0.391333	0.482586	type 3
P78345	RPP38	AIIPRVPSL	0.5	0.5	0.368114	0.423746	type 3
Q01201	RELB	RPHVSPRHSF	0.5	0.5	0.0272727	0.0322553	type 3
Q01201	RELB	SPRHSFNNL	0.5	0.5	0.761515	0.701599	type 3
P16885	PLCG2	FLYDTHQNL	0.5	0.5	0.418743	0.358282	type 3
Q13888	GTF2H2	NPRKHITSL	0.5	0.5	0.830659	0.889077	type 3
Q13888	GTF2H2	FPQHTIASL	0.5	0.5	0.727155	0.717239	type 3
Q13888	GTF2H2	PRKHITSL	0.5	0.5	0.0936728	0.0852312	type 3
Q13888	GTF2H2	ATIEDILFKA	0.5	0.5	0.210249	0.177701	type 3
O76021	RSL1D1	KLPEKWESV	0.5	0.5	0.654448	0.597713	type 3
O76021	RSL1D1	QARKTASVL	0.5	0.5	0.195132	0.23986	type 3
O76021	RSL1D1	HIIENIVAV	0.5	0.5	0.994262	0.994063	type 3
O76021	RSL1D1	SQIISLQTL	0.5	0.5	0.86913	0.811457	type 3
O95983	MBD3	MERKRWECP	0.5	0.5	0.582613	0.527136	type 3
P52272	HNRNPM	MERMVPAG	0.5	0.5	0.575047	0.624758	type 3
P52272	HNRNPM	GPAIERMGL	0.5	0.5	0.3887	0.407203	type 3
P32322	PYCR1	RPAPRVIRC	0.5	0.5	0.0109363	0.019067	type 3
XP_005272521		IISQVDAKV	0.5	0.5	0.808928	0.788238	type 3
Q59ER5		TEHAHQVVV	0.5	0.5	0.135576	0.186362	type 3
Q59ER5		KIWDVSVNSV	0.5	0.5	0.635491	0.655159	type 3
Q59ER5		SLSGYINYL	0.5	0.5	0.431439	0.302437	type 3
Q59ER5		AVGPGGYAV	0.5	0.5	0	0.590422	type 5
A0A024RAW9	WBP11	KENPDIYKEL	0.5	0.5	0.228432	0.224922	type 3
A0A024RDQ8	RFC3	KTVAQSQQL	0.5	0.5	0.0321124	0.0520416	type 3
Q969U7	PSMG2	LPSRKLVAL	0.5	0.5	0.589235	0.617004	type 3
Q969U7	PSMG2	PSRKLVAL	0.5	0.5	0.684634	0.727403	type 3
J3KN59	BNIP2	RLRKNLKSL	0.5	0.5	0.00971454	0.0167755	type 3
Q9UMS4	PRPF19	MTPEIIQKL	0.5	0.5	0.993221	0.992644	type 3
Q9UMS4	PRPF19	RPKPPSATSI	0.5	0.5	0.820073	0.791967	type 3
Q9UJX5	ANAPC4	SPKRDLIAL	0.5	0.5	0.421098	0.414027	type 3
XP_005256923		GPSVLRSTL	0.5	0.5	0.311609	0.242683	type 3
XP_005256923		RRPSLLSEF	0.5	0.5	0.291274	0.259038	type 3
P39023	RPL3	RERLEQQVP	0.5	0.5	0.995388	0.996863	type 3
P39023	RPL3	APRHGSLGF	0.5	0.5	0.958167	0.955771	type 3
P39023	RPL3	MEIQVNGGTVA	0.5	0.5	0.910815	0.930892	type 3
XP_005253684		RLQECSRTV	0.5	0.5	0.0846484	0	type 3
Q9NVR5	DNAAF2	VPRIQPQSL	0.5	0.5	0.82679	0.834475	type 3
Q9NVR5	DNAAF2	TLLIQVPRI	0.5	0.5	0.244009	0.192468	type 3
A0A024RB14	RPS26	AAVRDISEA	0.5	0.5	0.920038	0.912678	type 3
A0A024RB14	RPS26	APRPPPKPM	0.5	0.5	0.985549	0.989284	type 3
A0A024RB14	RPS26	PRPPPKPM	0.5	0.5	0.994143	0.995749	type 3
A0A024RB14	RPS26	FVIRNIVEA	0.5	0.5	0.990218	0.99049	type 3
Q86YV0	RASAL3	GEKPGFLAP	0.5	0.5	0.767335	0.758844	type 3
Q86YV0	RASAL3	AEFLTFHYA	0.5	0.5	0.0374885	0	type 3
Q96CS2	HAUS1	EEFRFGIKA	0.5	0.5	0.603812	0.533066	type 3
Q96CS2	HAUS1	RVRDRDVYL	0.5	0.5	0.227989	0.172223	type 3
Q96CS3	FAF2	FIMDANQTYL	0.5	0.5	0.237162	0.278148	type 3
Q6NUQ4	TMEM214	GPRLPWTRL	0.5	0.5	0.817427	0.814488	type 3
Q6NUQ4	TMEM214	KPKIATANL	0.5	0.5	0.457229	0.540261	type 3
A6NDG6	PGP	APAPKAYVL	0.5	0.5	0.361685	0.462164	type 3
A8KAK5		SLLDCTFRL	0.5	0.5	0.816008	0.732301	type 3
A8KAK5		MQISFIHQL	0.5	0.5	0.545712	0.51426	type 3
A8KAK5		RIIPWIQQL	0.5	0.5	0.17363	0.142489	type 3
A8KAK5		TLIEFLLHRA	0.5	0.5	0.0150391	0	type 3
Q9UKL3	CASP8AP2	SEFPHFRNN	0.5	0.5	0.755444	0.745752	type 3
A0A1Y0BRN3	MYO6	TRPPHVFAI	0.5	0.5	0.415135	0.402301	type 3
XP_006720432		AEFNPFSET	1	0	0.437788	0.434792	type 2
P14373	TRIM27	KEHEYRLLA	0.5	0.5	0.774411	0.790696	type 3
P14373	TRIM27	QLYSVDVTL	0.5	0.5	0.740531	0.620494	type 3
Q59GX6		ATFPKEIQML	0.5	0.5	0.832932	0.811715	type 3
Q59GX7		ITAPPSRVL	0.5	0.5	0.907491	0.916151	type 3
Q59GX7		SPRENILVSL	0.5	0.5	0.917167	0.927061	type 3
A0A024R1X5	BECN1	QTVLLLHAL	0.5	0.5	0.661773	0.590088	type 3
A0A024R1X3	VPS25	EEFHGLDEA	0.5	0.5	0.496035	0.365644	type 3
Q9H1A3	METTL9	FQYDVISCL	0.5	0.5	0.052764	0	type 3
D3DV26	S100A10	KEFPGFLEN	0.5	0.5	0.99679	0.995469	type 3
A0A024RBJ3	ANAPC7	SLADLYFRA	0.5	0.5	0.209618	0.206324	type 3
A0A024RBJ3	ANAPC7	NVIQTVPNL	0.5	0.5	0.34408	0.339232	type 3
B7Z7Y9		APVLPHTAV	0.5	0.5	0.638582	0.60696	type 3
A0A024R5V9	NARG2	RLFTEKILRA	0.5	0.5	0.376471	0.333304	type 3
B0YIW6	ARCN1	RPSGPSKAL	0.5	0.5	0.955209	0.950382	type 3
B0YIW6	ARCN1	IETDKPKVA	0.5	0.5	0.0846601	0.118243	type 3
B0YIW6	ARCN1	KLFTAESLIGL	0.5	0.5	0.288112	0.199642	type 3
B0YIW6	ARCN1	IQVTKVTQV	0.5	0.5	0.691701	0.719839	type 3
Q8TBC5	ZSCAN18	SPAGSSSIL	0.5	0.5	0.54897	0.546195	type 3
A8K8N1		LPRPVPQNL	0.5	0.5	0.752361	0.673051	type 3
A8K8N1		FLDLGPPGI	0.5	0.5	0.600239	0.51041	type 3
A8K8N1		YERKAEEEVAA	0.5	0.5	0	0.061274	type 3
XP_005267544		IEIGKVPPP	0.5	0.5	0.518691	0	type 5
A0A024R7F9	GCDH	APRIQGKFSL	0.5	0.5	0.142353	0.10104	type 3
Q14562	DHX8	MQFGCFVQL	0.5	0.5	0.177861	0.143021	type 3
Q14562	DHX8	YLDASLITV	0.5	0.5	0.59532	0.635431	type 3
Q8WYB5	KAT6B	AEIPETSNA	0.5	0.5	0.814381	0.747722	type 3
Q14566	MCM6	IPRSLEVIL	0.5	0.5	0.661693	0.558451	type 3
Q14566	MCM6	LPRGSIPRSL	0.5	0.5	0.872989	0.844088	type 3
D3DW56	UBL7	GPRPITQSEL	0.5	0.5	0.925841	0.922773	type 3
D3DW56	UBL7	GPRPITQSELATAL	0.5	0.5	0.632798	0.688533	type 3
D3DW56	UBL7	TPSSRPASL	0.5	0.5	0.717716	0.722174	type 3
D3DW56	UBL7	APMPGTDSSSRSM	0.5	0.5	0.255334	0.270882	type 3
D3DW56	UBL7	TQSELATAL	0.5	0.5	0	0.866472	type 5
A0A024R3V7	NIF3L1	SLATMIDRI	0.5	0.5	0.230153	0.215232	type 3
A0A024R3V7	NIF3L1	FLSDLRDML	0.5	0.5	0.392877	0.509475	type 3
Q504Q3	PAN2	AEVAFKMAV	0.5	0.5	0.0857641	0.215379	type 3
Q504Q3	PAN2	SEFDSFSQV	0.5	0.5	0.289055	0	type 5
Q9H147	DNTTIP1	QPRGPSGAERGGL	0.5	0.5	0.129525	0.116329	type 3
Q96ES7	SGF29	SPYYRTKL	0.5	0.5	0.392929	0.437169	type 3
Q562L9	ACT	APEEHPVL	0.5	0.5	0.801131	0.788205	type 3
Q562L9	ACT	APEEHPVLL	0.5	0.5	0.58249	0.601901	type 3
Q549N5	SRPRB	QTDPTLLSV	0.5	0.5	0.509656	0	type 5
O14686	KMT2D	GRPEFVIKV	0.5	0.5	0.453165	0.37193	type 3
B2R636		KLFQGQLVL	0.5	0.5	0.503174	0.477293	type 3
Q53YD7	EEF1G	RTPEFLRKF	0.5	0.5	0.45491	0.354226	type 3
XP_006720633		RPRAPIIAV	0.5	0.5	0.362504	0.385412	type 3
XP_006720633		YRGIFPVL	0.5	0.5	0.737607	0.847268	type 3
Q99685	MGLL	KIYEGAYHVL	0.5	0.5	0.343798	0.223961	type 3
XP_005274423		AEPSFPFQVA	0.5	0.5	0.743286	0.724648	type 3
XP_006723234		APRAPPGPAGL	0.5	0.5	0.798301	0.781368	type 3
Q5JSZ5	PRRC2B	APRAGEQGEAM	0.5	0.5	0.0684974	0.0739902	type 3
Q5JSZ5	PRRC2B	GPIKKPVL	0.5	0.5	0.478866	0.516642	type 3
Q5JSZ5	PRRC2B	GLWGPEEEPHL	0.5	0.5	0.153262	0.127504	type 3
Q92522	H1-10	SLAKIYTEA	0.5	0.5	0.680444	0.571837	type 3
Q92522	H1-10	EEALPVTTA	0.5	0.5	0.80806	0.84297	type 3
O43242	PSMD3	RVYEFLDKL	0.5	0.5	0.89596	0.887204	type 3
O43242	PSMD3	SLADIAQKL	0.5	0.5	0.966895	0.968947	type 3
O43242	PSMD3	SLYDQAEKL	0.5	0.5	0.614355	0.630854	type 3
O43242	PSMD3	GQATLLNLL	0.5	0.5	0.85212	0.846221	type 3
O43242	PSMD3	KRYKEAQKI	0.5	0.5	0.0185318	0.00618404	type 3
O43242	PSMD3	KAIRDGVIEA	0.5	0.5	0.791474	0.775205	type 3
O43242	PSMD3	EPRFVLRAL	0.5	0.5	0.310439	0.283812	type 3
Q9UPN3	MACF1	YRFGDSQQL	0.5	0.5	0.321671	0.357335	type 3
Q9UPN3	MACF1	KPRSPDHVL	0.5	0.5	0.218355	0	type 5
V9HWF4	HEL-S-68p	ALMDEVVKA	0.5	0.5	0.683131	0.713532	type 3
V9HWF4	HEL-S-68p	LPQKAGGFL	0.5	0.5	0.357563	0.359005	type 3
V9HWF4	HEL-S-68p	GPVGVFEWEAFARG	0.5	0.5	0.0326048	0.0237373	type 3
Q9UPN7	PPP6R1	GPRKGYMGHL	0.5	0.5	0.152925	0.0955118	type 3
B5BUD2	RFC2	KIAEGVNSL	0.5	0.5	0.524104	0.506894	type 3
P07355	ANXA2	QRQDIAFAY	0.5	0.5	0.408041	0.44852	type 3
Q53HV2		TLLAAEFLKQV	0.5	0.5	0.182627	0.130366	type 3
Q53HV2		SLHDAIMIV	0.5	0.5	0.93344	0.94763	type 3
Q53HV2		ILYDKLEKI	0.5	0.5	0	0.294053	type 5
Q9BVV6	KIAA0586	KQGPVATGV	0.5	0.5	0.0879171	0.0529718	type 3
P27449	ATP6V0C	DDISLYKSFLQLGAG	0.5	0.5	0	0.0229247	type 3
J3QR44	CDK11B	REINTILKA	0.5	0.5	0.945891	0.945081	type 3
Q17RS7	GEN1	NVRPPNTAL	0.5	0.5	0.914882	0.915761	type 3
Q71UA4		LENIDFKMA	0.5	0.5	0.75414	0.79544	type 3
Q9BYW2	SETD2	RPDSRLGKTEL	0.5	0.5	0.108527	0.0842252	type 3
O75164	KDM4A	VEFGGFNQN	0.5	0.5	0.475959	0.452184	type 3
O75164	KDM4A	AEKEFNETMA	0.5	0.5	0.113626	0.120936	type 3
Q6NVY1	HIBCH	NRPKFLNAL	0.5	0.5	0.569811	0.601162	type 3
V9HWP2	HEL-S-125m	MERIMKAQA	0.5	0.5	0.667437	0.630041	type 3
XP_005265738		KEIELPKEVPE	0.5	0.5	0.329237	0.459789	type 3
XP_005265738		IEMESEQDVQKA	0.5	0.5	0.189758	0.22013	type 3
Q96G21	IMP4	LVFPGAQRM	0.5	0.5	0.857448	0.870908	type 3
A5YKK6	CNOT1	YVVPFVAKV	0.5	0.5	0.761864	0.772331	type 3
A5YKK6	CNOT1	FRPPNPWTM	0.5	0.5	0.399155	0.489323	type 3
A5YKK6	CNOT1	APFLRNVEL	0.5	0.5	0.952536	0.957041	type 3
A5YKK6	CNOT1	REHGEPFIQA	0.5	0.5	0.251601	0.346954	type 3
A5YKK6	CNOT1	VLGIVVGV	0.5	0.5	0.676568	0.671187	type 3
O75367	MACROH2A1	AEILELAGNAA	0.5	0.5	0.927189	0.941422	type 3
Q15046	KARS1	HLTDITLKV	0.5	0.5	0.92298	0.911939	type 3
Q15046	KARS1	VECPPPRTTA	0.5	0.5	0.877059	0.862722	type 3
Q15046	KARS1	KLVGEFLEV	0.5	0.5	0.426426	0.341037	type 3
Q15046	KARS1	IRSKIITYI	0.5	0.5	0.791517	0.866631	type 3
XP_005265332		YYKPDSPEY	0.5	0.5	0.333506	0.352515	type 3
Q59E85		ALFGIPMAL	0.5	0.5	0.147197	0.109119	type 3
A0A024R7H1	IER2	YLSAKVEAL	0.5	0.5	0.429731	0.464776	type 3
A0A024R7H1	IER2	RPADSMLNVL	0.5	0.5	0.756603	0.834017	type 3
A0A024R7H1	IER2	AEGAFPNLA	0.5	0.5	0.677835	0.657025	type 3
A0A024R7H1	IER2	HRSLQLSLV	0.5	0.5	0	0.372771	type 5
A0A090N8Y2	ERP70	RPRKAFLL	0.5	0.5	0.764339	0.693817	type 3
Q59G24		KPGRKGISL	0.5	0.5	0.803157	0.832073	type 3
Q59G24		PGRKGISL	0.5	0.5	0.670153	0.784657	type 3
O00743	PPP6C	FMFDEKLVTV	0.5	0.5	0.891577	0.86788	type 3
O00743	PPP6C	SPRGAGWLF	0.5	0.5	0.972624	0.966481	type 3
O00743	PPP6C	ALIDEQILCV	0.5	0.5	0.725279	0.646904	type 3
O00743	PPP6C	LIDEQILCV	0.5	0.5	0.901193	0.902361	type 3
K7ER00	FARSA	AEFHQIEGVVA	0.5	0.5	0.935328	0.950401	type 3
A0A024R219	ZA20D2	IRKENPVVV	0.5	0.5	0.692186	0.844197	type 3
Q59FR2		LLFEGEKITI	0.5	0.5	0.664904	0.597205	type 3
Q59FR2		VPRPGTAL	0.5	0.5	0.786627	0.784013	type 3
Q13342	SP140	LEDRPRLLP	0.5	0.5	0.811403	0.844115	type 3
Q13342	SP140	AEFEKNFKEV	0.5	0.5	0.379694	0.463215	type 3
A0A3B3IUD7	PDCD11	QTHGFIIRV	0.5	0.5	0.215186	0.289628	type 3
A0A3B3IUD7	PDCD11	GEVAMGRVV	0.5	0.5	0.25532	0.319796	type 3
A0A3B3IUD7	PDCD11	NPKNVNRVL	0.5	0.5	0.190017	0.20015	type 3
A0A3B3IUD7	PDCD11	TEIEKARAV	0.5	0.5	0.109773	0.141103	type 3
A0A3B3IUD7	PDCD11	RLGPSVVGL	0.5	0.5	0.699072	0.699684	type 3
A0A3B3IUD7	PDCD11	KPTHVVVTL	0.5	0.5	0.780951	0.832492	type 3
A0A3B3IUD7	PDCD11	FRQEKAVWI	0.5	0.5	0.167991	0.313551	type 3
A0A3B3IUD7	PDCD11	KPAEAPRLQL	0.5	0.5	0.307475	0.208369	type 3
V9HW56	HEL-S-108	AEFAERTVA	1	0	0.806021	0.810539	type 2
V9HW56	HEL-S-108	VILEGELERA	1	0	0.159325	0.115309	type 2
Q7Z7G8	VPS13B	TESRPLSVP	0.5	0.5	0.559753	0.61571	type 3
Q7Z7G8	VPS13B	SQWDSPMRV	0.5	0.5	0.346388	0.242808	type 3
Q96MG7	NSMCE3	YEFQWGPRTNL	0.5	0.5	0.135428	0.0994351	type 3
Q15477	SKIV2L	VIFDEVHYI	0.5	0.5	0.383593	0.447096	type 3
Q15477	SKIV2L	SPRFPAQYL	0.5	0.5	0.769537	0.770899	type 3
O95905	ECD	APRKSGAESWL	0.5	0.5	0.416239	0.358751	type 3
O95905	ECD	FLPETRIMTSV	0.5	0.5	0.172347	0.173816	type 3
Q9Y2H0	DLGAP4	NPRPTAQDL	0.5	0.5	0.631289	0.570387	type 3
XP_005268422		SELTPMLAA	0.5	0.5	0.462139	0.467351	type 3
Q8N7G1		IPNFPRSTV	0.5	0.5	0.213152	0	type 5
B4DMJ5		REIVHLQA	0.5	0.5	0.785264	0.849125	type 3
Q9ULJ3	ZBTB21	LPKGKALEL	0.5	0.5	0.140667	0.245066	type 3
Q96FZ2	HMCES	SPQSNSPVL	0.5	0.5	0.380078	0.314096	type 3
Q9Y3F4	STRAP	FEAPATINSA	0.5	0.5	0.594031	0.633491	type 3
P49773	HINT1	SPQAPTHFL	0.5	0.5	0.183002	0.229484	type 3
P49773	HINT1	SLLGHLMIV	0.5	0.5	0.488286	0.414115	type 3
O76024	WFS1	IEHDWRSTV	0.5	0.5	0.242117	0.222966	type 3
Q9Y5A9	YTHDF2	TPSEPHPVL	0.5	0.5	0.695301	0.726909	type 3
Q9ULC4	MCTS1	YLNDGLWHM	0.5	0.5	0.638231	0.596477	type 3
P40306	PSMB10	AEMTTRMVA	0	1	0.976812	0.981122	type 2
P40306	PSMB10	CEKIHFIAP	0	1	0.911924	0.955623	type 2
P40306	PSMB10	AEMTTRMVAS	0	1	0.29905	0.296642	type 2
H0UI63	ZNFX1	RPFLRPNII	0.5	0.5	0.491245	0.60044	type 3
O95639	CPSF4	HEYDMTKMP	0.5	0.5	0.51546	0.636498	type 3
B3KUJ0		KLYGKPIRV	0.5	0.5	0.124416	0.145501	type 3
NP_000978		QQIGKVVQV	0.5	0.5	0.868585	0.899957	type 3
NP_000978		APSHIRRKIM	0.5	0.5	0.0240338	0.0951455	type 3
NP_000978		IRKDDEVQV	0.5	0.5	0.613637	0.62014	type 3
XP_005246341		RIFGESIMIGV	0.5	0.5	0.106658	0.146352	type 3
Q6P6C2	ALKBH5	EIPEWVHQL	0.5	0.5	0.17993	0.0861046	type 3
P17987	TCP1	GAMAVRRVL	0.5	0.5	0.626566	0.690914	type 3
P17987	TCP1	QPRYPVNSV	0.5	0.5	0.877974	0.880373	type 3
P17987	TCP1	QPRYPVNSVNIL	0.5	0.5	0.33357	0.410915	type 3
Q9H9A5	CNOT10	AEHPGFMKT	0.5	0.5	0.621754	0.624073	type 3
Q9H9A5	CNOT10	NQAVILYHL	0.5	0.5	0.960628	0.960007	type 3
Q96HS1	PGAM5	AELTGLRLA	0.5	0.5	0.723021	0.735278	type 3
Q8NG31	KNL1	SPIEKSGVL	0.5	0.5	0.673758	0.68215	type 3
Q8NG31	KNL1	RPMDKTVLF	0.5	0.5	0.283934	0.399093	type 3
Q8NG31	KNL1	RPMDKTVVF	0.5	0.5	0.374479	0.532347	type 3
Q9NVM9	INTS13	NRAELYQHL	0.5	0.5	0.316931	0.478066	type 3
Q9NVM9	INTS13	TPRTNNIEL	0.5	0.5	0.63833	0.811324	type 3
P61073	CXCR4	SSLKILSKGKRGGHS	0.5	0.5	0.0354402	0.0172506	type 3
P61073	CXCR4	TIPDFIFANV	0.5	0.5	0.708457	0.639951	type 3
Q9H0B6	KLC2	AVIQGLETL	0.5	0.5	0.797089	0.782853	type 3
Q9BYN0	SRXN1	TLSDLRVYL	0.5	0.5	0.795464	0.765841	type 3
Q5RKV6	EXOSC6	ALMPVLNQV	0.5	0.5	0.918427	0.905573	type 3
Q9H6R4	NOL6	VEIRSGFLAA	0.5	0.5	0.968539	0.964145	type 3
Q9H6R4	NOL6	IRPDINVDV	0.5	0.5	0.306046	0.202953	type 3
Q9H6R4	NOL6	LPAGVRVPL	0.5	0.5	0.0798266	0.115539	type 3
Q53H96	PYCR3	LEQGGLRAA	0.5	0.5	0.665009	0.645723	type 3
A6NHB5	ZMYM3	TPRGTTKVV	0.5	0.5	0.0289195	0.0222813	type 3
A6NHB5	ZMYM3	SAAELNYGL	0.5	0.5	0.460319	0.400687	type 3
Q14CS0	UBXN2B	SPRTPPQRF	0.5	0.5	0.196002	0.0945014	type 3
B8ZZ87	MZT2B	MPRQPSATRL	0.5	0.5	0.908004	0.913826	type 3
B8ZZ87	MZT2B	MPRQPSATRL	0.5	0.5	0.823294	0.85273	type 3
Q59GW7		KMADIEYRL	0.5	0.5	0.784567	0.763243	type 3
B3KY51		ILPVHITSL	0.5	0.5	0.146384	0.147907	type 3
P05067	APP	LDDLQPWHSFGADS	0.5	0.5	0.278827	0.332899	type 3
XP_005245420		IPTSARSML	0.5	0.5	0.857633	0.865075	type 3
A0A024R496	CAB39	NQAKLIEFL	0.5	0.5	0.90224	0.905135	type 3
A0A024QZN9	VDAC2	RPGVKLTL	0.5	0.5	0.691615	0.726618	type 3
Q7Z4H7	HAUS6	TPERHKPEL	0.5	0.5	0.0729219	0.0771689	type 3
XP_005271538		GEIFDHLVA	0.5	0.5	0.623072	0.594403	type 3
XP_005271538		KIADFGFSNL	0.5	0.5	0.365136	0.393426	type 3
Q9Y296	TRAPPC4	KTFSYPLDLL	0.5	0.5	0.807603	0.835153	type 3
Q9Y296	TRAPPC4	RPRLTSNEKL	0.5	0.5	0.957752	0.962104	type 3
Q9Y296	TRAPPC4	YTADGKEVL	0.5	0.5	0.544848	0.631448	type 3
XP_006711800		SRKEYEQEL	0.5	0.5	0.267168	0.412575	type 3
Q12834	CDC20	RVAEHHVATL	0.5	0.5	0.499195	0.587225	type 3
Q12834	CDC20	FAFESDLHSL	0.5	0.5	0.819232	0.747207	type 3
Q12834	CDC20	AQMEVASFLL	0.5	0.5	0.872754	0.889006	type 3
Q12834	CDC20	AQMEVASFL	0.5	0.5	0.617739	0.495103	type 3
Q9BT17	MTG1	KLVDCIIEV	0.5	0.5	0.626285	0.612917	type 3
Q9BT17	MTG1	VPNVGKSSL	0.5	0.5	0.317862	0.340807	type 3
Q9BT17	MTG1	VPNVGKSSLINSL	0.5	0.5	0.286745	0.371848	type 3
Q9NP72	RAB18	TRNDIVNML	0.5	0.5	0.844579	0.883237	type 3
A8K4S9		LLSDTVQHL	0.5	0.5	0.870215	0.870771	type 3
O43143	DHX15	ILMGVLKEV	0.5	0.5	0.253746	0.172725	type 3
O43143	DHX15	TLATDILMGV	0.5	0.5	0.363437	0.182021	type 3
O43143	DHX15	NPRIRVESL	0.5	0.5	0	0.345211	type 5
A0A024R4D1	COPS8	LPRKPVAGA	0.5	0.5	0.457508	0.36402	type 3
A0A024R4D1	COPS8	RLTDYVAFL	0.5	0.5	0.828613	0.797674	type 3
XP_006721880		NPRIPYTEL	0.5	0.5	0.806119	0.814647	type 3
XP_006721880		SLLRSIFTV	0.5	0.5	0.312546	0.350046	type 3
A6H8Y5	NBN	EEHNFFLAP	0.5	0.5	0.827327	0.858479	type 3
XP_005261181		RESPPTRDV	0.5	0.5	0.801514	0.749801	type 3
B0I1T6		KTPIESLFIEA	0.5	0.5	0.183369	0.094963	type 3
A6H8Y1	BDP1	REISPQKNGP	0.5	0.5	0.306069	0.251476	type 3
Q93009	USP7	KEFEKFKFA	0.5	0.5	0.727813	0.642702	type 3
Q93009	USP7	SLAEFVQSL	0.5	0.5	0.665118	0.60771	type 3
Q93008	USP9X	YRHDLINQL	0.5	0.5	0.549658	0.62479	type 3
Q93008	USP9X	RLWGEPVNL	0.5	0.5	0.782102	0.737307	type 3
Q93008	USP9X	SRYSHVQEV	0.5	0.5	0.220299	0.286038	type 3
Q93008	USP9X	GVAEKTQLL	0.5	0.5	0.367511	0.36501	type 3
Q93008	USP9X	IPSIRNGIL	0.5	0.5	0.743973	0.7645	type 3
Q93008	USP9X	VLSELLWQV	0.5	0.5	0.625181	0.499918	type 3
Q93008	USP9X	DYFEFPREL	0.5	0.5	0.0157785	0	type 3
P30044	PRDX5	MVVQDGIVKA	0.5	0.5	0.885344	0.901908	type 3
P29218	IMPA1	TPETVRMVL	0.5	0.5	0.439135	0.521891	type 3
E5KTA5	UNG	RPVPPPPSL	0.5	0.5	0.76409	0.811912	type 3
B3V096	CSTF2	SPQEARNML	0.5	0.5	0.734241	0.732	type 3
B4DG73		TTIEEMHLL	0.5	0.5	0.295126	0.263978	type 3
Q15527	SURF2	AEFEPHIVP	0.5	0.5	0.441095	0.450199	type 3
Q6ICP4	ARHH	SVANHNSFL	0.5	0.5	0.577269	0.62298	type 3
P09496	CLTA	AAISQVDRL	0.5	0.5	0.715848	0.731471	type 3
E5KNY5	LRPPRC	GETDLIQKA	0.5	0.5	0.413611	0.448682	type 3
E5KNY5	LRPPRC	YVGLVRVL	0.5	0.5	0.137389	0.254564	type 3
P05023	ATP1A1	TVMGRIATL	0.5	0.5	0.688072	0.758739	type 3
B1AKJ5		RPSDANRKEML	0.5	0.5	0.0740276	0.0960474	type 3
A0A024RAV0	BCAT1	TVFTDHMLTV	0.5	0.5	0.906453	0.886328	type 3
A0A024RAV0	BCAT1	YAVELFEGL	0.5	0.5	0.424949	0.324349	type 3
A0A024RAV2	RECQL	NRPNLYYEV	0.5	0.5	0.701944	0.748064	type 3
A0A024RAV2	RECQL	MPTGGGKSL	0.5	0.5	0.251292	0.22672	type 3
O15247	CLIC2	KEIENTYANVA	0.5	0.5	0.110889	0.17171	type 3
Q0PNE2	ELP6	ARWTYPVL	0.5	0.5	0	0.29078	type 5
Q96GS6	ABHD17A	IEVFPTKSA	0.5	0.5	0.654951	0.639805	type 3
A4D0R1	SYPL	TEIQVNCPP	0.5	0.5	0.463375	0.465426	type 3
A0A024RDR0	HMGB1	PKRPPSAF	0.5	0.5	0.355141	0.332265	type 3
A0A024RDR0	HMGB1	SERWKTMSA	0.5	0.5	0.958653	0.969347	type 3
A0A024RDR0	HMGB1	APKRPPSAF	0.5	0.5	0.946609	0.945406	type 3
A0A024RDR0	HMGB1	APKRPPSAFF	0.5	0.5	0.687799	0.630272	type 3
A0A024RDR0	HMGB1	GEMWNNTAA	0.5	0.5	0.774758	0.719116	type 3
P09543	CNP	LPGSGKSTL	0.5	0.5	0.100013	0.196948	type 3
P09543	CNP	LPRGSRAHITL	0.5	0.5	0.786293	0.825878	type 3
P35251	RFC1	KIIDEDGLLNL	0.5	0.5	0.329121	0.261655	type 3
P35251	RFC1	KRKENAIKL	0.5	0.5	0.0612332	0.0338124	type 3
Q9H773	DCTPP1	QPRNLLLAL	0.5	0.5	0.87813	0.868011	type 3
Q9H773	DCTPP1	ELSDVLIYL	0.5	0.5	0.629713	0.468539	type 3
Q9UNF0	PACSIN2	LPSKPSSTL	0.5	0.5	0.563389	0.53752	type 3
Q59GY2		IIYNEDNGIIKA	0.5	0.5	0.911245	0.919772	type 3
Q59GY2		APIRPDIVNF	0.5	0.5	0.590706	0.535303	type 3
Q59GY2		FRNIPGITL	0.5	0.5	0.163794	0.233746	type 3
Q59GY2		RRGPCIIY	0.5	0.5	0.962913	0.961789	type 3
B0QY89	EIF3L	TERFFKNTP	0.5	0.5	0.949527	0.96531	type 3
B0QY89	EIF3L	KQNEQMHAL	0.5	0.5	0.046483	0.0386968	type 3
B0QY89	EIF3L	VIDQKVYEI	0.5	0.5	0	0.521528	type 5
Q6FGR6	POLR2C	KLSDLQTQL	0.5	0.5	0.929454	0.920156	type 3
J3KNN5		VLMDLKALLL	0.5	0.5	0.0795879	0.0934755	type 3
A0A024R7W9	COPS5	TTIEAIHGL	0.5	0.5	0.96546	0.955153	type 3
A8K916		MEMNFTNKA	0.5	0.5	0.349674	0	type 5
B2R4A9	FXC1	KLIHSNHRL	0.5	0.5	0.00799203	0.00656611	type 3
Q9Y6D5	ARFGEF2	NAANIFERL	0.5	0.5	0.747198	0.736775	type 3
O60524	NEMF	REKDLFRSV	0.5	0.5	0.405767	0.467024	type 3
O75179	ANKRD17	APRVPVQAL	0.5	0.5	0.888129	0.887514	type 3
O75179	ANKRD17	KILEELQKV	0.5	0.5	0.171165	0.106815	type 3
O75179	ANKRD17	FESPLTLAA	0.5	0.5	0.552455	0.576232	type 3
Q9BZD4	NUF2	YMMPVNSEV	0.5	0.5	0.52055	0	type 5
XP_006722267		GPSPNPLIL	0.5	0.5	0.5844	0.521313	type 3
O95801	TTC4	NPHGARLSL	0.5	0.5	0.81666	0.801012	type 3
Q5U5J2	CSNK2A1	MEHPYFYTV	0.5	0.5	0.946381	0.930205	type 3
Q92608	DOCK2	KMWEEAISL	0.5	0.5	0.694387	0.678523	type 3
Q92608	DOCK2	IERTSFVTA	0.5	0.5	0.461191	0.424666	type 3
Q8IVD9	NUDCD3	QEVEKVQPP	0.5	0.5	0.941335	0.959366	type 3
B2R4W8	hCG1994130	FEIIDDHRA	0.5	0.5	0.592988	0.644076	type 3
B2R4W8	hCG1994130	VLADALKSI	0.5	0.5	0.853143	0.840578	type 3
P35659	DEK	NRPGTVSSL	0.5	0.5	0.764826	0.786241	type 3
B4DZM6	PKMYT1	YLPPEFTAGL	0.5	0.5	0.811053	0.792777	type 3
A0A024R6Q2	C14orf172	SPFRSGTPM	0.5	0.5	0.848631	0.893601	type 3
A0A024R6Q2	C14orf172	RPFGSKVTCG	0.5	0.5	0.0393299	0.0630962	type 3
A0A024R6Q2	C14orf172	RPFGSKVTC	0.5	0.5	0	0.0283763	type 3
A0A024R3Q6		KVIDEIYRV	0.5	0.5	0.856137	0.852069	type 3
A3RJH1	DDX1	RELLIIGGVAA	0.5	0.5	0	0.164691	type 3
A0A024R3Q3		NAAEITDKL	0.5	0.5	0.588356	0.668754	type 3
A0A024R3Q3		KLGEIVTTI	0.5	0.5	0.855013	0.853088	type 3
Q9BQ39	DDX50	FAIPLIERL	0.5	0.5	0.827428	0.776983	type 3
Q96PK6	RBM14	FRRSPTKSSL	0.5	0.5	0.0886012	0.272936	type 3
Q96PK6	RBM14	ARYSGSYNDY	0.5	0.5	0.67163	0.807501	type 3
Q09028	RBBP4	LEWPSLTA	0.5	0.5	0.968158	0.956499	type 3
Q09028	RBBP4	GEFGGFGSV	0.5	0.5	0.998353	0.997947	type 3
Q09028	RBBP4	GEFGGFGSVS	0.5	0.5	0.451498	0.454061	type 3
Q5T3J3	LRIF1	SQMPTVIYV	0.5	0.5	0.829603	0.797953	type 3
Q86VX4	SMC3	PDSQRLKL	0.5	0.5	0.640244	0.630463	type 3
Q86VX4	SMC3	KLDQDLNEV	0.5	0.5	0.352373	0.329629	type 3
Q86VX4	SMC3	APDSQRLKL	0.5	0.5	0.72655	0.732898	type 3
NP_001160165		TQEKIFAVL	0.5	0.5	0.505091	0.4941	type 3
Q549C5	MST065	TLSERLWGL	0.5	0.5	0.763787	0.695035	type 3
P53602	MVD	RPAPLSAEL	0.5	0.5	0.719845	0.748584	type 3
Q9NZ43	USE1	ARSLKTNTL	0.5	0.5	0.499209	0.63981	type 3
P52739	ZNF131	QMLEAIKALEV	0.5	0.5	0.088261	0.0875176	type 3
XP_005258516		VEFNFGQRA	0.5	0.5	0.763752	0.712438	type 3
XP_005258516		YRPEMKTEM	0.5	0.5	0.556111	0.569103	type 3
XP_005258516		YTPPPPPTA	0.5	0.5	0.390123	0.331811	type 3
P46783	RPS10	YELLFKEGVMVA	1	0	0.759198	0.785178	type 2
P46783	RPS10	LLFKEGVMVA	1	0	0.76256	0.768939	type 2
P46783	RPS10	YELLFKEGVM	1	0	0.879576	0.886646	type 2
P46783	RPS10	YELLFKEGV	1	0	0.958454	0.942957	type 2
P46783	RPS10	YLTNEGIQYL	1	0	0.892576	0.906321	type 2
P46783	RPS10	LTNEGIQYL	1	0	0.924642	0.905745	type 2
P52732	KIF11	KQIDVYRSV	0.5	0.5	0.690205	0.694201	type 3
P52732	KIF11	QIVELIEKI	0.5	0.5	0.893942	0.892756	type 3
P52732	KIF11	VIIKGLEEI	0.5	0.5	0.840486	0.777404	type 3
V9HWG0	HEL25	VVKGQVEYL	0.5	0.5	0.48805	0.56277	type 3
A0A024R5U8	C15orf15	GPIYPGHGM	0.5	0.5	0.891793	0.905911	type 3
XP_006713054		APRKPDWDL	0.5	0.5	0.917018	0.921509	type 3
O75689	ADAP1	VEAHFKHKP	0.5	0.5	0.0128839	0.0276145	type 3
XP_006724962		VTAADTAVYYC	0.5	0.5	0.434705	0.489224	type 3
XP_005245080		QLIDTHLLQA	0.5	0.5	0.586987	0.626205	type 3
XP_005245080		RPAQVSQPF	0.5	0.5	0.816702	0.838755	type 3
XP_005245080		FEHIARSA	0.5	0.5	0.248335	0.270854	type 3
XP_005245080		PVKPHSSF	0.5	0.5	0.0673826	0.0728913	type 3
XP_005245080		QEFPSLQA	0.5	0.5	0.834882	0.873743	type 3
XP_005245080		TPQAQAQSL	0.5	0.5	0.361736	0.491156	type 3
XP_005245080		SQIPAQPSV	0.5	0.5	0.767786	0.778717	type 3
XP_005245080		SARDHAISL	0.5	0.5	0.579306	0.715443	type 3
NP_001231695		YELLKHAEA	0.5	0.5	0.738177	0.760729	type 3
NP_001231695		TLFPSKIGV	0.5	0.5	0.47534	0.401332	type 3
Q14643	ITPR1	IRSKSVREL	0.5	0.5	0.0964921	0.179364	type 3
Q14643	ITPR1	TLLNVIKSV	0.5	0.5	0.524241	0.504505	type 3
A0A024R866	RPL35	VELSQLRVA	0.5	0.5	0.955769	0.958653	type 3
A0A024R866	RPL35	QLDDLKVEL	0.5	0.5	0.994936	0.996068	type 3
A0A024R866	RPL35	VRKSIARVL	0.5	0.5	0	0.0884694	type 3
Q5U0Q1	DKFZp686L1159	RRFMQTFVL	0.5	0.5	0.5777	0.690499	type 3
Q5U0Q1	DKFZp686L1159	LLSNNNQAL	0.5	0.5	0.628564	0.588997	type 3
Q14644	RASA3	IPRSFRHLSF	0.5	0.5	0.447088	0.368709	type 3
Q14644	RASA3	AVKNFLDLI	0.5	0.5	0.111523	0.0873773	type 3
A0A024R045	hCG37731	SPMPGTLTAL	0.5	0.5	0.438194	0.448194	type 3
XP_005255916		VEKPVGVAA	0.5	0.5	0.988838	0.987932	type 3
XP_005255916		EKPVGVAA	0.5	0.5	0.610881	0.535732	type 3
Q9BWT6	MND1	APKEKGITAM	0.5	0.5	0.0855085	0.10453	type 3
Q9BWT6	MND1	SVKEVLQSL	0.5	0.5	0.685379	0.670077	type 3
Q16513	PKN2	KIKEGAENL	0.5	0.5	0.31654	0.269592	type 3
A0A024R1Q8	RPL23	ITGPVAKEC	0.5	0.5	0.069919	0.116605	type 3
A0A024R1Q8	RPL23	GVGDMVMATV	0.5	0.5	0.807036	0.811521	type 3
A0A024R1Q8	RPL23	ITGPVAKEC	0.5	0.5	0.559495	0.552706	type 3
A0A024R1Q8	RPL23	YRRKDGVFL	0.5	0.5	0.983064	0.985335	type 3
A0A024R1Q8	RPL23	RRKDGVFLY	0.5	0.5	0.784708	0.846094	type 3
P29401	TKT	SRPENAIIY	0.5	0.5	0.580897	0.707332	type 3
P29401	TKT	FGIDRDAIAQA	0.5	0.5	0.208826	0.247694	type 3
Q8WV22	NSMCE1	TEDDGRPIYA	0.5	0.5	0.771462	0.816403	type 3
P61289	PSME3	QLVDIIEKV	0.5	0.5	0.98117	0.983325	type 3
A0A024R912		YRQKQVVIL	0.5	0.5	0.80525	0.860501	type 3
A0A024RDV7	KPNA3	LIPMIIHQL	0.5	0.5	0.621455	0.571351	type 3
A0A024RDV7	KPNA3	HRNEVTVEL	0.5	0.5	0.460576	0.60181	type 3
Q9UGM6	WARS2	RERWSFIRA	0.5	0.5	0.493836	0.442347	type 3
E5KRP5	SPAST	APARGLLLF	0.5	0.5	0.661214	0.64116	type 3
B2RD51		LPSPFLRAL	0.5	0.5	0.340386	0.338065	type 3
B2RD51		ARKREVRLL	0.5	0.5	0.0159044	0.0450914	type 3
Q02040	AKAP17A	REYMGFIQA	0.5	0.5	0.94037	0.933367	type 3
Q02040	AKAP17A	REYMGFIQAM	0.5	0.5	0.90057	0.90449	type 3
Q9UFC0	LRWD1	RELTSRVTA	0.5	0.5	0.837311	0.866493	type 3
XP_005260519		NLAEKLIGV	0.5	0.5	0.55217	0.456184	type 3
B2RAN0		FVIDEAHCV	0.5	0.5	0.285898	0.232454	type 3
B2RMV2	CYTSA	ARFEREQLL	0.5	0.5	0.332729	0.410352	type 3
XP_006724106		SPMADRSMM	0.5	0.5	0.904978	0.912849	type 3
XP_006724106		SPMAERSMM	0.5	0.5	0.915863	0.917888	type 3
XP_006724106		KPTPPKSQV	0.5	0.5	0.0126094	0.0118668	type 3
XP_006724106		QELPGLPAP	0.5	0.5	0.829652	0.867919	type 3
XP_006724106		SPMADRSMM	0.5	0.5	0.050011	0.0486979	type 3
XP_006724106		SPMAERSMM	0.5	0.5	0.0797344	0.119182	type 3
XP_006724106		HVASEVSTSLL	0.5	0.5	0.607775	0.59765	type 3
P04839	CYBB	QEFQDAWKLP	0.5	0.5	0.798319	0.799507	type 3
P04839	CYBB	SAIHTIAHL	0.5	0.5	0.318063	0.370894	type 3
Q1HBJ4	MAPK1	YRAPELML	0.5	0.5	0.514966	0.602785	type 3
Q1HBJ4	MAPK1	RPIFPGKHYL	0.5	0.5	0.382211	0.377952	type 3
Q8N1F7	NUP93	TVFGNLHQA	0.5	0.5	0.378854	0.288363	type 3
Q8N1F7	NUP93	LLSPVVPQI	0.5	0.5	0.455736	0.441543	type 3
O15400	STX7	REKEFVARV	0.5	0.5	0.286288	0.365137	type 3
Q13330	MTA1	RPYKPIAL	0.5	0.5	0.285104	0.306221	type 3
E9KL35		AGYTDNLVRV	0.5	0.5	0.920759	0.910727	type 3
P60604	UBE2G2	FEFGVFPAI	0.5	0.5	0.880669	0.831162	type 3
E9KL30		IAAGIFNDL	0.5	0.5	0.950129	0.965195	type 3
A0A024QZY7	GMNN	YMAELIERL	0.5	0.5	0.919752	0.914808	type 3
A0A024R9L1	AQR	KMPNQIATLDF	0.5	0.5	0.228603	0.249274	type 3
A0A024R9L1	AQR	TTFDKEFLL	0.5	0.5	0.488519	0.365375	type 3
A0A024R9L1	AQR	QLFEKIMAL	0.5	0.5	0.101264	0.0482785	type 3
Q7Z7F0	KHDC4	AEYSRFVNQI	0.5	0.5	0.930179	0.925828	type 3
Q7Z7F0	KHDC4	IQIETGAKVFL	0.5	0.5	0.0534593	0.089967	type 3
XP_005251621		APREGISQEAL	0.5	0.5	0.552639	0.526511	type 3
XP_005251621		VAKAVTQAL	0.5	0.5	0.482444	0.587272	type 3
XP_005251621		IVAKHTSAL	0.5	0.5	0.180266	0.186197	type 3
XP_005251621		QEQLVEAGRLVA	0.5	0.5	0.78204	0.827094	type 3
XP_005251621		KVSHVLAAL	0.5	0.5	0.368109	0.383182	type 3
XP_005251621		ALNELLQHV	0.5	0.5	0.859218	0.826927	type 3
XP_005251621		LEAAKSIAA	0.5	0.5	0.678308	0.677435	type 3
XP_005251621		VAKHTSAL	0.5	0.5	0.0255077	0.0269581	type 3
XP_005251621		ATSDLVNAI	0.5	0.5	0.810355	0.799305	type 3
XP_005251621		QEISHLIEP	0.5	0.5	0.94718	0.952599	type 3
XP_005251621		VEHGSVALP	0.5	0.5	0.645174	0.708889	type 3
H3BSS6	ZNF106	GLPRFGIEMV	0.5	0.5	0.284217	0.22304	type 3
H3BSS6	ZNF106	LIFGVVDHL	0.5	0.5	0.150296	0.260182	type 3
A0A2R8Y6W5	MEA1	VVADIQDRI	0.5	0.5	0.656242	0.678686	type 3
A0A2R8Y6W5	MEA1	RIFPNQTEEL	0.5	0.5	0.796832	0.795722	type 3
Q9Y5B0	CTDP1	ERAGVVREL	0.5	0.5	0.569163	0.684516	type 3
Q9UHY1	NRBP1	GEVTNVTTA	0.5	0.5	0.713342	0.768639	type 3
Q9UHY1	NRBP1	TLNSAAVTV	0.5	0.5	0.424576	0.410313	type 3
Q8NF50	DOCK8	YLVVKIEKV	0.5	0.5	0.450872	0.487378	type 3
Q8NF50	DOCK8	FMYTTPFTL	0.5	0.5	0	0.124184	type 3
P05771	PRKCB	SEFEGFSFV	0.5	0.5	0.198547	0.21076	type 3
A0A024R466		DVKIYLDENYERIN	0.5	0.5	0.667347	0.676806	type 3
A0A024R466		YERINVPVP	0.5	0.5	0.956431	0.966778	type 3
NP_008877		TEMPGTLQA	0.5	0.5	0.905029	0.90284	type 3
Q8TB03	CXorf38	VLSELAARL	0	1	0.367034	0.445194	type 2
Q8TB03	CXorf38	AEYKNWVKA	0	1	0.258258	0.255522	type 2
O15530	PDPK1	EPRPGAGSL	0.5	0.5	0.961007	0.95251	type 3
Q9NX08	COMMD8	QLQDFDWQV	0.5	0.5	0.4476	0.345737	type 3
Q53QZ3	ARHGAP15	GLDVDGIYRV	0.5	0.5	0.752536	0.763179	type 3
Q53QZ3	ARHGAP15	ILKDVIPPLEQL	0.5	0.5	0.0765999	0.114738	type 3
Q53QZ3	ARHGAP15	SQWEDIHVV	0.5	0.5	0.0906427	0	type 3
Q9HCG8	CWC22	YEKFFGLLA	0.5	0.5	0.112309	0.141801	type 3
P49327	FASN	YYIDCIRQV	0.5	0.5	0.496318	0.417583	type 3
P49327	FASN	RPKLPEDPLL	0.5	0.5	0.793261	0.817573	type 3
P49327	FASN	RTPEAVQKL	0.5	0.5	0.618851	0.636627	type 3
P49327	FASN	IPRDPSQQEL	0.5	0.5	0.652933	0.663947	type 3
P49327	FASN	SPAPTHNSL	0.5	0.5	0.767121	0.775815	type 3
P49327	FASN	LPKTGTVSL	0.5	0.5	0.833193	0.837462	type 3
P49327	FASN	QELPRLLSA	0.5	0.5	0.866887	0.839953	type 3
P49327	FASN	WLSTSIPEA	0.5	0.5	0.601159	0.589138	type 3
P49327	FASN	AQAEVYKEL	0.5	0.5	0.853315	0.788767	type 3
P49327	FASN	APLDSIHSL	0.5	0.5	0.146185	0.129998	type 3
P49327	FASN	SLAWDVPAA	0.5	0.5	0.606274	0.541445	type 3
P49327	FASN	FLFDGSPTYVL	0.5	0.5	0.583726	0.543422	type 3
P49327	FASN	YQWDDPDPRL	0.5	0.5	0	0.194538	type 3
Q99590	SCAF11	LPRTIFPTSTI	0.5	0.5	0.741719	0.772469	type 3
Q99590	SCAF11	SEVEPSVNA	0.5	0.5	0.422202	0.380653	type 3
A1L3Z9	QRICH1	RMKEFLDSL	0.5	0.5	0.432199	0.401002	type 3
A1L3Z9	QRICH1	AVAELNYGL	0.5	0.5	0.802958	0.77417	type 3
Q9BS26	ERP44	APSEYRYTLL	0.5	0.5	0.24354	0.266659	type 3
A8K9T2		RPDERRFAVF	0.5	0.5	0.500488	0.381989	type 3
Q9BPX3	NCAPG	KQMSISTGL	0.5	0.5	0.426894	0.420112	type 3
Q9BPX3	NCAPG	AEIKVKLIEA	0.5	0.5	0.98508	0.985733	type 3
A8K9T8		FEYDGKINA	0.5	0.5	0.785088	0.752078	type 3
Q9HD26	GOPC	GVGPIRKV	0.5	0.5	0.947094	0.93485	type 3
Q9HD26	GOPC	SVSQINHKL	0.5	0.5	0.74809	0.716265	type 3
J3KN32	RCOR1	VVPDFDPAKL	0.5	0.5	0.880986	0.874827	type 3
Q9NX02	NLRP2	IPFSNPRVL	0.5	0.5	0.964582	0.959458	type 3
Q9NX02	NLRP2	ILAEEPIYI	0.5	0.5	0.307493	0.331903	type 3
Q9NX02	NLRP2	FVIDGFDEL	0.5	0.5	0.916299	0.955989	type 3
B2RDD7		REWVAPEKA	0.5	0.5	0.674763	0.679741	type 3
XP_006717310		TEIDARAGTFQA	0.5	0.5	0.361165	0.32307	type 3
A0A024RB16	FAM62A	TPRPTAAEL	0.5	0.5	0.682882	0.764818	type 3
A0A024RB16	FAM62A	NERFEWELP	0.5	0.5	0.478375	0.544172	type 3
O14757	CHEK1	KISDFGLATVF	0.5	0.5	0.759295	0.742067	type 3
P21333	FLNA	VPRKPVKHTAM	0.5	0.5	0.0261937	0.0730188	type 3
P21333	FLNA	FEVKVGTECG	0.5	0.5	0.173936	0.316071	type 3
P21333	FLNA	RPTFRQMQL	0.5	0.5	0.84162	0.889591	type 3
P21333	FLNA	RVRVSGQGL	0.5	0.5	0.824823	0.867971	type 3
P21333	FLNA	GPGLSRTGVEL	0.5	0.5	0.679813	0.685833	type 3
P21333	FLNA	QQGPVGVNV	0.5	0.5	0.578714	0.534575	type 3
P21333	FLNA	FIIDTRDAGYGGL	0.5	0.5	0.0528954	0.0690982	type 3
B7Z6M0		RAALRSCSL	0.5	0.5	0.311923	0.348911	type 3
XP_005266967		FGVPVVVAL	0.5	0.5	0.37828	0.343959	type 3
Q2M1V9	BTAF1	SLADVHIEV	0.5	0.5	0.183651	0.182507	type 3
XP_005245785		FLEKLLPPV	0.5	0.5	0.800304	0.804373	type 3
XP_005245785		APRIPVTL	0.5	0.5	0.649102	0.705015	type 3
P0C0S5	H2AZ1	TPRHLQLAI	0.5	0.5	0.347294	0.444986	type 3
Q9BWH6	RPAP1	AQLDPSLVAFL	0.5	0.5	0.185424	0	type 3
Q9BWH2	FUNDC2	APRAGSQVV	0.5	0.5	0.312431	0.200219	type 3
NP_001124398		GIMKKAYEL	0.5	0.5	0.932107	0.94155	type 3
E7EMK3	FLOT2	AELPASVHA	0.5	0.5	0.298157	0.271183	type 3
E7EMK3	FLOT2	LEALPQIAA	0.5	0.5	0.879699	0.85033	type 3
E7EMK3	FLOT2	KTAEAQLAYEL	0.5	0.5	0.595166	0.49011	type 3
A8K761	NDUFB10	KEVEQFTQV	0.5	0.5	0.946539	0.946609	type 3
A8K761	NDUFB10	KEVEQFTQVA	0.5	0.5	0.437311	0.464705	type 3
M0R2B7	POLD1	FPSPIRLEF	0.5	0.5	0.34412	0.33086	type 3
M0R2B7	POLD1	ITVALPRLV	0.5	0.5	0.373574	0.491643	type 3
M0R2B7	POLD1	SLYPSIMMA	0.5	0.5	0.303932	0.317653	type 3
Q9HCC0	MCCC2	REYEAEGIAKDG	0.5	0.5	0.0611464	0.0663045	type 3
Q6FGA0	COX7A2L	TEAPPIIFA	0.5	0.5	0.962057	0.94198	type 3
F5H0R1	TUT1	REGQALPVA	0.5	0.5	0	0.812356	type 5
P56270	MAZ	HLNSHVRQV	0.5	0.5	0.0422447	0.041847	type 3
G5EA09	SDCBP	RPFERTITM	0.5	0.5	0.767091	0.823172	type 3
G5EA09	SDCBP	NEEEIRANVAVVSG	0.5	0.5	0.287385	0.269596	type 3
XP_005268021		FQEAIISKL	0.5	0.5	0.448248	0.384401	type 3
G4XXL9	CYCS	ERADLIAYL	0.5	0.5	0.883304	0.933928	type 3
Q86V59	PNMA8A	ALIEVGEGVNL	0.5	0.5	0.20304	0.260502	type 3
D3DT27	GBP4	RSFQENIAQL	0	1	0	0.757353	type 1
D3DT27	GBP4	VEWDYKLVP	0	1	0	0.793623	type 1
D3DT27	GBP4	LENALKLIP	0	1	0	0.478666	type 1
D3DT27	GBP4	SILRGIFSV	0	1	0	0.323411	type 1
P49642	PRIM1	RPNQHNTVKL	0.5	0.5	0.0166464	0.0275885	type 3
P49642	PRIM1	KVFEHFLENL	0.5	0.5	0.125283	0	type 3
F8VVA7	COPZ1	LESDPQQVV	0.5	0.5	0.660033	0.6015	type 3
XP_006713890		AEHGSFRVT	0.5	0.5	0.369248	0.338056	type 3
A8K4P8		NRLVFSVM	0.5	0.5	0.0606995	0.0963902	type 3
XP_005258776		AEVHKVSRP	0.5	0.5	0.00702482	0.0044729	type 3
A0A024R4E5	HDLBP	KTTTIAVEV	0.5	0.5	0.57862	0.585883	type 3
A0A024R4E5	HDLBP	AEHRSGLVP	0.5	0.5	0.498044	0.596596	type 3
Q9BWW4	SSBP3	YVYEYLLHV	0.5	0.5	0.848617	0.820088	type 3
Q9NRZ9	HELLS	YQVEGMEWL	0.5	0.5	0.795365	0.750207	type 3
Q9NRZ9	HELLS	FTPDIPTML	0.5	0.5	0.527303	0.483753	type 3
Q8WXA9	SREK1	REAQSFISA	0.5	0.5	0.834775	0.816329	type 3
P56557	TMEM50B	VYPGLAVFF	0.5	0.5	0.219864	0.174998	type 3
XP_005259620		RQADKVWRL	1	0	0.491288	0.452445	type 2
A5PL36	USP19	RLFDDSTVTTV	0.5	0.5	0.392484	0.466297	type 3
A5PL36	USP19	GPSAKRAVHL	0.5	0.5	0	0.0713937	type 3
XP_006713912		QEYPTLKVP	0.5	0.5	0.979042	0.98049	type 3
XP_006713912		GVVEKLSVL	0.5	0.5	0.699148	0.727535	type 3
XP_006713912		RETSHVTMV	0.5	0.5	0.349011	0.422999	type 3
Q9BVJ6	UTP14A	QRPERVQTL	0.5	0.5	0.310551	0.556529	type 4
Q9BVJ6	UTP14A	REVAFNKTA	0.5	0.5	0.164746	0.218649	type 3
Q9BVJ6	UTP14A	LVPDVVNEV	0.5	0.5	0.897662	0.887992	type 3
XP_006721934		YGIPAIVKL	0.5	0.5	0.828709	0.727891	type 3
XP_006721934		VENIQRVAA	0.5	0.5	0.329956	0.331349	type 3
XP_006721934		AVIPRLVQL	0.5	0.5	0.760377	0.706881	type 3
Q08AS4	HLA-DQA1	FRFDPQFAL	0.5	0.5	0.610775	0.621143	type 3
Q8NBS9	TXNDC5	MEDAKVYVA	0.5	0.5	0.753059	0.714581	type 3
Q8NBS9	TXNDC5	RPAALTAL	0.5	0.5	0.551776	0.553701	type 3
Q8NBS9	TXNDC5	SASNFELHVA	0.5	0.5	0.333479	0.253866	type 3
XP_005259637		FVWEASHYL	0.5	0.5	0.207812	0.189236	type 3
Q15345	LRRC41	LEMGFPRGA	0.5	0.5	0.557527	0.537744	type 3
Q15345	LRRC41	RPAQFLPEM	0.5	0.5	0.409532	0	type 5
Q8NBI5	SLC43A3	HRSTIITLY	0.5	0.5	0.712387	0.787505	type 3
A0A024RDS3	ZNF198	GEYLPSKGA	0.5	0.5	0.419511	0.390502	type 3
A0A087WT20	DCAF13	VPRNYDPAL	0.5	0.5	0.794993	0.851149	type 3
A0A087WT20	DCAF13	KRMQHVICV	0.5	0.5	0.287286	0.462184	type 3
A0A087WT20	DCAF13	QEQRIMKEA	0.5	0.5	0.0580037	0.121521	type 3
A0A087WT20	DCAF13	FAKPFLASL	0.5	0.5	0.381268	0.339653	type 3
XP_006720161		FIFEKILQL	0.5	0.5	0.0805877	0.0860981	type 3
XP_006720161		YEMDKRLVV	0.5	0.5	0.158795	0.160301	type 3
A0A024RB76	C12orf31	QEIATVVVP	0.5	0.5	0.890882	0.926132	type 3
XP_005257882		VLIPKLPQL	0.5	0.5	0.989795	0.990704	type 3
P37108	SRP14	KEVNKFQMA	0.5	0.5	0.0286449	0.0299739	type 3
P37108	SRP14	VLLESEQFL	0.5	0.5	0.509981	0.521144	type 3
Q8N653	LZTR1	HPRPAHKAIL	0.5	0.5	0.00474355	0.00525507	type 3
Q8N653	LZTR1	AYKDAIYVF	0.5	0.5	0	0.331935	type 5
B0QY95	MIEF1	QLTNVILHL	0.5	0.5	0.758137	0.734579	type 3
B0QY95	MIEF1	RPAPPPEAL	0.5	0.5	0.595259	0.689486	type 3
Q8IYU8	MICU2	KPHSGFHVAF	0.5	0.5	0.750716	0.812474	type 3
A0A024R7V7	CHD7	FVPESMFDRL	0.5	0.5	0.304921	0.266158	type 3
A0A024R7V7	CHD7	NLMEMVAQL	0.5	0.5	0.0569998	0.0423936	type 3
B0UXD8	HLA-DRA	GTIFIIKGV	0.5	0.5	0.416567	0.297901	type 3
B0UXD8	HLA-DRA	NAAERRGPL	0.5	0.5	0.994994	0.997141	type 3
B0UXD8	HLA-DRA	LEEFGRFASFEAQGA	0.5	0.5	0.179747	0.229915	type 3
B0UXD8	HLA-DRA	FGRFASFEAQGAL	0.5	0.5	0.134194	0.23359	type 3
B0UXD8	HLA-DRA	WEFDAPSPLP	0.5	0.5	0.630523	0.570676	type 3
B0UXD8	HLA-DRA	NAAERRGP	0.5	0.5	0	0.261664	type 5
Q9Y4W2	LAS1L	WIVDLRHEL	0.5	0.5	0.170382	0.156292	type 3
Q9Y4W2	LAS1L	SVKPASSSF	0.5	0.5	0.776492	0.814611	type 3
Q9Y4W2	LAS1L	RMLSELPAL	0.5	0.5	0.549216	0.533616	type 3
Q8TCJ2	STT3B	RELWNQGAGLLAA	0.5	0.5	0.210923	0.157979	type 3
Q8TCJ2	STT3B	SPWSGLMAL	0.5	0.5	0.691627	0.679349	type 3
Q96S19	METTL26	YLDPAQRGV	0.5	0.5	0.720619	0.672016	type 3
Q96S19	METTL26	WEHWGGILP	0.5	0.5	0.292475	0	type 5
Q14694	USP10	TYRLFAVVY	0.5	0.5	0.349325	0.524971	type 3
A0A024R1V4	RPL27	KPGKVVLVL	0.5	0.5	0.836141	0.836553	type 3
Q9H900	ZWILCH	TEWLEPLEA	0.5	0.5	0.133789	0.192548	type 3
Q99661	KIF2C	MEVELPAA	0.5	0.5	0.547876	0.496971	type 3
Q99661	KIF2C	KEIDVISIP	0.5	0.5	0.944157	0.949063	type 3
Q99661	KIF2C	MEVELPAAA	0.5	0.5	0.574716	0.553826	type 3
XP_006723822		KQFEPNDFYL	0.5	0.5	0.291541	0.198376	type 3
XP_006723822		REHFQHVAA	0.5	0.5	0.0718244	0.0433482	type 3
A0A024R7T3	HNRPF	VEFATHEEA	0.5	0.5	0.638975	0.637095	type 3
Q96P70	IPO9	RLIPTLVSI	0.5	0.5	0.433836	0.460107	type 3
Q96P70	IPO9	LPNGLRESI	0.5	0.5	0	0.254561	type 5
Q96P70	IPO9	SPFLLGRAL	0.5	0.5	0	0.0372077	type 3
A8KA74		RELGFEMKA	0.5	0.5	0.567903	0.671829	type 3
A0A024R1D6	hCG2011153	YQFDKVGILTL	0.5	0.5	0.713232	0.718895	type 3
A0A024R1D6	hCG2011153	MELITPISA	0.5	0.5	0.565858	0.542141	type 3
A8KA76		KIRNFVVVF	0.5	0.5	0.653663	0.691979	type 3
A8KA76		HVIEKMHHV	0.5	0.5	0.0691442	0.075967	type 3
A8KA76		TVKENLDQL	0.5	0.5	0.73135	0.778489	type 3
A8KA76		IQVEPVLDYL	0.5	0.5	0.23446	0.224702	type 3
A8KA77		AEQPYFIEA	0.5	0.5	0.905234	0.884911	type 3
Q30109	HLA-DRB1	MVLSSPLALA	0.5	0.5	0.823492	0.790852	type 3
Q16555	DPYSL2	YPRKGRIAV	0.5	0.5	0.261552	0.199568	type 3
Q16555	DPYSL2	ITGPEGHVL	0.5	0.5	0.524927	0.440246	type 3
Q16555	DPYSL2	VIWDPDSVKTISA	0.5	0.5	0.203014	0.153736	type 3
P20700	LMNB1	RLAVYIDKV	0.5	0.5	0.764364	0.737929	type 3
P20700	LMNB1	VYIDKVRSL	0.5	0.5	0.475573	0.580217	type 3
P20700	LMNB1	RQIEYEYKL	0.5	0.5	0.301702	0.283164	type 3
P20700	LMNB1	LADETLLKV	0.5	0.5	0	0.2644	type 5
Q9BTD8	RBM42	APRELGLGL	0.5	0.5	0.647735	0.71463	type 3
F8W727	RPL32	YCAEIAHNV	0.5	0.5	0.666424	0.764258	type 3
F8W727	RPL32	PSGFRKFL	0.5	0.5	0.625818	0.617717	type 3
F8W727	RPL32	RRFKGQILM	0.5	0.5	0	0.678831	type 5
Q96FS4	SIPA1	APRGPGAEL	0.5	0.5	0.92816	0.910597	type 3
O75964	ATP5MG	NLVEKTPAL	0.5	0.5	0.414998	0.510285	type 3
P25786	PSMA1	RPYGVGLLI	0.5	0.5	0.399925	0.4726	type 3
O75962	TRIO	KEHEEFQITA	0.5	0.5	0.448624	0.444763	type 3
B2R7W3	BCAS2	YEAPGVREA	0.5	0.5	0	0.782773	type 5
Q96GQ7	DDX27	RPLLKAITA	0.5	0.5	0.750871	0.78894	type 3
Q96GQ7	DDX27	TLDEKIEKV	0.5	0.5	0.736042	0.701698	type 3
Q96GQ7	DDX27	GLDIEGVKTV	0.5	0.5	0.599673	0.592947	type 3
Q9Y5B9	SUPT16H	ATPFHIATI	0.5	0.5	0.842399	0.846905	type 3
Q9Y5B9	SUPT16H	TMINAIPVA	0.5	0.5	0.844531	0.796615	type 3
P22087	FBL	QPDQTRIVAL	0.5	0.5	0.98757	0.98946	type 3
P22087	FBL	YERDHAVVV	0.5	0.5	0.407172	0.609148	type 4
P22087	FBL	AQPDQTRIV	0.5	0.5	0.746038	0.736007	type 3
P22087	FBL	AEAVFASEV	0.5	0.5	0.87598	0.883138	type 3
Q15366	PCBP2	RPKPSSSPVIF	0.5	0.5	0.946835	0.95702	type 3
Q15366	PCBP2	SLAQYLINV	0.5	0.5	0.954633	0.935049	type 3
Q15366	PCBP2	RPKPSSSPVI	0.5	0.5	0.0812972	0.0944248	type 3
XP_005268952		TVFKNVDLL	0.5	0.5	0.583984	0.581101	type 3
NP_055568		YQNQEIHNL	0.5	0.5	0.844411	0.825887	type 3
NP_055568		KVADLVLML	0.5	0.5	0.842737	0.81922	type 3
NP_055568		FLVEAPHDWDL	0.5	0.5	0	0.0430439	type 3
Q5JR94	RPS8	RIIDVVYNA	0.5	0.5	0.991375	0.988102	type 3
P53618	COPB1	ITVGPVQKL	0.5	0.5	0.266236	0.231665	type 3
P53618	COPB1	AEFEWENKV	0.5	0.5	0.8924	0.86741	type 3
P53618	COPB1	RAKSQGMAL	0.5	0.5	0.150309	0.14979	type 3
P53618	COPB1	AEFEWENKVTV	0.5	0.5	0.230247	0.308017	type 3
P53618	COPB1	LLMATILHL	0.5	0.5	0.0689522	0.0196489	type 3
Q6SJ93	FAM111B	KPSESIYSAL	0.5	0.5	0.519591	0.523434	type 3
Q9H1A4	ANAPC1	SVSSLAERL	0.5	0.5	0.440615	0.351461	type 3
Q9H1A4	ANAPC1	FILPKEIAV	0.5	0.5	0.608154	0.670619	type 3
Q9H1A4	ANAPC1	NEYAGFLMA	0.5	0.5	0.81363	0.79069	type 3
Q9H1A4	ANAPC1	FAKDFMTYL	0.5	0.5	0.140692	0.364724	type 4
B2R491	RPS4X	WMLDKLTGV	0.5	0.5	0.406125	0.421614	type 3
A0A024R2L0		GEYTDHLHSA	0.5	0.5	0.21418	0.141013	type 3
NP_001166958		RPRFEPVHF	0.5	0.5	0.365387	0.368244	type 3
B4DNE0		RPTDKPLRL	0.5	0.5	0.974138	0.980071	type 3
B4DNE0		SQADCAVLI	0.5	0.5	0.791563	0.775206	type 3
B4DNE0		QTVAVGVIKA	0.5	0.5	0.443134	0.573208	type 3
Q8WV28	BLNK	KPIPLPRF	0.5	0.5	0.796345	0.836543	type 3
Q8WV28	BLNK	VPASQKLRQL	0.5	0.5	0.353752	0.243593	type 3
Q14693	LPIN1	NRPADVYSY	0.5	0.5	0.571594	0.697579	type 3
Q53R19	ARPC2	LQAHGADEL	0.5	0.5	0	0.224597	type 5
A0A024R2B3	BCL2	FEFGGVMCV	0.5	0.5	0.23626	0.0895505	type 3
A0A024R2B3	BCL2	YEWDAGDVGA	0.5	0.5	0.818135	0.796994	type 3
A0A024R2B3	BCL2	AEMSSQLHLTP	0.5	0.5	0.244467	0	type 5
NP_631898		GEIVRLTTP	0.5	0.5	0.909343	0.916354	type 3
NP_631898		FLDENVHFF	0.5	0.5	0.261063	0.289643	type 3
XP_005252166		YPRTGGTL	0.5	0.5	0.826718	0.838367	type 3
Q99442	SEC62	FRPLYTHEY	0.5	0.5	0.847462	0.87836	type 3
Q99442	SEC62	HRALKVMKM	0.5	0.5	0.351784	0.486638	type 3
XP_005269407		VIWGKVTRA	1	0	0.319757	0.391211	type 2
XP_005269407		ALLKIEGVYA	1	0	0.87753	0.882685	type 2
O43684	BUB3	SQPEKVYTL	0.5	0.5	0.796876	0.790555	type 3
P49321	NASP	CVTDISHLV	0.5	0.5	0.353401	0.387937	type 3
P49321	NASP	LLAETHYQL	0.5	0.5	0.761035	0.74158	type 3
P49321	NASP	LEAHDRLLA	0.5	0.5	0.120945	0.166178	type 3
A0A024R056	GNB1	VLAGHDNRV	0.5	0.5	0.0350739	0.0227248	type 3
A0A024R059	HMGCS1	WPKDVGIVAL	0.5	0.5	0.495621	0.516725	type 3
A0A024R059	HMGCS1	RPTGGVGAV	0.5	0.5	0.072252	0.0711623	type 3
O75182	SIN3B	QEFSFFDKV	0.5	0.5	0.958036	0.946849	type 3
J3KR97	TBCD	TIRHSTQSL	0.5	0.5	0.116067	0.135595	type 3
A9UEZ6	BCR/ABL	SPGQRSISL	0.5	0.5	0.26877	0.307563	type 3
E5KMT5		HLPSHIRIL	0.5	0.5	0.800313	0.745092	type 3
A2A3R6	RPS6	YEKRMATEV	0.5	0.5	0.121156	0.123378	type 3
NP_008864		ILFTDDIACI	0.5	0.5	0.150174	0.0634524	type 3
NP_008864		MEIGGFEEV	0.5	0.5	0.408534	0.281557	type 3
F6IQB2	HLA-C	VMAPRTILL	0.5	0.5	0.957112	0.944978	type 3
F6IQB2	HLA-C	RVMAPRTLLLL	0.5	0.5	0.33771	0.42848	type 3
F6IQB2	HLA-C	RVMAPRTLLL	0.5	0.5	0.235253	0.321764	type 3
Q8WUV3	PRMT3	FLLEKPFSV	0.5	0.5	0.456345	0.40784	type 3
Q14999	CUL7	SPNTDREVL	0.5	0.5	0.478253	0.500775	type 3
P42166	TMPO	TPFKGGTL	0.5	0.5	0.574265	0.537582	type 3
P42166	TMPO	TQILSVPKV	0.5	0.5	0.25724	0.266421	type 3
Q86Y56	DNAAF5	RPRDALPRLL	0.5	0.5	0.666762	0.61207	type 3
Q86Y56	DNAAF5	RPRDALPRL	0.5	0.5	0.577906	0.611774	type 3
Q9NY61	AATF	FQYPDTRYL	0.5	0.5	0.933691	0.934879	type 3
Q96DB5	RMDN1	QVISQAAVVHA	0.5	0.5	0.864548	0.86722	type 3
A0A024R277	SPTLC1	NPRVKAAAL	0.5	0.5	0.675964	0.70651	type 3
A0A024R277	SPTLC1	STIKEVAQA	0.5	0.5	0.670559	0.623556	type 3
O14925	TIMM23	KPRNVQILNM	0.5	0.5	0.533796	0.633056	type 3
X6R7X0	TCEANC2	HRAEIRAQV	0.5	0.5	0.0418859	0.0613718	type 3
H0Y368	DPM1	RPREKKLGL	0.5	0.5	0.139761	0.208846	type 3
Q8N1G2	CMTR1	LSVEIVHEL	0.5	0.5	0.147851	0.304223	type 3
A0A024RCJ2	HIST1H2BJ	FVNDIFERI	0.5	0.5	0.941143	0.947553	type 3
Q9UNZ5	C19orf53	IEHDVVMKA	0.5	0.5	0.45643	0.432852	type 3
A0A024R6Z7	DUS2L	RLFSSIVTV	0.5	0.5	0.765331	0.686883	type 3
A0A024R9K4	FYTTD1	RPNGVITGL	0.5	0.5	0.886173	0.898818	type 3
V9HW74	HEL-117	GTIGLIHAV	0.5	0.5	0.973494	0.965958	type 3
V9HW71	HEL-S-107	VPRAAFLSPLLPL	0.5	0.5	0.990908	0.990546	type 3
V9HW71	HEL-S-107	VPRAAFLSPLLP	0.5	0.5	0.8946	0.892673	type 3
B4DSS4		AEINQKLPVA	0.5	0.5	0.36695	0.445856	type 3
Q0EAF5	CD22	LEGVPMRQA	0.5	0.5	0.666625	0.742303	type 3
Q0EAF5	CD22	APRRLRVSM	0.5	0.5	0.774807	0.768076	type 3
Q0EAF5	CD22	LEYLAFSDS	0.5	0.5	0.716738	0.602524	type 3
P47813	EIF1AX	NKADVILKY	0.5	0.5	0.742454	0.742972	type 3
A0A024R6H0	CPSF2	QLLDQIWRT	0.5	0.5	0.0512249	0	type 3
A0A024R6H3	ITPK1	VIRELSRAL	0.5	0.5	0.315959	0.306618	type 3
Q12769	NUP160	SPSDRPLSL	0.5	0.5	0.878485	0.918471	type 3
Q12769	NUP160	RLIEESVTV	0.5	0.5	0.929461	0.910378	type 3
O95619	YEATS4	FQSDTNAML	0.5	0.5	0.828626	0.788776	type 3
D3DSM6	SLC19A1	HPRQPPAQGL	0.5	0.5	0.182585	0.165827	type 3
D3DSM6	SLC19A1	TQAGLVFLL	0.5	0.5	0.654053	0.601818	type 3
Q8N4C6	NIN	YLLEEKIASL	0.5	0.5	0.234623	0.187391	type 3
Q16891	IMMT	GEGKPTPAL	0.5	0.5	0.338776	0.335262	type 3
B4DW52		RPRHQGVMV	0.5	0.5	0.101427	0.077629	type 3
B4DW52		RPRHQGVMV	0.5	0.5	0.875343	0.887865	type 3
B4DW52		APRAVFPSI	0.5	0.5	0.88101	0.881954	type 3
B4DW52		FEQEMATAA	0.5	0.5	0.946765	0.941524	type 3
A0A024R2P0		REHPWEVMP	0.5	0.5	0.963403	0.97157	type 3
A0A024R2P0		WEKLLLAA	0.5	0.5	0.424566	0.420139	type 3
Q9NS84	CHST7	NQHPDVFYL	0.5	0.5	0.763458	0.731954	type 3
NP_001287909		IQSPHVAVL	0.5	0.5	0.320185	0.407757	type 3
B3KSH1	EIF3F	AEDVLSGKVSA	0.5	0.5	0.98695	0.989983	type 3
B3KSH1	EIF3F	ALNEKLVNL	0.5	0.5	0.968693	0.940943	type 3
B3KSH1	EIF3F	VLSGKVSA	0.5	0.5	0.632348	0.698659	type 3
P13804	ETFA	LLYDLADQLHA	0.5	0.5	0.612252	0.577194	type 3
P55160	NCKAP1L	FLLEGIRSL	0.5	0.5	0.838042	0.832305	type 3
P55160	NCKAP1L	RMLDSVEKL	0.5	0.5	0.681114	0.65044	type 3
P55160	NCKAP1L	SEYLSSHLEA	0.5	0.5	0.448723	0.527676	type 3
P55160	NCKAP1L	VLSDIIQNL	0.5	0.5	0.905554	0.896086	type 3
P55160	NCKAP1L	YQHKLAEKL	0.5	0.5	0.0915965	0.144751	type 3
Q96T37	RBM15	REFDRFGTI	0.5	0.5	0.38946	0.280281	type 3
Q96T37	RBM15	REFDRFGTIR	0.5	0.5	0.633337	0.553866	type 3
Q96T37	RBM15	REFDRFGTIRTIDY	0.5	0.5	0.344152	0.41676	type 3
O75330	HMMR	KITDLQNQL	0.5	0.5	0.699679	0.732299	type 3
P53634	CTSC	IQKSWTATTYMEYE	0.5	0.5	0.317616	0.373203	type 3
P53634	CTSC	SENVYVNTA	0.5	0.5	0.596115	0.592058	type 3
B1ALW7	COG2	YVVADLDKL	0.5	0.5	0.858051	0.850666	type 3
B1ALW7	COG2	REIAGSLEA	0.5	0.5	0.914908	0.9294	type 3
XP_006720622		PSEGKKSL	0.5	0.5	0.0544485	0.0591795	type 3
A0A024R4F1	HEL-S-17	IGAEVYHNL	1	0	0.499671	0.493617	type 2
B2RA50		YLFDRNGVCL	0.5	0.5	0.635779	0.533879	type 3
B2RA50		GVGPIRDV	0.5	0.5	0.595118	0.509709	type 3
B4E0Z6		EGEITTLNHKLQDAS	0.5	0.5	0.305813	0.31553	type 3
Q9NV31	IMP3	ALLDKLYAL	0.5	0.5	0.990617	0.989354	type 3
Q6IAT9	PSMB6	VPMGGMMVRQSF	1	0	0	0.235212	type 4
Q6IAT9	PSMB6	IPKFAVATL	1	0	0	0.100257	type 2
A8K2M0	PSMC4	TTAAFIRVV	0.5	0.5	0.813304	0.815962	type 3
A8K2M0	PSMC4	RPQTGLSFL	0.5	0.5	0.952889	0.960695	type 3
A8K2M0	PSMC4	YLGEGPRMV	0.5	0.5	0.420435	0.356287	type 3
A8K2M0	PSMC4	KAQDEIPAL	0.5	0.5	0.511888	0.558226	type 3
Q9NS87	KIF15	QEYEEFKEL	0.5	0.5	0.19459	0	type 3
Q9NS87	KIF15	TQESVFATV	0.5	0.5	0.542893	0	type 5
Q02224	CENPE	LEIQQELKTA	0.5	0.5	0.679827	0.641404	type 3
Q02224	CENPE	KLQEKIQEL	0.5	0.5	0.440913	0.509418	type 3
Q02224	CENPE	KEFEKEISA	0.5	0.5	0.370745	0.352538	type 3
Q02224	CENPE	QEFQNFKTL	0.5	0.5	0.80802	0.753667	type 3
Q02224	CENPE	VQNEKIENL	0.5	0.5	0.204174	0.234026	type 3
Q16254	E2F4	AEVQGMAGP	0.5	0.5	0.597085	0.607052	type 3
XP_005257069		NPASKVIAL	0.5	0.5	0.777417	0.813557	type 3
XP_005257069		SPRLDHTRAV	0.5	0.5	0.101878	0.088347	type 3
XP_005257069		RVMEYINRL	0.5	0.5	0.598138	0.56425	type 3
XP_005257069		EQAHLWAEL	0.5	0.5	0.613586	0.524848	type 3
XP_005257069		NIIPYITNV	0.5	0.5	0.586058	0.490227	type 3
XP_005257069		LEMNLMHAP	0.5	0.5	0.291589	0.194674	type 3
XP_005257069		GQIKEVERI	0.5	0.5	0.148273	0.189799	type 3
XP_005257069		RLASTLVHL	0.5	0.5	0.36515	0.44778	type 3
P14921	ETS1	KEQQRLGIP	0.5	0.5	0.864659	0.911093	type 3
P14921	ETS1	HPISSEELLSL	0.5	0.5	0.489611	0.447321	type 3
X6RAL5	SAP18	RVKEIGSTM	0.5	0.5	0.624653	0.667068	type 3
X6RAL5	SAP18	RPGYRVKEI	0.5	0.5	0.823484	0.857571	type 3
XP_005251033		QRFLEVQYL	0.5	0.5	0.170921	0.204793	type 3
O60832	DKC1	ALFQRPPLI	0.5	0.5	0.647217	0.583066	type 3
Q32Q12	NME1-NME2	FEQKGFRLV	0.5	0.5	0.133739	0.17928	type 3
P56589	PEX3	SPRDITTIKL	0.5	0.5	0.0995812	0.132912	type 3
Q9UQ35	SRRM2	SPRKPIDSL	0.5	0.5	0.659185	0.774339	type 3
Q9UQ35	SRRM2	TPVAGSQSL	0.5	0.5	0.661707	0.689963	type 3
Q9UQ35	SRRM2	SPFPVQDRPESSL	0.5	0.5	0.169107	0.230744	type 3
D3DTX6	PPP1R9B	YQQKEIEFL	0.5	0.5	0.411867	0.371586	type 3
XP_006718423		TLVDFPLHL	0.5	0.5	0.340189	0.296674	type 3
XP_005254208		LRFLHENQL	0.5	0.5	0.194177	0.273049	type 3
XP_005254208		YRPPEVIL	0.5	0.5	0.887283	0.907747	type 3
H0Y8X4	DNPH1	RPQSGRVLSA	0.5	0.5	0.0762378	0.0654532	type 3
H0Y8X4	DNPH1	FEADPPGQVA	0.5	0.5	0.525647	0.518742	type 3
Q9Y383	LUC7L2	KVMDEVEKA	0.5	0.5	0.07404	0.0843954	type 3
P16615	ATP2A2	NVFDTELKGL	0.5	0.5	0.453582	0.390874	type 3
P16615	ATP2A2	TPNKPSRTSM	0.5	0.5	0.0396663	0.0593456	type 3
A0A024RDT4	LCP1	RVREITENL	0.5	0.5	0	0.894479	type 5
Q9BRS2	RIOK1	YIIDVSQSV	0.5	0.5	0.529555	0.540721	type 3
Q9P0J0	NDUFA13	FEARIALLP	0.5	0.5	0.992871	0.989169	type 3
Q9P0J0	NDUFA13	LQIEDFEARI	0.5	0.5	0.970643	0.955667	type 3
Q9P0J0	NDUFA13	LQIEDFEARIA	0.5	0.5	0.688343	0.636572	type 3
B2RDK8		SIPGFVERL	0.5	0.5	0.983128	0.978997	type 3
B2RDK8		RPRPGNILLQL	0.5	0.5	0.739271	0.730317	type 3
A8K9A5		YMIAHITGL	0.5	0.5	0.876427	0.842912	type 3
A8K9A5		EPRPPHGEL	0.5	0.5	0.929533	0.916916	type 3
XP_005249450		HMIRDIQTL	0.5	0.5	0.950713	0.953386	type 3
XP_005249450		APAQNPEL	0.5	0.5	0.686904	0.713717	type 3
XP_005249450		KEFKEHIAA	0.5	0.5	0.504886	0.593985	type 3
XP_005249450		QEQFNSIAA	0.5	0.5	0.367904	0.456013	type 3
XP_005249450		QQAAIPIQI	0.5	0.5	0.366036	0.265769	type 3
XP_005249450		AETEPWAAA	0.5	0.5	0.611186	0.576128	type 3
XP_005249450		VINGRIRRM	0.5	0.5	0.164093	0.31123	type 3
XP_005249450		IQINVGTTV	0.5	0.5	0.334621	0.353655	type 3
Q8NBJ5	COLGALT1	AEPSRFISA	0.5	0.5	0.569725	0.519124	type 3
P19447	ERCC3	AEYDFRNDSV	0.5	0.5	0.948926	0.951701	type 3
P19447	ERCC3	RRNDKIIVF	0.5	0.5	0.485227	0.629231	type 3
B4E1T5		SVVELVNKL	0	1	0.856487	0.927243	type 2
Q9NVW2	RLIM	QRPPTIVL	0.5	0.5	0.966181	0.967891	type 3
Q969H8	MYDGF	RPGAFKAEL	0.5	0.5	0.62674	0.663421	type 3
Q969H8	MYDGF	FEVTKTAVA	0.5	0.5	0.267899	0.243279	type 3
J3KNL2	SEPTIN1	YEDRQVPEA	0.5	0.5	0.979134	0.982003	type 3
J3KNL2	SEPTIN1	KESIPFAVV	0.5	0.5	0.954318	0.964043	type 3
J3KNL2	SEPTIN1	FISPFGRGL	0.5	0.5	0.345914	0.25147	type 3
Q5JWF2	GNAS	WEDEGVRAC	0.5	0.5	0.924691	0.962137	type 3
Q5JWF2	GNAS	KEAIETIVA	0.5	0.5	0.993062	0.993697	type 3
Q5JWF2	GNAS	ALWEDEGVRA	0.5	0.5	0	0.481193	type 5
B3KPX5		QVIEELFKA	0.5	0.5	0.442683	0.328975	type 3
XP_006721415		APAPIHNQF	0.5	0.5	0.895845	0.897882	type 3
XP_006721415		WENISRPEA	0.5	0.5	0.647563	0.715409	type 3
XP_006721415		SLLPEGPPAI	0.5	0.5	0.794426	0.774831	type 3
XP_006721415		LLPEGPPAI	0.5	0.5	0.907984	0.884358	type 3
XP_006721415		QEIPVVSAP	0.5	0.5	0.818994	0.791739	type 3
Q6VMQ6	ATF7IP	AEFQVKITA	0.5	0.5	0.905429	0.864401	type 3
Q6VMQ6	ATF7IP	SPSTNRGPIQM	0.5	0.5	0.469573	0.460175	type 3
Q6VMQ6	ATF7IP	AVFDKTLAEL	0.5	0.5	0.925574	0.9124	type 3
Q9GZN1	ACTR6	FTANQIDEI	0.5	0.5	0.619635	0.650279	type 3
A0A024RD80	HSP90AB1	KEFDGKSLV	0.5	0.5	0.828454	0.820483	type 3
A0A024RD80	HSP90AB1	FQAEIAQLM	0.5	0.5	0.699118	0.654151	type 3
A0A024RD80	HSP90AB1	ILDKKVEKV	0.5	0.5	0.843028	0.84414	type 3
A0A024RD80	HSP90AB1	LIPEYLNFI	0.5	0.5	0.830371	0.80835	type 3
A0A024RD80	HSP90AB1	SLSEYVSRM	0.5	0.5	0.120966	0	type 3
NP_001128647		LPRSINTDTL	0.5	0.5	0.628771	0.665861	type 3
NP_001128647		GLVAEIERL	0.5	0.5	0.0766046	0	type 3
Q9BRQ8	AIFM2	AVANIVNSV	0.5	0.5	0.849198	0.844358	type 3
XP_006723805		RVFIGNLNTAL	0.5	0.5	0.512696	0.462278	type 3
Q9Y6H1	CHCHD2	APRQPGLMA	0.5	0.5	0.989051	0.987711	type 3
Q9Y6H1	CHCHD2	APRQPGLMAQM	0.5	0.5	0.940178	0.944491	type 3
Q9Y6H1	CHCHD2	YEIKQFLEC	0.5	0.5	0.951288	0.966915	type 3
Q9Y6H1	CHCHD2	YEIKQFLECA	0.5	0.5	0.812792	0.768035	type 3
Q9Y6H1	CHCHD2	APRPAPVAQ	0.5	0.5	0.0338877	0.0306167	type 3
Q9NU22	MDN1	SPGVGKTSL	0.5	0.5	0.69029	0.682612	type 3
Q9NU22	MDN1	YVKEELHQL	0.5	0.5	0.182026	0.149292	type 3
Q9NU22	MDN1	KRPEIISTV	0.5	0.5	0	0.489036	type 5
Q9NU22	MDN1	SLGEFHVRL	0.5	0.5	0.0803053	0	type 3
Q5VV89	MGST3	YKVEYPIMY	0.5	0.5	0.596903	0.680234	type 3
A0A024R1C1	PPIL2	MVPETTHEA	0.5	0.5	0.539096	0.504507	type 3
A0A024R1C1	PPIL2	YAYEAVEQL	0.5	0.5	0	0.389747	type 5
Q9Y6K9	IKBKG	YQAPDMDTL	0.5	0.5	0.612044	0.637201	type 3
Q07864	POLE	HTVEDLVKV	0.5	0.5	0.677963	0.70058	type 3
Q07864	POLE	YVHPFIFAL	0.5	0.5	0.135435	0.14374	type 3
Q14331	FRG1	FQSFQDHKL	0.5	0.5	0.212891	0.245621	type 3
Q5T1Z8	PUM1	SPRSESGGLGVSM	0.5	0.5	0	0.186798	type 3
Q9BTE1	DCTN5	AQIGSYVHV	0.5	0.5	0.851733	0.848363	type 3
Q9BTE3	MCMBP	AELLGFLTHA	0.5	0.5	0.0306422	0	type 3
P42574	CASP3	KIPVEADFL	0.5	0.5	0.611447	0.667753	type 3
P42575	CASP2	RPRGLALVL	0.5	0.5	0.930292	0.93591	type 3
P31948	STIP1	LEFLNRFEEA	0.5	0.5	0.477044	0.435826	type 3
B3KM97		HPQWYPARQSL	0.5	0.5	0.315752	0.355128	type 3
Q8IY18	SMC5	KMIEDLQNEL	0.5	0.5	0.174736	0.197919	type 3
Q8IY18	SMC5	APSRSLNEL	0.5	0.5	0.366742	0.432776	type 3
Q8IY18	SMC5	FLTYDICEV	0.5	0.5	0.177369	0.107416	type 3
Q86VZ1	P2RY8	GPRSPSVIFM	0.5	0.5	0.697752	0.760068	type 3
Q86VZ1	P2RY8	GPRSPSVIF	0.5	0.5	0.326189	0.373459	type 3
Q92575	UBXN4	AIPAAIATA	0.5	0.5	0.606999	0.63432	type 3
Q2NL82	TSR1	VLWFKPVEL	0.5	0.5	0.185649	0.191287	type 3
P35520	CBS	REKGFDQAP	0.5	0.5	0.138957	0.172692	type 3
Q8N6L1	KRTCAP2	ASGLIHRV	0.5	0.5	0.618587	0.524027	type 3
Q8N6L1	KRTCAP2	FASGLIHRV	0.5	0.5	0	0.398515	type 5
XP_006722668		GELSDWSLP	0.5	0.5	0	0.866043	type 5
NP_001032409		APYGRITL	0.5	0.5	0.296733	0.328471	type 3
NP_001032409		FQPPIHQSL	0.5	0.5	0.845756	0.87748	type 3
K7ER74	APOC4-APOC2	YLPAVDEKL	0.5	0.5	0.329112	0.31317	type 3
K7ER74	APOC4-APOC2	RLLPALFLV	0.5	0.5	0.102597	0.0418441	type 3
XP_005252522		RRFQDAVRL	0.5	0.5	0.258684	0.313716	type 3
XP_005252522		YTTDFIYQL	0.5	0.5	0.36817	0.238891	type 3
Q9H6W3	RIOX1	KPQPHSGSVL	0.5	0.5	0.115065	0.123069	type 3
F5H5D3	TUBA1C	FTSLLMERL	0.5	0.5	0.532475	0.622851	type 3
F5H5D3	TUBA1C	LRFDGALNV	0.5	0.5	0.369951	0.464564	type 3
Q14240	EIF4A2	YETLTITQA	0.5	0.5	0.844657	0.833777	type 3
P24928	POLR2A	GEIESKFNQA	0.5	0.5	0.982775	0.983773	type 3
P24928	POLR2A	SEYNNFKSM	0.5	0.5	0.864941	0.870143	type 3
P24928	POLR2A	TPQSNRPVM	0.5	0.5	0.947567	0.954597	type 3
P24928	POLR2A	GESDPMKGV	0.5	0.5	0.592229	0.555435	type 3
P24928	POLR2A	TPQSNRPVM	0.5	0.5	0.0115686	0.0150134	type 3
P24928	POLR2A	DVIEVIEKA	0.5	0.5	0.203673	0.362786	type 3
P24928	POLR2A	YEMPDFDVA	0.5	0.5	0.334844	0.397162	type 3
P24928	POLR2A	IESKFNQA	0.5	0.5	0	0.215873	type 5
P62847	RPS24	MIYDSLDYA	0.5	0.5	0.785646	0.808946	type 3
A0A087WZ30	RECQL4	RERLQAWERA	0.5	0.5	0.167453	0.188122	type 3
Q6IBR8	EIF2S2	YTYEELLNRV	0.5	0.5	0.66465	0.6619	type 3
Q9NZ09	UBAP1	LPRGGSGSVL	0.5	0.5	0.87588	0.860007	type 3
Q9Y3L3	SH3BP1	YLADLYHFV	0.5	0.5	0.359069	0.260786	type 3
Q9Y3L3	SH3BP1	RPAPARPTM	0.5	0.5	0.567747	0.5478	type 3
O75190	DNAJB6	AERKFKQVA	0.5	0.5	0.0371287	0.00813938	type 3
Q13601	KRR1	HPIYNIKSL	0.5	0.5	0.806498	0.797139	type 3
XP_005257450		ATADYICKV	0.5	0.5	0.809811	0.746519	type 3
XP_005257450		YRPGSVAYV	0.5	0.5	0.828337	0.810865	type 3
XP_005257450		ATADYICKV	0.5	0.5	0.823275	0.791796	type 3
XP_005257450		ATFKGIVRA	0.5	0.5	0.239156	0.182793	type 3
XP_005257450		KKPNLILNV	0.5	0.5	0	0.162619	type 3
B2R6S4		KLAAVVNNL	0.5	0.5	0.23986	0.157779	type 3
XP_006725127		AEAPWLSKP	0.5	0.5	0.695957	0.62214	type 3
XP_006725127		RPGPRSGL	0.5	0.5	0.0652755	0.0417489	type 3
XP_006725127		APQTQHVSPM	0.5	0.5	0.0994985	0	type 3
A0A024R7M5	DOK3	TERSHLLAA	0.5	0.5	0.752888	0.732035	type 3
XP_005264329		RPYEPINSI	0.5	0.5	0.416862	0.447702	type 3
A0A024R7M0	TMED9	SLFAGGMLRV	0.5	0.5	0.733999	0.668085	type 3
A0A024R7M0	TMED9	RPRPGTGLGRVM	0.5	0.5	0.943657	0.946247	type 3
A0A024R7M0	TMED9	RPRPGTGL	0.5	0.5	0.726185	0.695239	type 3
A0A024R7M0	TMED9	RPRPGTGLGRVM	0.5	0.5	0.163792	0.210297	type 3
Q5H924	HUWE1	GIRPPTRTA	0.5	0.5	0.188734	0.176644	type 3
Q5H924	HUWE1	SPAPTITSL	0.5	0.5	0.630559	0.653321	type 3
Q5H924	HUWE1	AQVALVNEV	0.5	0.5	0.529795	0.402958	type 3
A0A024R7M8	LOC115098	NPNMRLSQL	0.5	0.5	0.786538	0.797847	type 3
XP_005264416		TRTNMLLEL	0.5	0.5	0.476088	0.419817	type 3
Q15306	IRF4	KLFDTQQFL	0.5	0.5	0.545818	0.516819	type 3
Q15306	IRF4	ALFKAWAL	0.5	0.5	0.876473	0.876727	type 3
Q15758	SLC1A5	NIFPSNLVSA	0.5	0.5	0.767678	0.727988	type 3
P82932	MRPS6	TLKRTIEAL	0.5	0.5	0.36196	0.365136	type 3
NP_001036214		KEYDVAVQA	0.5	0.5	0.838855	0	type 5
A0A024R244	SYK	NIIELVHQV	0.5	0.5	0.882167	0.864717	type 3
Q9NR28	DIABLO	LQVEEVHQL	0.5	0.5	0.592748	0.577382	type 3
Q9GZR7	DDX24	YPKRPLLGL	0.5	0.5	0.900245	0.892975	type 3
Q9GZR7	DDX24	VPRPVLRALSF	0.5	0.5	0.783686	0.849599	type 3
Q9GZR7	DDX24	SPAKNPSSL	0.5	0.5	0.361653	0.389028	type 3
Q9GZR7	DDX24	NPKRQTLVF	0.5	0.5	0.794891	0.836243	type 3
Q9GZR7	DDX24	VPRPVLRAL	0.5	0.5	0.881782	0.870446	type 3
Q9GZR7	DDX24	FAIPMIHAV	0.5	0.5	0.790131	0.759307	type 3
Q9GZR7	DDX24	IPMIHAVL	0.5	0.5	0.192007	0.256119	type 3
Q9GZR7	DDX24	PRPVLRAL	0.5	0.5	0.950281	0.9375	type 3
Q9GZR7	DDX24	SEALPSDIAA	0.5	0.5	0.493183	0.598027	type 3
Q16795	NDUFA9	AEIEDVKPA	0.5	0.5	0.977058	0.97838	type 3
Q06055	ATP5MC2	ALSEAMGLFCL	0.5	0.5	0.81459	0.780376	type 3
Q06055	ATP5MC2	TPSLVKSTSQL	0.5	0.5	0.984382	0.984997	type 3
F5GYQ1	ATP6V0D1	RLYPEGLAQL	0.5	0.5	0.914539	0.902901	type 3
F5GYQ1	ATP6V0D1	YYPEYKLLF	0.5	0.5	0.143054	0.202278	type 3
P62280	RPS11	RPLSKTVRF	0.5	0.5	0.972392	0.986222	type 3
P62280	RPS11	IRRDYLHYI	0.5	0.5	0.912618	0.922845	type 3
P62280	RPS11	ILSGVVTKM	0.5	0.5	0.763006	0.783053	type 3
P62280	RPS11	FQNKKRVLL	0.5	0.5	0.438117	0.480068	type 3
P62280	RPS11	VQIGDIVTV	0.5	0.5	0.999835	0.999797	type 3
P67809	YBX1	NPRKYLRSV	0.5	0.5	0.313401	0.36089	type 3
Q99549	MPHOSPH8	AEKNFLTTV	0.5	0.5	0.614815	0.636626	type 3
Q969V3	NCLN	AEVLLRTATA	0.5	0.5	0.581295	0.622492	type 3
Q969V3	NCLN	FLSTLEHHL	0.5	0.5	0.703195	0.663217	type 3
Q969V3	NCLN	QPYGTRNAVL	0.5	0.5	0.518055	0.612516	type 3
Q969V3	NCLN	LSTLEHHL	0.5	0.5	0.21545	0.144839	type 3
Q969V3	NCLN	HAFLRELETV	0.5	0.5	0	0.0763572	type 3
P25788	PSMA3	KIIYIVHDEV	0.5	0.5	0.821679	0.877545	type 3
P25789	PSMA4	FFSEKIYKL	0.5	0.5	0.0490324	0.0390041	type 3
P25789	PSMA4	KRPFGVSLL	0.5	0.5	0	0.690128	type 5
P14324	FDPS	KRYKSIVKY	0.5	0.5	0.705673	0.762799	type 3
P14324	FDPS	YQTEIGQTL	0.5	0.5	0.954556	0.958318	type 3
P14324	FDPS	YLDLFGDPSV	0.5	0.5	0.327844	0.287293	type 3
V9HW09	HEL-S-91n	YEKILFTEA	0.5	0.5	0.999076	0.998892	type 3
V9HW09	HEL-S-91n	IPSFERYMAQL	0.5	0.5	0.370275	0.330507	type 3
V9HW09	HEL-S-91n	GPAATSGAVL	0.5	0.5	0.475826	0.504414	type 3
P46977	STT3A	QIHAFVDYL	0.5	0.5	0.812133	0.816104	type 3
P46977	STT3A	TSAAIYHVL	0.5	0.5	0.834248	0.837731	type 3
P46977	STT3A	GRFSHRIYV	0.5	0.5	0.67034	0.695068	type 3
V9HW01	HEL-S-310	NPRQINWTVL	0.5	0.5	0.839545	0.865245	type 3
V9HW01	HEL-S-310	RQINWTVLY	0.5	0.5	0.485998	0.482267	type 3
V9HW04	HEL-S-80p	RPGKIVQM	0.5	0.5	0.296713	0.334778	type 3
V9HW04	HEL-S-80p	GCRPGKIVQM	0.5	0.5	0.155771	0.232052	type 3
M0QYS1	RPL13A	YLGRLAHEV	0.5	0.5	0.828684	0.812857	type 3
M0QYS1	RPL13A	KPTRKFAYL	0.5	0.5	0.697847	0.698283	type 3
XP_005267184		KLLDPEDVAVQL	0.5	0.5	0.778982	0.78913	type 3
XP_005267184		RPYSQVNVL	0.5	0.5	0.397819	0.404031	type 3
XP_005267184		YLVEINKILL	0.5	0.5	0.0656728	0	type 3
XP_005267184		LEIFDGNVA	0.5	0.5	0.167181	0	type 3
Q92835	INPP5D	YLLDQHILI	0.5	0.5	0.838951	0.860992	type 3
A0A024R482	GMPPA	GQGQIYVHL	0.5	0.5	0.801716	0.781967	type 3
A0A024R482	GMPPA	YQPDEPLTQFL	0.5	0.5	0	0.305031	type 5
Q8N3Z3	GTPBP8	VTFSGIHLL	0.5	0.5	0.0922124	0.0576604	type 3
A0A024RCG4	FSHPRH1	TVISEDSVVKA	0.5	0.5	0.46089	0.495146	type 3
A0A024QZU1	EIF2AK1	FQNSGNVNL	0.5	0.5	0.574747	0.527002	type 3
A0A024QZU1	EIF2AK1	QRPSAIQLL	0.5	0.5	0.584217	0.688612	type 3
P30260	CDC27	AERIFSEV	0.5	0.5	0.711556	0.715107	type 3
P30260	CDC27	TLLGHEFVL	0.5	0.5	0.750265	0.797429	type 3
Q13011	ECH1	YESLRVTSA	0.5	0.5	0.611135	0.600972	type 3
Q13011	ECH1	KEVDVGLAA	0.5	0.5	0.705714	0.732665	type 3
A0A024R0E5		SEWKFTITP	0.5	0.5	0.882571	0.882707	type 3
Q9HCE1	MOV10	GLDDIKDLKV	0.5	0.5	0.577202	0.524052	type 3
Q99829	CPNE1	APREALAQTVL	0.5	0.5	0.351524	0.355468	type 3
Q9UH65	SWAP70	FDKTFEISA	0.5	0.5	0.9651	0.974569	type 3
B2RBI2		HQAKDFGNYL	0.5	0.5	0.14979	0.161711	type 3
Q12888	TP53BP1	SETPFHFTLP	0.5	0.5	0.216181	0	type 5
A0A024R2Q3	CTNNB1	YGLPVVVKL	0.5	0.5	0.806618	0.815639	type 3
A0A024R2Q3	CTNNB1	ATVGLIRNL	0.5	0.5	0.751358	0.760756	type 3
A0A024R2Q3	CTNNB1	KAAVMVHQL	0.5	0.5	0.912528	0.919674	type 3
A0A024R2Q3	CTNNB1	CTAGTLHNL	0.5	0.5	0.734912	0.769715	type 3
A0A024R2Q3	CTNNB1	TVGLIRNL	0.5	0.5	0.943087	0.946811	type 3
A0A024R2Q3	CTNNB1	AIPRLVQLL	0.5	0.5	0.696017	0.674339	type 3
A0A024R2Q3	CTNNB1	IVIRGLNTI	0.5	0.5	0.332431	0.324082	type 3
A0A024R2Q3	CTNNB1	RALPELTKL	0.5	0.5	0.88029	0.869698	type 3
A0A024R2Q3	CTNNB1	AELATRALP	0.5	0.5	0.973856	0.979192	type 3
A0A024R2Q3	CTNNB1	QVADIDGQYA	0.5	0.5	0.236374	0.246862	type 3
A0A024R2Q3	CTNNB1	IENIQRVAA	0.5	0.5	0	0.363077	type 5
A0A024R2Q3	CTNNB1	YTYEKLLWTT	0.5	0.5	0.183291	0	type 3
XP_006714098		WVAERVELL	0.5	0.5	0.476263	0.425602	type 3
XP_006714098		GETAFIAP	0.5	0.5	0.315427	0.383921	type 3
XP_006714098		TEVDIMSHA	0.5	0.5	0.293585	0.279539	type 3
Q7YPT8	HLA-DQA1/DRA	IVADHVASCG	0.5	0.5	0.0159804	0.0216161	type 3
A0A024R2Q4	RPL15	RRNPDTQWI	0.5	0.5	0.913395	0.933848	type 3
A0A024R2Q4	RPL15	KQSDVMRFL	0.5	0.5	0.85075	0.898662	type 3
A0A024R2Q4	RPL15	ILIDPFHKA	0.5	0.5	0.858986	0.859141	type 3
A0A024R2Q4	RPL15	REMRGLTSA	0.5	0.5	0.97276	0.977864	type 3
A0A024R2Q4	RPL15	KQGYVIYRI	0.5	0.5	0	0.141694	type 3
Q2KJY2	KIF26B	RPFHTRATV	0.5	0.5	0.0330485	0.0429378	type 3
B4DKQ5		LPKNNPPTI	0.5	0.5	0.469185	0.482466	type 3
A8MT02		KAFDKHMNLI	0.5	0.5	0.580434	0.542649	type 3
Q9UJ70	NAGK	GEMLGRHIVA	0.5	0.5	0	0.117906	type 3
XP_005246893		ALSSLIHAL	0.5	0.5	0.962858	0.966098	type 3
XP_005246893		IPLSKIKTL	0.5	0.5	0.658391	0.613529	type 3
XP_005246893		NPAENFRVL	0.5	0.5	0.699576	0.696034	type 3
XP_005246893		PLSKIKTL	0.5	0.5	0.440314	0.40195	type 3
XP_005246893		SLAEGSVTSV	0.5	0.5	0.201273	0.206877	type 3
A0A024R1S2	CDC6	GLLEARGILGL	0.5	0.5	0.0573655	0.0469646	type 3
Q96EK9	KTI12	MEAQKSAVP	0.5	0.5	0.425542	0.466263	type 3
Q15020	SART3	KELEELRAA	0.5	0.5	0.896816	0	type 5
P48059	LIMS1	RVIEGDVVSA	0.5	0.5	0.516523	0.484627	type 3
J3KN16	ECPAS	FLDSTSPLL	0.5	0.5	0.751227	0.712232	type 3
Q14807	KIF22	RPWALSVTM	0.5	0.5	0.351901	0.272922	type 3
Q14807	KIF22	SPNAEIHIL	0.5	0.5	0.606387	0.572851	type 3
Q14807	KIF22	TPKRERMVL	0.5	0.5	0.146535	0.190918	type 3
Q14807	KIF22	LPRVPYRDSKL	0.5	0.5	0.418335	0.464361	type 3
Q7L2K0	TEDC2	AEQPPRPCP	0.5	0.5	0.577076	0.544212	type 3
Q7L2K0	TEDC2	AELLPLVSA	0.5	0.5	0.882491	0.890207	type 3
Q5T178	CKS1B	MLPKDIAKL	0.5	0.5	0.936353	0.935002	type 3
Q5T178	CKS1B	FEYRHVMLP	0.5	0.5	0.909383	0.899905	type 3
P62068	USP46	YRVVFPLEL	0.5	0.5	0.136612	0.187619	type 3
Q9UJW0	DCTN4	LENMPSAEA	0.5	0.5	0.697822	0.700954	type 3
P62263	RPS14	ASFNDTFVHV	0.5	0.5	0.787597	0.759365	type 3
Q4KMQ2	ANO6	VLDDKLVFV	0.5	0.5	0.792667	0.777404	type 3
Q4KMQ2	ANO6	RRIDFVLVY	0.5	0.5	0.124058	0.210153	type 3
A6NEM2	HCFC1	TPAVIRISV	0.5	0.5	0.532073	0.555733	type 3
XP_005261665		VTFPRELASL	0.5	0.5	0.490589	0.37302	type 3
J3QTA2	BAG1	KEMETPLSA	0.5	0.5	0.682303	0.742059	type 3
P62269	RPS18	FAITAIKGV	0.5	0.5	0.662445	0.616144	type 3
P62269	RPS18	KLREDLERL	0.5	0.5	0.964811	0.970217	type 3
P62269	RPS18	FAITAIKGVG	0.5	0.5	0.0873189	0	type 3
A0A024R8N6	TK1	AESVVKLTA	0.5	0.5	0.763397	0.7753	type 3
A0A024R8N6	TK1	SPSKTRGQIQV	0.5	0.5	0.230054	0.200112	type 3
O60486	PLXNC1	FLVTVIHTL	0.5	0.5	0.718665	0.643019	type 3
O60488	ACSL4	PNQKRLTLL	0.5	0.5	0.711181	0.751842	type 3
O60488	ACSL4	VPNQKRLTL	0.5	0.5	0.602876	0.697715	type 3
O60488	ACSL4	VPNQKRLTLL	0.5	0.5	0.867369	0.898887	type 3
A8K031	KNTC2	KPTSERKVSL	0.5	0.5	0	0.048008	type 3
A8K031	KNTC2	ALNEQIARL	0.5	0.5	0	0.389698	type 5
Q9BU89	DOHH	FRHEVGYVL	0.5	0.5	0.145928	0.282414	type 3
P07814	EPRS1	REFLWQEGHSA	0.5	0.5	0.728599	0.725699	type 3
P07814	EPRS1	IRKPYIWEY	0.5	0.5	0.734779	0.808961	type 3
XP_006716404		QPNPLPLRL	0.5	0.5	0.750705	0.734726	type 3
Q6XZF7	DNMBP	KEWDQGTLSA	0.5	0.5	0.519286	0.52371	type 3
Q6XZF7	DNMBP	KPRQSSPQL	0.5	0.5	0.0805475	0.0739727	type 3
Q6XZF7	DNMBP	SLMEKISKL	0.5	0.5	0.339858	0.285664	type 3
XP_005271807		RPVPKDTSL	0.5	0.5	0.288109	0.329286	type 3
P62277	RPS13	YRRSVPTWL	0.5	0.5	0.847275	0.921241	type 3
Q9H2M9	RAB3GAP2	TEVPIATTA	0.5	0.5	0.46413	0.400875	type 3
Q53F02		YVNAMNDKI	0.5	0.5	0.524167	0.553815	type 3
Q53F02		NPRNTEAVTL	0.5	0.5	0.919189	0.920104	type 3
Q06187	BTK	HRFQTQQLL	0.5	0.5	0.44482	0.57843	type 3
A4D212	DKFZP586J0619	SPHGGALVM	0.5	0.5	0.911169	0.909464	type 3
A4D212	DKFZP586J0619	TVVPSISKL	0.5	0.5	0.951388	0.941952	type 3
A4D212	DKFZP586J0619	QPIDNVSRNLL	0.5	0.5	0.343055	0.452275	type 3
A4D212	DKFZP586J0619	METDPQTISA	0.5	0.5	0.569671	0.560118	type 3
A4D212	DKFZP586J0619	GQMDPSAQI	0.5	0.5	0.338082	0.305951	type 3
A4D212	DKFZP586J0619	SVRKVTEHL	0.5	0.5	0	0.194442	type 3
B2R8Z7		RELETSGGGISA	0.5	0.5	0.759683	0.79121	type 3
B2R7N6		FIAQLNNVEL	0.5	0.5	0.135553	0.156564	type 3
P09132	SRP19	TEIQDVCSA	0.5	0.5	0.619856	0.559777	type 3
XP_006711172		AERMGFTEV	0.5	0.5	0.742313	0.769808	type 3
Q8WYP5	AHCTF1	SPRFVDVQPSSL	0.5	0.5	0.224902	0.278884	type 3
A0A087WUE4	LENG8	HENPEWEKA	0.5	0.5	0.63921	0.657918	type 3
XP_005246356		TEHPFISA	0.5	0.5	0.748781	0.749085	type 3
XP_005246356		LPFLRITSL	0.5	0.5	0.0794318	0.100156	type 3
Q8TCG1	CIP2A	VQSGLRILL	0.5	0.5	0.697067	0.74483	type 3
Q8TCG1	CIP2A	FYRTLITLL	0.5	0.5	0.211769	0.296351	type 3
Q9BTT4	MED10	SQAGLNQKL	0.5	0.5	0.854643	0.845547	type 3
Q5T5C7	SARS1	IRYGQTKKM	0.5	0.5	0.0262894	0.0303509	type 3
P19474	TRIM21	QEYQEKLQVA	0	1	0.946802	0.952253	type 2
O95365	ZBTB7A	REFPTHRSV	0.5	0.5	0.0418744	0.0690967	type 3
Q8N960	CEP120	SESVPVIAA	1	0	0.500796	0.557232	type 2
O95363	FARS2	ILYDIPDIRL	0.5	0.5	0.0757903	0.0644857	type 3
O95168	NDUFB4	RPTPKNSL	0.5	0.5	0.143186	0.196952	type 3
Q9NTJ3	SMC4	APRLMITHI	0.5	0.5	0.662592	0.659597	type 3
Q9NTJ3	SMC4	PRLMITHI	0.5	0.5	0.53692	0.509846	type 3
Q9NTJ3	SMC4	YERDSFRQA	0.5	0.5	0.0887726	0.0882342	type 3
Q9NTJ3	SMC4	HYKPTPLYF	0.5	0.5	0.241324	0.382218	type 3
O15294	OGT	AAYLRALSL	0.5	0.5	0.0618592	0.07703	type 3
Q49AE6	PAIP2	EEHEWFIPA	0.5	0.5	0.412959	0.409221	type 3
A0A024RDU6	ELF1	VTLDGIPEV	0.5	0.5	0.906519	0.914025	type 3
P18858	LIG1	RTFEKIEEV	0.5	0.5	0.780747	0.746161	type 3
P18858	LIG1	RETEPPPKA	0.5	0.5	0.101346	0.0401407	type 3
P18858	LIG1	MLPPPPLTA	0.5	0.5	0.733779	0.695216	type 3
P18858	LIG1	SLSPIYPAA	0.5	0.5	0.583735	0.623807	type 3
A0A024RDU0	INTS6	SVISYLKKL	0.5	0.5	0.0640754	0	type 3
Q96EY7	PTCD3	YESQPIRQT	0.5	0.5	0.146231	0.190281	type 3
A0A024RDU9	GTF2F2	GEVGKLRIA	0.5	0.5	0.836022	0.860634	type 3
A0A024RDU9	GTF2F2	APREHPFVL	0.5	0.5	0.707646	0.767611	type 3
Q5W0B1	OBI1	KVKDDVDKL	0.5	0.5	0.183339	0.217717	type 3
Q12962	TAF10	FISDIANDAL	0.5	0.5	0.863797	0.907066	type 3
Q96CW5	TUBGCP3	REIEGQWGVTA	0.5	0.5	0.386616	0.331557	type 3
Q96CW5	TUBGCP3	VERDEFLVA	0.5	0.5	0.567224	0.482045	type 3
A0A024QYR8	TM9SF2	AQEEFGWKL	0.5	0.5	0.550663	0.483096	type 3
D3DUE6	N-PAC	FMATIAEGL	0.5	0.5	0.836893	0.873988	type 3
P15880	RPS2	KETVFTKSP	0.5	0.5	0.976216	0.98231	type 3
P15880	RPS2	APRGTGIVSA	0.5	0.5	0.938042	0.928747	type 3
O00203	AP3B1	GQVVIIHML	0.5	0.5	0.572678	0.511672	type 3
Q9NSI8	SAMSN1	NPDDRRRLL	0.5	0.5	0.785524	0.852331	type 3
Q9NSI8	SAMSN1	KVGNFKFIYV	0.5	0.5	0.270716	0	type 5
B4DF33		SSGPQRLV	0.5	0.5	0.795967	0.784812	type 3
D6W4Z6	hCG23833	SPLKGLSL	0.5	0.5	0.602715	0.668656	type 3
D6W4Z6	hCG23833	RVREIIINAV	0.5	0.5	0.457693	0.539674	type 3
D6W4Z6	hCG23833	NAIETMPCV	0.5	0.5	0.20083	0.132875	type 3
Q9Y6Y0	IVNS1ABP	AEMNGKLIA	0.5	0.5	0.593077	0.54388	type 3
Q9Y6Y0	IVNS1ABP	AEMNGKLIAA	0.5	0.5	0.795457	0.721806	type 3
Q9H1E5	TMX4	FYVPLPRHL	0.5	0.5	0.47274	0.563294	type 3
Q15036	SNX17	QLRLPGQQL	0.5	0.5	0.311157	0.421814	type 3
B2R4D5		KPSKWWTCF	0.5	0.5	0.792755	0.727586	type 3
Q9Y244	POMP	APLKLQMEF	0.5	0.5	0.162096	0.296128	type 3
Q9Y244	POMP	QQVQRLPFL	0.5	0.5	0.239528	0.474313	type 6
Q9Y244	POMP	ELSEKNFQL	0.5	0.5	0	0.134771	type 3
XP_006720438		FLTKQEILL	0.5	0.5	0.788958	0.806016	type 3
Q7Z333	SETX	MENQHWNQL	0.5	0.5	0.617583	0.625048	type 3
Q7Z333	SETX	KELPSHVQA	0.5	0.5	0.0234864	0.0421856	type 3
B4DHQ3		VTIEDVQKL	0.5	0.5	0.954209	0.928323	type 3
D3DQ70	SERBP1	LEINFGDLGRP	0.5	0.5	0.796944	0.750773	type 3
XP_005247649		KEMEKSFEVV	0.5	0.5	0	0.0908799	type 3
A0A024RD91	BRDG1	REYEHYWTEL	0.5	0.5	0.953246	0.954599	type 3
Q96T58	SPEN	SPRPSGPGPSSF	0.5	0.5	0.399061	0.244532	type 3
Q96T58	SPEN	IESDPVTPP	0.5	0.5	0.535822	0.590409	type 3
Q8IX12	CCAR1	VRAEVEQKL	0.5	0.5	0.205893	0.263074	type 3
XP_005249104		GQPNILICL	0.5	0.5	0.987203	0.987075	type 3
XP_005251987		GELERALSA	0.5	0.5	0	0.242789	type 5
B2RBE5		REAGLYREA	0.5	0.5	0.0561985	0.0806994	type 3
Q9BVS4	RIOK2	YERKFPVP	0.5	0.5	0.876886	0.900708	type 3
Q9Y3T9	NOC2L	HEVVQAFRAA	0.5	0.5	0.808651	0.832788	type 3
Q9Y3T9	NOC2L	HAFLYIRQL	0.5	0.5	0.681669	0.700701	type 3
Q9Y3T9	NOC2L	KPINFSVIL	0.5	0.5	0.812522	0.826447	type 3
Q9Y3T9	NOC2L	LTPKLFHEV	0.5	0.5	0.779035	0.773771	type 3
Q9Y3T9	NOC2L	STAGPSEAL	0.5	0.5	0.500982	0.545918	type 3
Q9Y3T9	NOC2L	SETTVLAA	0.5	0.5	0.696913	0.712767	type 3
Q9Y3T9	NOC2L	RLAELTVDEFL	0.5	0.5	0.054824	0.107662	type 3
P05362	ICAM1	APSSPRPALP	0.5	0.5	0.651963	0.753807	type 3
A0A024R3R5	LBR	SLFQGVEFHYV	0.5	0.5	0.196182	0.161154	type 3
A0A024R3R5	LBR	RPRREEVKL	0.5	0.5	0.409572	0.311151	type 3
XP_005256962		SLLQHVLLL	0.5	0.5	0.0933946	0.0580768	type 3
Q96AG4	LRRC59	LPKATILDL	0.5	0.5	0.776199	0.797693	type 3
Q96AG4	LRRC59	KEYDALKAA	0.5	0.5	0.944515	0.937801	type 3
O43808	SLC25A17	YESLVHAVA	0.5	0.5	0.664059	0.746193	type 3
Q9BVP2	GNL3	IEVVKPMEA	0.5	0.5	0.437358	0.53461	type 3
Q9BVP2	GNL3	SPLNSSSAL	0.5	0.5	0.750948	0.78781	type 3
Q9H9L3	ISG20L2	SVAAKVDLL	0.5	0.5	0.295115	0.264724	type 3
A0A024R102	SMARCD1	IIINHVISV	0.5	0.5	0.199864	0.219267	type 3
A2VDJ0	TMEM131L	LPKVQSIQL	0.5	0.5	0.378159	0.497893	type 3
A2VDJ0	TMEM131L	TSSWVIRDL	0.5	0.5	0.248052	0.142003	type 3
A2VDJ0	TMEM131L	AEIASSLPAA	0.5	0.5	0.73328	0.727059	type 3
A0A024QZH6	SR-A1	GPASRVSQL	0.5	0.5	0.558694	0.600844	type 3
A0A024QZH6	SR-A1	TPAPVPTSL	0.5	0.5	0.721424	0.720752	type 3
O95236	APOL3	AEAEASRLTA	0	1	0.592499	0.774429	type 2
O95236	APOL3	APFTAGTSL	0	1	0	0.447292	type 1
V9HWB4	HEL-S-89n	TRIPKIQQL	0.5	0.5	0.78624	0.795209	type 3
V9HWB4	HEL-S-89n	KLSLVAAML	0.5	0.5	0.588386	0.591141	type 3
Q53XC2	EIF2B2	RTVEAFLKEA	0.5	0.5	0.321571	0.4033	type 3
Q53XC2	EIF2B2	VEAFLKEAA	0.5	0.5	0.767039	0.781101	type 3
Q53XC2	EIF2B2	YVPPELITL	0.5	0.5	0.939015	0.926061	type 3
Q53XC2	EIF2B2	NIIEAINEL	0.5	0.5	0.708594	0.620224	type 3
Q15058	KIF14	FRFNHPVEV	0.5	0.5	0.303831	0.429906	type 3
P42695	NCAPD3	VRNNVIIVM	0.5	0.5	0.76932	0.851967	type 3
P42695	NCAPD3	STIAILNSV	0.5	0.5	0.829609	0.827414	type 3
Q6IBA0	NDUFS5	FEKEWIECA	0.5	0.5	0.969233	0.956756	type 3
Q6IBA0	NDUFS5	IEYDDFVEC	0.5	0.5	0.764073	0.7956	type 3
Q6IBA0	NDUFS5	FEKEWIECA	0.5	0.5	0.950593	0.904966	type 3
Q6IBA0	NDUFS5	IEYDDFVECL	0.5	0.5	0.671893	0.587143	type 3
P42696	RBM34	VLFENTDSVHL	0.5	0.5	0.674998	0.664258	type 3
Q53XC8	XRCC3	GPDLKRLTNL	0.5	0.5	0.126146	0	type 3
O60264	SMARCA5	SEFKRWVPT	0.5	0.5	0.463852	0.454506	type 3
O60264	SMARCA5	KQTELFAHFI	0.5	0.5	0.0914685	0	type 3
XP_005274551		GVFPDNFVKL	0.5	0.5	0.437171	0	type 5
A0A024R5Z0	TCF12	SPKPPTSMF	0.5	0.5	0.503068	0.529159	type 3
A0A024R5Z5	GTF2A2	LQFDKAINA	0.5	0.5	0.943935	0.943265	type 3
A0A024R5Z5	GTF2A2	LQFDKAINAA	0.5	0.5	0.587133	0.62985	type 3
A0A024R5Z6	DPP8	NRFKGVKYF	0.5	0.5	0.728744	0.758813	type 3
A0A024R5Z6	DPP8	QENLGSRIAA	0.5	0.5	0.347668	0.367249	type 3
A0A024R5Z6	DPP8	ILFEGVEYI	0.5	0.5	0.42716	0.328637	type 3
O43164	PJA2	TESSQSFVA	0.5	0.5	0.709562	0.688446	type 3
Q5VTR2	RNF20	HLAEVLERV	0.5	0.5	0.491812	0.438268	type 3
Q5VTR2	RNF20	VLYNESLQL	0.5	0.5	0.447917	0	type 5
A0A024R814	RPL7	QIFNGTFVKL	0.5	0.5	0.996744	0.997158	type 3
A0A024R814	RPL7	VPAEPKLAF	0.5	0.5	0.935407	0.944541	type 3
A0A024R814	RPL7	KINKKRIAL	0.5	0.5	0.965742	0.978704	type 3
A0A024R814	RPL7	CMEDLIHEI	0.5	0.5	0.122805	0.178679	type 3
Q8WU76	SCFD2	NLVEKIISA	0.5	0.5	0.524063	0.434953	type 3
Q8WU76	SCFD2	RPDKRKLGSL	0.5	0.5	0.0667352	0.122111	type 3
Q6PUJ7	HEL-215	TEILKSVVA	0.5	0.5	0.620202	0.663267	type 3
P49588	AARS1	READGILKP	0.5	0.5	0.723557	0.79198	type 3
P49588	AARS1	REKMFVEEV	0.5	0.5	0.909245	0.932033	type 3
A0A024R071	NUP155	IQVDLADKL	0.5	0.5	0.781061	0.82332	type 3
A0A024R071	NUP155	LEYIARAILSA	0.5	0.5	0.367336	0.441984	type 3
A0A024R071	NUP155	YQALALWKL	0.5	0.5	0.522028	0.496859	type 3
A0A024R071	NUP155	GEFADPFKLA	0.5	0.5	0.755852	0.79639	type 3
A0A024R071	NUP155	AVIENSESL	0.5	0.5	0.39174	0.46983	type 3
Q96HE7	ERO1A	LLLEILHEI	0.5	0.5	0.140562	0.0769549	type 3
P28702	RXRB	KLIGDTPIDTFL	0.5	0.5	0.350167	0.315107	type 3
P28702	RXRB	LPALRSIGL	0.5	0.5	0.203022	0.214191	type 3
Q53HL2	CDCA8	KQIESDRQNL	0.5	0.5	0.418253	0.453063	type 3
Q53HL2	CDCA8	KQIESDRQNLL	0.5	0.5	0.648359	0.710189	type 3
Q53HL2	CDCA8	TPAVGRLEV	0.5	0.5	0.908938	0.926354	type 3
Q53HL2	CDCA8	APRKGSSRVAKTNSL	0.5	0.5	0.00734658	0.0158798	type 3
Q02548	PAX5	YETGSIKP	0.5	0.5	0.373968	0.442292	type 3
Q02548	PAX5	WEIRDRLLA	0.5	0.5	0.757222	0.73747	type 3
Q68CP9	ARID2	STGPQPVTV	0.5	0.5	0.457264	0	type 5
Q02543	RPL18A	IQIMKVEEI	0.5	0.5	0.990026	0.992965	type 3
Q02543	RPL18A	REYRDLTTA	0.5	0.5	0.994661	0.997225	type 3
Q02543	RPL18A	ARAHSIQIM	0.5	0.5	0.472329	0.726582	type 6
F4ZW62		KILPTLEAV	0.5	0.5	0.867756	0.880726	type 3
F4ZW62		VQIEEVRQV	0.5	0.5	0.746749	0.705135	type 3
F4ZW62		NVIDNLIVA	0.5	0.5	0.993409	0.993628	type 3
Q6UUV7	CRTC3	SEFQPSFHQA	0.5	0.5	0.6462	0.615181	type 3
Q14781	CBX2	IEHVFVTDV	0.5	0.5	0.829089	0.806518	type 3
Q6P2E9	EDC4	IQEEILVHI	0.5	0.5	0.759393	0.725897	type 3
Q6P2E9	EDC4	SPRPRPGPEL	0.5	0.5	0	0.378272	type 5
Q8TED0	UTP15	QPRFAPVLI	0.5	0.5	0	0.537908	type 5
O75323	NIPSNAP2	KEFLEFRKA	0.5	0.5	0.257145	0.22948	type 3
P14635	CCNB1	TLAKYLMEL	0.5	0.5	0.72689	0.639415	type 3
P14635	CCNB1	QAFSDVILAV	0.5	0.5	0.623027	0.581122	type 3
NP_149075		IPRLIVSQL	0.5	0.5	0.669258	0.652298	type 3
NP_149075		GLLDCPIFL	0.5	0.5	0.847761	0.763674	type 3
NP_149075		FVKGILDYL	0.5	0.5	0.0777693	0.0316291	type 3
A0A024R7L8	UPF1	RLMQGDEICL	0.5	0.5	0.255905	0.184015	type 3
A0A024R7L8	UPF1	SVAKTSQLL	0.5	0.5	0.228311	0.269177	type 3
A0A024R7L8	UPF1	NIFGPLVKL	0.5	0.5	0.213072	0.182754	type 3
Q9NUQ8	ABCF3	APARASVIL	0.5	0.5	0.37025	0.354887	type 3
Q9NUQ8	ABCF3	VLLDAPIQL	0.5	0.5	0.36679	0.391023	type 3
Q8IXM2	BAP18	TEIEMLRAA	0.5	0.5	0.570328	0.523379	type 3
Q8IXM2	BAP18	YEDSGIPLP	0.5	0.5	0.87564	0.893511	type 3
P05107	ITGB2	FQTEVGKQL	0.5	0.5	0.336811	0.252894	type 3
Q9BQC3	DPH2	GVAQHREAL	0.5	0.5	0.030175	0.05366	type 3
Q86X55	CARM1	SVFPGARLL	0.5	0.5	0.93815	0.932436	type 3
A0A024R9D3	RPL30	SLESINSRL	0.5	0.5	0.89393	0.893813	type 3
A0A024R9D3	RPL30	ILANNCPAL	0.5	0.5	0.857754	0.829805	type 3
XP_005253175		REFDVRQTP	0.5	0.5	0	0.518544	type 5
P49459	UBE2A	REYEKRVSA	0.5	0.5	0.0523641	0.00781636	type 3
P49459	UBE2A	RLQEDPPAGV	0.5	0.5	0.331422	0.465449	type 3
P49454	CENPF	KVFELDLVTL	0.5	0.5	0.956574	0.958433	type 3
P49454	CENPF	AELDKLTSV	0.5	0.5	0.832452	0.840754	type 3
P49454	CENPF	SLKDKVENL	0.5	0.5	0.533807	0.489683	type 3
P49454	CENPF	GEIEENLMKA	0.5	0.5	0.341156	0.334126	type 3
P49454	CENPF	FVAETSQRI	0.5	0.5	0.334649	0.360674	type 3
A0A024R9I0	ATP6V1C1	TLLVVVPKL	0.5	0.5	0.203058	0.215696	type 3
E5FQ93	HLA-B	APRTVLLLLSA	0.5	0.5	0.879856	0.89664	type 3
E5FQ93	HLA-B	APRTVLLLL	0.5	0.5	0.970921	0.978204	type 3
E5FQ93	HLA-B	APRTVLLLLSAA	0.5	0.5	0	0.257629	type 5
E5FQ93	HLA-B	RVTAPRTVL	0.5	0.5	0.22852	0.247356	type 3
E5FQ93	HLA-B	VTAPRTVLL	0.5	0.5	0	0.463185	type 5
Q14677	CLINT1	IRNGSERVV	0.5	0.5	0.00978619	0.0214493	type 3
Q4U2R6	MRPL51	RMFADDLHNL	0.5	0.5	0.892774	0.880223	type 3
Q6NVC0	SLC25A5	MIAQTVTAV	0.5	0.5	0.517551	0.630945	type 3
D6W5K2	TMSB10	GEIASFDKA	0.5	0.5	0.942435	0.954773	type 3
Q9GZS1	POLR1E	TIIDTKGVTAL	0.5	0.5	0.867958	0.886311	type 3
P61160	ACTR2	RGYAFNHSA	0.5	0.5	0.276489	0.351938	type 3
P61160	ACTR2	TRSEFYKHI	0.5	0.5	0.453666	0.375045	type 3
P61160	ACTR2	SLPHLTRRL	0.5	0.5	0.826189	0.78567	type 3
F5H1F7		REAFGFEQA	0.5	0.5	0.81575	0.803587	type 3
F5H1F7		RPRHSVASL	0.5	0.5	0.170966	0.233295	type 3
F5H1F7		MMVGDLLEV	0.5	0.5	0.3006	0	type 5
Q8IUI8	CRLF3	LLDERLVTL	0.5	0.5	0.310356	0.354153	type 3
A0A024R497		GEYVSLGKVEA	0.5	0.5	0.761425	0.779225	type 3
A0A024R497		AVPEIMDRI	0.5	0.5	0.795629	0.834087	type 3
B4DI15		RPKDYANTL	0.5	0.5	0.129618	0.140241	type 3
A0A024R9G3	DERL1	YPMDLGGRNFL	0.5	0.5	0.741758	0.748711	type 3
A0A024R9G3	DERL1	RPADYLFML	0.5	0.5	0.224721	0.261916	type 3
A0A024R9G3	DERL1	FLYQYSTRL	0.5	0.5	0.200356	0.112733	type 3
A0A024R9G7	ATAD2	NQSMLFDKL	0.5	0.5	0.785949	0.811798	type 3
A0A024R9G7	ATAD2	GLSNHIAAL	0.5	0.5	0.185495	0.200515	type 3
A0A024R9G4	FAM49B	YEFSQRLEA	0.5	0.5	0.532918	0.448553	type 3
Q99622	C12orf57	FVLPVATQI	0.5	0.5	0.783779	0.778271	type 3
A0A024R652	MTHFD1	REHGAFDAV	0.5	0.5	0.783015	0.841793	type 3
A0A024R652	MTHFD1	KPKPIGKLA	0.5	0.5	0.0163588	0.0237938	type 3
A0A024R652	MTHFD1	QVPGFTPRL	0.5	0.5	0.910706	0.922877	type 3
A0A024R652	MTHFD1	AEILNGKEISA	0.5	0.5	0.671579	0.71826	type 3
A0A024R652	MTHFD1	TVHGFLVQL	0.5	0.5	0.57409	0.583189	type 3
A0A024R652	MTHFD1	KERASFITP	0.5	0.5	0.818013	0.894665	type 3
P04075	ALDOA	ALSDHHIYL	0.5	0.5	0.97033	0.962398	type 3
P04075	ALDOA	CPLLKPWAL	0.5	0.5	0.301743	0.321214	type 3
P04075	ALDOA	IVAPGKGILAA	0.5	0.5	0.126055	0	type 3
P04075	ALDOA	GEHTPSALA	0.5	0.5	0.26368	0	type 5
B3KQA0		KLWEMDNMLI	0.5	0.5	0.488247	0.434663	type 3
B3KQA0		KLWEMDNMLI	0.5	0.5	0.820301	0.772709	type 3
B3KQA0		KLWEMDNMLI	0.5	0.5	0.283209	0.19514	type 3
B3KQA0		FLLPVINEM	0.5	0.5	0.507977	0.501495	type 3
A0A024R0F2		LPEAKKPRL	0.5	0.5	0.757592	0.76828	type 3
A0A024R0F2		FIPWTNQKI	0.5	0.5	0.60317	0.660857	type 3
B3KUN1	PPP2CA	SPRGAGYTF	0.5	0.5	0.404279	0.410524	type 3
B3KUN1	PPP2CA	QVYGFYDECL	0.5	0.5	0.402034	0.367485	type 3
XP_005262025		RVVDLITNL	0.5	0.5	0.86929	0.88015	type 3
XP_005262025		KRSNYITRL	0.5	0.5	0	0.0487526	type 3
Q7Z2W9	MRPL21	RIRLEKVLL	0.5	0.5	0.240159	0.283598	type 3
XP_006712609		RLYPWGVVEV	0.5	0.5	0.655379	0.685062	type 3
XP_006712609		IERTVQIEA	0.5	0.5	0.822831	0.86242	type 3
XP_006712609		FISPFGHGL	0.5	0.5	0.917778	0.913015	type 3
Q05DF2	SF3A2	KEAPAQPAP	0.5	0.5	0.0887743	0.135218	type 3
XP_006722130		AELEKQLSQA	0.5	0.5	0.551218	0.569187	type 3
XP_006722130		IPRLPERMTTL	0.5	0.5	0.546387	0.586465	type 3
XP_006722130		NPRTKALVL	0.5	0.5	0.813732	0.865034	type 3
E7EQZ4	SMN1	KPKSAPWNSF	0.5	0.5	0.739742	0.772211	type 3
E7EQZ4	SMN1	AVASFKHAL	0.5	0.5	0.736091	0.721598	type 3
B4DYU2	COG8	RPDVGRYLREL	0.5	0.5	0.842423	0.832252	type 3
H0UI80	NELFCD	GEHTYLFAQA	0.5	0.5	0.92646	0.924426	type 3
H0UI80	NELFCD	TLLDRMVHL	0.5	0.5	0.170492	0.181861	type 3
H0UI80	NELFCD	AGYQGEITSV	0.5	0.5	0.542652	0.479489	type 3
XP_006717242		LLMEHIQEI	0.5	0.5	0.587563	0.595098	type 3
XP_006717242		SEIEKLSAA	0.5	0.5	0.19621	0	type 3
Q6NXE6	ARMC6	RPQEVSAYL	0.5	0.5	0.353557	0.367596	type 3
A9UGY9	ATG5	LPWNITVHF	0.5	0.5	0	0.101906	type 3
XP_005254896		SPLTKSISL	0.5	0.5	0.575804	0.543208	type 3
XP_005254896		KRQEVIYEL	0.5	0.5	0	0.239071	type 5
XP_006712444		AEYDNFFQHL	0.5	0.5	0.990086	0.989906	type 3
XP_006712444		REILRNQPA	0.5	0.5	0.138046	0.141445	type 3
Q5U0J5	CREB1	TLIEELKAL	0.5	0.5	0.112031	0.0669383	type 3
P62072	TIMM10	MMADMYNRM	0.5	0.5	0.459509	0.399518	type 3
XP_006717581		VPKPPSIEEF	0.5	0.5	0.212254	0.26172	type 3
C5H3H2	C10orf104	KPIEQLLGF	0.5	0.5	0.408848	0.468117	type 3
C5H3H2	C10orf104	FTYPKGAGEML	0.5	0.5	0.731896	0.744598	type 3
C5H3H2	C10orf104	YPKGAGEML	0.5	0.5	0.758695	0.765411	type 3
Q15788	NCOA1	SPMEGTGISL	1	0	0.58296	0.605249	type 2
Q96Q05	TRAPPC9	TLYDSRLFV	0.5	0.5	0.218145	0.171209	type 3
Q7L2H7	EIF3M	RPSLRLQLL	0.5	0.5	0.878674	0.887568	type 3
Q7L2H7	EIF3M	KVKNSLLSL	0.5	0.5	0.3653	0.412451	type 3
Q7L2H7	EIF3M	YIPTELDQV	0.5	0.5	0.95318	0.942389	type 3
A0A024RD36	RPL7L1	YRGERINQL	0.5	0.5	0.894869	0.918548	type 3
A0A024RD36	RPL7L1	KIFSGVFVKV	0.5	0.5	0.830115	0.78707	type 3
A0A024RD36	RPL7L1	QEISWFLCP	0.5	0.5	0.14629	0.0800267	type 3
Q53GS9	USP39	REFEPASA	0.5	0.5	0.10818	0.0780225	type 3
O00231	PSMD11	RVIEPFSRV	0.5	0.5	0.903524	0.866058	type 3
O00231	PSMD11	KRYQEALHL	0.5	0.5	0.204004	0.324074	type 3
O00231	PSMD11	NTPEDVQAL	0.5	0.5	0	0.229262	type 5
O00232	PSMD12	RPKDPNNLL	0.5	0.5	0.772383	0.751748	type 3
Q9Y6V7	DDX49	GLDIPTVQV	0.5	0.5	0.907017	0.894173	type 3
A0A087WUB9	CTNNBL1	TMPDLYHLL	0.5	0.5	0.564375	0.515652	type 3
A0AVK6	E2F8	YTWHGRHNL	0.5	0.5	0.327249	0.27218	type 3
Q8TC07	TBC1D15	SPQDKRTLL	0.5	0.5	0.671811	0.685544	type 3
Q8NCN4	RNF169	AEPDFIFRAP	0.5	0.5	0.536132	0.450643	type 3
XP_006710368		PEFKFWHAA	0.5	0.5	0.912919	0.894288	type 3
XP_006724834		KTPNFSTLL	0.5	0.5	0.416242	0.388395	type 3
XP_006724834		RVFSDIIYTV	0.5	0.5	0.906006	0.910573	type 3
XP_006724834		NYPGFLTIL	0.5	0.5	0.0539178	0.0885707	type 3
I3L0A0	PEDS1-UBE2V1	GVVDPRAISVL	0.5	0.5	0.858557	0.827992	type 3
Q96TA2	YME1L1	MPRGPTLGHVSL	0.5	0.5	0.762727	0.787266	type 3
Q96TA2	YME1L1	GRTEILKWY	0.5	0.5	0.730816	0.732656	type 3
Q96TA2	YME1L1	TPKNTSVSL	0.5	0.5	0.86507	0.873967	type 3
Q96TA2	YME1L1	AEGFLKAQA	0.5	0.5	0.266283	0.282995	type 3
Q96TA2	YME1L1	LENLVNQAA	0.5	0.5	0.503192	0.594167	type 3
Q96TA2	YME1L1	GEADVPFYYA	0.5	0.5	0.798364	0.804049	type 3
Q96TA2	YME1L1	AELENLVNQA	0.5	0.5	0.464202	0.532011	type 3
B4E0X1		IQVYSRHPAEN	0.5	0.5	0.578199	0.622895	type 3
B4E0X1		IQVYSRHPAE	0.5	0.5	0.0849144	0.124775	type 3
XP_005261472		RENFFPVTV	0.5	0.5	0.442796	0.414231	type 3
P63146	UBE2B	RLQEDPPVGV	0.5	0.5	0.681406	0.725481	type 3
Q9Y2P8	RCL1	KQFGIDGESFEL	0.5	0.5	0.167723	0.191224	type 3
Q9Y2P8	RCL1	YTIEFLRHL	0.5	0.5	0.196208	0.113631	type 3
A8K486		GGKSIYGEKFEDEN	0.5	0.5	0.175566	0.268205	type 3
Q6IAX6	PAPSS1	GEIKGFTGI	0.5	0.5	0.145322	0.215726	type 3
Q6IAX1	FDFT1	AEKYQTVIA	0.5	0.5	0.947988	0.960241	type 3
Q6IAX1	FDFT1	YQPDWRFMES	0.5	0.5	0.972884	0.972448	type 3
Q6IAX1	FDFT1	MPKMDQDSL	0.5	0.5	0.578935	0.625551	type 3
Q6IAX1	FDFT1	HIPDVITYL	0.5	0.5	0.995665	0.995869	type 3
Q6IAX1	FDFT1	YVAGLVGIGL	0.5	0.5	0.893689	0.896801	type 3
Q6IAX1	FDFT1	IRKGQAVTL	0.5	0.5	0.429223	0.496803	type 3
Q6IAX1	FDFT1	LRNQSVFNF	0.5	0.5	0	0.429353	type 5
Q6IAX2	RPL21	KEKGTWVQL	0.5	0.5	0.830768	0.863247	type 3
P21796	VDAC1	KPGIKLTL	0.5	0.5	0	0.221752	type 5
Q9BVI4	NOC4L	LEYPDFYRKL	0.5	0.5	0.840231	0.828691	type 3
Q969X6	UTP4	MPAFLRSAL	0.5	0.5	0.504209	0.504593	type 3
Q969X6	UTP4	ILFSEDSTKLFV	0.5	0.5	0.271174	0.169565	type 3
Q969X6	UTP4	AIAPNTNNL	0.5	0.5	0.481741	0.451689	type 3
Q04864	REL	FEGSDFSCA	0.5	0.5	0.382973	0.613238	type 4
Q86XL3	ANKLE2	FLFGEEPSKL	0.5	0.5	0.557007	0.463704	type 3
Q86XL3	ANKLE2	FIFEKKLAQA	0.5	0.5	0.254797	0.210888	type 3
Q86XL3	ANKLE2	SPRDPVLTL	0.5	0.5	0.695498	0.661856	type 3
Q9UMX5	NENF	ALAPGLPTA	0.5	0.5	0.748528	0.642996	type 3
P62495	ETF1	KVAETAVQL	0.5	0.5	0.232492	0.242835	type 3
Q53G08		IIPNFSLDKI	0.5	0.5	0.650665	0.585882	type 3
Q9BSJ2	TUBGCP2	FEYGQVNHALAA	0.5	0.5	0.224866	0.197381	type 3
Q14201	BTG3	MEVKPSSVTA	0.5	0.5	0.973184	0.970582	type 3
Q14201	BTG3	MEVKPSSVTA	0.5	0.5	0.48069	0.381745	type 3
Q14201	BTG3	GEKNNAFIVA	0.5	0.5	0.890379	0.887704	type 3
XP_006716657		LLPDQIEKL	0.5	0.5	0.639765	0.616304	type 3
P62851	RPS25	RGSLARAAL	0.5	0.5	0.916363	0.94771	type 3
P62851	RPS25	VLFDKATYDKL	0.5	0.5	0.656471	0.710472	type 3
B2RBR9		KPFLGIGL	0.5	0.5	0.600965	0.576889	type 3
XP_006724826		SPGPEKMAL	0.5	0.5	0.826498	0.840062	type 3
XP_006719532		SIIQRLLEV	0.5	0.5	0.782031	0.741983	type 3
Q9Y3L5	RAP2C	IEVDSSPSV	0.5	0.5	0.401794	0.550994	type 3
Q9P260	RELCH	IPKPPDLLQL	0.5	0.5	0.330312	0.311485	type 3
A0A024RBY4	EIF2S3	KPIFSKIVSL	0.5	0.5	0.837597	0.880716	type 3
A0A024RBY4	EIF2S3	IEVRPGIVS	0.5	0.5	0.666351	0.715717	type 3
A0A024RBY4	EIF2S3	KAISGVHTV	0.5	0.5	0.633688	0.603042	type 3
A0A024RBY4	EIF2S3	TVVKAISGV	0.5	0.5	0.504452	0.525922	type 3
A0A024RBY4	EIF2S3	AEHNDLQYA	0.5	0.5	0.984417	0.986274	type 3
A0A024RBY4	EIF2S3	QPHLSRQDL	0.5	0.5	0.915086	0.922392	type 3
A0A024RBY4	EIF2S3	ILQNKIDLV	0.5	0.5	0.887096	0.893088	type 3
A0A024RBY4	EIF2S3	QEIEVRPGI	0.5	0.5	0.634222	0.640397	type 3
A0A024RBY4	EIF2S3	YAAPGGLIGV	0.5	0.5	0.78478	0	type 5
Q9UKI3	VPREB3	LVFPGQVAQL	0.5	0.5	0.968198	0.961109	type 3
Q9NQC7	CYLD	TENRFHSLP	0.5	0.5	0.742411	0.757977	type 3
Q969N2	PIGT	VHPPPTTTY	0.5	0.5	0.70497	0.710768	type 3
Q69YG1	DKFZp761E1322	APDKHHITPLL	0.5	0.5	0.685314	0.729188	type 3
Q15056	EIF4H	RAQRPRLQL	0.5	0.5	0.701173	0.709085	type 3
E5KP25		HLFRDVAEV	0.5	0.5	0.329912	0.309459	type 3
E5KP25		GVVDGNVARV	0.5	0.5	0.324625	0.331687	type 3
Q9NQ55	PPAN	LVRDVVSSL	0.5	0.5	0.845606	0.860976	type 3
Q9NQ55	PPAN	AHPPLLVL	0.5	0.5	0.898871	0.922416	type 3
Q10570	CPSF1	ALDEKLLNI	0.5	0.5	0	0.137917	type 3
O15371	EIF3D	KPNEFASQINL	0.5	0.5	0.164589	0.151738	type 3
O15371	EIF3D	KERYNFPNP	0.5	0.5	0.862847	0.918398	type 3
A0A024R1S7	SMARCE1	INAKSRAEAAL	0.5	0.5	0	0.192073	type 3
Q15027	ACAP1	SPRGPGQGSGHL	0.5	0.5	0.620359	0.638206	type 3
Q15027	ACAP1	QEKEAWIHA	0.5	0.5	0.208614	0.236641	type 3
Q9Y6X9	MORC2	APRKPANTL	0.5	0.5	0.0687736	0.0753969	type 3
Q9Y6X8	ZHX2	APEPKRPHI	0.5	0.5	0.111206	0.12562	type 3
XP_006711173		APGEFRAIM	0.5	0.5	0.197944	0.240104	type 3
Q14160	SCRIB	SISSIDREL	0.5	0.5	0.315586	0.288245	type 3
XP_005254002		SPSSKYVKL	0.5	0.5	0.872654	0.879378	type 3
XP_005254002		REIEELLAEA	0.5	0.5	0.869268	0.883	type 3
A0A024R3C4	KDELC2	KMFSDEILL	0.5	0.5	0.247924	0.200961	type 3
Q9HBD4	SMARCA4	SVTGKIQKL	0.5	0.5	0.356503	0.27808	type 3
Q9HBD4	SMARCA4	ILQEREYRL	0.5	0.5	0.823909	0.786583	type 3
Q9HBD4	SMARCA4	QEREYRLQA	0.5	0.5	0.6618	0.682058	type 3
Q9HBD4	SMARCA4	YQIKGLEWL	0.5	0.5	0.143187	0.107426	type 3
Q9HBD4	SMARCA4	SLNDLEKDVMLL	0.5	0.5	0.116021	0.129445	type 3
Q9HBD4	SMARCA4	LETALNAKA	0.5	0.5	0.141339	0.165094	type 3
A0A024R5Y1	SPG21	GQSELASRL	0.5	0.5	0.684458	0.660136	type 3
XP_005274251		SLYEMVSRV	0.5	0.5	0.720081	0.659741	type 3
Q9H649	NSUN3	NRFNYPFEL	0.5	0.5	0.466842	0.594463	type 3
Q9Y508	RNF114	APGVRAVEL	0.5	0.5	0.732348	0.789308	type 3
P35612	ADD2	VEIPATVTA	0.5	0.5	0.608599	0.564887	type 3
B7ZKT9	KIAA1033	VVMNVVHQL	0.5	0.5	0.535256	0.558005	type 3
B7ZKT9	KIAA1033	HRAVFPIYL	0.5	0.5	0.576532	0.666508	type 3
A0A2U3TZM0	CHD4	LIVDEAHRL	0.5	0.5	0.191963	0.216649	type 3
B7Z3A4		RESISRPPP	0.5	0.5	0.272294	0.291181	type 3
B7Z3A4		ILGIQPPSV	0.5	0.5	0.791837	0.762452	type 3
P78537	BLOC1S1	IELDMRTIA	0.5	0.5	0.946978	0.938296	type 3
Q8TDN6	BRIX1	FLVQNIHTL	0.5	0.5	0.709381	0.772762	type 3
Q8TDN6	BRIX1	YENPHYQSP	0.5	0.5	0.667735	0.730099	type 3
Q8TDN6	BRIX1	FVINEVCEM	0.5	0.5	0.563134	0.490202	type 3
Q8TDN6	BRIX1	SPHGPSAKF	0.5	0.5	0.0667206	0.089226	type 3
Q59HG1		MEFRSAQI	0.5	0.5	0.443371	0.557481	type 3
Q59HG1		LETEMEFRSA	0.5	0.5	0.289981	0.234749	type 3
Q59HG1		TEMEFRSA	0.5	0.5	0.854313	0.798064	type 3
Q6P1N0	CC2D1A	KSFDAVLEAL	0.5	0.5	0.741784	0.708797	type 3
H9KVB4	TNRC18	SERIFLHDA	0.5	0.5	0.544022	0.504375	type 3
XP_005248178		SPRGFPLGL	0.5	0.5	0.439486	0.477223	type 3
B4DRL5		SPSRAARQL	0.5	0.5	0.0122694	0.0355174	type 3
Q06265	EXOSC9	RQSDLLVKL	0.5	0.5	0.66863	0.663524	type 3
XP_005245695		HLPDFVKQL	0.5	0.5	0.856543	0.847368	type 3
P42224	STAT1	VLWDRTFSL	0	1	0.416639	0.714837	type 1
P42224	STAT1	LEKQDWEHA	0	1	0.750525	0.939467	type 2
P42224	STAT1	FPMEIRQYL	0	1	0	0.277591	type 1
P42224	STAT1	YIKTELISV	0	1	0	0.595395	type 1
P42224	STAT1	QQLDSKFLEQV	0	1	0	0.107191	type 2
Q15800	MSMO1	IVHEALYFL	0.5	0.5	0.713147	0.73993	type 3
V9HWC2	HEL-S-67p	KEQENRKGLIA	0.5	0.5	0.145201	0.228968	type 3
Q92793	CREBBP	AIFPTPDPAAL	0	1	0.704497	0.656483	type 2
Q14444	CAPRIN1	YRGPANGF	0.5	0.5	0.566101	0.651237	type 3
Q14444	CAPRIN1	SLLDEFYKL	0.5	0.5	0.601737	0.524918	type 3
P39687	ANP32A	RENVFKLLP	0.5	0.5	0.947433	0.950611	type 3
P39687	ANP32A	SLDLFNCEV	0.5	0.5	0.0469723	0	type 3
Q53ZR1	SLC12A2	APNSRPALL	0.5	0.5	0.366473	0.440586	type 3
Q9BQ52	ELAC2	SPAVERLISSL	0.5	0.5	0.624267	0.683567	type 3
Q9BQ52	ELAC2	SQYPEIIFL	0.5	0.5	0.712585	0.653996	type 3
Q59EK3		QALPWVRYI	0.5	0.5	0.378383	0.564491	type 3
Q59EK3		IRDNFVIIY	0.5	0.5	0.330537	0.306566	type 3
Q9Y3B4	SF3B6	KYGPIRQI	0.5	0.5	0.964864	0.961897	type 3
Q9Y3B2	EXOSC1	SESGIQMVP	0.5	0.5	0.920998	0.927231	type 3
Q9Y3B2	EXOSC1	RETESQLLP	0.5	0.5	0.776128	0.856169	type 3
Q9Y3B1	PRELID3B	WETVTTAA	0.5	0.5	0.843563	0.857378	type 3
P23497	SP100	SELEKTFNLP	0.5	0.5	0.732483	0.80709	type 3
NP_001041631		AETEFFSKA	0.5	0.5	0.686023	0.617732	type 3
XP_005254853		SVFNIKLVQA	0.5	0.5	0.615202	0.529545	type 3
Q5H9R7	PPP6R3	RVSDINFTL	0.5	0.5	0.945844	0.930229	type 3
Q5H9R7	PPP6R3	NVIRLISSL	0.5	0.5	0.763807	0.747	type 3
A0A024R2A7	LMAN1	RVRPLFCAL	0.5	0.5	0.78743	0.767409	type 3
Q16186	ADRM1	SPTQPIQL	0.5	0.5	0.846737	0.842142	type 3
O94842	TOX4	KEYLKALAA	0.5	0.5	0.772833	0.753564	type 3
B5BU36	TNFRSF10B	RVPKTLVLV	0.5	0.5	0.165838	0	type 3
Q9H269	VPS16	HEFLHEVPAA	0.5	0.5	0.892868	0.896741	type 3
Q9H269	VPS16	APYGGPIAL	0.5	0.5	0.564221	0.568786	type 3
Q9H269	VPS16	KAASVRPVL	0.5	0.5	0	0.496984	type 5
XP_005245737		VLFNKLTYL	0.5	0.5	0.695337	0.616111	type 3
XP_005245737		SQYPFPVTL	0.5	0.5	0.82001	0.770414	type 3
XP_005245737		SPRNEVEAL	0.5	0.5	0.846912	0.883049	type 3
XP_006718500		RPRGLRPLEL	0.5	0.5	0.544903	0.659689	type 3
B3KN49		SEASKLGAP	0.5	0.5	0.764475	0.810718	type 3
B3KN49		AEVEPTPEA	0.5	0.5	0.362156	0.413946	type 3
XP_005256407		YLAPHVRTL	0.5	0.5	0.586211	0.632557	type 3
XP_005256407		LAPHVRTL	0.5	0.5	0	0.277856	type 5
XP_006717600		ILTNVVPKM	0.5	0.5	0.779528	0.839735	type 3
Q13085	ACACA	VEVEGTVKA	0.5	0.5	0.818281	0.767267	type 3
Q13085	ACACA	SVSNFLHSL	0.5	0.5	0.341254	0	type 5
P23434	GCSH	GEVTEINEA	0.5	0.5	0.411544	0.326474	type 3
Q9Y5Q8	GTF3C5	TERDGWCLP	0.5	0.5	0.813114	0.781132	type 3
XP_005251107		VLPGLIHKV	0.5	0.5	0.263288	0	type 5
XP_005251107		GARKVVSCL	0.5	0.5	0	0.218141	type 5
Q6N063	OGFOD2	RASAVRNSL	0.5	0.5	0.160212	0.214248	type 3
J9R021	eIF3a	MPSEQIRNQL	0.5	0.5	0.547154	0.592288	type 3
J9R021	eIF3a	YQSIEFSRL	0.5	0.5	0.300552	0.352291	type 3
J9R021	eIF3a	QRRAEEQML	0.5	0.5	0.291465	0.390551	type 3
J9R021	eIF3a	RMLEDRDLFVM	0.5	0.5	0.148855	0.176515	type 3
J9R021	eIF3a	VLQYVVPEV	0.5	0.5	0.449853	0.39315	type 3
O14976	GAK	SIAEVVHQL	0.5	0.5	0.829249	0.795313	type 3
XP_005262374		AEWLGVLKA	0.5	0.5	0.919747	0.918324	type 3
XP_005262374		RPRPRAYYL	0.5	0.5	0.655455	0.69356	type 3
XP_005262374		SLLENIAKA	0.5	0.5	0.778082	0.771208	type 3
XP_005262374		QPQFQRQGL	0.5	0.5	0.462983	0.524674	type 3
XP_005262374		LVAPLIAKL	0.5	0.5	0.0980587	0.123116	type 3
A4ZVS8	PIAS1	LELPHLTSA	0.5	0.5	0.720161	0.63401	type 3
F8VXU5	VPS29	TLAGDVHIV	0.5	0.5	0.262464	0.190453	type 3
Q9NUP1	BLOC1S4	AELGTFPRA	0.5	0.5	0.341719	0.295155	type 3
V9HW96	HEL-S-100n	IEHADFAGVERL	0.5	0.5	0.985415	0.986648	type 3
V9HW96	HEL-S-100n	FLLDKKIGV	0.5	0.5	0.97908	0.977816	type 3
V9HW96	HEL-S-100n	LMAHAVTQL	0.5	0.5	0.392582	0.437876	type 3
V9HW96	HEL-S-100n	SLAPVNIFKAGA	0.5	0.5	0.200743	0.290563	type 3
V9HW96	HEL-S-100n	KMKEKVERI	0.5	0.5	0	0.027603	type 3
B2RAR2		GAFLRHAAL	0.5	0.5	0.48015	0.593954	type 3
B2RAR2		VVADAGAFL	0.5	0.5	0.452985	0.500147	type 3
Q9H307	PNN	RLLEQKVEL	0.5	0.5	0.155219	0.193882	type 3
Q6PIJ6	FBXO38	QSPDFVRTV	0.5	0.5	0.54606	0.578185	type 3
Q99567	NUP88	ILDPHVVLL	0.5	0.5	0.91901	0.878989	type 3
Q99567	NUP88	GEDSSFLVV	0.5	0.5	0.399084	0.473974	type 3
Q8N1B3	CCNQ	FIMEAGVKL	0.5	0.5	0.159247	0.216741	type 3
A0A024R718	PBEF1	TPAGNFVTL	0.5	0.5	0	0.253848	type 5
Q03164	KMT2A	AVFPDDMPTL	0.5	0.5	0.937431	0.935558	type 3
Q59G75		KEQGRLLVA	0.5	0.5	0.331673	0.413565	type 3
Q59G75		YEIDKTLGI	0.5	0.5	0.732964	0.779592	type 3
Q59G75		SVVTSIFGV	0.5	0.5	0.401038	0.344883	type 3
Q9H9A7	RMI1	KVKAFIVTL	0.5	0.5	0.555235	0.629253	type 3
V9HW26	HEL-S-123m	IETQAGDVSA	0.5	0.5	0.524013	0.527072	type 3
A0A024R6Y3	hCG2027080	APVERAQL	0.5	0.5	0.278503	0.303051	type 3
V9HW22	HEL-S-72p	AEAYLGKTV	0.5	0.5	0.541958	0.512564	type 3
V9HW22	HEL-S-72p	SQIHDIVLV	0.5	0.5	0.952391	0.950477	type 3
Q5U000		GPGWRPLLL	0.5	0.5	0.435918	0.385229	type 3
P22059	OSBP	VVGPGPAAI	0.5	0.5	0.678269	0.589179	type 3
V9HW29	HEL-S-61	QEVDRIKEA	0.5	0.5	0.204754	0.164876	type 3
A0A024RCW2	C6orf106	FETEFNTQP	0.5	0.5	0.808201	0.717318	type 3
Q86Y91	KIF18B	IARLPSSTL	0.5	0.5	0.921269	0.922642	type 3
A0A024R829	POLE3	MEFQRFVTP	0.5	0.5	0.960201	0.952062	type 3
A0A024R9H2	HRSP12	VLVDRTIYI	0.5	0.5	0.678383	0.71286	type 3
A0A024R821	EIF3S9	RPRPPTLL	0.5	0.5	0.93208	0.938205	type 3
A0A024R821	EIF3S9	AENVAVPEA	0.5	0.5	0.854671	0.876412	type 3
A0A024R821	EIF3S9	KLKNVIHKI	0.5	0.5	0.0591514	0.0574112	type 3
H3BN98		YLDPSVLSGV	0.5	0.5	0.352239	0.284468	type 3
P11388	TOP2A	SPRYIFTML	0.5	0.5	0.629898	0.593652	type 3
P11388	TOP2A	SPRYIFTML	0.5	0.5	0.964451	0.952663	type 3
P11388	TOP2A	KIPNFDVREI	0.5	0.5	0.82027	0.752978	type 3
P11388	TOP2A	GVAVKAHQV	0.5	0.5	0.0231042	0.0275126	type 3
P11388	TOP2A	FLYDDNQRV	0.5	0.5	0.881606	0.902213	type 3
P11388	TOP2A	KIFDEILVNA	0.5	0.5	0.936968	0.941659	type 3
P11388	TOP2A	IPRITIEM	0.5	0.5	0.697879	0.707556	type 3
P11388	TOP2A	KQIDDRKEWL	0.5	0.5	0.23624	0.333816	type 3
P11388	TOP2A	YLKDKLDET	0.5	0.5	0.193969	0.154067	type 3
P11388	TOP2A	KIFDEILVNAA	0.5	0.5	0.12025	0	type 3
XP_005254128		KIWDPVHRV	0.5	0.5	0.2011	0.155432	type 3
Q14683	SMC1A	KIIDETMAQL	0.5	0.5	0.956893	0.953531	type 3
Q14683	SMC1A	KPTDEKLREL	0.5	0.5	0.376612	0.464566	type 3
Q14683	SMC1A	KEAELRQVQSQA	0.5	0.5	0.102972	0.255238	type 3
Q14683	SMC1A	KRSDRHNLL	0.5	0.5	0.0795515	0.0520324	type 3
Q14683	SMC1A	APGKRFRPM	0.5	0.5	0	0.112119	type 3
P04899	GNAI2	NTIQSIMAI	0.5	0.5	0.438991	0.483217	type 3
O75947	ATP5PD	AEIIPQNQKAIA	0.5	0.5	0	0.0812117	type 3
Q63HN8	RNF213	TEYSFLKEV	0	1	0.607955	0.740707	type 2
Q63HN8	RNF213	SVINEINKI	0	1	0.741757	0.831719	type 2
Q63HN8	RNF213	WESEPHPYVF	0	1	0.368835	0.658292	type 1
Q63HN8	RNF213	WESEPHPYVFF	0	1	0.143721	0.330555	type 2
Q63HN8	RNF213	LLGDMEWRL	0	1	0	0.0491467	type 2
A0A024R6W2	NUDT21	QEKALFAVP	0.5	0.5	0.97771	0.981032	type 3
A0A024R6W2	NUDT21	HRLPHVLLL	0.5	0.5	0.80282	0.776875	type 3
Q9BQ04	RBM4B	KLHGVNINV	0.5	0.5	0.869331	0.870433	type 3
W0Z7M9	MRTFA	FLDGHDLQL	0.5	0.5	0.533963	0.521282	type 3
A0A024RCA7	RPLP2	QGIGKLASV	0.5	0.5	0.585101	0.545321	type 3
A0A024RCA7	RPLP2	RLNKVISEL	0.5	0.5	0.647758	0.60877	type 3
A0A024RCA7	RPLP2	SAAPGSAAPAA	0.5	0.5	0.552339	0.674651	type 3
A0A024RCA7	RPLP2	VPAGGAVAV	0.5	0.5	0.995694	0.996137	type 3
Q9NX46	ADPRS	SELGNGIAA	0.5	0.5	0	0.252897	type 5
A0A024RCA1	KIAA1542	REDLPTRLP	0.5	0.5	0.6648	0.699345	type 3
A0A024QZW7	NUP153	VPVAKTAEL	0.5	0.5	0.675789	0.681574	type 3
O14802	POLR3A	YVTIQNSEL	0.5	0.5	0.593576	0.570039	type 3
A0A024QZW2	NOL7	AQAFIHNSL	0.5	0.5	0.971662	0.971457	type 3
Q9UPU5	USP24	LTKDGIEAL	0.5	0.5	0.222277	0.220482	type 3
Q9UPU5	USP24	TVIENIHTII	0.5	0.5	0.476409	0.481528	type 3
A0A024R625	PPP4C	SPRGAGYL	0.5	0.5	0.531244	0.551607	type 3
A0A024R625	PPP4C	IIDGKIFCV	0.5	0.5	0.848696	0.825209	type 3
A0A024R625	PPP4C	AIIDGKIFCV	0.5	0.5	0.701363	0.631308	type 3
A0A024R625	PPP4C	YCTEIFDYL	0.5	0.5	0	0.00735562	type 3
Q9HCK8	CHD8	YEREMFDKA	0.5	0.5	0.120794	0.135069	type 3
Q9HCK8	CHD8	VLINRIDLV	0.5	0.5	0.250499	0.135692	type 3
Q9UHC7	MKRN1	NPSERRFGIL	0.5	0.5	0.669159	0.737859	type 3
O94804	STK10	LEHPFVSSI	0.5	0.5	0.832499	0.869145	type 3
E9PG19	FCHSD2	SRAELEQKI	0.5	0.5	0.810639	0.824203	type 3
E9PG19	FCHSD2	AESPGFSQA	0.5	0.5	0.938845	0.904104	type 3
E9PG19	FCHSD2	YQTDLVNIM	0.5	0.5	0.425368	0.371009	type 3
XP_005251889		AEVEGRLPA	0.5	0.5	0.885714	0.893173	type 3
XP_005251889		HIPNIFQKI	0.5	0.5	0.952101	0.951991	type 3
XP_005251889		IIVDLARYV	0.5	0.5	0.832698	0.846983	type 3
XP_005251889		AEVDRQVIP	0.5	0.5	0.973523	0.976249	type 3
O14617	AP3D1	SLAPLFFKL	0.5	0.5	0.66833	0.673125	type 3
O14617	AP3D1	ALLDSAHLL	0.5	0.5	0.45195	0.441609	type 3
O60566	BUB1B	APIIRVGGAL	0.5	0.5	0.702846	0.739732	type 3
O60566	BUB1B	GIADLAHLL	0.5	0.5	0.928801	0.904393	type 3
O60566	BUB1B	APRNSAELTVI	0.5	0.5	0.361907	0.385414	type 3
Q92994	BRF1	IEIELENSRP	0.5	0.5	0.760631	0.715631	type 3
Q92994	BRF1	ALLPSSPTL	0.5	0.5	0.554007	0.430962	type 3
A8K7D9		ILPTLVRLL	0.5	0.5	0.841539	0.845873	type 3
A8K7D9		GVVPQLVKL	0.5	0.5	0.984839	0.984904	type 3
A8K7D9		GPNERIGMV	0.5	0.5	0.569302	0.483758	type 3
A8K7D9		SELPIVTPA	0.5	0.5	0	0.898117	type 5
P46013	MKI67	KPMKTSPEM	0.5	0.5	0.187992	0.189699	type 3
P46013	MKI67	TPSAGKAML	0.5	0.5	0.858126	0.873264	type 3
P46013	MKI67	TEKVHVPA	0.5	0.5	0.25063	0.318414	type 3
P46013	MKI67	QTPGHTEEL	0.5	0.5	0.798619	0.74934	type 3
P46013	MKI67	TPSAGKAML	0.5	0.5	0.0718447	0.089282	type 3
P46013	MKI67	RPRKEVKEEL	0.5	0.5	0.0242256	0.035585	type 3
P46013	MKI67	KELFQTPVC	0.5	0.5	0	0.170631	type 3
P05161	ISG15	YEVRLTQTV	0.5	0.5	0.510965	0.577751	type 3
Q9UBQ5	EIF3K	RPIRQILYL	0.5	0.5	0.922744	0.955054	type 3
XP_005255584		YLDEYIARM	0.5	0.5	0.793131	0.719974	type 3
XP_005255584		ARYVFSNF	0.5	0.5	0.443081	0.535879	type 3
XP_005255584		SLLDIIEKV	0.5	0.5	0.89478	0.872303	type 3
XP_005255584		ITAEILREL	0.5	0.5	0.553941	0.512084	type 3
XP_005255584		RMIGQICEV	0.5	0.5	0.319253	0.263953	type 3
S4S694	GLTPD1	LQAMVAHEL	0.5	0.5	0	0.21968	type 5
A0A024R534	MTA2	RPYAPINANAI	0.5	0.5	0.196558	0.277865	type 3
A0A024R534	MTA2	RQIDQFLVV	0.5	0.5	0.263922	0.254187	type 3
A0A024R534	MTA2	YQAEIPDRL	0.5	0.5	0	0.719231	type 5
P62081	RPS7	RVKLDGSRL	0.5	0.5	0.135384	0.273455	type 3
P62081	RPS7	IIFVPVPQL	0.5	0.5	0.847745	0.863116	type 3
P62081	RPS7	RPRSRTLTAV	0.5	0.5	0.0389443	0.0462242	type 3
B2RAD8		APRRPGIGT	0.5	0.5	0.0296692	0.0500198	type 3
Q9NY93	DDX56	FGFEEELKSL	0.5	0.5	0.738211	0.722893	type 3
Q9NY93	DDX56	GLDPRLLQAV	0.5	0.5	0.159126	0.198903	type 3
P62249	RPS16	RPLEMIEPRTL	1	0	0.930138	0.943508	type 2
P62249	RPS16	KLLEPVLLL	1	0	0.998352	0.998099	type 2
P62249	RPS16	EMIEPRTL	1	0	0.730848	0.820293	type 2
Q96A35	MRPL24	TEIEWRFTEA	0.5	0.5	0.83307	0.831977	type 3
Q96A35	MRPL24	IEWRFTEA	0.5	0.5	0.940503	0.936619	type 3
Q96A33	CCDC47	LVFGSVSEA	0.5	0.5	0.728367	0.605918	type 3
V9HVY3	HEL-S-269	LAAARLAAA	0.5	0.5	0.951238	0.94115	type 3
B3KVE3		YVKDRVEKV	0.5	0.5	0.107611	0.0949276	type 3
Q8WWM7	ATXN2L	KEDKPPLAP	0.5	0.5	0.950248	0.941958	type 3
Q8WWM7	ATXN2L	VPQSGVPAL	0.5	0.5	0.867951	0.823053	type 3
B4DY08	HNRNPC	RVFIGNLNTL	0.5	0.5	0.869323	0.869955	type 3
O95714	HERC2	STINLLQTL	0.5	0.5	0.289504	0	type 5
Q5QJE6	DNTTIP2	FVIDTTPGM	0.5	0.5	0.503202	0.558346	type 3
P17036	ZNF3	KMPDFGQVTV	0.5	0.5	0.593035	0.632539	type 3
O60830	TIMM17B	GVIGGGVFQA	0.5	0.5	0.71286	0.632102	type 3
P37802	TAGLN2	NPRNFSDNQL	0.5	0.5	0.64122	0.657939	type 3
P37802	TAGLN2	KQMEQISQFL	0.5	0.5	0.543977	0.554327	type 3
P37802	TAGLN2	AYGLSREV	0.5	0.5	0.589328	0.656783	type 3
P37802	TAGLN2	RPQPGRENF	0.5	0.5	0.721475	0.686453	type 3
XP_006724482		GEFREAFKEA	0.5	0.5	0.8088	0.775562	type 3
XP_006724482		QEIMTVPPP	0.5	0.5	0.770268	0.798995	type 3
XP_006722863		SPRTSGVL	0.5	0.5	0.58917	0.562429	type 3
Q9UJK0	TSR3	REFGNPNRPVA	0.5	0.5	0.598617	0.647373	type 3
Q8TCY9	URGCP	AETKDIPAA	0.5	0.5	0.45513	0.466869	type 3
A0A024RAC4	ID3	SQVEILQRV	0.5	0.5	0.722109	0.695108	type 3
A0A024RAC4	ID3	RVIDYILDL	0.5	0.5	0.802286	0.769172	type 3
A0A024RAC5	RCC2	HEVIVSAA	0.5	0.5	0.575927	0.510491	type 3
Q8N954	GPATCH11	YMSDSFINV	0.5	0.5	0.381389	0.318299	type 3
B1AHB0	MCM5	IRSSYIRVL	0.5	0.5	0.85306	0.877235	type 3
B1AHB0	MCM5	FIMEGGAMV	0.5	0.5	0.746555	0.675031	type 3
B1AHB0	MCM5	VPGNRVTIM	0.5	0.5	0.469174	0.485598	type 3
B1AHB0	MCM5	ITVRQLEAI	0.5	0.5	0.169885	0.244915	type 3
B1AHB0	MCM5	AALPNVYEV	0.5	0.5	0.816912	0.779876	type 3
B1AHB0	MCM5	SRFDMIFIV	0.5	0.5	0.34118	0.714417	type 4
B1AHB0	MCM5	RPRPSGEEVL	0.5	0.5	0.806202	0.773952	type 3
Q8NDX1	PSD4	AEHENLRTP	0.5	0.5	0.790695	0.802979	type 3
P51149	RAB7A	SPRDPENFPFVVL	0.5	0.5	0.83592	0.85031	type 3
A0A669KAV7	WIZ	VPRPPQTSL	0.5	0.5	0.663369	0.690006	type 3
A8K492		RPKVPVLQL	0.5	0.5	0.88073	0.859656	type 3
A8K492		AEGKPPEAP	0.5	0.5	0.0977884	0.101526	type 3
A0A024RAQ3	DHFR	RPLKGRINL	0.5	0.5	0.760903	0.808842	type 3
XP_006721569		VYKAFVDNY	0.5	0.5	0	0.363692	type 5
P30050	RPL12	AQIEVVPSA	0.5	0.5	0.918974	0.944853	type 3
P30050	RPL12	IEVVPSASA	0.5	0.5	0.818245	0.804269	type 3
Q8NBU5	ATAD1	KLSEYEMSI	0.5	0.5	0.246531	0.193047	type 3
Q8NBU5	ATAD1	SEYEMSIAA	0.5	0.5	0.825432	0.778946	type 3
Q86UE8	TLK2	IKPPIIHY	0.5	0.5	0.649317	0.676373	type 3
XP_005262724		RIIDSLFNTV	0.5	0.5	0.205794	0.205758	type 3
O95140	MFN2	GDRIFFVSA	0.5	0.5	0.947755	0.9424	type 3
O14561	NDUFAB1	VARPLSTAL	0.5	0.5	0.837142	0.870198	type 3
Q9ULT0	TTC7A	GEFHLWYQV	0.5	0.5	0.79681	0.727434	type 3
Q9ULT0	TTC7A	NAAAIYDLL	0.5	0.5	0.676451	0	type 5
P08567	PLEK	IPLKGSTL	0.5	0.5	0.567178	0.461823	type 3
Q9NP66	HMG20A	MEFEERNAA	0.5	0.5	0.344353	0	type 5
A8K7J6		QEMDAGLQA	0.5	0.5	0.294633	0	type 5
P38117	ETFB	RVIDYAVKI	0.5	0.5	0.405511	0.477391	type 3
P51587	BRCA2	KQFEGTVEI	0.5	0.5	0.677864	0.63864	type 3
XP_005245302		SNSDVIRQV	0.5	0.5	0.857958	0.833089	type 3
XP_005245302		KEFSQSFDAA	0.5	0.5	0.685285	0.767158	type 3
XP_005245302		FEFDTKTSA	0.5	0.5	0.992555	0.993079	type 3
Q15018	ABRAXAS2	SPRMPSSGF	0.5	0.5	0.576928	0.621397	type 3
XP_005245629		AENDRLKVA	0.5	0.5	0.165347	0.1205	type 3
A8K787		FVYPLDFART	0.5	0.5	0.330355	0.281279	type 3
O00555	CACNA1A	RPRGPGSRKGL	0	1	0	0.00202907	type 2
Q13952	NFYC	KLDEDVKMI	0.5	0.5	0.138349	0.121988	type 3
Q9Y266	NUDC	WLIEDGKVVTV	0.5	0.5	0.116848	0.0740087	type 3
O14497	ARID1A	SPQPGSAL	0.5	0.5	0.312498	0.34618	type 3
Q08211	DHX9	LPRPHASIMF	0.5	0.5	0.523657	0.49523	type 3
Q08211	DHX9	RPSAAGINL	0.5	0.5	0.681796	0.666401	type 3
Q08211	DHX9	GPDHNRSFI	0.5	0.5	0.128296	0	type 3
O75529	TAF5L	AEISPDSKLLA	0.5	0.5	0.302164	0.354661	type 3
B2R4H6		GETDPLLIA	0.5	0.5	0.664763	0.705487	type 3
K7ELC2	RPS15	KKEAPPMEKP	0.5	0.5	0.0582572	0.0710763	type 3
K7ELC2	RPS15	KEAPPMEKP	0.5	0.5	0.919578	0.922189	type 3
K7ELC2	RPS15	KEAPPMEKP	0.5	0.5	0.999366	0.999589	type 3
K7ELC2	RPS15	GVYNGKTFNQV	0.5	0.5	0.433772	0.419352	type 3
Q9Y4D1	DAAM1	AEAKDLFTKA	0.5	0.5	0.650854	0.597234	type 3
Q9UHX1	PUF60	QERFDNSDLSA	0.5	0.5	0.823369	0.822419	type 3
Q9UHX1	PUF60	YVASVHQDL	0.5	0.5	0.714918	0.714916	type 3
A8K6D2		SPLNRAGLL	0.5	0.5	0.693767	0.686248	type 3
A8K6D2		SPLNRAGL	0.5	0.5	0.216245	0.204252	type 3
P08240	SRPRA	KLIDDVHRL	0.5	0.5	0.880837	0.891473	type 3
P08240	SRPRA	FQNDFLRLL	0.5	0.5	0.127717	0.123148	type 3
P08240	SRPRA	KLIDDVHRLF	0.5	0.5	0.239672	0.25564	type 3
Q5TFE4	NT5DC1	RVVDYLTKL	0.5	0.5	0.899255	0.8816	type 3
B4DJQ6		AQEFIYASV	0.5	0.5	0.808717	0.760264	type 3
P62136	PPP1CA	SIIGRLLEV	0.5	0.5	0.993003	0.989734	type 3
Q9NWL6	ASNSD1	RVRFQSHGL	0.5	0.5	0.185316	0.258023	type 3
A8K874		RLIDRIKTV	0.5	0.5	0.3714	0.390442	type 3
Q92769	HDAC2	RMLPHAPGV	0.5	0.5	0.761166	0.770849	type 3
Q92769	HDAC2	NTPEYMEKI	0.5	0.5	0.417486	0.304314	type 3
Q5TZN3	UBE2C	AELWKNPTA	0.5	0.5	0.865415	0.857686	type 3
G3V180	DPP3	GEFEGFVAV	0.5	0.5	0.753949	0.718543	type 3
Q86U44	METTL3	FASSLVSGL	0.5	0.5	0.519781	0.526733	type 3
Q92542	NCSTN	AVASFVTQL	0.5	0.5	0.598735	0.508635	type 3
Q92541	RTF1	SEFMKWKEA	0.5	0.5	0.912921	0.877127	type 3
Q92541	RTF1	KVHDFDVKI	0.5	0.5	0	0.0803209	type 3
A0A024QZJ2	UBE2D1	YQGGVFFL	0.5	0.5	0.205376	0.171151	type 3
A0A024R9Y6	GNL3L	TEHFLTAVA	0.5	0.5	0.829433	0.813481	type 3
A0A024R9Y7	MAGED2	VEVPETPKA	0.5	0.5	0.967805	0.96339	type 3
Q13144	EIF2B5	VRSDFLLVY	0.5	0.5	0.335779	0.472748	type 3
Q9Y2L1	DIS3	YEILVKAA	0.5	0.5	0.637446	0.62376	type 3
Q9Y2L1	DIS3	AVHEDIVAV	0.5	0.5	0.380099	0.276153	type 3
O43776	NARS1	KENERWNVI	0.5	0.5	0.943077	0.954736	type 3
O43776	NARS1	LTFDDLLNRL	0.5	0.5	0.0523183	0.039556	type 3
Q53FX5		RAIELLEKL	0.5	0.5	0.643485	0.601983	type 3
Q8N4S7	PAQR4	RPWLRPAAL	0.5	0.5	0.959531	0.961359	type 3
Q8N4S7	PAQR4	ALLGGLVNV	0.5	0.5	0.763643	0.725709	type 3
B5BUB1	RUVBL1	RPQGGQDIL	0.5	0.5	0.739413	0.738618	type 3
B5BUB1	RUVBL1	SIAPIVIFA	0.5	0.5	0.35713	0.360197	type 3
Q00839	HNRNPU	KVSELKEEL	0.5	0.5	0.896412	0.898838	type 3
Q9Y4R8	TELO2	GEMEPPALP	0.5	0.5	0.817802	0.828343	type 3
Q9Y3C1	NOP16	AVDPNRAVPL	0.5	0.5	0.92071	0.922583	type 3
Q9Y3C1	NOP16	PEKKGNTL	0.5	0.5	0.0935222	0.0536636	type 3
C0JYY2	APOB	TASLKYENYELT	0.5	0.5	0.4562	0.477436	type 3
C0JYY2	APOB	EAESSSGVPGTADSR	0.5	0.5	0.0463534	0.0637989	type 3
C0JYY2	APOB	NTASLKYENYELT	0.5	0.5	0.209776	0.325346	type 3
A0A024R5X3	SLTM	MPRGSGSGF	0.5	0.5	0.510963	0.506854	type 3
Q6IBC4	NDUFS6	SEVETRVIA	0.5	0.5	0.760606	0.760317	type 3
Q71SY5	MED25	GPARAGSVV	0.5	0.5	0.123874	0.141664	type 3
Q71SY5	MED25	RPSQNLLQL	0.5	0.5	0.738525	0.745886	type 3
A0A087X295	WDR6	TLFPGKVHSL	0.5	0.5	0.597911	0.547409	type 3
A0A087X295	WDR6	FPGKVHSL	0.5	0.5	0.33857	0.211311	type 3
A0A024RBL0	CHST11	SIPEINHRL	0.5	0.5	0.830164	0.804713	type 3
A0A024QZE6	C16orf58	APSPPLSGL	0.5	0.5	0.633649	0.657654	type 3
Q9UHD8	SEPTIN9	NIVPVIAKA	0.5	0.5	0.935388	0.922721	type 3
Q9UHD8	SEPTIN9	REMIPFAVV	0.5	0.5	0.954903	0.951203	type 3
Q9UHD8	SEPTIN9	KVVNIVPVI	0.5	0.5	0.813045	0.783831	type 3
Q9UHD8	SEPTIN9	IEVENTTHC	0.5	0.5	0.0356516	0.0414603	type 3
Q9UHD8	SEPTIN9	REMIPFAVV	0.5	0.5	0.998611	0.998707	type 3
Q6YHU6	THADA	SAFPEVRSL	0.5	0.5	0.736846	0.75549	type 3
Q6YHU6	THADA	ALITRIFGV	0.5	0.5	0.125153	0.0925148	type 3
Q9Y5T4	DNAJC15	AEYLQPSA	0.5	0.5	0.621249	0.610045	type 3
P02786	TFRC	TRFSLARQV	0.5	0.5	0.731433	0.774366	type 3
B4DPG9		YMDTLNIFM	0.5	0.5	0.159152	0	type 3
XP_005261752		SLLQTLYKV	0.5	0.5	0.796345	0.770319	type 3
A0A024R7N7	IFI30	LLDVPTAAV	0.5	0.5	0.999096	0.999042	type 3
A0A024R7N7	IFI30	LLLDVPTAAVQA	0.5	0.5	0.974129	0.963762	type 3
A0A024R7N7	IFI30	LDFFGNGPPVNYKTG	0.5	0.5	0.11635	0.108445	type 3
A0A024R7N7	IFI30	LLLDVPTAAV	0.5	0.5	0.965323	0.973634	type 3
A0A024R7N7	IFI30	HEYVPWVTV	0.5	0.5	0.547904	0.688214	type 3
A0A024R7N7	IFI30	DFFGNGPPVNYKTGN	0.5	0.5	0.12604	0.250721	type 3
Q6PD74	AAGAB	AEIAESVQA	0.5	0.5	0.80662	0.773285	type 3
XP_006715588		SPSGAMSNL	0.5	0.5	0.615174	0.584162	type 3
XP_005265126		HLSELNTKL	0.5	0.5	0.200993	0.143002	type 3
P11216	PYGB	ALFPGDVDRL	0.5	0.5	0.697827	0.649525	type 3
A0A024R1N1	MYH9	KPAGPPGILAL	0.5	0.5	0.896907	0.90104	type 3
A0A024R1N1	MYH9	LEMDLKDLEA	0.5	0.5	0	0.68152	type 5
XP_006718874		ALFPAPLAQI	0.5	0.5	0.367423	0.370171	type 3
Q6GMX3	IGL@	NKYAASSYLSLTPE	0.5	0.5	0.738128	0.736461	type 3
Q6GMX3	IGL@	NNKYAASSYLSLTPE	0.5	0.5	0.609205	0.642602	type 3
Q6GMX3	IGL@	NKYAASSYLSLTPEQ	0.5	0.5	0	0.0694232	type 3
P51531	SMARCA2	RPSGPGPEL	0.5	0.5	0.938773	0.933306	type 3
Q9NRW7	VPS45	YQAMVHELL	0.5	0.5	0.145242	0.125301	type 3
P07954	FH	KPMMIKNVL	0.5	0.5	0.334183	0.343195	type 3
A1L4K2	MAPK8	AEAPPPKIP	0.5	0.5	0.892607	0.862617	type 3
B3KP18		SVFDDMINL	0.5	0.5	0.354128	0.301367	type 3
V9HW31	HEL-S-271	GEYDHLPEQA	0.5	0.5	0.774285	0.794339	type 3
P19397	CD53	VLFHNLPSL	0.5	0.5	0.759846	0.781387	type 3
V9HW37	HEL-S-69	AEKLGFAGL	0.5	0.5	0.630227	0.585679	type 3
V9HW37	HEL-S-69	VAIEHLDKI	0.5	0.5	0.873743	0.869386	type 3
V9HW37	HEL-S-69	VRARQVKEM	0.5	0.5	0.0068969	0.00639798	type 3
V9HW37	HEL-S-69	VVYGGGAAEI	0.5	0.5	0.926145	0.95477	type 3
V9HW37	HEL-S-69	QMAEIAVNA	0.5	0.5	0.523783	0.563991	type 3
V9HW37	HEL-S-69	AIEHLDKI	0.5	0.5	0.869392	0.881585	type 3
A0A024R9W7	TMEM33	QRALLANAL	0.5	0.5	0.650369	0.695547	type 3
A0A024R9W7	TMEM33	SRAFLAQAL	0.5	0.5	0.471258	0.604799	type 3
Q7Z7A3	CTU1	APRLGISL	0.5	0.5	0.89763	0.896825	type 3
NP_078938		FVFKGFDAL	0.5	0.5	0.238289	0.317021	type 3
NP_078938		LIMDMIPAI	0.5	0.5	0.131252	0.16901	type 3
NP_078938		GPNASIISL	0.5	0.5	0.533774	0.474691	type 3
Q5W0V3	FAM160B1	RPVQKLLRL	0.5	0.5	0.10086	0.181419	type 3
Q14691	GINS1	WEYGSVLP	0.5	0.5	0.727545	0.725858	type 3
Q14691	GINS1	YLYDRLLRI	0.5	0.5	0.739931	0.534437	type 4
Q6P2Q9	PRPF8	YIFAHVGQL	0.5	0.5	0.198453	0.187002	type 3
Q6P2Q9	PRPF8	SRFGNAFHL	0.5	0.5	0.603111	0.669872	type 3
Q6P2Q9	PRPF8	FRHDKRVYL	0.5	0.5	0	0.530858	type 5
P25205	MCM3	VRPKVVRSV	0.5	0.5	0.693571	0.676326	type 3
P25205	MCM3	YIAEEYSRL	0.5	0.5	0.789841	0.748461	type 3
P25205	MCM3	ALKDFVASI	0.5	0.5	0.45659	0.527217	type 3
P25205	MCM3	RRYSDLTTL	0.5	0.5	0.677359	0.60724	type 3
P25205	MCM3	AQRDYLDFL	0.5	0.5	0	0.0813689	type 3
Q9ULT8	HECTD1	MPRGVVVTL	0.5	0.5	0.968884	0.965531	type 3
Q9ULT8	HECTD1	GVISKVSTL	0.5	0.5	0.612306	0.606173	type 3
Q8WXX7	AUTS2	NPHEPWNRL	0.5	0.5	0.434818	0.362281	type 3
O14818	PSMA7	RPFGISAL	0.5	0.5	0.603026	0.577334	type 3
A0A024QZV9	NEDD9	ALQEMVHQV	0.5	0.5	0.41935	0.43128	type 3
A0A024QZV9	NEDD9	RPGPGSLHL	0.5	0.5	0	0.401167	type 5
Q8WTW3	COG1	SPALKRLDL	0.5	0.5	0.689492	0.705516	type 3
B2RE76	CHMP2B	EEIERQLKA	0.5	0.5	0.45101	0.400098	type 3
Q13432	UNC119	APGPSGQSV	0.5	0.5	0.166665	0.164369	type 3
Q13435	SF3B2	QEIAKMGTP	0.5	0.5	0.773541	0.800574	type 3
Q13435	SF3B2	RPRGPPPPP	0.5	0.5	0.0948476	0.063386	type 3
Q9UPT5	EXOC7	IDRLFDTSA	0.5	0.5	0.803817	0.805416	type 3
A0A024R2T0		GEHDPWYCP	0.5	0.5	0.704977	0.698587	type 3
A0A024R2T2		VRPAEPAFL	0.5	0.5	0.472906	0.455472	type 3
XP_005262053		YEIEKRLSTA	0.5	0.5	0.631353	0.659953	type 3
XP_005262053		QPRPQDSNL	0.5	0.5	0.159143	0.183145	type 3
P35544	FAU	FEVTGQETVA	0.5	0.5	0.960238	0.971995	type 3
P63272	SUPT4H1	LPQGIVREL	0.5	0.5	0.972999	0.973453	type 3
P63272	SUPT4H1	PQGIVREL	0.5	0.5	0.410238	0.443345	type 3
Q12906	ILF3	TEAKPAVVA	0.5	0.5	0.586605	0.560313	type 3
B2RDY9		LERALLVTA	0.5	0.5	0.741855	0.764854	type 3
XP_006712174		SEVGKLLSA	0.5	0.5	0.981997	0.970472	type 3
XP_006712174		AEIRRFSSV	0.5	0.5	0.988482	0.992795	type 3
Q92878	RAD50	KVFQGTDEQL	0.5	0.5	0.273245	0.302244	type 3
Q92878	RAD50	LYHNHQRTV	0.5	0.5	0.00570615	0.00348819	type 3
A6NHR9	SMCHD1	GLLDLPFRV	0.5	0.5	0.164628	0.232612	type 3
A6NHR9	SMCHD1	VQPEHIQYL	0.5	0.5	0.350068	0.334874	type 3
A6NHR9	SMCHD1	KEKDSFTAV	0.5	0.5	0.618419	0.584988	type 3
Q9H6H4	REEP4	KEIDAYIVQA	0.5	0.5	0.900625	0.922016	type 3
Q9H6H4	REEP4	HRRPPIGY	0.5	0.5	0.0914271	0	type 3
H0YFY6	NUMA1	AEDEWKAQV	0.5	0.5	0.444403	0.449471	type 3
H0YFY6	NUMA1	TPKKLGNSL	0.5	0.5	0.439535	0.477218	type 3
O95721	SNAP29	YESEKVGVA	0.5	0.5	0.694441	0.703386	type 3
XP_006723828		SPASTKTGQAGSL	0.5	0.5	0.178263	0.194037	type 3
Q8NDH3	NPEPL1	SPSAAHFITRL	0.5	0.5	0.187606	0	type 3
O75976	CPD	SLITLIEKV	0.5	0.5	0.0735881	0.0425292	type 3
Q53G33		YLTHDSPSV	0.5	0.5	0.656387	0.669373	type 3
Q53G33		SLIDKTTAA	0.5	0.5	0.80314	0.813344	type 3
XP_005266395		AEYPRSLFP	0.5	0.5	0.700541	0.698369	type 3
P12004	PCNA	KLMDLDVEQL	0.5	0.5	0.381033	0.40096	type 3
P12004	PCNA	ILKKVLEAL	0.5	0.5	0.43389	0.357852	type 3
Q9UJX6	ANAPC2	RVLDPSMVILEV	0.5	0.5	0.585108	0.534932	type 3
XP_005253647		AEHPIVIVCG	0.5	0.5	0.767901	0.804557	type 3
XP_005253647		AEHPIVIVC	0.5	0.5	0.682201	0.712725	type 3
Q9Y6C9	MTCH2	REMIARSAA	0.5	0.5	0.143062	0.102907	type 3
Q9Y6C9	MTCH2	VPRLLGDIL	0.5	0.5	0.223325	0	type 5
Q96AP0	ACD	RPQKPSLEF	0.5	0.5	0.565595	0.574509	type 3
P54136	RARS1	FEFAGYDVLRL	0.5	0.5	0	0.0075159	type 3
P14317	HCLS1	REHPVPLLP	0.5	0.5	0.757314	0.731752	type 3
Q9UKK3	PARP4	FIFSDTHEL	0.5	0.5	0.953911	0.950524	type 3
Q9UKK3	PARP4	KPVNRISL	0.5	0.5	0.857611	0.861616	type 3
O00148	DDX39A	KEYERFSKYM	0.5	0.5	0.597803	0.609829	type 3
O00148	DDX39A	KEYERFSKY	0.5	0.5	0.127721	0.0799173	type 3
P33241	LSP1	RQASIELPSM	0.5	0.5	0.773124	0.757007	type 3
P33241	LSP1	HERDRQLQA	0.5	0.5	0.00968851	0.0101999	type 3
P33241	LSP1	QPRTPSPLVL	0.5	0.5	0.774633	0.78301	type 3
Q96BJ3	AIDA	KEFPFDVQP	0.5	0.5	0.719859	0.729704	type 3
Q9UJX4	ANAPC5	LIEESCPQL	0.5	0.5	0.504818	0.699124	type 3
Q9NQ89	C12orf4	NMLPQIFRV	0.5	0.5	0.614918	0.604187	type 3
[truncated: 2,564 more rows]

## Sheet: Supp_Table4C_MHC-II Output
Accession	Gene Name	Peptide	Control Protein Status	IFNγ Protein Status	Mean Control Peptide Rank	Mean IFNγ Peptide Rank	Type
P31948	STIP1	DPTNMTYITNQAAVYFEK	0.5	0.5	0.523872	0.444927	type 3
P31948	STIP1	EPTFIKGYTRKAAALE	0.5	0.5	0.45823	0.503017	type 3
P31948	STIP1	DPTNMTYITNQAAVYFEKGDYN	0.5	0.5	0.175813	0.197824	type 3
XP_006722886		SDPFTKNPSLPSKLDPF	0.5	0.5	0.287795	0.311925	type 3
P40763	STAT3	TDEELADWKRRQQIA	0	1	0	0.267472	type 1
XP_006719057		SLTDLVEHFKKTGIEEA	0.5	0.5	0.74727	0.767444	type 3
XP_006719057		DSLTDLVEHFKKTGIE	0.5	0.5	0.322513	0.39648	type 3
XP_006719057		DSLTDLVEHFKKTGIEE	0.5	0.5	0.939791	0.938163	type 3
XP_006719057		ENRVLELNKKQESEDT	0.5	0.5	0.138942	0.137959	type 3
XP_006719057		ENRVLELNKKQESEDTA	0.5	0.5	0.555027	0.556093	type 3
XP_006719057		LTDLVEHFKKTGIEE	0.5	0.5	0.600856	0.640223	type 3
XP_006719057		DIENRVLELNKKQESEDTA	0.5	0.5	0.573032	0.596855	type 3
XP_006719057		DSLTDLVEHFKKTGIEEA	0.5	0.5	0.961434	0.959888	type 3
XP_006719057		SLTDLVEHFKKTGIEE	0.5	0.5	0.663435	0.712166	type 3
XP_006719057		DSLTDLVEHFKKTGIEEAS	0.5	0.5	0.370256	0.299834	type 3
XP_006719057		LTDLVEHFKKTGIEEA	0.5	0.5	0.325791	0.366552	type 3
B3KN15		DMVIIYNRVPKTAST	0.5	0.5	0.445432	0.458769	type 3
Q9UNH7	SNX6	EAEYLAIFKKTVAMHE	0.5	0.5	0	0.265545	type 5
P63151	PPP2R2A	NAHTYHINSISINSDYE	0.5	0.5	0.361823	0.348575	type 3
Q9Y3U8	RPL36	SNVLAAMRKAAAKKD	0.5	0.5	0.421359	0.425079	type 3
Q9Y3U8	RPL36	DKRALKFIKKR	0.5	0.5	0.0300358	0.0307892	type 3
Q9Y3U8	RPL36	LRYPMAVGL	0.5	0.5	0	0.565429	type 5
Q9Y3U8	RPL36	DKRALKFIKKRVGTHIR	0.5	0.5	0.17666	0	type 3
B8ZZD4	TAX1BP1	IAVLEKETAQLREQVG	0.5	0.5	0.878357	0.883409	type 3
B8ZZD4	TAX1BP1	TVNCVLAFQGYYLPNDD	0.5	0.5	0.605058	0.50184	type 3
B8ZZD4	TAX1BP1	LIAVLEKETAQLREQVG	0.5	0.5	0.371751	0.427135	type 3
B8ZZD4	TAX1BP1	DGNKESVITHFKEEIGRLQ	0.5	0.5	0.538361	0.524092	type 3
B8ZZD4	TAX1BP1	DSLKDKLKKAQHER	0.5	0.5	0.268706	0.238636	type 3
B8ZZD4	TAX1BP1	TPYIHPHPKDWVG	0.5	0.5	0.152154	0	type 3
Q8NF20	FLJ00382	GEYKCVVQHTASKSKKE	0.5	0.5	0.0149823	0.00975107	type 3
Q8NF20	FLJ00382	EYKCVVQHTASKSKKE	0.5	0.5	0.0342314	0.0273871	type 3
Q8NF20	FLJ00382	EYKCVVQHTASKSKKE	0.5	0.5	0.0191899	0	type 3
P13693	TPT1	IKHILANFKNYQFFIG	0.5	0.5	0.347713	0.416219	type 3
A0A024RD11	PPP2R5D	GGPQIVKKERRQSSSR	0.5	0.5	0.0229051	0.0259582	type 3
A0A024R7B2	EDG5	NPVIYTWRSRDLRRE	0.5	0.5	0.876846	0.862572	type 3
A0A024R7B2	EDG5	NPVIYTWRSRDLRREV	0.5	0.5	0.508983	0.470231	type 3
A0A024R7B2	EDG5	NPVIYTWRSRDLRR	0.5	0.5	0.691595	0.717958	type 3
A0A024R7B2	EDG5	LNPVIYTWRSRDLRR	0.5	0.5	0.625962	0.601799	type 3
A0A024R7B2	EDG5	LNPVIYTWRSRDLRRE	0.5	0.5	0.819901	0.798038	type 3
P51148	RAB5C	SPNIVIALAGNKADL	0.5	0.5	0.932684	0.932443	type 3
P51148	RAB5C	SPNIVIALAGNKADLA	0.5	0.5	0.873611	0.891807	type 3
P51148	RAB5C	ASPNIVIALAGNKADL	0.5	0.5	0.887155	0.883106	type 3
P51148	RAB5C	ASPNIVIALAGNKADLA	0.5	0.5	0.925419	0.932691	type 3
P51148	RAB5C	DDNSLLFMETSAKTAM	0.5	0.5	0.449827	0.448143	type 3
P51148	RAB5C	TDTFARAKNWVKELQ	0.5	0.5	0.882759	0.862341	type 3
P51148	RAB5C	NTDTFARAKNWVKELQ	0.5	0.5	0.892003	0.877727	type 3
P51148	RAB5C	DITNTDTFARAKNWVKELQ	0.5	0.5	0.761451	0.742839	type 3
P51148	RAB5C	TDTFARAKNWVKE	0.5	0.5	0.254692	0.381203	type 3
P51148	RAB5C	ASPNIVIALAGNKADLAS	0.5	0.5	0.567046	0.45283	type 3
P51148	RAB5C	NTDTFARAKNWVKEL	0.5	0.5	0.36705	0.442233	type 3
P51148	RAB5C	NTDTFARAKNWVKE	0.5	0.5	0	0.325069	type 5
P51148	RAB5C	ASPNIVIALAGNKAD	0.5	0.5	0.388494	0	type 5
Q86VZ1	P2RY8	APNNFVLLAHIVSR	0.5	0.5	0.598862	0.603157	type 3
XP_005259657		SVGEITVHAKLTVLR	0.5	0.5	0.80142	0.76667	type 3
XP_005259657		VGEITVHAKLTVLR	0.5	0.5	0.658599	0.567807	type 3
XP_005259657		SPAPGRQHGQIRGYQVHYVR	0.5	0.5	0.331853	0.202473	type 3
XP_005259657		SPAPGRQHGQIRGYQVHYVRMEG	0.5	0.5	0.155731	0.122916	type 3
XP_005259657		YDLQVRAHTRRGPGP	0.5	0.5	0.462961	0.453779	type 3
XP_005259657		NSVGEITVHAKLTVLREDQ	0.5	0.5	0.474348	0.397787	type 3
XP_005259657		DVDGRTTKKLITHLKPHTFYN	0.5	0.5	0.402708	0.342193	type 3
XP_005259657		VGEITVHAKLTVLRED	0.5	0.5	0.379855	0.30875	type 3
XP_005259657		NSTIVVMLTKLREMG	0.5	0.5	0.0607962	0	type 3
XP_005259657		SVGEITVHAKLTVLREDQ	0.5	0.5	0.399779	0	type 5
Q96JJ7	TMX3	DAKSTIVSIFKSSPLMG	0.5	0.5	0.285625	0.310051	type 3
Q96JJ7	TMX3	DDIIEFAHRVSGAL	0.5	0.5	0.405283	0.307609	type 3
Q96JJ7	TMX3	DDIIEFAHRVSGALIRP	0.5	0.5	0.294523	0.297017	type 3
Q96JJ7	TMX3	STIVSIFKSSPLM	0.5	0.5	0.311738	0.337502	type 3
Q96JJ7	TMX3	STIVSIFKSSPLMG	0.5	0.5	0.691094	0.711112	type 3
Q96JJ7	TMX3	TKDDIIEFAHRVSGAL	0.5	0.5	0.478591	0.52242	type 3
Q96JJ7	TMX3	NQQYFLLDRQIKNVED	0.5	0.5	0.483381	0.561727	type 3
Q96JJ7	TMX3	DAKSTIVSIFKSSPLM	0.5	0.5	0.176091	0.160792	type 3
Q96JJ7	TMX3	NQQYFLLDRQIKNVEDM	0.5	0.5	0.696027	0.788599	type 3
Q96JJ7	TMX3	KDDIIEFAHRVSGAL	0.5	0.5	0.308006	0.263074	type 3
Q96JJ7	TMX3	NQQYFLLDRQIKNVE	0.5	0.5	0.465134	0.484151	type 3
Q96JJ7	TMX3	SNQQYFLLDRQIKNVEDM	0.5	0.5	0.204689	0.237194	type 3
Q96JJ7	TMX3	DDIIEFAHRVSGALIRPLPS	0.5	0.5	0.0663901	0	type 3
XP_005266156		FIWKISDFARKRQE	0.5	0.5	0.683852	0.606065	type 3
XP_005266156		FIWKISDFARKRQEA	0.5	0.5	0.907829	0.883372	type 3
XP_005266156		IWKISDFARKRQEA	0.5	0.5	0.704916	0.74049	type 3
XP_005266156		FIWKISDFARKRQEAVA	0.5	0.5	0.516141	0.502214	type 3
XP_005266156		KISDFARKRQEA	0.5	0.5	0.139179	0.103108	type 3
A8K7B7	PPP2R1A	VKSEIIPMFSNLASDEQ	0.5	0.5	0.701947	0.691812	type 3
A8K7B7	PPP2R1A	VKSEIIPMFSNLASDEQD	0.5	0.5	0.396491	0.298223	type 3
A8K7B7	PPP2R1A	KVKEFCENL	0.5	0.5	0	0.312372	type 5
A8K7B7	PPP2R1A	SLLPAIVEL	0.5	0.5	0	0.134336	type 3
P00338	LDHA	NSKLVIITAGARQQEG	0.5	0.5	0.407455	0.38908	type 3
P00338	LDHA	ANSKLVIITAGARQQEG	0.5	0.5	0.599799	0.781493	type 3
P00338	LDHA	SKLVIITAGARQQEG	0.5	0.5	0.323432	0.375589	type 3
P00338	LDHA	ANSKLVIITAGARQQEGE	0.5	0.5	0.468077	0.455518	type 3
P00338	LDHA	VIITAGARQQEG	0.5	0.5	0.314845	0.244515	type 3
P00338	LDHA	VAWKISGFPKNRVIG	0.5	0.5	0.354787	0.266845	type 3
A0A024R8P8	RPL38	LKQSLPPGLAVKELK	0.5	0.5	0.428874	0.529483	type 3
V9HWA6	HEL32	KMIYASSKDAIKKK	0.5	0.5	0.0507545	0.0289015	type 3
B4E2L0		FSHLRRIGR	0.5	0.5	0.492352	0.430485	type 3
B4E2L0		VPGGEMFSHLRRIGR	0.5	0.5	0.91385	0.887956	type 3
B4E2L0		VPGGEMFSHLRRIGRFS	0.5	0.5	0.818399	0.800962	type 3
B4E2L0		VPGGEMFSHLRRIGRFSEPH	0.5	0.5	0.798205	0.781697	type 3
NP_001032409		ISELARYSNSEVVT	0.5	0.5	0.344735	0.364719	type 3
Q6ZRP7	QSOX2	TPDQAILWLWKKHNMVN	0.5	0.5	0.650948	0.516765	type 3
Q6ZRP7	QSOX2	DEGHVLTFLKQHYGRDN	0.5	0.5	0.577226	0.461826	type 3
Q6ZRP7	QSOX2	TPDQAILWLWKKHNM	0.5	0.5	0.379883	0.405121	type 3
Q6ZRP7	QSOX2	TPDQAILWLWKKH	0.5	0.5	0.20445	0	type 5
P13995	MTHFD2	NPASHSYVLNKTRAAAVVG	0.5	0.5	0.490864	0.49389	type 3
P13995	MTHFD2	ENPASHSYVLNKTRAAAVVG	0.5	0.5	0.34498	0.312789	type 3
A0A087WSV8		TEEELKEYENIIALQEN	0.5	0.5	0.727323	0.649842	type 3
A0A087WSV8		EEELKEYENIIALQEN	0.5	0.5	0.715322	0.619324	type 3
A0A087WSV8		DQLEAQKLEYHQVIQQMEQK	0.5	0.5	0.398509	0.333359	type 3
A0A087WSV8		EAQKLEYHQVIQQMEQK	0.5	0.5	0.650388	0.605862	type 3
A0A087WSV8		EEELKEYENIIALQE	0.5	0.5	0.463458	0.275971	type 3
A0A087WSV8		EEELKEYENIIALQ	0.5	0.5	0.301967	0.260677	type 3
A0A087WSV8		EAQKLEYHQVIQQMEQ	0.5	0.5	0.238206	0	type 5
P52209	PGD	KDERIQASKKLKGPQK	0.5	0.5	0.068439	0.0522515	type 3
P52209	PGD	DERIQASKKLKGPQK	0.5	0.5	0.0721279	0.0642008	type 3
P24928	POLR2A	GEIESKFNQA	0.5	0.5	0	0.264732	type 5
A8K669		LPDNINVYATTAANPR	0.5	0.5	0.790923	0.807293	type 3
A8K669		LPDNINVYATTAANPRE	0.5	0.5	0.88397	0.883994	type 3
A8K669		LPDNINVYATTAANPRES	0.5	0.5	0.906646	0.917236	type 3
A8K669		LPDNINVYATTAANPRESS	0.5	0.5	0.821032	0.806566	type 3
A8K669		DHGSTGILVFPNEDL	0.5	0.5	0.774689	0.767948	type 3
A8K669		DHGSTGILVFPNEDLHVK	0.5	0.5	0.923258	0.924062	type 3
A8K669		DHGSTGILVFPNEDLHVKD	0.5	0.5	0.965413	0.965874	type 3
A8K669		INVYATTAANPRES	0.5	0.5	0.37511	0.324484	type 3
A8K669		INVYATTAANPRESS	0.5	0.5	0.361201	0.366645	type 3
A8K669		IEKSVRKIVSLLAASEA	0.5	0.5	0.504273	0.452421	type 3
A8K669		LPDNINVYATTAANPRESSYA	0.5	0.5	0.642496	0.58779	type 3
A8K669		ETIHYMYKHKMYR	0.5	0.5	0.208195	0.174268	type 3
A8K669		DHGSTGILVFPNEDLH	0.5	0.5	0.732247	0.746205	type 3
A8K669		STGILVFPNEDLHVKD	0.5	0.5	0.445495	0.499634	type 3
A8K669		DHGSTGILVFPNEDLHV	0.5	0.5	0.319538	0.364368	type 3
A8K669		IEKSVRKIVSLLAASEAE	0.5	0.5	0.433401	0.422918	type 3
A8K669		TPSPDVPLTIMKRKLMN	0.5	0.5	0.665927	0.651493	type 3
A8K669		STGILVFPNEDLHVK	0.5	0.5	0	0.36751	type 5
H0YIV9		SSGAHGEEGSARMWKTLTF	0.5	0.5	0.764168	0.777634	type 3
H0YIV9		SSGAHGEEGSARMWKTLTFF	0.5	0.5	0.440783	0.528015	type 3
Q07960	ARHGAP1	GIFRRSANTQVVRE	0.5	0.5	0	0.203398	type 5
A0A024R2C5	VPS4B	LKEYLKNKEKKAQKPVK	0.5	0.5	0.0231451	0.017821	type 3
A0A024R2C5	VPS4B	KEYLKNKEKKAQKPVK	0.5	0.5	0.00540502	0.00458267	type 3
A0A024R2C5	VPS4B	KEYLKNKEKKAQKP	0.5	0.5	0.126635	0.0566412	type 3
A0A024R2C5	VPS4B	KEYLKNKEKKAQKPV	0.5	0.5	0.025788	0.012827	type 3
A0A024R2C5	VPS4B	EYLKNKEKKAQKP	0.5	0.5	0.0346068	0.0290857	type 3
A0A024R2C5	VPS4B	EYLKNKEKKAQKPVK	0.5	0.5	0.0279882	0.0241679	type 3
Q9Y2G3	ATP11B	DPPHQSDTRTIYVANRFPQN	0.5	0.5	0.39227	0.35521	type 3
A0A024R061	SYBL1	SSVLAAQLKHHSENKG	0.5	0.5	0.147401	0.108369	type 3
A0A024R061	SYBL1	RSRAFNFLNEIKKR	0.5	0.5	0.236351	0.369298	type 3
A0A024QZM6	SEC24C	TGGSVYKYASFQVEN	0.5	0.5	0.799642	0.787022	type 3
A0A024QZM6	SEC24C	TGGSVYKYASFQVENDQ	0.5	0.5	0.685151	0.673061	type 3
A0A024QZM6	SEC24C	GGSVYKYASFQVEN	0.5	0.5	0.834577	0.836329	type 3
A0A024QZM6	SEC24C	GGSVYKYASFQVENDQ	0.5	0.5	0.834819	0.835161	type 3
A0A024QZM6	SEC24C	GGSVYKYASFQVENDQE	0.5	0.5	0.734607	0.731841	type 3
A0A024QZM6	SEC24C	TGGSVYKYASFQVENDQE	0.5	0.5	0.668701	0.629735	type 3
A0A024QZM6	SEC24C	ETDTLINYMAKFAYRG	0.5	0.5	0.241036	0.260311	type 3
A8K7Q1		QAVLHMEQRKQQQQQ	0	1	0.387687	0.502613	type 2
A8K7Q1		SQGRLEAQKRELQQ	0	1	0.106529	0.111952	type 2
A8K7Q1		SQGRLEAQKRELQQAV	0	1	0.409282	0.401074	type 2
A8K7Q1		QQAVLHMEQRKQQQQQQ	0	1	0.182462	0.296495	type 2
A8K7Q1		QAVLHMEQRKQQQQQQ	0	1	0.73283	0.788028	type 2
A8K7Q1		QAVLHMEQRKQQQQQQQ	0	1	0.103432	0.10066	type 2
A8K7Q1		AVLHMEQRKQQQQQQ	0	1	0.065416	0.0663508	type 2
A8K7Q1		QAVLHMEQRKQQQQQQ	0	1	0.0750137	0.0837763	type 2
A8K7Q1		AVLHMEQRKQQQQQ	0	1	0.0269537	0.0354087	type 2
A8K7Q1		RYEMLKEHERRR	0	1	0.0367233	0.0282456	type 2
A8K7Q1		KRELQQAVLHMEQRKQQQQQQ	0	1	0.106853	0.109132	type 2
A8K7Q1		QAVLHMEQRKQQQQQ	0	1	0.0269942	0.0471471	type 2
A8K7Q1		SRLRMLLKAKMDAEQDPN	0	1	0.507149	0.570713	type 2
A8K7Q1		LQQAVLHMEQRKQQQQQQ	0	1	0.0984465	0.155231	type 2
A8K7Q1		ELQQAVLHMEQRKQQQQQQ	0	1	0	0.123434	type 2
A8K7Q1		RLRMLLKAKMDAEQDPN	0	1	0.215473	0	type 6
V9HW98	HEL2	YDEMVESMKKVAGMDVE	0.5	0.5	0.571821	0.531354	type 3
A0A024RDX2	EBI2	TETQMMIHSKSSNGK	0.5	0.5	0.0820205	0.0725999	type 3
A0A024RDX2	EBI2	EMTETQMMIHSKSSNGK	0.5	0.5	0.139822	0.112637	type 3
A0A024RDX2	EBI2	VVIVQNRKKINST	0.5	0.5	0.218678	0.166527	type 3
A0A024RDX2	EBI2	VVIVQNRKKINSTT	0.5	0.5	0.167619	0.145908	type 3
P11233	RALA	RAEQWNVNYVETSAKT	0.5	0.5	0.283264	0.306975	type 3
P11233	RALA	RAEQWNVNYVETSAKTR	0.5	0.5	0.291437	0.304958	type 3
P11233	RALA	WNVNYVETSAKTRANVD	0.5	0.5	0.831193	0.835125	type 3
P11233	RALA	WNVNYVETSAKTRANVDK	0.5	0.5	0.455435	0.403066	type 3
P11233	RALA	AEQWNVNYVETSAKT	0.5	0.5	0.685642	0.656398	type 3
P11233	RALA	NVNYVETSAKTRANVD	0.5	0.5	0.280163	0.223864	type 3
P11233	RALA	AEQWNVNYVETSAK	0.5	0.5	0.376776	0.340456	type 3
P11233	RALA	EDKRQVSVEEAKNRAEQW	0.5	0.5	0.142462	0.139387	type 3
A0A024R0R9	NAPA	TMLLRIKKTIQGDEED	0.5	0.5	0.398096	0	type 5
XP_006720306		RGKQLTNYRANVIAN	0.5	0.5	0.105573	0.107894	type 3
P11717	IGF2R	KKDIFKANKEVPCYVFD	0.5	0.5	0.814545	0.837571	type 3
P11717	IGF2R	DPEHYLINVCKSLAPQ	0.5	0.5	0.691421	0.760947	type 3
P11717	IGF2R	LSSITSSRNPACSGAN	0.5	0.5	0.40539	0.478094	type 3
P11717	IGF2R	GDPEHYLINVCKSLAPQ	0.5	0.5	0.70797	0.772922	type 3
P11717	IGF2R	DASDTNPDFYINICQPLNPMH	0.5	0.5	0.397475	0.387354	type 3
P11717	IGF2R	KDIFKANKEVPCYVFD	0.5	0.5	0.899703	0.907321	type 3
P11717	IGF2R	TNPDFYINICQPLNPMH	0.5	0.5	0.551855	0.354966	type 3
P11717	IGF2R	GTGDPEHYLINVCKSLAPQ	0.5	0.5	0.33294	0.356719	type 3
P11717	IGF2R	KKYDFYINVCGPVS	0.5	0.5	0.771017	0.824664	type 3
P11717	IGF2R	DTNPDFYINICQPLNPMH	0.5	0.5	0.361489	0.274235	type 3
P11717	IGF2R	TNPDFYINICQPLNPMHG	0.5	0.5	0.340282	0.302174	type 3
P11717	IGF2R	IVRFVCNDDVYSGPL	0.5	0.5	0.496207	0.396738	type 3
P11717	IGF2R	DIFKANKEVPCYVFD	0.5	0.5	0.565962	0.511073	type 3
P11717	IGF2R	KDIFKANKEVPCYV	0.5	0.5	0.406732	0.408523	type 3
P11717	IGF2R	KDIFKANKEVPCYVFDE	0.5	0.5	0.610183	0.627617	type 3
P11717	IGF2R	KYDFYINVCGPVS	0.5	0.5	0.406182	0.38306	type 3
P11717	IGF2R	TWRKYYINVCRPLNPVPG	0.5	0.5	0.87448	0.83494	type 3
P11717	IGF2R	DPEHYLINVCKSLAP	0.5	0.5	0.223999	0.252745	type 3
P11717	IGF2R	WRKYYINVCRPLNPVPG	0.5	0.5	0.634781	0.708934	type 3
Q53FB0		KFSAYIKNSNPALNDN	0.5	0.5	0.705415	0.666024	type 3
Q53FB0		FSAYIKNSNPALNDN	0.5	0.5	0.925277	0.918215	type 3
Q53FB0		FSAYIKNSNPALN	0.5	0.5	0.409689	0.39527	type 3
Q53FB0		YIKNSNPALNDN	0.5	0.5	0.39244	0.47093	type 3
A0A075B6H9	IGLV4-69	SPSASASLGASVK	0.5	0.5	0.761714	0.718351	type 3
P50990	CCT8	VGDTQVVVFKHEKEDG	0.5	0.5	0.184104	0.183789	type 3
P50990	CCT8	LEKLFVTNDAATILRE	0.5	0.5	0.364158	0.341457	type 3
P50990	CCT8	AIKLATNAAVTVLR	0.5	0.5	0.479426	0.482451	type 3
A0A024R7M0	TMED9	RPRPGTGLGRVM	0.5	0.5	0	0.107643	type 3
A0A024RAI1	ACTR3	DGSKWIKQYTGINAISK	0.5	0.5	0.195443	0.252021	type 3
A0A024RAI1	ACTR3	GSKWIKQYTGINAISK	0.5	0.5	0.259857	0.213284	type 3
Q53ET4		TAKLQDFKSFLLKDSET	0.5	0.5	0.402373	0.381837	type 3
Q53ET4		TAKLQDFKSFLLKDSE	0.5	0.5	0.402767	0.497548	type 3
Q15758	SLC1A5	NPLLKHYRGPAGDA	0.5	0.5	0.414301	0.401522	type 3
Q15758	SLC1A5	NPLLKHYRGPAGDAT	0.5	0.5	0.772341	0.776549	type 3
Q15758	SLC1A5	EGNPLLKHYRGPAGDAT	0.5	0.5	0.300794	0.298714	type 3
Q15758	SLC1A5	EGNPLLKHYRGPAGDATVA	0.5	0.5	0.34994	0.314431	type 3
Q9NS84	CHST7	AREAVHAWRERLSREQV	0.5	0.5	0.264905	0.282728	type 3
Q9NS84	CHST7	AREAVHAWRERLSREQ	0.5	0.5	0.152523	0.122965	type 3
Q562E7	WDR81	TGQEELRSLVLDWVHGR	0.5	0.5	0.70823	0	type 5
A0A024QZR5	AP3M1	TPTQGSYTFDPVTKVLTWD	0.5	0.5	0.173541	0.207251	type 3
B2RAS2		NTFMEIWKKRWDK	0.5	0.5	0.728901	0.635382	type 3
P16885	PLCG2	TPTIIESWLRKQIYS	0.5	0.5	0.398657	0.365088	type 3
P16885	PLCG2	LVKEFSVNENQLQLYQ	0.5	0.5	0	0.178091	type 3
P16885	PLCG2	EKIIIKHKKLGPRGDVD	0.5	0.5	0.0745999	0	type 3
Q13888	GTF2H2	NPRKHITSL	0.5	0.5	0.0561519	0.097935	type 3
O76021	RSL1D1	HIIENIVAV	0.5	0.5	0	0.759891	type 5
P62280	RPS11	RPLSKTVRF	0.5	0.5	0	0.216857	type 5
P29966	MARCKS	AKEELQANGSAPAADKEEPA	0.5	0.5	0.174596	0.149301	type 3
P29966	MARCKS	GAKEELQANGSAPAADKEEPA	0.5	0.5	0.157774	0.163561	type 3
P29966	MARCKS	AERPGEAAVA	0.5	0.5	0	0.142244	type 3
P67809	YBX1	DTKEDVFVHQTAIKKNNPR	0.5	0.5	0.0886493	0.0978099	type 3
P67809	YBX1	VFVHQTAIKKNNPR	0.5	0.5	0.02595	0.0267571	type 3
Q59ER5		NPSKPLHVIKGHSK	0.5	0.5	0.0581214	0.0507784	type 3
Q59ER5		ADGQIYIYDGKTGEK	0.5	0.5	0.410082	0.435348	type 3
Q59ER5		SVGEITGHNKVINSVDIK	0.5	0.5	0.757381	0.748641	type 3
Q59ER5		DSGSSVGEITGHNKVINSVDIK	0.5	0.5	0.3997	0.416041	type 3
Q59ER5		SSVGEITGHNKVINSVDIK	0.5	0.5	0.599591	0.624356	type 3
Q59ER5		DGQIYIYDGKTGEK	0.5	0.5	0.316633	0.363748	type 3
Q59ER5		ADGQIYIYDGKTGEKV	0.5	0.5	0.227133	0.276151	type 3
Q59ER5		SVGEITGHNKVINSVD	0.5	0.5	0.280242	0.223955	type 3
Q59ER5		VGEITGHNKVINSVDIK	0.5	0.5	0.160662	0	type 3
B2R7P8		VDKSLFSNVVTKNKDLPE	0.5	0.5	0.357551	0.422907	type 3
P84101	SERF2	NQRELARQKNMKKQSDS	0.5	0.5	0.00359974	0.0069112	type 3
V9HW09	HEL-S-91n	YEKILFTEA	0.5	0.5	0.72306	0.865679	type 3
Q9UMS4	PRPF19	MTPEIIQKL	0.5	0.5	0.412245	0.713205	type 4
A0A024RA40	CPVL	KYVPAIAHLIHS	0.5	0.5	0.552701	0.512453	type 3
XP_003960334		TAQNFRALSTGEKG	0.5	0.5	0.358679	0.270067	type 3
B2RAY1		HQGIGLFPSNFVTAD	0.5	0.5	0.548273	0.562999	type 3
B2RAY1		EGRKVRAIYDFEAAEDN	0.5	0.5	0.561025	0.547708	type 3
B2RAY1		HQGIGLFPSNFVTADL	0.5	0.5	0.111034	0.100824	type 3
P39023	RPL3	IKDGKLIKNNASTDYDLS	0.5	0.5	0.287595	0.271979	type 3
P39023	RPL3	RERLEQQVP	0.5	0.5	0.315819	0.617976	type 4
P39023	RPL3	IKDGKLIKNNASTDYDLSD	0.5	0.5	0.164974	0.160985	type 3
P39023	RPL3	KSLLVQTKRRALEK	0.5	0.5	0.09449	0.0816384	type 3
Q08209	PPP3CA	NKAAVLKYENNVMNIRQ	0.5	0.5	0.182055	0	type 3
Q8IY22	CMIP	RQRELKELQRKGGPT	0.5	0.5	0.085637	0.0698679	type 3
Q8IY22	CMIP	KKIYKYKKVLSNPS	0.5	0.5	0.420025	0.317988	type 3
Q8IY22	CMIP	APLEIVSKLLSENTN	0.5	0.5	0.334592	0.294263	type 3
Q8IY22	CMIP	QAPLEIVSKLLSEN	0.5	0.5	0.448601	0.414244	type 3
Q8IY22	CMIP	QAPLEIVSKLLSENTN	0.5	0.5	0.712578	0.719183	type 3
Q8IY22	CMIP	APLEIVSKLLSEN	0.5	0.5	0.192293	0.158904	type 3
Q8IY22	CMIP	NQAPLEIVSKLLSEN	0.5	0.5	0.0728278	0.0698189	type 3
Q8IY22	CMIP	KKKIYKYKKVLSNPS	0.5	0.5	0.248646	0.192369	type 3
Q8IY22	CMIP	NQAPLEIVSKLLSENTN	0.5	0.5	0.221765	0.230462	type 3
Q8IY22	CMIP	KKIYKYKKVLSNPSR	0.5	0.5	0.0521178	0.0430425	type 3
Q8IY22	CMIP	INQAPLEIVSKLLSENTN	0.5	0.5	0.0979211	0.11976	type 3
Q8IY22	CMIP	WKKKIYKYKKVLSNPS	0.5	0.5	0.748594	0	type 5
E7EMK3	FLOT2	RQEEIEIEVVQRKKQ	0.5	0.5	0.430669	0.560524	type 3
E7EMK3	FLOT2	EEIEIEVVQRKKQIAVE	0.5	0.5	0.764818	0.722608	type 3
E7EMK3	FLOT2	EEIEIEVVQRKKQIA	0.5	0.5	0.459018	0.438101	type 3
E7EMK3	FLOT2	TDKELIATVRRPAE	0.5	0.5	0.649858	0.58951	type 3
E7EMK3	FLOT2	EIEIEVVQRKKQ	0.5	0.5	0.195593	0.146524	type 3
E7EMK3	FLOT2	TDKELIATVRRPAEAE	0.5	0.5	0.891847	0.883642	type 3
E7EMK3	FLOT2	TDKELIATVRRPAEAEA	0.5	0.5	0.874132	0.862936	type 3
E7EMK3	FLOT2	EEIEIEVVQRKKQ	0.5	0.5	0.432321	0.468411	type 3
Q5SX86	GDI2	YTEVTRYLDFKVTEG	0.5	0.5	0.814931	0.834879	type 3
Q5SX86	GDI2	YTEVTRYLDFKVTEGSF	0.5	0.5	0.367459	0.437683	type 3
Q5SX86	GDI2	YTEVTRYLDFKVTEGS	0.5	0.5	0.611841	0.590328	type 3
E7EQR8	YIPF3	LRPYFDVEPAQVRSR	0.5	0.5	0.761189	0.702376	type 3
A0A024RC55	MFGE8	GHEFDFIHDVNKKHK	0.5	0.5	0.14644	0	type 3
P19256	CD58	NSEFRAFSSFKNR	0.5	0.5	0.518597	0.479825	type 3
P19256	CD58	ENSEFRAFSSFKNR	0.5	0.5	0.641644	0.653002	type 3
P19256	CD58	SEFRAFSSFKNRVY	0.5	0.5	0.675962	0.590449	type 3
P19256	CD58	ENSEFRAFSSFKNRVY	0.5	0.5	0.752406	0.720555	type 3
P19256	CD58	NSEFRAFSSFKNRVY	0.5	0.5	0.456053	0.469768	type 3
P19256	CD58	SEFRAFSSFKNR	0.5	0.5	0.488867	0.445471	type 3
P68036	UBE2L3	YPFKPPKITFKTKIYHPNID	0.5	0.5	0.89864	0.946896	type 3
O75787	ATP6AP2	APSEERVYMVGKANSVFEDLS	0.5	0.5	0.812443	0.802105	type 3
O75787	ATP6AP2	HDISSLLSRHKHLAKDHSPD	0.5	0.5	0.254344	0.226989	type 3
O75787	ATP6AP2	HDISSLLSRHKHLAKDHSPDL	0.5	0.5	0.370391	0.273529	type 3
O75787	ATP6AP2	ISSLLSRHKHLAKDH	0.5	0.5	0.178782	0.18043	type 3
O75787	ATP6AP2	DISSLLSRHKHLAKDHSPD	0.5	0.5	0.974894	0.973425	type 3
O75787	ATP6AP2	SSLLSRHKHLAKDHSPD	0.5	0.5	0.160103	0.126413	type 3
O75787	ATP6AP2	DISSLLSRHKHLAK	0.5	0.5	0.577309	0.599812	type 3
O75787	ATP6AP2	ISSLLSRHKHLAKD	0.5	0.5	0.157428	0.177773	type 3
O75787	ATP6AP2	DISSLLSRHKHLAKDHSPDL	0.5	0.5	0.821011	0.800069	type 3
O75787	ATP6AP2	SSLLSRHKHLAKD	0.5	0.5	0.482161	0.450944	type 3
O75787	ATP6AP2	DISSLLSRHKHLAKD	0.5	0.5	0.782946	0.754997	type 3
O75787	ATP6AP2	APSEERVYMVGKANSVFEDL	0.5	0.5	0.303574	0.25007	type 3
O75787	ATP6AP2	ISSLLSRHKHLAKDHSPD	0.5	0.5	0.81663	0.817233	type 3
O75787	ATP6AP2	APSEERVYMVGKANSVFED	0.5	0.5	0.561853	0.542305	type 3
O75787	ATP6AP2	SSLLSRHKHLAKDHSPDL	0.5	0.5	0.79927	0.78504	type 3
O75787	ATP6AP2	ISSLLSRHKHLAKDHSPDL	0.5	0.5	0.17615	0.224101	type 3
Q96BX8	MOB3A	EPGTQRFELHKKAQASLN	0.5	0.5	0.454932	0.442054	type 3
Q96BX8	MOB3A	EPGTQRFELHKKAQASLNAG	0.5	0.5	0.144485	0	type 3
P30260	CDC27	HDIAIKFFQRAIQVDPN	0.5	0.5	0.418932	0.395346	type 3
Q13885	TUBB2A	NSTAIQELFKRISEQ	0.5	0.5	0.226899	0.220399	type 3
X5D7A8	CADM1	IRWFKGNTELKGKSE	0.5	0.5	0.181009	0.163125	type 3
E7EMB3	CALM2	DFPEFLTMMARKMKDTD	0.5	0.5	0.265782	0.327795	type 3
E7EMB3	CALM2	DFPEFLTMMARKMKDTDS	0.5	0.5	0.364595	0.446673	type 3
P27986	PIK3R1	VVELINHYRNESLAQYN	0.5	0.5	0.29232	0	type 5
Q59HE8		QLIDKVWQL	0.5	0.5	0	0.299064	type 5
P27635	RPL10	AKIRIFDLGRKKAKVDE	0.5	0.5	0.377886	0.30871	type 3
Q99829	CPNE1	VSHEFALNFNPSNP	0.5	0.5	0.640506	0.566238	type 3
Q99829	CPNE1	VSHEFALNFNPSNPY	0.5	0.5	0.546477	0.584893	type 3
Q59GX2		GSLQFGYNTGVINAPQK	0.5	0.5	0.854047	0.859849	type 3
Q59GX2		GSLQFGYNTGVINAPQKV	0.5	0.5	0.979185	0.979376	type 3
Q59GX2		SLQFGYNTGVINAPQ	0.5	0.5	0.852565	0.852853	type 3
Q59GX2		GSLQFGYNTGVINAPQ	0.5	0.5	0.929764	0.917958	type 3
Q59GX2		GSLQFGYNTGVINAPQKVI	0.5	0.5	0.348499	0.297084	type 3
Q59GX2		GSLQFGYNTGVINAPQKVIE	0.5	0.5	0.637108	0.641668	type 3
B2R4R9	RPS28	QPIKLARVTKVLGRTGSQ	0.5	0.5	0.251095	0.205994	type 3
B2R4R9	RPS28	QPIKLARVTKVLGRTG	0.5	0.5	0.268751	0	type 5
P62195	PSMC5	VPDSTYEMIGGLDKQIK	0.5	0.5	0.728385	0.595699	type 3
Q59GX7		SKAAILARIKRTGDGN	0.5	0.5	0.142087	0.112549	type 3
A0A024R2Q3	CTNNB1	DIDGQYAMTRAQRVR	0.5	0.5	0	0.171061	type 3
XP_006714098		AAQIFGLSNHLVWSK	0.5	0.5	0.368231	0.316803	type 3
A0A024RB87	RAP1B	GTEQFTAMRDLYMKN	0.5	0.5	0.373281	0.379383	type 3
A0A024R9D3	RPL30	AIIDPGDSDIIRSMPEQTGEK	0.5	0.5	0.655941	0.667789	type 3
A0A024R9D3	RPL30	KTKKSLESI	0.5	0.5	0	0.0826291	type 3
Q5U091	NRAS	TIQLIQNHFVDEYDPT	0.5	0.5	0.479616	0.49168	type 3
P40925	MDH1	LKANVKIFKSQGAALDK	1	0	0.294966	0.27906	type 2
P40925	MDH1	DVKNVIIWGNHSSTQ	1	0	0.603119	0.612931	type 2
P40925	MDH1	NDVKNVIIWGNHSSTQYPDVN	1	0	0.589684	0.573132	type 2
P40925	MDH1	ANDVKNVIIWGNHSSTQYPDVN	1	0	0.696872	0.704361	type 2
P40925	MDH1	LKANVKIFKSQGAALD	1	0	0.288279	0.332027	type 2
P40925	MDH1	KANVKIFKSQGAALD	1	0	0.374834	0.413317	type 2
P40925	MDH1	DVKNVIIWGNHSST	1	0	0.440388	0.384516	type 2
P40925	MDH1	DVKNVIIWGNHSSTQYPD	1	0	0.848443	0.88887	type 2
P40925	MDH1	DVKNVIIWGNHSSTQYPDVN	1	0	0.893618	0.904825	type 2
E9PI68	SPCS2	DPDDIWQLSSSLKRFDDK	0.5	0.5	0.49236	0.421096	type 3
P07108	DBI	KEDAMKAYINKVEELKK	0.5	0.5	0.651046	0.636211	type 3
P07108	DBI	KPSDEEMLFIYGHYKQAT	0.5	0.5	0.829501	0.831073	type 3
P07108	DBI	KPSDEEMLFIYGHYK	0.5	0.5	0.763926	0.800651	type 3
P07108	DBI	EDAMKAYINKVEELKK	0.5	0.5	0.469647	0.538436	type 3
P07108	DBI	KPSDEEMLFIYGHYKQATVG	0.5	0.5	0.431749	0.377842	type 3
P07108	DBI	KPSDEEMLFIYGHYKQ	0.5	0.5	0.604775	0.551025	type 3
P07108	DBI	KPSDEEMLFIYGHYKQA	0.5	0.5	0.411753	0.322636	type 3
P07108	DBI	SKEDAMKAYINKVEELKK	0.5	0.5	0	0.549895	type 5
XP_006713113		DVPSIQIYSSRELEET	0.5	0.5	0.577223	0.570322	type 3
Q9UN19	DAPP1	DFVKHFANQPLIG	0.5	0.5	0.733136	0.745192	type 3
Q9UN19	DAPP1	LKDFVKHFANQPLIG	0.5	0.5	0.588874	0.525527	type 3
P50502	ST13	SNPKVMNLISKLSAKFGGQ	0.5	0.5	0.334214	0.235237	type 3
P50502	ST13	NPKVMNLISKLSAK	0.5	0.5	0.563017	0.512654	type 3
P50502	ST13	NPKVMNLISKLSAKFGGQ	0.5	0.5	0.322037	0.262672	type 3
P50502	ST13	SNPKVMNLISKLSAKFGGQA	0.5	0.5	0.189746	0.200612	type 3
P50502	ST13	NPKVMNLISKLSAKFG	0.5	0.5	0.665983	0.679474	type 3
B0YIW6	ARCN1	RPSGPSKAL	0.5	0.5	0	0.0901611	type 3
XP_005263971		TPLKTITRFYNHPVH	0.5	0.5	0.372612	0.487007	type 3
P15907	ST6GAL1	KPEASFQVWNKDSSSK	0.5	0.5	0.696562	0.608334	type 3
P15907	ST6GAL1	KPEASFQVWNKDSSSKN	0.5	0.5	0.79582	0.700745	type 3
P15907	ST6GAL1	VLRFNGAPTANFQ	0.5	0.5	0.901745	0.912666	type 3
P15907	ST6GAL1	VLRFNGAPTANFQQ	0.5	0.5	0.894774	0.884672	type 3
P15907	ST6GAL1	DQVDIYEFLPSKRK	0.5	0.5	0.942524	0.942139	type 3
P15907	ST6GAL1	DQVDIYEFLPSKRKT	0.5	0.5	0.926587	0.924861	type 3
P15907	ST6GAL1	DQVDIYEFLPSKRKTD	0.5	0.5	0.934813	0.932801	type 3
P15907	ST6GAL1	DQVDIYEFLPSKRKTDV	0.5	0.5	0.896934	0.896399	type 3
P15907	ST6GAL1	AVLRFNGAPTANFQ	0.5	0.5	0.739065	0.740033	type 3
P15907	ST6GAL1	DHDAVLRFNGAPTANFQ	0.5	0.5	0.948084	0.952659	type 3
P15907	ST6GAL1	DHDAVLRFNGAPTANFQQ	0.5	0.5	0.945183	0.943532	type 3
P15907	ST6GAL1	DHDAVLRFNGAPTANFQQD	0.5	0.5	0.701171	0.681737	type 3
P15907	ST6GAL1	DHDAVLRFNGAPTANFQQDVG	0.5	0.5	0.738199	0.723586	type 3
P15907	ST6GAL1	EDIYLLGKATLPGFRT	0.5	0.5	0.607724	0.521176	type 3
P15907	ST6GAL1	HDAVLRFNGAPTAN	0.5	0.5	0.756127	0.744178	type 3
P15907	ST6GAL1	HDAVLRFNGAPTANFQ	0.5	0.5	0.965993	0.957951	type 3
P15907	ST6GAL1	HDAVLRFNGAPTANFQQ	0.5	0.5	0.96438	0.956338	type 3
P15907	ST6GAL1	HDAVLRFNGAPTANFQQD	0.5	0.5	0.787393	0.79484	type 3
P15907	ST6GAL1	HDAVLRFNGAPTANFQQDVG	0.5	0.5	0.793194	0.787148	type 3
P15907	ST6GAL1	IDDHDAVLRFNGAPTANFQQ	0.5	0.5	0.994608	0.994841	type 3
P15907	ST6GAL1	IDDHDAVLRFNGAPTANFQQD	0.5	0.5	0.972157	0.9706	type 3
P15907	ST6GAL1	IDDHDAVLRFNGAPTANFQQDVG	0.5	0.5	0.974434	0.974582	type 3
P15907	ST6GAL1	IDDHDAVLRFNGAPTANFQQDVGT	0.5	0.5	0.676429	0.651669	type 3
P15907	ST6GAL1	REIDDHDAVLRFNGAPTAN	0.5	0.5	0.725009	0.72238	type 3
P15907	ST6GAL1	REIDDHDAVLRFNGAPTANFQ	0.5	0.5	0.780898	0.762416	type 3
P15907	ST6GAL1	REIDDHDAVLRFNGAPTANFQQD	0.5	0.5	0.75373	0.740583	type 3
P15907	ST6GAL1	TDEDIYLLGKATLPGFR	0.5	0.5	0.836334	0.772893	type 3
P15907	ST6GAL1	TDEDIYLLGKATLPGFRT	0.5	0.5	0.73349	0.68719	type 3
P15907	ST6GAL1	DAVLRFNGAPTAN	0.5	0.5	0.923055	0.92169	type 3
P15907	ST6GAL1	DAVLRFNGAPTANF	0.5	0.5	0.796659	0.795396	type 3
P15907	ST6GAL1	DAVLRFNGAPTANFQ	0.5	0.5	0.994314	0.993134	type 3
P15907	ST6GAL1	DAVLRFNGAPTANFQQ	0.5	0.5	0.978747	0.976038	type 3
P15907	ST6GAL1	DDHDAVLRFNGAPTANFQ	0.5	0.5	0.989729	0.990264	type 3
P15907	ST6GAL1	DDHDAVLRFNGAPTANFQQ	0.5	0.5	0.979818	0.976423	type 3
P15907	ST6GAL1	AKPEASFQVWNKDSSSK	0.5	0.5	0.506839	0.440857	type 3
P15907	ST6GAL1	AKPEASFQVWNKDSSSKN	0.5	0.5	0.787624	0.743806	type 3
P15907	ST6GAL1	EKKKGSYYDSFKLQTKE	0.5	0.5	0.657134	0.609486	type 3
P15907	ST6GAL1	LQTKEFQVLKSLGKLAMG	0.5	0.5	0.29843	0.256317	type 3
P15907	ST6GAL1	GREIDDHDAVLRFNGAPTAN	0.5	0.5	0.780379	0.754293	type 3
P15907	ST6GAL1	GREIDDHDAVLRFNGAPTANFQ	0.5	0.5	0.747861	0.708829	type 3
P15907	ST6GAL1	DVGTKTTIRLMNSQLVTTEK	0.5	0.5	0.857989	0.849164	type 3
P15907	ST6GAL1	GTDEDIYLLGKATLPGFR	0.5	0.5	0.718739	0.671282	type 3
P15907	ST6GAL1	GTDEDIYLLGKATLPGFRT	0.5	0.5	0.583069	0.565477	type 3
P15907	ST6GAL1	TKEFQVLKSLGKLA	0.5	0.5	0.923499	0.925166	type 3
P15907	ST6GAL1	TKEFQVLKSLGKLAM	0.5	0.5	0.795867	0.755744	type 3
P15907	ST6GAL1	VDIYEFLPSKRK	0.5	0.5	0.914671	0.916535	type 3
P15907	ST6GAL1	VDIYEFLPSKRKT	0.5	0.5	0.878561	0.873831	type 3
P15907	ST6GAL1	VDIYEFLPSKRKTD	0.5	0.5	0.904942	0.911327	type 3
P15907	ST6GAL1	VDIYEFLPSKRKTDV	0.5	0.5	0.903726	0.891868	type 3
P15907	ST6GAL1	EIDDHDAVLRFNGAPTANFQ	0.5	0.5	0.962737	0.959631	type 3
P15907	ST6GAL1	EIDDHDAVLRFNGAPTANFQQ	0.5	0.5	0.972241	0.973879	type 3
P15907	ST6GAL1	EIDDHDAVLRFNGAPTANFQQD	0.5	0.5	0.955569	0.95525	type 3
P15907	ST6GAL1	EIDDHDAVLRFNGAPTANFQQDVG	0.5	0.5	0.977618	0.977265	type 3
P15907	ST6GAL1	DIYEFLPSKRKT	0.5	0.5	0.843726	0.834002	type 3
P15907	ST6GAL1	DIYEFLPSKRKTD	0.5	0.5	0.908336	0.904544	type 3
P15907	ST6GAL1	GTKTTIRLMNSQLVTTEK	0.5	0.5	0.60997	0.542175	type 3
P15907	ST6GAL1	KEKKKGSYYDSFKLQTK	0.5	0.5	0.18486	0.155191	type 3
P15907	ST6GAL1	KEKKKGSYYDSFKLQTKE	0.5	0.5	0.593064	0.539384	type 3
P15907	ST6GAL1	EDIYLLGKATLPGFR	0.5	0.5	0.680574	0.512549	type 3
P15907	ST6GAL1	IDDHDAVLRFNGAPTANFQ	0.5	0.5	0.992845	0.992239	type 3
P15907	ST6GAL1	GREIDDHDAVLRFNGAPTANFQQ	0.5	0.5	0.747031	0.681217	type 3
P15907	ST6GAL1	GREIDDHDAVLRFNGAPTANFQQD	0.5	0.5	0.742577	0.756568	type 3
P15907	ST6GAL1	KEKKKGSYYDSFKLQTKEFQ	0.5	0.5	0.510329	0.494695	type 3
P15907	ST6GAL1	DVGTKTTIRLMNSQLVTTEKR	0.5	0.5	0.842231	0.808832	type 3
P15907	ST6GAL1	DEDIYLLGKATLPGFRT	0.5	0.5	0.460872	0.419573	type 3
P15907	ST6GAL1	DEDIYLLGKATLPGFRTIH	0.5	0.5	0.223476	0.193034	type 3
P15907	ST6GAL1	DIYEFLPSKRK	0.5	0.5	0.883585	0.885878	type 3
P15907	ST6GAL1	KPEASFQVWNKDSSSKNL	0.5	0.5	0.404884	0.328026	type 3
P15907	ST6GAL1	KKKGSYYDSFKLQTKE	0.5	0.5	0.198686	0.180225	type 3
P15907	ST6GAL1	DDHDAVLRFNGAPTANFQQD	0.5	0.5	0.809521	0.768103	type 3
P15907	ST6GAL1	DDHDAVLRFNGAPTANFQQDVG	0.5	0.5	0.819793	0.788655	type 3
P15907	ST6GAL1	REIDDHDAVLRFNGAPTANFQQ	0.5	0.5	0.603314	0.596177	type 3
P15907	ST6GAL1	DEDIYLLGKATLPGFR	0.5	0.5	0.411647	0.288554	type 3
P15907	ST6GAL1	GTKTTIRLMNSQLVTTEKR	0.5	0.5	0.339493	0.297066	type 3
P15907	ST6GAL1	IYLLGKATLPGFR	0.5	0.5	0.373005	0.354677	type 3
P15907	ST6GAL1	ASFQVWNKDSSSKN	0.5	0.5	0.337903	0.281738	type 3
P15907	ST6GAL1	EKKKGSYYDSFKLQTKEF	0.5	0.5	0.394475	0.344434	type 3
P15907	ST6GAL1	EIDDHDAVLRFNGAPTANFQQDVGT	0.5	0.5	0.840515	0.837177	type 3
P15907	ST6GAL1	SSQLGREIDDHDAVLRFNGAPTAN	0.5	0.5	0.423311	0.394372	type 3
P15907	ST6GAL1	QTKEFQVLKSLGKLAMG	0.5	0.5	0.299403	0.336453	type 3
P15907	ST6GAL1	VLRFNGAPTANFQQD	0.5	0.5	0.52801	0.501587	type 3
P15907	ST6GAL1	TKEFQVLKSLGKLAM	0.5	0.5	0.389091	0.568385	type 3
P15907	ST6GAL1	VLRFNGAPTAN	0.5	0.5	0.335381	0.306215	type 3
P15907	ST6GAL1	AVLRFNGAPTANFQQ	0.5	0.5	0.526175	0.392335	type 3
P15907	ST6GAL1	IYLLGKATLPGFRT	0.5	0.5	0.428869	0.311803	type 3
P15907	ST6GAL1	TKTTIRLMNSQLVTTEKR	0.5	0.5	0.407629	0.306054	type 3
P15907	ST6GAL1	EKKKGSYYDSFKLQTK	0.5	0.5	0.181736	0.151797	type 3
P15907	ST6GAL1	NQGTDEDIYLLGKATLPGFRT	0.5	0.5	0.202219	0.226093	type 3
P15907	ST6GAL1	NQGTDEDIYLLGKATLPGFR	0.5	0.5	0.209366	0.121255	type 3
P15907	ST6GAL1	QTKEFQVLKSLGKLAM	0.5	0.5	0.446176	0.357897	type 3
P15907	ST6GAL1	DHDAVLRFNGAPTAN	0.5	0.5	0.515455	0.66021	type 3
P15907	ST6GAL1	IDDHDAVLRFNGAPTAN	0.5	0.5	0.940616	0.937857	type 3
P15907	ST6GAL1	TDEDIYLLGKATLPGFRTIH	0.5	0.5	0.161468	0.155879	type 3
P15907	ST6GAL1	DDHDAVLRFNGAPTAN	0.5	0.5	0.8444	0.831747	type 3
P15907	ST6GAL1	IDDHDAVLRFNGAPTANFQQDV	0.5	0.5	0.179181	0.218735	type 3
P15907	ST6GAL1	TKTTIRLMNSQLVTTE	0.5	0.5	0.644399	0.589033	type 3
P15907	ST6GAL1	GTKTTIRLMNSQLVTTE	0.5	0.5	0.370987	0.349595	type 3
P15907	ST6GAL1	KAKPEASFQVWNKDSSSKN	0.5	0.5	0.560109	0	type 5
P15907	ST6GAL1	KAKPEASFQVWNKDSSSK	0.5	0.5	0.149347	0	type 3
P15907	ST6GAL1	IDDHDAVLRFNGAPTANFQQDVGTK	0.5	0.5	0.395226	0	type 5
P15907	ST6GAL1	EFQVLKSLGKLAMGSD	0.5	0.5	0.315076	0	type 5
P15907	ST6GAL1	KTTIRLMNSQLVTTE	0.5	0.5	0.6679	0	type 5
A0A024R7F4	DNASE2	HDGGFWLVHSVPNFPPPA	0.5	0.5	0.914352	0.905131	type 3
A0A024R7F4	DNASE2	DGGFWLVHSVPNFPPP	0.5	0.5	0.794236	0.739397	type 3
A0A024R7F4	DNASE2	DHDGGFWLVHSVPNFPPPA	0.5	0.5	0.948276	0.936531	type 3
A0A024R7F4	DNASE2	DHDGGFWLVHSVPNFPPP	0.5	0.5	0.890652	0.849463	type 3
A0A024R7F4	DNASE2	DGGFWLVHSVPNFPPPA	0.5	0.5	0.725177	0.625004	type 3
A0A024R7F4	DNASE2	HDGGFWLVHSVPNFPPP	0.5	0.5	0.839143	0.793667	type 3
A0A024R7F4	DNASE2	LPALWKAFQPLVKN	0.5	0.5	0.316908	0.334948	type 3
A0A024R7F4	DNASE2	TNLQVQFWHKTVGILPS	0.5	0.5	0.821728	0.771993	type 3
A0A024R7F4	DNASE2	LPALWKAFQPLVKNYQP	0.5	0.5	0.238978	0.30868	type 3
A0A024R7F4	DNASE2	NLQVQFWHKTVGILPS	0.5	0.5	0.503249	0.34925	type 3
B2R4R0	HIST1H4J	DVVYALKRQGRT	0.5	0.5	0.291624	0.318008	type 3
B2R4R0	HIST1H4J	DVVYALKRQGRTL	0.5	0.5	0.469162	0.473183	type 3
B2R4R0	HIST1H4J	ITKPAIRRLARRGGVKR	0.5	0.5	0.0590252	0.0587578	type 3
B2R4R0	HIST1H4J	VLKVFLENV	0.5	0.5	0	0.253849	type 5
P60520	GABARAPL2	FMWIIRKRIQLPS	0.5	0.5	0.819618	0.814598	type 3
P60520	GABARAPL2	FMWIIRKRIQ	0.5	0.5	0.872115	0.856712	type 3
P60520	GABARAPL2	FMWIIRKRIQLPS	0.5	0.5	0.954174	0.941525	type 3
P60520	GABARAPL2	LPSEKAIFLFVDKTVPQS	0.5	0.5	0.540938	0.605657	type 3
P60520	GABARAPL2	VAQFMWIIRKRIQLPS	0.5	0.5	0.715497	0.685016	type 3
P60520	GABARAPL2	VAQFMWIIRKRIQ	0.5	0.5	0.860068	0.811002	type 3
P60520	GABARAPL2	VAQFMWIIRKRIQLPS	0.5	0.5	0.933678	0.887572	type 3
P60520	GABARAPL2	AQFMWIIRKRIQLPS	0.5	0.5	0.818214	0.752418	type 3
P60520	GABARAPL2	FMWIIRKRIQLPSE	0.5	0.5	0.643812	0.594698	type 3
P60520	GABARAPL2	LPSEKAIFLFVDKTVPQ	0.5	0.5	0.538907	0.620865	type 3
P60520	GABARAPL2	LPSEKAIFLFVDKTVPQSS	0.5	0.5	0.61635	0.658979	type 3
P60520	GABARAPL2	AQFMWIIRKRIQ	0.5	0.5	0.548665	0.577063	type 3
P60520	GABARAPL2	VAQFMWIIRKRIQLPSE	0.5	0.5	0.417772	0.47392	type 3
P60520	GABARAPL2	VAQFMWIIRKRIQLPSEK	0.5	0.5	0.628712	0.418002	type 6
P60520	GABARAPL2	IIRKRIQLPSE	0.5	0.5	0.286836	0.398276	type 3
P60520	GABARAPL2	IIRKRIQLPS	0.5	0.5	0.899312	0.905903	type 3
P60520	GABARAPL2	IIRKRIQLPSEK	0.5	0.5	0	0.292545	type 5
P60520	GABARAPL2	AQFMWIIRKRIQLPS	0.5	0.5	0.412424	0	type 5
A8KA57		GPPPSKVLPFPSQVVYN	0.5	0.5	0.559845	0.541079	type 3
A8KA57		GPPPSKVLPFPSQVVYNRVG	0.5	0.5	0.744979	0.734802	type 3
A8KA57		GPPPSKVLPFPSQVVYNR	0.5	0.5	0.929277	0.92861	type 3
Q5VST6	ABHD17B	EKDAIECFMTRTSKGNR	0.5	0.5	0.560356	0.428374	type 3
XP_005267567		HPDRIIFPNHACEDPPA	0.5	0.5	0.852504	0.794075	type 3
XP_005267567		HPDRIIFPNHACEDPP	0.5	0.5	0.758717	0.523411	type 6
Q9UII2	ATP5IF1	HEEEIVHHKKEIER	0.5	0.5	0.0421555	0.0386875	type 3
A0A024R413	NDUFB3	YLESLNKDKKHH	0.5	0.5	0.0567989	0.0513492	type 3
H2A0A4	HLA-DRB3	RHFHNQEEYARFDSD	0.5	0.5	0.237926	0.263425	type 3
H2A0A4	HLA-DRB3	DSDVGEYRAVRELGRPDAE	0.5	0.5	0.943455	0.938344	type 3
H2A0A4	HLA-DRB3	LERHFHNQEEYARFDS	0.5	0.5	0.259926	0.277909	type 3
H2A0A4	HLA-DRB3	LERHFHNQEEYARFDSD	0.5	0.5	0.888362	0.893025	type 3
H2A0A4	HLA-DRB3	TERVRFLERHFHN	0.5	0.5	0.652309	0.591761	type 3
H2A0A4	HLA-DRB3	ERHFHNQEEYARFDSD	0.5	0.5	0.761954	0.800494	type 3
H2A0A4	HLA-DRB3	GTERVRFLERHFHN	0.5	0.5	0.731121	0.689445	type 3
H2A0A4	HLA-DRB3	FQTLVMLETVPRSGE	0.5	0.5	0.893893	0.892167	type 3
H2A0A4	HLA-DRB3	FQTLVMLETVPRSGEV	0.5	0.5	0.95563	0.946684	type 3
H2A0A4	HLA-DRB3	FQTLVMLETVPRSGEVY	0.5	0.5	0.908832	0.887856	type 3
H2A0A4	HLA-DRB3	SDVGEYRAVRELGRPD	0.5	0.5	0.845483	0.841773	type 3
H2A0A4	HLA-DRB3	SDVGEYRAVRELGRPDAE	0.5	0.5	0.932001	0.936706	type 3
H2A0A4	HLA-DRB3	TERVRFLERHFHNQ	0.5	0.5	0.708623	0.693912	type 3
H2A0A4	HLA-DRB3	ERHFHNQEEYARFDS	0.5	0.5	0.196708	0.26915	type 3
H2A0A4	HLA-DRB3	ERHFHNQEEYARFDSDVG	0.5	0.5	0.698404	0.739439	type 3
H2A0A4	HLA-DRB3	DVGEYRAVRELGRPD	0.5	0.5	0.934208	0.932632	type 3
H2A0A4	HLA-DRB3	FQTLVMLETVPRSGEV	0.5	0.5	0.676538	0.796961	type 3
H2A0A4	HLA-DRB3	FQTLVMLETVPRSG	0.5	0.5	0.896613	0.894422	type 3
H2A0A4	HLA-DRB3	TERVRFLERHFHNQE	0.5	0.5	0.7507	0.752962	type 3
H2A0A4	HLA-DRB3	DSDVGEYRAVRELGRPDA	0.5	0.5	0.927971	0.931302	type 3
H2A0A4	HLA-DRB3	EYRAVRELGRPDAE	0.5	0.5	0.243196	0.253203	type 3
H2A0A4	HLA-DRB3	ERVRFLERHFHN	0.5	0.5	0.342888	0.304097	type 3
H2A0A4	HLA-DRB3	FQTLVMLETVPRSGEVY	0.5	0.5	0.552841	0.575018	type 3
H2A0A4	HLA-DRB3	ERVRFLERHFHNQE	0.5	0.5	0.493856	0.393992	type 3
H2A0A4	HLA-DRB3	ERVRFLERHFHNQ	0.5	0.5	0.167294	0.115686	type 3
H2A0A4	HLA-DRB3	DSDVGEYRAVRELGRPDAEY	0.5	0.5	0.356021	0.362452	type 3
H2A0A4	HLA-DRB3	RHFHNQEEYARFDSDVG	0.5	0.5	0.147957	0.255834	type 3
H2A0A4	HLA-DRB3	FQTLVMLETVPRS	0.5	0.5	0.243653	0.226788	type 3
H2A0A4	HLA-DRB3	GTERVRFLERHFHNQEE	0.5	0.5	0.838286	0.848478	type 3
H2A0A4	HLA-DRB3	TERVRFLERHFHNQEE	0.5	0.5	0.424731	0.370184	type 3
H2A0A4	HLA-DRB3	FQTLVMLETVPRSG	0.5	0.5	0	0.434271	type 5
H2A0A4	HLA-DRB3	SDVGEYRAVRELGRPDA	0.5	0.5	0.903268	0.920432	type 3
H2A0A4	HLA-DRB3	GTERVRFLERHFHNQE	0.5	0.5	0.85057	0.862072	type 3
H2A0A4	HLA-DRB3	ERVRFLERHFHNQEE	0.5	0.5	0.390786	0.283032	type 3
A8K4N4		ELRQKVKYLQDQ	0.5	0.5	0.362595	0.343284	type 3
A8K4N4		ELRQKVKYLQDQL	0.5	0.5	0.486942	0.475076	type 3
A8K4N4		AEAKELRQKVKYLQDQ	0.5	0.5	0.366935	0.37944	type 3
A8K4N4		EAKELRQKVKYLQDQ	0.5	0.5	0.672344	0.595013	type 3
A8K4N4		ELRQKVKYLQDQLS	0.5	0.5	0.2408	0.286632	type 3
A8K4N4		EAKELRQKVKYLQDQLSP	0.5	0.5	0.764353	0.725981	type 3
A8K4N4		EAKELRQKVKYLQDQL	0.5	0.5	0.828744	0.776194	type 3
A8K4N4		EAKELRQKVKYLQDQLS	0.5	0.5	0.545938	0.448506	type 3
A8K4N4		AFERLVKENSRLKEKMQ	0.5	0.5	0.195885	0	type 3
Q53QZ3	ARHGAP15	VTEPISRHRRNHSQH	0.5	0.5	0	0.00607204	type 3
P06213	INSR	DEELHLCVSRKHFALER	0.5	0.5	0.48896	0.416842	type 3
P06213	INSR	DEELHLCVSRKHFALERG	0.5	0.5	0.62432	0.60459	type 3
P06213	INSR	GDEELHLCVSRKHFALERG	0.5	0.5	0.713614	0.609037	type 3
P06213	INSR	EELHLCVSRKHFALER	0.5	0.5	0.393511	0.310754	type 3
P06213	INSR	VISGLRHFTGYR	0.5	0.5	0.265461	0.25274	type 3
P06213	INSR	GDEELHLCVSRKHFALER	0.5	0.5	0.725209	0.697222	type 3
P06213	INSR	EELHLCVSRKHFALERG	0.5	0.5	0.506236	0.359404	type 3
P06213	INSR	ESLVISGLRHFTGYR	0.5	0.5	0.741817	0.707364	type 3
P06213	INSR	ITHYLVFWERQAEDSE	0.5	0.5	0.442866	0.471717	type 3
P06213	INSR	VISGLRHFTGYRIE	0.5	0.5	0.336939	0	type 5
M0QXB4	COPE	DVERDVFLYRAYLAQRK	0.5	0.5	0.519614	0.455997	type 3
M0QXB4	COPE	VERDVFLYRAYLAQRK	0.5	0.5	0.652236	0.669844	type 3
M0QXB4	COPE	DVERDVFLYRAYLAQRKFG	0.5	0.5	0.385614	0.400626	type 3
M0QXB4	COPE	VERDVFLYRAYLAQR	0.5	0.5	0	0.426467	type 5
XP_005261665		VPTVVQYSNLPTKE	0.5	0.5	0.475187	0.580166	type 3
Q562L9	ACT	IQAVLSLYASGRTTG	0.5	0.5	0.906999	0.909645	type 3
Q562L9	ACT	QAVLSLYASGRTTG	0.5	0.5	0.884945	0.892757	type 3
Q562L9	ACT	VLSLYASGRTTG	0.5	0.5	0.314429	0.366257	type 3
P68032	ACTC1	DSYVGDEAQSKRG	0.5	0.5	0	0.0364333	type 3
A0A096LP69	CD99	ISSFIAYQKKKLCFKEN	0.5	0.5	0.671712	0.610129	type 3
A0A096LP69	CD99	SSFIAYQKKKLCFKEN	0.5	0.5	0.500039	0.364491	type 3
Q53HQ0		AAYDIEVNTRRAQADL	0.5	0.5	0.637543	0.676483	type 3
Q53HQ0		YDIEVNTRRAQADL	0.5	0.5	0.335801	0.446417	type 3
XP_006720633		KGKNIKIISKIENHEG	0.5	0.5	0.77332	0.788027	type 3
XP_006720633		EKGKNIKIISKIENHEG	0.5	0.5	0.490614	0.441423	type 3
XP_006720633		DVDMVFASFIRKASDVHE	0.5	0.5	0.584538	0.567354	type 3
XP_006720633		RPRAPIIAVTRNPQT	0.5	0.5	0.791391	0.777064	type 3
XP_006720633		RPRAPIIAVTRNPQTA	0.5	0.5	0.895864	0.891642	type 3
XP_006720633		RPRAPIIAVTRNPQTARQ	0.5	0.5	0.783536	0.737525	type 3
XP_006720633		RPRAPIIAVTRNPQTARQA	0.5	0.5	0.410235	0.379644	type 3
XP_006720633		VDDGLISLQVKQKGAD	0.5	0.5	0.586882	0.583292	type 3
XP_006720633		VDDGLISLQVKQKGADF	0.5	0.5	0.962514	0.962443	type 3
XP_006720633		VDDGLISLQVKQKGADFL	0.5	0.5	0.924918	0.926725	type 3
XP_006720633		DGLISLQVKQKGADFL	0.5	0.5	0.404898	0.401028	type 3
XP_006720633		EKGKNIKIISKIENHEGVR	0.5	0.5	0.282945	0.235757	type 3
XP_006720633		GKNIKIISKIENHEG	0.5	0.5	0.509455	0.531078	type 3
XP_006720633		RPRAPIIAVTRNPQTAR	0.5	0.5	0.916688	0.876106	type 3
XP_006720633		DGLISLQVKQKGAD	0.5	0.5	0.391711	0.31954	type 3
XP_006720633		DGLISLQVKQKGADF	0.5	0.5	0.811397	0.842898	type 3
XP_006720633		GLISLQVKQKGADF	0.5	0.5	0.568472	0.636017	type 3
XP_006720633		VDMVFASFIRKASDVHE	0.5	0.5	0.298118	0.285016	type 3
XP_006720633		YVDDGLISLQVKQKGADF	0.5	0.5	0.454579	0.399323	type 3
XP_006720633		DVDMVFASFIRKASDVH	0.5	0.5	0.145104	0.151182	type 3
XP_006720633		VDDGLISLQVKQKGADFLV	0.5	0.5	0.368327	0.298715	type 3
XP_006720633		DVDMVFASFIRKASDVHEV	0.5	0.5	0.0815247	0.0907888	type 3
XP_006720633		NIKIISKIENHEG	0.5	0.5	0.382292	0.369844	type 3
XP_006720633		RPRAPIIAVTRNPQ	0.5	0.5	0.14191	0.109006	type 3
A8K2G0		DPSVTQVTRNVPPGLDEYNPF	0.5	0.5	0.623217	0.695297	type 3
A8K2G0		DPSVTQVTRNVPPGLDEYNP	0.5	0.5	0.696273	0.652677	type 3
A0A024QZL1	PRG1	DNLRSLDRNLPSDSQDLGQHG	0.5	0.5	0.30863	0.256907	type 3
XP_005269414		ESQQIRYFTHHSVK	0.5	0.5	0.750384	0.730896	type 3
XP_005269414		ESQQIRYFTHHSVKY	0.5	0.5	0.748866	0.740742	type 3
XP_005269414		ESQQIRYFTHHSVKYF	0.5	0.5	0.573361	0.465129	type 3
B4DVA7		SNPEIQDFMRKKGFGEDF	0.5	0.5	0.938757	0.92494	type 3
B4DVA7		NPEIQDFMRKKGFGED	0.5	0.5	0.711274	0.721454	type 3
B4DVA7		SNPEIQDFMRKKGFG	0.5	0.5	0.854771	0.855975	type 3
B4DVA7		SNPEIQDFMRKKGFGED	0.5	0.5	0.949215	0.952274	type 3
B4DVA7		SNPEIQDFMRKKGFGED	0.5	0.5	0.200368	0.226384	type 3
Q9NVZ3	NECAP2	IKLNIANMKKKEGAAGN	1	0	0.253855	0.252757	type 2
P15529	CD46	GKQISGFGKKFYYK	0.5	0.5	0.295938	0.229448	type 3
P15529	CD46	NGKQISGFGKKFYYK	0.5	0.5	0.646498	0.652022	type 3
P15529	CD46	NGKQISGFGKKFYY	0.5	0.5	0.1961	0	type 3
XP_005272073		QPTSTIILHSHHLQ	0.5	0.5	0.462974	0.491904	type 3
XP_005272073		QPTSTIILHSHHLQISR	0.5	0.5	0.355619	0.31202	type 3
A0A024R8U8	CANT1	LSDLIVFNGKLYSVDDR	0.5	0.5	0.63073	0.588059	type 3
A0A024R8U8	CANT1	LSDLIVFNGKLYSVDDRTG	0.5	0.5	0.563284	0.531411	type 3
A0A024R8U8	CANT1	SDLIVFNGKLYSVDDR	0.5	0.5	0.74898	0.695789	type 3
A0A024R8U8	CANT1	LSDLIVFNGKLYSVDDRT	0.5	0.5	0.530199	0.494602	type 3
A0A024R8U8	CANT1	IVFNGKLYSVDDR	0.5	0.5	0.665571	0.69671	type 3
A0A024R8U8	CANT1	IVFNGKLYSVDDRT	0.5	0.5	0.258128	0	type 5
P23458	JAK1	TKLWYAPNRTITVDDK	0.5	0.5	0.943948	0.947339	type 3
P23458	JAK1	TKLWYAPNRTITVDDKM	0.5	0.5	0.768615	0.810606	type 3
P23458	JAK1	DENTKLWYAPNRTITVDDK	0.5	0.5	0.616076	0.701334	type 3
P23458	JAK1	DNEQSVWRHSPKKQKN	0.5	0.5	0.0579394	0.0634977	type 3
P23458	JAK1	KNFQIEVQKGRYS	0.5	0.5	0.70883	0.722409	type 3
P23458	JAK1	DENTKLWYAPNRTITVDDKM	0.5	0.5	0.377619	0.401755	type 3
P23458	JAK1	LATLETLTKHYGAEI	0.5	0.5	0.48514	0.604968	type 3
P62277	RPS13	GRMHAPGKGLS	0.5	0.5	0.0423358	0.0325912	type 3
V9HWF4	HEL-S-68p	GPVGVFEWEAFARGTK	0.5	0.5	0.81264	0.753436	type 3
V9HWF4	HEL-S-68p	GPVGVFEWEAFARGTKA	0.5	0.5	0.643947	0.54719	type 3
V9HWF4	HEL-S-68p	KNNQITNNQRIKAAVPS	0.5	0.5	0.405861	0.393146	type 3
V9HWF4	HEL-S-68p	SPERPFLAILGGAKVADK	0.5	0.5	0.708012	0.695103	type 3
V9HWF4	HEL-S-68p	NNQITNNQRIKAAVPS	0.5	0.5	0.594429	0.534004	type 3
V9HWF4	HEL-S-68p	GPVGVFEWEAFARG	0.5	0.5	0.211883	0.219949	type 3
V9HWF4	HEL-S-68p	GPESSKKYAEAVTRAKQIVW	0.5	0.5	0.705654	0.72814	type 3
Q9UPN4	CEP131	IQKLIARHKQEVRR	0.5	0.5	0.00969153	0.00610079	type 3
P04040	CAT	MQHWKEQRAAQKA	0.5	0.5	0.0465493	0.0385703	type 3
Q15223	NECTIN1	KPTNWIEGTQAVLRAKKG	0.5	0.5	0.271197	0	type 5
G4XZE8	HLA-A	LKEDLRSWTAADMAAQ	0.5	0.5	0.891127	0.88487	type 3
G4XZE8	HLA-A	LKEDLRSWTAADMAAQT	0.5	0.5	0.864412	0.861749	type 3
G4XZE8	HLA-A	LKEDLRSWTAADMAAQTT	0.5	0.5	0.580347	0.591407	type 3
G4XZE8	HLA-A	DVGSDWRFLRGYHQ	0.5	0.5	0.959325	0.964416	type 3
G4XZE8	HLA-A	DVGSDWRFLRGYHQY	0.5	0.5	0.908605	0.878731	type 3
G4XZE8	HLA-A	DVGSDWRFLRGYHQYA	0.5	0.5	0.99329	0.990852	type 3
G4XZE8	HLA-A	GKDYIALKEDLRSWT	0.5	0.5	0.682269	0.575923	type 3
G4XZE8	HLA-A	GKDYIALKEDLRSWTAA	0.5	0.5	0.967984	0.963805	type 3
G4XZE8	HLA-A	KDYIALKEDLRSWT	0.5	0.5	0.765542	0.740985	type 3
G4XZE8	HLA-A	KDYIALKEDLRSWTA	0.5	0.5	0.956536	0.946664	type 3
G4XZE8	HLA-A	KDYIALKEDLRSWTAA	0.5	0.5	0.886495	0.866103	type 3
G4XZE8	HLA-A	DYIALKEDLRSWTA	0.5	0.5	0.593874	0.550252	type 3
G4XZE8	HLA-A	DYIALKEDLRSWTAA	0.5	0.5	0.717877	0.689263	type 3
G4XZE8	HLA-A	EDLRSWTAADMAAQT	0.5	0.5	0.985672	0.987978	type 3
G4XZE8	HLA-A	EDLRSWTAADMAAQTT	0.5	0.5	0.960454	0.964062	type 3
G4XZE8	HLA-A	EDLRSWTAADMAAQTTKH	0.5	0.5	0.939966	0.940072	type 3
G4XZE8	HLA-A	EDLRSWTAADMAAQTTKHKWE	0.5	0.5	0.919871	0.917897	type 3
G4XZE8	HLA-A	RTDAPKTHMTHHAVS	0.5	0.5	0.0572286	0.0600534	type 3
G4XZE8	HLA-A	RTDAPKTHMTHHAVSD	0.5	0.5	0.146859	0.126904	type 3
G4XZE8	HLA-A	RTDAPKTHMTHHAVSDHE	0.5	0.5	0.198858	0.176979	type 3
G4XZE8	HLA-A	TDAPKTHMTHHAVSDH	0.5	0.5	0.040133	0.0408256	type 3
G4XZE8	HLA-A	TDAPKTHMTHHAVSDHE	0.5	0.5	0.163409	0.13754	type 3
G4XZE8	HLA-A	MRYFYTSVSRPGRG	0.5	0.5	0.826628	0.868859	type 3
G4XZE8	HLA-A	MRYFYTSVSRPGRGEPR	0.5	0.5	0.931729	0.934989	type 3
G4XZE8	HLA-A	AADMAAQTTKHKWE	0.5	0.5	0.523191	0.549569	type 3
G4XZE8	HLA-A	AADMAAQTTKHKWEA	0.5	0.5	0.835262	0.868013	type 3
G4XZE8	HLA-A	AADMAAQTTKHKWEAA	0.5	0.5	0.943062	0.952486	type 3
G4XZE8	HLA-A	DAPKTHMTHHAVSDHE	0.5	0.5	0.109633	0.0967781	type 3
G4XZE8	HLA-A	TAADMAAQTTKHKWE	0.5	0.5	0.945242	0.958001	type 3
G4XZE8	HLA-A	TAADMAAQTTKHKWEA	0.5	0.5	0.936547	0.940109	type 3
G4XZE8	HLA-A	TAADMAAQTTKHKWEAA	0.5	0.5	0.982929	0.986322	type 3
G4XZE8	HLA-A	TAADMAAQTTKHKWEAAH	0.5	0.5	0.531425	0.440822	type 3
G4XZE8	HLA-A	DMAAQTTKHKWEAA	0.5	0.5	0.328435	0.424622	type 3
G4XZE8	HLA-A	GTFQKWAAVVVPS	0.5	0.5	0.817715	0.874369	type 3
G4XZE8	HLA-A	RTDAPKTHMTHHAVSDHEA	0.5	0.5	0.0611648	0.0494139	type 3
G4XZE8	HLA-A	IALKEDLRSWTA	0.5	0.5	0.832403	0.841695	type 3
G4XZE8	HLA-A	AQTTKHKWEAA	0.5	0.5	0.593155	0.621555	type 3
G4XZE8	HLA-A	LKEDLRSWTAADMAAQTTKH	0.5	0.5	0.311321	0.287394	type 3
G4XZE8	HLA-A	GKDYIALKEDLRSWTAAD	0.5	0.5	0.625782	0.546476	type 3
G4XZE8	HLA-A	GTFQKWAAVVVPSG	0.5	0.5	0.663241	0.789882	type 3
G4XZE8	HLA-A	RTDAPKTHMTHHAVSDH	0.5	0.5	0.0338557	0.03087	type 3
G4XZE8	HLA-A	SWTAADMAAQTTKHKWE	0.5	0.5	0.494911	0.559902	type 3
G4XZE8	HLA-A	TDAPKTHMTHHAVS	0.5	0.5	0.0414597	0.0426671	type 3
G4XZE8	HLA-A	WTAADMAAQTTKHKWEAA	0.5	0.5	0.525986	0.550963	type 3
G4XZE8	HLA-A	DAPKTHMTHHAVSDHEAT	0.5	0.5	0.0654438	0.0452395	type 3
G4XZE8	HLA-A	ADMAAQTTKHKWEAA	0.5	0.5	0.42097	0.489089	type 3
G4XZE8	HLA-A	DVGSDWRFLRGYHQYAYD	0.5	0.5	0.843419	0.964697	type 3
G4XZE8	HLA-A	DVGSDWRFLRGYHQYAYDG	0.5	0.5	0.863355	0.965771	type 3
G4XZE8	HLA-A	EDLRSWTAADMAAQ	0.5	0.5	0.706959	0.778028	type 3
G4XZE8	HLA-A	RTDAPKTHMTHHAVSDHE	0.5	0.5	0.0103039	0.00938457	type 3
G4XZE8	HLA-A	RTDAPKTHMTHHAVSDHEAT	0.5	0.5	0.107061	0.0843665	type 3
G4XZE8	HLA-A	DVGSDWRFLRGYHQYAYDGK	0.5	0.5	0.795198	0.899699	type 3
G4XZE8	HLA-A	YIALKEDLRSWTAA	0.5	0.5	0.480266	0.528119	type 3
G4XZE8	HLA-A	EDLRSWTAADMAAQTTK	0.5	0.5	0.62007	0.669836	type 3
G4XZE8	HLA-A	TDAPKTHMTHHAVSDHEAT	0.5	0.5	0.0561993	0.0468621	type 3
G4XZE8	HLA-A	MAAQTTKHKWEAA	0.5	0.5	0.160336	0.261042	type 3
G4XZE8	HLA-A	VGSDWRFLRGYHQ	0.5	0.5	0.675326	0.679872	type 3
G4XZE8	HLA-A	VGSDWRFLRGYHQY	0.5	0.5	0.801629	0.777331	type 3
G4XZE8	HLA-A	SHSMRYFYTSVSRPG	0.5	0.5	0.313668	0.362345	type 3
G4XZE8	HLA-A	DAPKTHMTHHAVSD	0.5	0.5	0.112263	0.0754715	type 3
G4XZE8	HLA-A	DAPKTHMTHHAVSDHEA	0.5	0.5	0.0458738	0.0257075	type 3
G4XZE8	HLA-A	DVGSDWRFLRGYHQYAY	0.5	0.5	0.770324	0.80226	type 3
G4XZE8	HLA-A	TDAPKTHMTHHAVSD	0.5	0.5	0.176105	0.162871	type 3
G4XZE8	HLA-A	TDAPKTHMTHHAVSDHEA	0.5	0.5	0.0255107	0.0335264	type 3
G4XZE8	HLA-A	DAPKTHMTHHAVSDHE	0.5	0.5	0.00368607	0.00385166	type 3
G4XZE8	HLA-A	KHKWEAAHVAEQ	0.5	0.5	0.0460025	0.0500995	type 3
G4XZE8	HLA-A	GSDWRFLRGYHQYAYDG	0.5	0.5	0.784905	0.792631	type 3
G4XZE8	HLA-A	SDWRFLRGYHQYAYD	0.5	0.5	0.933979	0.928423	type 3
G4XZE8	HLA-A	RTDAPKTHMTHHAVSD	0.5	0.5	0.0032999	0.00538354	type 3
G4XZE8	HLA-A	DWRFLRGYHQYAYDG	0.5	0.5	0.706983	0.736321	type 3
G4XZE8	HLA-A	SDWRFLRGYHQ	0.5	0.5	0.645758	0.683238	type 3
G4XZE8	HLA-A	EDLRSWTAADMAAQTTKHK	0.5	0.5	0.679692	0.708483	type 3
G4XZE8	HLA-A	EDLRSWTAADMAAQTTKHKW	0.5	0.5	0.561819	0.529883	type 3
G4XZE8	HLA-A	KEDLRSWTAADMAA	0.5	0.5	0.554374	0.450023	type 3
G4XZE8	HLA-A	KEDLRSWTAADMAAQT	0.5	0.5	0.61051	0.597134	type 3
G4XZE8	HLA-A	SWTAADMAAQTTKHKWEA	0.5	0.5	0.453917	0.356482	type 3
G4XZE8	HLA-A	SWTAADMAAQTTKHKWEAA	0.5	0.5	0.609078	0.668886	type 3
G4XZE8	HLA-A	TDAPKTHMTHHAVSDHE	0.5	0.5	0.0142508	0.0143247	type 3
G4XZE8	HLA-A	DWRFLRGYHQYAYD	0.5	0.5	0.757899	0.757326	type 3
G4XZE8	HLA-A	DVGSDWRFLRGYHQYAYDGKD	0.5	0.5	0.602738	0.698546	type 3
G4XZE8	HLA-A	KEDLRSWTAADMAAQ	0.5	0.5	0.677766	0.667687	type 3
G4XZE8	HLA-A	DAPKTHMTHHAVS	0.5	0.5	0.0194284	0.0276595	type 3
G4XZE8	HLA-A	TAADMAAQTTKHKWEAA	0.5	0.5	0.552453	0.673814	type 3
G4XZE8	HLA-A	WRFLRGYHQYA	0.5	0.5	0.746206	0.755033	type 3
G4XZE8	HLA-A	FLRGYHQYA	0.5	0.5	0.242739	0.472387	type 6
G4XZE8	HLA-A	WTAADMAAQTTKHKWE	0.5	0.5	0.247568	0.378636	type 3
G4XZE8	HLA-A	DVGSDWRFLRGYHQYAYDGKDY	0.5	0.5	0.774262	0.7724	type 3
G4XZE8	HLA-A	VGSDWRFLRGYHQYA	0.5	0.5	0.988055	0.973607	type 3
G4XZE8	HLA-A	VGSDWRFLRGYHQYAY	0.5	0.5	0.59503	0.499536	type 3
G4XZE8	HLA-A	VGSDWRFLRGYHQYAYD	0.5	0.5	0.841634	0.868686	type 3
G4XZE8	HLA-A	EDLRSWTAADMAAQT	0.5	0.5	0.75687	0.76267	type 3
G4XZE8	HLA-A	DMAAQTTKHKWEA	0.5	0.5	0	0.202893	type 5
G4XZE8	HLA-A	SDWRFLRGYHQY	0.5	0.5	0.867473	0.851121	type 3
G4XZE8	HLA-A	SDWRFLRGYHQYA	0.5	0.5	0.983113	0.984387	type 3
G4XZE8	HLA-A	SDWRFLRGYHQYAYDGKD	0.5	0.5	0.67696	0.706713	type 3
G4XZE8	HLA-A	SHSMRYFYTSVSRPG	0.5	0.5	0.938367	0.931931	type 3
G4XZE8	HLA-A	SHSMRYFYTSVSRPGRG	0.5	0.5	0.500061	0.385527	type 3
G4XZE8	HLA-A	SWTAADMAAQTTKHKWEAAH	0.5	0.5	0	0.309236	type 5
G4XZE8	HLA-A	DWRFLRGYHQYAYDGKD	0.5	0.5	0.250382	0.408761	type 3
G4XZE8	HLA-A	AADMAAQTTKHKWE	0.5	0.5	0.137093	0.192405	type 3
G4XZE8	HLA-A	GSDWRFLRGYHQY	0.5	0.5	0.669854	0.681988	type 3
G4XZE8	HLA-A	TAADMAAQTTKHKWE	0.5	0.5	0.217888	0.376623	type 3
G4XZE8	HLA-A	TAADMAAQTTKHKWEA	0.5	0.5	0.0990513	0.149366	type 3
G4XZE8	HLA-A	DWRFLRGYHQY	0.5	0.5	0.67541	0.681552	type 3
G4XZE8	HLA-A	GSDWRFLRGYHQYA	0.5	0.5	0.94828	0.96841	type 3
G4XZE8	HLA-A	RFLRGYHQYA	0.5	0.5	0.169951	0.273811	type 3
G4XZE8	HLA-A	SDWRFLRGYHQYAYDG	0.5	0.5	0.841492	0	type 5
G4XZE8	HLA-A	LQRTDAPKTHMTHHAVSDHE	0.5	0.5	0.0192875	0	type 3
G4XZE8	HLA-A	ALKEDLRSWTAADMAAQT	0.5	0.5	0	0.38072	type 5
G4XZE8	HLA-A	WTAADMAAQTTKHKWEA	0.5	0.5	0	0.234895	type 5
D3DUW5	DNM1L	ILRFISNPNSIILA	0.5	0.5	0.225172	0.249498	type 3
F4NC26	HLA-B	VDDTQFVRFDSDAASRR	0.5	0.5	0.65844	0.746507	type 3
A0A087WYJ9		VVAHEALPNR	0.5	0.5	0.770004	0.767453	type 3
A0A087WYJ9		VVAHEALPNRVT	0.5	0.5	0.860013	0.878284	type 3
A0A087WYJ9		SPRQIQVSWLREGKQ	0.5	0.5	0.932176	0.898535	type 3
A0A087WYJ9		SPRQIQVSWLREGKQVG	0.5	0.5	0.707296	0.665484	type 3
A0A087WYJ9		TDEHVVCKVQHPNGN	0.5	0.5	0.404225	0.357164	type 3
A0A087WYJ9		TDEHVVCKVQHPNGNK	0.5	0.5	0.0945743	0.086219	type 3
A0A087WYJ9		TGETYTCVVAHEAL	0.5	0.5	0.77401	0.80994	type 3
A0A087WYJ9		TGETYTCVVAHEALP	0.5	0.5	0.956396	0.958553	type 3
A0A087WYJ9		TGETYTCVVAHEALPN	0.5	0.5	0.974981	0.979043	type 3
A0A087WYJ9		TGETYTCVVAHEALPNR	0.5	0.5	0.938796	0.966682	type 3
A0A087WYJ9		TGETYTCVVAHEALPNRV	0.5	0.5	0.87376	0.866362	type 3
A0A087WYJ9		DEHVVCKVQHPNGN	0.5	0.5	0.23682	0.219206	type 3
A0A087WYJ9		GETYTCVVAHEALPNR	0.5	0.5	0.63388	0.574618	type 3
A0A087WYJ9		GETYTCVVAHEALPNR	0.5	0.5	0.757381	0.782634	type 3
A0A087WYJ9		YTCVVAHEALPNR	0.5	0.5	0.711662	0.765099	type 3
A0A087WYJ9		YTCVVAHEALPNRVT	0.5	0.5	0.776206	0.786657	type 3
A0A087WYJ9		YTCVVAHEALPNR	0.5	0.5	0.903583	0.907797	type 3
A0A087WYJ9		YTCVVAHEALPNRVT	0.5	0.5	0.88824	0.908265	type 3
A0A087WYJ9		YTCVVAHEALPNRVTE	0.5	0.5	0.678895	0.66637	type 3
A0A087WYJ9		RGLTFQQNASSMCVPDQD	0.5	0.5	0.603128	0.577857	type 3
A0A087WYJ9		TGETYTCVVAHEA	0.5	0.5	0.571711	0.553299	type 3
A0A087WYJ9		TCVVAHEALPNR	0.5	0.5	0.547756	0.562431	type 3
A0A087WYJ9		SPADVFVQWMQRGQPLSPE	0.5	0.5	0.533129	0.462856	type 3
A0A087WYJ9		TGETYTCVVAHEALPNR	0.5	0.5	0.564344	0.583038	type 3
A0A087WYJ9		DLPSPLKQTISRPKG	0.5	0.5	0.684173	0.63676	type 3
A0A087WYJ9		YTCVVAHEALPNRVTER	0.5	0.5	0.257879	0.218734	type 3
A0A087WYJ9		YTCVVAHEALPNRV	0.5	0.5	0.505745	0.55118	type 3
A0A087WYJ9		VVAHEALPNRVTE	0.5	0.5	0.352492	0.346553	type 3
A0A087WYJ9		ETYTCVVAHEALPNR	0.5	0.5	0.70283	0.589515	type 3
A0A087WYJ9		EEEWNTGETYTCVVAHEALPNR	0.5	0.5	0.615487	0.647839	type 3
A0A087WYJ9		NTGETYTCVVAHEALPNR	0.5	0.5	0.678715	0.709358	type 3
A0A087WYJ9		GETYTCVVAHEALPN	0.5	0.5	0.855389	0.877873	type 3
A0A087WYJ9		YTCVVAHEALPNRVTE	0.5	0.5	0.672805	0.61213	type 3
A0A087WYJ9		SIFLTKSTKLTCLVTD	0.5	0.5	0.484633	0.525351	type 3
A0A087WYJ9		VVAHEALPNRV	0.5	0.5	0.430599	0.548248	type 3
A0A087WYJ9		EEWNTGETYTCVVAHEALPNR	0.5	0.5	0.521329	0.524434	type 3
A0A087WYJ9		WNTGETYTCVVAHEALPNR	0.5	0.5	0.66989	0.727904	type 3
A0A087WYJ9		CVVAHEALPNR	0.5	0.5	0.70157	0.680967	type 3
A0A087WYJ9		DEHVVCKVQHPNGNK	0.5	0.5	0.048316	0.0467681	type 3
A0A087WYJ9		GETYTCVVAHEALPNRVT	0.5	0.5	0.504506	0.540652	type 3
A0A087WYJ9		VVAHEALPNRVTER	0.5	0.5	0.276485	0.200235	type 3
A0A087WYJ9		TGETYTCVVAHEALPNRVT	0.5	0.5	0.50798	0.412151	type 3
A0A087WYJ9		GETYTCVVAHEAL	0.5	0.5	0.54952	0.498979	type 3
A0A087WYJ9		ASIFLTKSTKLTCLVTD	0.5	0.5	0.373836	0.274355	type 3
A0A087WYJ9		SPADVFVQWMQRGQPLSP	0.5	0.5	0.244541	0.256741	type 3
A0A087WYJ9		GETYTCVVAHEALPNRVT	0.5	0.5	0.345843	0.410101	type 3
A0A087WYJ9		EEWNTGETYTCVVAHEALP	0.5	0.5	0.339964	0	type 5
Q6NS36	FTH1	DDVALKNFAKYFLHQ	0.5	0.5	0.363521	0.277654	type 3
Q6NS36	FTH1	DDVALKNFAKYFLHQS	0.5	0.5	0.220624	0	type 5
XP_005251621		EEIGSHIKHRVQE	0.5	0.5	0.0755205	0.108508	type 3
P27449	ATP6V0C	DDISLYKSFLQLG	0.5	0.5	0.795595	0.784683	type 3
P27449	ATP6V0C	DDISLYKSFLQLGAG	0.5	0.5	0.851974	0.827639	type 3
P27449	ATP6V0C	NDDISLYKSFLQLGAG	0.5	0.5	0.280483	0.282009	type 3
P27449	ATP6V0C	NDDISLYKSFLQLG	0.5	0.5	0.256894	0.263723	type 3
P27449	ATP6V0C	LNDDISLYKSFLQLGAG	0.5	0.5	0.325952	0.348383	type 3
P27449	ATP6V0C	DDISLYKSFLQL	0.5	0.5	0.108892	0.0994803	type 3
P27449	ATP6V0C	LNDDISLYKSFLQLG	0.5	0.5	0.180286	0.258145	type 3
P27449	ATP6V0C	DISLYKSFLQLGAG	0.5	0.5	0.0959879	0.0959686	type 3
A0A024QZ55	LGALS9	DGGYVVCNTRQNGSWGP	0.5	0.5	0.742742	0.768501	type 3
A0A024QZ55	LGALS9	DGGYVVCNTRQNGSWGPE	0.5	0.5	0.927054	0.93058	type 3
A0A024QZ55	LGALS9	LNPRFDENAVVRNTQID	0.5	0.5	0.797111	0.856616	type 3
A0A024QZ55	LGALS9	LNPRFDENAVVRNTQIDN	0.5	0.5	0.811973	0.848885	type 3
A0A024QZ55	LGALS9	FVQYFHRVPFHRVDT	0.5	0.5	0.779606	0.79365	type 3
A0A024QZ55	LGALS9	YFHRVPFHRVDT	0.5	0.5	0.266585	0.378723	type 3
A0A024QZ55	LGALS9	DGQHLFEYYHRLRNLPT	0.5	0.5	0.755448	0.766274	type 3
A0A024QZ55	LGALS9	AQRFHINLCSGNHIA	0.5	0.5	0.773352	0.727591	type 3
A0A024QZ55	LGALS9	GQHLFEYYHRLRNLPT	0.5	0.5	0.478091	0.46673	type 3
A0A024QZ55	LGALS9	NPRFDENAVVRNTQID	0.5	0.5	0.482645	0.589084	type 3
A0A024QZ55	LGALS9	ILFVQYFHRVPFHR	0.5	0.5	0.530935	0.500042	type 3
A0A024QZ55	LGALS9	VDGQHLFEYYHRLRNLPT	0.5	0.5	0.544346	0.61223	type 3
A0A024QZ55	LGALS9	LPSAQRFHINLCSGNHIA	0.5	0.5	0.570951	0.769241	type 3
A0A024QZ55	LGALS9	VQYFHRVPFHR	0.5	0.5	0	0.275256	type 5
A0A024QZ55	LGALS9	NPRFDENAVVRNTQIDN	0.5	0.5	0.602957	0.654126	type 3
A0A024QZ55	LGALS9	DGGYVVCNTRQNGSWG	0.5	0.5	0	0.765254	type 5
A0A024QZ55	LGALS9	LNPRFDENAVVRNTQ	0.5	0.5	0	0.322137	type 5
A0A024R284	UBQLN1	TDQLVLIFAGKILKDQDT	0.5	0.5	0.438022	0.4878	type 3
A0A024R284	UBQLN1	TDQLVLIFAGKILKDQD	0.5	0.5	0.0555021	0.0657387	type 3
A0A024R284	UBQLN1	DQLVLIFAGKILKDQDT	0.5	0.5	0.0794725	0.0804287	type 3
P51790	CLCN3	RDLTIAIESARKKQEGIVG	0.5	0.5	0.215188	0.207022	type 3
P51790	CLCN3	DLTIAIESARKKQEG	0.5	0.5	0.335604	0.312855	type 3
P51790	CLCN3	TIAIESARKKQEG	0.5	0.5	0.0637249	0.0703482	type 3
Q10567	AP1B1	TLYPLHILFV	0.5	0.5	0	0.0537498	type 3
O75886	STAM2	HRGIGLFPSNFVTTN	0.5	0.5	0.315144	0.38474	type 3
V9HWP2	HEL-S-125m	LDTIKNLVKKYSQFIN	0.5	0.5	0.442937	0.474096	type 3
V9HWP2	HEL-S-125m	REELVKNLGTIAKSGT	0.5	0.5	0.642083	0.657583	type 3
V9HWP2	HEL-S-125m	MMKLIINSLYKNKE	0.5	0.5	0.638869	0.677352	type 3
V9HWP2	HEL-S-125m	DTIKNLVKKYSQFIN	0.5	0.5	0.356401	0.287776	type 3
V9HWP2	HEL-S-125m	ELDTIKNLVKKYSQFIN	0.5	0.5	0.172748	0.272539	type 3
V9HWP2	HEL-S-125m	TREELVKNLGTIAKSGT	0.5	0.5	0.312063	0.326672	type 3
V9HWP2	HEL-S-125m	REELVKNLGTIAKSGTS	0.5	0.5	0.698426	0.699444	type 3
V9HWP2	HEL-S-125m	REELVKNLGTIAKSG	0.5	0.5	0.392886	0.390915	type 3
XP_006725634		KPGVIFLTKRSRQ	1	0	0.919095	0.898545	type 2
XP_006725634		KPGVIFLTKRSRQV	1	0	0.525821	0.433645	type 2
XP_006725634		KPGVIFLTKRSRQVC	1	0	0.331592	0.33135	type 2
XP_006725634		KPGVIFLTKRSRQVCAD	1	0	0.61281	0.541033	type 2
XP_006725634		KPGVIFLTKRSRQVCA	1	0	0.441027	0.376094	type 2
XP_006725634		SKPGVIFLTKRSRQ	1	0	0.853334	0.827544	type 2
XP_006725634		KPGVIFLTKRSRQVC	1	0	0.715466	0.577255	type 2
XP_006725634		SKPGVIFLTKRSRQVC	1	0	0.149726	0.116263	type 2
XP_006725634		SKPGVIFLTKRSRQVC	1	0	0.461236	0.404332	type 2
XP_006725634		SKPGVIFLTKRSRQVCAD	1	0	0.483066	0.334329	type 2
XP_006725634		SKPGVIFLTKRSRQV	1	0	0.182943	0.170034	type 2
Q9Y625	GPC6	DPIDVKISEAIMNMQEN	0.5	0.5	0.552665	0.500192	type 3
Q9Y625	GPC6	DRLVTDIKEKLKLSKK	0.5	0.5	0.381226	0.417027	type 3
A0A024R0W3	SLC38A2	SELLHTYSSILGTDI	0.5	0.5	0.519812	0.477038	type 3
A0A024R0W3	SLC38A2	SELLHTYSSILGTDIL	0.5	0.5	0.505949	0.543208	type 3
A0A024R0W3	SLC38A2	VESELLHTYSSILGTD	0.5	0.5	0.569824	0.529226	type 3
A0A024R0W3	SLC38A2	FIVKYELPLVIQ	0.5	0.5	0.272905	0.291144	type 3
A0A024R0W3	SLC38A2	PIYEELKDRSRRR	0.5	0.5	0.182848	0.119919	type 3
A0A024R0W3	SLC38A2	ELLHTYSSILGTDI	0.5	0.5	0.692551	0.632519	type 3
A0A024R0W3	SLC38A2	ELLHTYSSILGTDIL	0.5	0.5	0.673339	0.688198	type 3
A0A024R0W3	SLC38A2	IRDIFGFIGASAAS	0.5	0.5	0.488238	0.535537	type 3
A0A024R0W3	SLC38A2	ESELLHTYSSILGTD	0.5	0.5	0.8095	0.806848	type 3
A0A024R0W3	SLC38A2	ESELLHTYSSILGTDI	0.5	0.5	0.265902	0.24574	type 3
A0A024R0W3	SLC38A2	ESELLHTYSSILGTDIL	0.5	0.5	0.466603	0.526289	type 3
A0A024R0W3	SLC38A2	LFIVKYELPLVIQ	0.5	0.5	0.115822	0.130609	type 3
A0A024R0W3	SLC38A2	ELLHTYSSILGTD	0.5	0.5	0.567573	0.566633	type 3
A0A024R0W3	SLC38A2	LPIYEELKDRSRRR	0.5	0.5	0.780208	0.738745	type 3
A0A024R0W3	SLC38A2	SELLHTYSSILGTD	0.5	0.5	0.755298	0.766263	type 3
A0A024R0W3	SLC38A2	LLHTYSSILGTDIL	0.5	0.5	0.169024	0.173731	type 3
A0A024R0W3	SLC38A2	LPIYEELKDRSRR	0.5	0.5	0.45726	0	type 5
A0A024R0W3	SLC38A2	VESELLHTYSSILGTDIL	0.5	0.5	0.185692	0.270347	type 3
A0A024R0W3	SLC38A2	VLPIYEELKDRSRRR	0.5	0.5	0.674106	0.607034	type 3
Q5SGD2	PPM1L	VQGILAMSRSLGDYPL	0.5	0.5	0.262212	0.205313	type 3
Q5SGD2	PPM1L	VAEIMQNDRLGGLDVL	0.5	0.5	0.346388	0.263012	type 3
E5FQ93	HLA-B	GSHSMRYFHTAMSRPG	0.5	0.5	0.558811	0.491593	type 3
E5FQ93	HLA-B	GSHSMRYFHTAMSRPGRG	0.5	0.5	0.834284	0.844624	type 3
E5FQ93	HLA-B	GSHSMRYFHTAMSRP	0.5	0.5	0.848142	0.829848	type 3
E5FQ93	HLA-B	GSHSMRYFHTAMSRPG	0.5	0.5	0.965108	0.966002	type 3
E5FQ93	HLA-B	GSHSMRYFHTAMSRPGR	0.5	0.5	0.764701	0.790063	type 3
E5FQ93	HLA-B	GSHSMRYFHTAMSRPGRG	0.5	0.5	0.985849	0.983437	type 3
E5FQ93	HLA-B	SHSMRYFHTAMSRPG	0.5	0.5	0.916135	0.921574	type 3
E5FQ93	HLA-B	SHSMRYFHTAMSRPGRG	0.5	0.5	0.742659	0.711089	type 3
E5FQ93	HLA-B	HSMRYFHTAMSRPGRG	0.5	0.5	0.631968	0.543498	type 3
E5FQ93	HLA-B	MRYFHTAMSRPGRG	0.5	0.5	0.715325	0.757077	type 3
E5FQ93	HLA-B	MRYFHTAMSRPGRGEPR	0.5	0.5	0.896579	0.897132	type 3
E5FQ93	HLA-B	RPAGDRTFQKWAAVVVPSG	0.5	0.5	0.936662	0.957598	type 3
E5FQ93	HLA-B	GSHSMRYFHTAMSRPGRG	0.5	0.5	0.83367	0.793019	type 3
E5FQ93	HLA-B	SMRYFHTAMSRPGRG	0.5	0.5	0.308114	0.402768	type 3
E5FQ93	HLA-B	GSHSMRYFHTAMSRPGRGEPR	0.5	0.5	0.965404	0.943123	type 3
E5FQ93	HLA-B	SHSMRYFHTAMSRPG	0.5	0.5	0.285098	0.365528	type 3
E5FQ93	HLA-B	HSMRYFHTAMSRPG	0.5	0.5	0.200968	0.192388	type 3
E5FQ93	HLA-B	GSHSMRYFHTAMSRPGRGEP	0.5	0.5	0.398681	0.430281	type 3
E5FQ93	HLA-B	GSHSMRYFHTAMSRPGR	0.5	0.5	0.081825	0.113534	type 3
E5FQ93	HLA-B	GSHSMRYFHTAMSRPGRGEPRF	0.5	0.5	0.812341	0.81907	type 3
E5FQ93	HLA-B	GPEYWDRETQISKTNTQ	0.5	0.5	0.145626	0.213775	type 3
E5FQ93	HLA-B	GPEYWDRETQISKTNT	0.5	0.5	0.170505	0.346904	type 3
E5FQ93	HLA-B	RPAGDRTFQKWAAVVVPS	0.5	0.5	0.896606	0.933147	type 3
E5FQ93	HLA-B	GSHSMRYFHTAMSRPGRGEPR	0.5	0.5	0.506333	0.368454	type 3
E5FQ93	HLA-B	GDRTFQKWAAVVVPS	0.5	0.5	0.847606	0.904994	type 3
E5FQ93	HLA-B	SHSMRYFHTAMSRPGR	0.5	0.5	0	0.11121	type 3
E5FQ93	HLA-B	GDRTFQKWAAVVVPSG	0.5	0.5	0	0.885387	type 5
E5FQ93	HLA-B	TRPAGDRTFQKWAAVVVPSG	0.5	0.5	0	0.551424	type 5
Q3LA85	HLA-DRB1	LDRYFYNQEESVRFD	0.5	0.5	0.885981	0.887573	type 3
Q3LA85	HLA-DRB1	LDRYFYNQEESVRFDS	0.5	0.5	0.893388	0.900669	type 3
Q3LA85	HLA-DRB1	LDRYFYNQEESVRFDSD	0.5	0.5	0.796425	0.809486	type 3
Q3LA85	HLA-DRB1	DRYFYNQEESVRFDSD	0.5	0.5	0.636092	0.64419	type 3
Q3LA85	HLA-DRB1	FLDRYFYNQEESVRFDS	0.5	0.5	0.691578	0.757857	type 3
Q3LA85	HLA-DRB1	LDRYFYNQEESVR	0.5	0.5	0.367163	0.539227	type 3
Q3LA85	HLA-DRB1	DRYFYNQEESVRFD	0.5	0.5	0.57857	0.573702	type 3
Q3LA85	HLA-DRB1	FLDRYFYNQEESVRFDSD	0.5	0.5	0.618401	0.687293	type 3
Q3LA85	HLA-DRB1	DRYFYNQEESVR	0.5	0.5	0	0.228608	type 5
P13639	EEF2	RPSQVVAETRKRKGLK	0.5	0.5	0.0603619	0.047489	type 3
P13639	EEF2	ARQELKQRARYLAEKYE	0.5	0.5	0.632519	0.567902	type 3
P13639	EEF2	FTVDQIRAI	0.5	0.5	0	0.495742	type 5
P13639	EEF2	GGGQIIPTARRCLYA	0.5	0.5	0.7883	0.719313	type 3
P13639	EEF2	ARQELKQRARYLAEK	0.5	0.5	0.0734846	0	type 3
Q709C8	VPS13C	TVDLSVHVRRIGSR	0.5	0.5	0.275317	0.282584	type 3
A0A024QYR3		APINFHQNDPVEIKA	0.5	0.5	0.778933	0.790869	type 3
A0A024QYR3		VPGVAPINFHQNDPVEIKA	0.5	0.5	0.608229	0.630678	type 3
P11908	PRPS2	IRENIAEWKNCIIVSPD	0.5	0.5	0.483641	0.406279	type 3
P0C0L4	C4A	GPHVLLYFDSVPTSRE	0	1	0.744845	0.821579	type 2
P0C0L4	C4A	INEKLGQYASPTAKR	0	1	0	0.25561	type 1
P0C0L4	C4A	YMRIQQFRKADGSYA	0	1	0	0.244078	type 1
P0C0L4	C4A	GYMRIQQFRKADGSYA	0	1	0	0.746758	type 1
P0C0L4	C4A	LTSVSVFVDHHLAPS	0	1	0	0.62757	type 1
P0C0L4	C4A	DEDGKKTFFRGLESQTKLVN	0	1	0	0.336125	type 1
P0C0L4	C4A	DGKKTFFRGLESQTKLVN	0	1	0	0.32497	type 1
P0C0L4	C4A	IQKGYMRIQQFRKADG	0	1	0	0.309033	type 1
P0C0L4	C4A	VDGAKQYRNGESVKLHLET	0	1	0	0.426836	type 1
A0A024QYR8	TM9SF2	KAEIELFVNRLDS	0.5	0.5	0.486078	0.464094	type 3
A0A024QYR8	TM9SF2	KAEIELFVNRLDSVE	0.5	0.5	0.326571	0.364661	type 3
A0A024QYR8	TM9SF2	KTYHTEKAEDKQKLE	0.5	0.5	0.0463101	0.0480187	type 3
A0A024QYR8	TM9SF2	EPSPYKFTFNKKETCKL	0.5	0.5	0.693332	0.650022	type 3
A0A024QYR8	TM9SF2	DECKAEIELFVNRLDSVE	0.5	0.5	0.165921	0.211526	type 3
O14828	SCAMP3	RKAEELDRRERELQH	0.5	0.5	0.107534	0.0881828	type 3
O14828	SCAMP3	KAEELDRRERELQH	0.5	0.5	0.525378	0.37568	type 3
O14828	SCAMP3	ELDRRERELQH	0.5	0.5	0.0978317	0.0857287	type 3
Q9UKG1	APPL1	QLEEFLANIGTSVQNVR	0.5	0.5	0.387697	0.438036	type 3
Q9UKG1	APPL1	ANIGTSVQNVR	0.5	0.5	0.421577	0.493413	type 3
Q9UKG1	APPL1	LEEFLANIGTSVQNVR	0.5	0.5	0.556571	0.549126	type 3
Q9UKG1	APPL1	EFLANIGTSVQNVR	0.5	0.5	0.593355	0.606485	type 3
Q9UKG1	APPL1	EQLEEFLANIGTSVQNVR	0.5	0.5	0.0719381	0.105318	type 3
Q9UKG1	APPL1	EEFLANIGTSVQNVR	0.5	0.5	0	0.310076	type 5
XP_005260107		NMQIFVKTLTGKT	1	0	0.640418	0.655869	type 2
XP_005260107		DYNIQKESTLHLVLR	1	0	0.625307	0.624612	type 2
P15880	RPS2	TDHLVKTHTRVSVQR	0.5	0.5	0.0900936	0.0798772	type 3
A0A024R0A8	AHCYL1	DMSALISLRKRAQGEKPL	0.5	0.5	0.731223	0.737774	type 3
A0A024R0A8	AHCYL1	DMSALISLRKRAQGEKP	0.5	0.5	0.699236	0.751864	type 3
A0A024R0A8	AHCYL1	SALISLRKRAQGEKP	0.5	0.5	0.506939	0.490112	type 3
A0A024R0A8	AHCYL1	SLRKRAQGEKPL	0.5	0.5	0.123509	0.12356	type 3
Q12931	TRAP1	DIAKLLRYESSALPSGQ	0.5	0.5	0.282216	0.29079	type 3
B4E1U9		DDPSTIEKLAKNKQKP	0.5	0.5	0.725031	0.706286	type 3
B4E1U9		DDPSTIEKLAKNKQKPIT	0.5	0.5	0.767515	0.765369	type 3
B4E1U9		DDPSTIEKLAKNKQKPITP	0.5	0.5	0.908906	0.901908	type 3
B4E1U9		DDPSTIEKLAKNKQKPITPE	0.5	0.5	0.852024	0.849969	type 3
B4E1U9		DPSTIEKLAKNKQKP	0.5	0.5	0.316464	0.325057	type 3
B4E1U9		DDPSTIEKLAKNKQKPITPET	0.5	0.5	0.486142	0.452001	type 3
Q9C0D9	SELENOI	DPDFYASAPGHKHVPD	0.5	0.5	0.645868	0.645743	type 3
Q9C0D9	SELENOI	DPDFYASAPGHKHVPDW	0.5	0.5	0.740319	0.702663	type 3
Q9C0D9	SELENOI	DPDFYASAPGHKH	0.5	0.5	0.177427	0.153316	type 3
Q9C0D9	SELENOI	FDPDFYASAPGHKH	0.5	0.5	0.392217	0.405404	type 3
P15884	TCF4	SPDHTNNSFSSNPSTPVG	0.5	0.5	0.322688	0.295543	type 3
Q8IXQ6	PARP9	FPTDLEIYKAFSSEM	0	1	0	0.461017	type 1
P61978	HNRNPK	GGQRIKQIRHESGASIK	0.5	0.5	0.0213476	0.015212	type 3
XP_006722489		KGRTYYVNHNNRTTT	0.5	0.5	0.127914	0.157368	type 3
XP_006722489		DAKGRTYYVNHNNRTT	0.5	0.5	0.0848312	0.0932094	type 3
XP_006722489		DAKGRTYYVNHNNRTTT	0.5	0.5	0.242162	0.242099	type 3
XP_006722489		LGRTYYVNHNNRTTQ	0.5	0.5	0.500498	0.48727	type 3
XP_006722489		NIRQINQEAAHRRFR	0.5	0.5	0.371673	0.419466	type 3
XP_006722489		AKGRTYYVNHNNRTTT	0.5	0.5	0.0357663	0.0358017	type 3
XP_006722489		GRTYYVNHNNRTTQ	0.5	0.5	0.119737	0.0656562	type 3
XP_006722489		RKDAKGRTYYVNHNNRTTT	0.5	0.5	0.0381997	0.0328609	type 3
XP_006722489		GRPFFIDHNTKTTTWEDP	0.5	0.5	0.582353	0.597495	type 3
XP_006722489		GRTYYVNHNNRTT	0.5	0.5	0.0467597	0.0598209	type 3
XP_006722489		LGRTYYVNHNNRTTQWH	0.5	0.5	0.201453	0.183171	type 3
XP_006722489		KGRTYYVNHNNRTT	0.5	0.5	0.0647622	0.0679622	type 3
XP_006722489		RQINQEAAHRRFR	0.5	0.5	0.0462878	0.0411686	type 3
XP_006722489		DAKGRTYYVNHNNRTTTWT	0.5	0.5	0.0977445	0.112154	type 3
XP_006722489		LGRTYYVNHNNRTT	0.5	0.5	0.126228	0.117691	type 3
XP_006722489		NIRQINQEAAHRRF	0.5	0.5	0.103017	0.126376	type 3
XP_006722489		ERKDAKGRTYYVNHNNRTT	0.5	0.5	0.0164202	0.00980654	type 3
XP_006722489		DNLGRTYYVNHNNRTTQ	0.5	0.5	0	0.216525	type 5
O95486	SEC24A	VIDSLSAYRSSVLSNQQPG	0.5	0.5	0.64347	0.640784	type 3
Q16595	FXN	GDLGTYVINKQTPNKQ	0.5	0.5	0.402775	0.310016	type 3
A0A024RAZ7	HNRPA1	AKPRNQGGYGGSSSSSSYGSG	0.5	0.5	0.0380565	0.0624866	type 3
Q01650	SLC7A5	EMINPYRNLPLAII	0.5	0.5	0.483904	0.512804	type 3
Q01650	SLC7A5	EMINPYRNLPLA	0.5	0.5	0.913116	0.904492	type 3
Q01650	SLC7A5	EMINPYRNLPLAII	0.5	0.5	0.814666	0.761918	type 3
Q01650	SLC7A5	MINPYRNLPLAII	0.5	0.5	0.573949	0.503499	type 3
Q01650	SLC7A5	VTEEMINPYRNLPLA	0.5	0.5	0.743239	0.731326	type 3
Q01650	SLC7A5	EEMINPYRNLPLA	0.5	0.5	0.921764	0.915694	type 3
Q01650	SLC7A5	TEEMINPYRNLPLA	0.5	0.5	0.959512	0.957262	type 3
Q01650	SLC7A5	EEMINPYRNLPLAII	0.5	0.5	0.534098	0.481988	type 3
Q01650	SLC7A5	INPYRNLPLAII	0.5	0.5	0.567969	0.54897	type 3
Q01650	SLC7A5	RPIKVNLALPVF	0.5	0.5	0.523923	0.485412	type 3
Q01650	SLC7A5	TEEMINPYRNLPLAII	0.5	0.5	0.462203	0.354059	type 3
Q01650	SLC7A5	INPYRNLPLAIII	0.5	0.5	0.101567	0.0977525	type 3
Q01650	SLC7A5	TEEMINPYRNLPLAII	0.5	0.5	0.669722	0.605826	type 3
Q01650	SLC7A5	EEMINPYRNLPLAII	0.5	0.5	0.27001	0.161778	type 3
Q01650	SLC7A5	EMINPYRNLPLAIII	0.5	0.5	0.11714	0	type 3
P62495	ETF1	LSVLGAITSVQQRL	0.5	0.5	0.9937	0.993375	type 3
Q9Y2H0	DLGAP4	GPRQAPKIAQIKRNLSYGDN	0.5	0.5	0.563282	0.474476	type 3
V9HWI3	HEL-S-130P	YPRISVNNVLPVFDN	0.5	0.5	0.973947	0.974703	type 3
V9HWI3	HEL-S-130P	AYPRISVNNVLPVFDN	0.5	0.5	0.913291	0.906177	type 3
V9HWI3	HEL-S-130P	YPRISVNNVLPVFDNLM	0.5	0.5	0.327714	0.35508	type 3
V9HWI3	HEL-S-130P	AYPRISVNNVLPVFDNL	0.5	0.5	0.5376	0.546321	type 3
V9HWI3	HEL-S-130P	YPRISVNNVLPVFDNL	0.5	0.5	0.83161	0.850059	type 3
V9HWI3	HEL-S-130P	VGPVDEVRELQKAIGAVP	0.5	0.5	0.714312	0.641721	type 3
V9HWI3	HEL-S-130P	GPVDEVRELQKAIGAVP	0.5	0.5	0.93345	0.903497	type 3
V9HWI3	HEL-S-130P	AYPRISVNNVLPVFDNLM	0.5	0.5	0.148042	0.183307	type 3
V9HWI3	HEL-S-130P	AYPRISVNNVLPVFD	0.5	0.5	0.237159	0.307158	type 3
V9HWI3	HEL-S-130P	GPVDEVRELQKAIGAVPL	0.5	0.5	0.562835	0.480213	type 3
V9HWI3	HEL-S-130P	GPVDEVRELQKAIGAVPLI	0.5	0.5	0	0.143145	type 3
A0A024R8M0	GNA13	IFETIVNNRVFSNVS	0.5	0.5	0.659275	0.71574	type 3
A0A024R8M0	GNA13	LNIFETIVNNRVFSN	0.5	0.5	0.22009	0.333936	type 3
A0A024R8M0	GNA13	LNIFETIVNNRVFS	0.5	0.5	0.0752937	0.0919296	type 3
A0A024R8M0	GNA13	EKVQIVSIKDYFLEFEGDPH	0.5	0.5	0.186696	0.21434	type 3
A0A024R8M0	GNA13	ETIVNNRVFSNVS	0.5	0.5	0.27789	0.315408	type 3
A0A024R8M0	GNA13	LNIFETIVNNRVFSNVS	0.5	0.5	0.0718896	0.100504	type 3
M9PAI3	HLA-DRB1	LDRYFYNQEEYVR	0.5	0.5	0.735566	0.878175	type 3
M9PAI3	HLA-DRB1	DRYFYNQEEYVR	0.5	0.5	0.826966	0.861949	type 3
M9PAI3	HLA-DRB1	FLDRYFYNQEEYVR	0.5	0.5	0.750828	0.667238	type 3
XP_006711677		NPPDIVVQPGHIR	0.5	0.5	0.971931	0.963931	type 3
XP_006711677		PDIVVQPGHIR	0.5	0.5	0.747035	0.687402	type 3
XP_006711677		NPPDIVVQPGHIRLY	0.5	0.5	0.709592	0.714696	type 3
XP_006711677		TPKEIFVANGTQGKLT	0.5	0.5	0.639667	0.640223	type 3
XP_006711677		NPPDIVVQPGHIRL	0.5	0.5	0.895331	0.855785	type 3
XP_006711677		TQGKLTCKFKSTSTTGG	0.5	0.5	0.162456	0.112667	type 3
XP_006711677		TQGKLTCKFKSTSTTG	0.5	0.5	0.609958	0.407308	type 6
B4DMJ5		DRISVYYNEATGGKY	0.5	0.5	0.86712	0.855252	type 3
B4DMJ5		DRISVYYNEATGGKYVPR	0.5	0.5	0.830977	0.833519	type 3
B4DMJ5		DRISVYYNEATGGKYVP	0.5	0.5	0.593526	0.624656	type 3
B4DMJ5		DRISVYYNEATGGK	0.5	0.5	0.281657	0.301396	type 3
P15498	VAV1	EGDIIKILNKKGQQG	0.5	0.5	0.284485	0.269817	type 3
P15498	VAV1	DIIKILNKKGQQG	0.5	0.5	0.627258	0.67446	type 3
XP_005248932		AILKNISVLAFS	0.5	0.5	0	0.210516	type 5
Q9Y3D6	FIS1	VEDLLKFEKKFQSEK	0.5	0.5	0.437729	0.426068	type 3
Q9Y3D6	FIS1	SVEDLLKFEKKFQSEK	0.5	0.5	0.314926	0.319506	type 3
Q9Y3D6	FIS1	EDLLKFEKKFQSEK	0.5	0.5	0.191637	0	type 3
O14737	PDCD5	EQGLIEILKKVSQQTEK	0.5	0.5	0.263554	0	type 5
Q53GN7		RGEEIIPRGHRRGRIDD	0.5	0.5	0.100122	0.0899234	type 3
P55327	TPD52	SQVLAAKEKHLAEIK	0.5	0.5	0.120617	0.149343	type 3
Q8NB49	ATP11C	SPDEIALVKGAKRYG	0.5	0.5	0.472113	0.412291	type 3
P05362	ICAM1	DQPKLLGIETPLPKKELL	0.5	0.5	0.626915	0.662052	type 3
P05362	ICAM1	GTEVTVKCEAHPRAK	0.5	0.5	0.0404808	0.0410155	type 3
P05362	ICAM1	TEVTVKCEAHPRAK	0.5	0.5	0.0249849	0.0276098	type 3
P05362	ICAM1	EGTEVTVKCEAHPRAK	0.5	0.5	0.0815243	0.082001	type 3
P05362	ICAM1	DQPKLLGIETPLPKKELLL	0.5	0.5	0.245133	0.294612	type 3
P05362	ICAM1	DQPKLLGIETPLPKKE	0.5	0.5	0.752626	0.725599	type 3
P05362	ICAM1	DQPKLLGIETPLPKKELLLPG	0.5	0.5	0.188559	0	type 3
P61254	RPL26	DRKKILERKAKSRQVG	0.5	0.5	0.0308356	0.0256989	type 3
P61254	RPL26	DRKKILERKAKSRQVGKE	0.5	0.5	0.027529	0.0153687	type 3
P61254	RPL26	RKKILERKAKSRQVG	0.5	0.5	0.00526899	0.00695624	type 3
P61254	RPL26	DDEVQVVRGHYKGQQIG	0.5	0.5	0.324676	0.276181	type 3
P61254	RPL26	KKILERKAKSRQVG	0.5	0.5	0.00441756	0	type 3
Q13740	ALCAM	GAVVIIFKKEMDPVT	0.5	0.5	0.707112	0.682373	type 3
Q13740	ALCAM	KPDGSPVFIAFRSSTKKS	0.5	0.5	0.791766	0.781602	type 3
Q13740	ALCAM	EAPTIVKVFKQPSKP	0.5	0.5	0.833801	0.787915	type 3
Q13740	ALCAM	SPVFIAFRSSTKKS	0.5	0.5	0.941305	0.930754	type 3
Q13740	ALCAM	IDKKSMIASTAITVHY	0.5	0.5	0.739654	0.738518	type 3
Q13740	ALCAM	GSPVFIAFRSSTKKS	0.5	0.5	0.807456	0.817846	type 3
Q13740	ALCAM	SPVFIAFRSSTKK	0.5	0.5	0.80501	0.79165	type 3
Q13740	ALCAM	SPVFIAFRSSTKKSVQ	0.5	0.5	0.590334	0.572848	type 3
Q13740	ALCAM	KPDGSPVFIAFRSSTKKSVQ	0.5	0.5	0.625147	0.560658	type 3
Q13740	ALCAM	GSPVFIAFRSSTKKSVQ	0.5	0.5	0.625319	0.626416	type 3
Q13740	ALCAM	APTIVKVFKQPSKP	0.5	0.5	0.384285	0.282266	type 3
Q13740	ALCAM	DKKSMIASTAITVHY	0.5	0.5	0.413416	0.444128	type 3
F8VXU5	VPS29	HENKFYINPGSATG	0.5	0.5	0.493335	0.484987	type 3
F8VXU5	VPS29	HENKFYINPGSATGAY	0.5	0.5	0.776321	0.795783	type 3
F8VXU5	VPS29	HENKFYINPGSATGAYN	0.5	0.5	0.490246	0.507438	type 3
F8VXU5	VPS29	EHENKFYINPGSATGAY	0.5	0.5	0.418827	0.498833	type 3
F8VXU5	VPS29	EHENKFYINPGSATGAYN	0.5	0.5	0.653127	0.606213	type 3
Q9H813	PACC1	DAPGIALYPGQAQLLSCKHH	0.5	0.5	0	0.548886	type 5
Q9Y6M4	CSNK1G3	KTQQVIHIIDFGLAKEY	0.5	0.5	0.56827	0.613876	type 3
Q9Y6M4	CSNK1G3	TQQVIHIIDFGLAKE	0.5	0.5	0.33899	0.370234	type 3
P56537	EIF6	SVVESVFKL	0.5	0.5	0	0.223595	type 5
B4DIV8		FGGNFAHQASVARVVG	0.5	0.5	0.610027	0.61544	type 3
B4DIV8		VQKWLLAAGAQKCHS	0.5	0.5	0.42803	0.46266	type 3
B4DIV8		VQKWLLAAGAQKCHS	0.5	0.5	0.60669	0.591471	type 3
L7URE3	HLA-B	DLGPDGRLLRGYNQLAYDGKD	0.5	0.5	0.869328	0.889946	type 3
L7URE3	HLA-B	DLGPDGRLLRGYNQLAYDGKDY	0.5	0.5	0.77388	0.770025	type 3
L7URE3	HLA-B	GRLLRGYNQLAYDGK	0.5	0.5	0.950825	0.958806	type 3
L7URE3	HLA-B	GRLLRGYNQLAYDGKD	0.5	0.5	0.897613	0.900078	type 3
L7URE3	HLA-B	GPDGRLLRGYNQLAYDGK	0.5	0.5	0.725829	0.773542	type 3
L7URE3	HLA-B	GPDGRLLRGYNQLAYDGKDY	0.5	0.5	0.684047	0.687656	type 3
L7URE3	HLA-B	GPDGRLLRGYNQLAYDGKD	0.5	0.5	0.936593	0.946173	type 3
L7URE3	HLA-B	GPDGRLLRGYNQLAYDG	0.5	0.5	0.626179	0.584064	type 3
L7URE3	HLA-B	LGPDGRLLRGYNQLAYDGKDY	0.5	0.5	0.320672	0.48874	type 3
L7URE3	HLA-B	GRLLRGYNQLAYDG	0.5	0.5	0	0.391572	type 5
P61073	CXCR4	IIISKLSHSKGHQKR	0.5	0.5	0.0686631	0.0540074	type 3
P61073	CXCR4	IIISKLSHSKGHQKRK	0.5	0.5	0.0743854	0.062506	type 3
P61073	CXCR4	SSLKILSKGKRGGH	0.5	0.5	0.268257	0.206267	type 3
P61073	CXCR4	SSLKILSKGKRGGHS	0.5	0.5	0.928267	0.911444	type 3
P61073	CXCR4	SSLKILSKGKRGGHSS	0.5	0.5	0.97194	0.961405	type 3
P61073	CXCR4	GSSLKILSKGKRGGHS	0.5	0.5	0.90529	0.874496	type 3
P61073	CXCR4	GSSLKILSKGKRGGH	0.5	0.5	0.062551	0.0582747	type 3
P61073	CXCR4	GSSLKILSKGKRGGHS	0.5	0.5	0.62819	0.513026	type 3
P61073	CXCR4	GSSLKILSKGKRGGHSS	0.5	0.5	0.823448	0.776778	type 3
P61073	CXCR4	RGSSLKILSKGKRGGHSS	0.5	0.5	0.118286	0.0833764	type 3
P61073	CXCR4	SLKILSKGKRGGHS	0.5	0.5	0.331436	0.267617	type 3
P61073	CXCR4	SLKILSKGKRGGHSS	0.5	0.5	0.263151	0.183077	type 3
P61073	CXCR4	GSSLKILSKGKRGGHSS	0.5	0.5	0.911575	0.901319	type 3
P61073	CXCR4	LKILSKGKRGGHS	0.5	0.5	0.246081	0.183968	type 3
P61073	CXCR4	LKILSKGKRGGHSS	0.5	0.5	0.440941	0.361165	type 3
P61073	CXCR4	GSSLKILSKGKRGGH	0.5	0.5	0.205698	0.176706	type 3
P61073	CXCR4	SSLKILSKGKRGGHSS	0.5	0.5	0.84265	0.773687	type 3
P61073	CXCR4	GSSLKILSKGKRGGHSS	0.5	0.5	0.494451	0.543077	type 3
P61073	CXCR4	LKILSKGKRGGHSS	0.5	0.5	0.0995555	0.060765	type 3
P61073	CXCR4	RGSSLKILSKGKRGGHS	0.5	0.5	0.0513357	0.0284323	type 3
P61073	CXCR4	SSLKILSKGKRGGHS	0.5	0.5	0.700495	0.512533	type 3
P61073	CXCR4	IISKLSHSKGHQKR	0.5	0.5	0.0610048	0.0570027	type 3
P61073	CXCR4	SSLKILSKGKRGGHSS	0.5	0.5	0.798088	0.712503	type 3
P61073	CXCR4	ILVMGYQKKLRSMTDK	0.5	0.5	0.413623	0.406178	type 3
P61073	CXCR4	IIISKLSHSKGHQKRKA	0.5	0.5	0.0344041	0.0233855	type 3
P61073	CXCR4	SSLKILSKGKRGGHSS	0.5	0.5	0.758719	0.712454	type 3
P61073	CXCR4	SSLKILSKGKRGGHSSVS	0.5	0.5	0.44045	0.318727	type 3
P61073	CXCR4	SSLKILSKGKRGGHS	0.5	0.5	0.583929	0.327798	type 6
P61073	CXCR4	LSKGKRGGHSS	0.5	0.5	0.543313	0.498218	type 3
P61073	CXCR4	VILVMGYQKKLRSMTDK	0.5	0.5	0.786236	0.730622	type 3
P61073	CXCR4	VMGYQKKLRSMTDK	0.5	0.5	0.570125	0.489587	type 3
P61073	CXCR4	RGSSLKILSKGKRGGHSS	0.5	0.5	0.0727938	0.060429	type 3
P61073	CXCR4	RGSSLKILSKGKRGGHSSVS	0.5	0.5	0.0395937	0.033999	type 3
P61073	CXCR4	SSLKILSKGKRGGHSSVS	0.5	0.5	0.464803	0.544267	type 3
P61073	CXCR4	LVMGYQKKLRSMTDK	0.5	0.5	0.247373	0.178511	type 3
P61073	CXCR4	GSSLKILSKGKRGGHSSVS	0.5	0.5	0.405953	0.438997	type 3
P61073	CXCR4	GSSLKILSKGKRGGHSS	0.5	0.5	0.435368	0	type 5
P61073	CXCR4	RGSSLKILSKGKRGGHS	0.5	0.5	0.0531802	0.0350961	type 3
P61073	CXCR4	ILVMGYQKKLRSMTD	0.5	0.5	0.362413	0.294409	type 3
P61073	CXCR4	LKILSKGKRGGH	0.5	0.5	0	0.00566787	type 3
P61073	CXCR4	GSSLKILSKGKRGGHSSVS	0.5	0.5	0.143242	0	type 3
A0A087WX37		EEGRVFVYINSGSG	0.5	0.5	0.582454	0.600759	type 3
A0A087WX37		AVGAFRSDSAVLLRTRPV	0.5	0.5	0.559531	0.584459	type 3
A0A087WX37		IDEKELNILHEMKGKK	0.5	0.5	0.389734	0.36858	type 3
A0A087WX37		EEGRVFVYINSGSGAV	0.5	0.5	0.436938	0.577722	type 3
A0A087WX37		AVGAFRSDSAVLLR	0.5	0.5	0	0.246093	type 5
O43752	STX6	DLDETISIVEANPRKFN	0.5	0.5	0.280619	0.293426	type 3
O43752	STX6	NPRKFNLDATELSIRK	0.5	0.5	0.342763	0.41916	type 3
A0A0S2Z417	MEF2A	GIMKKAYEL	0.5	0.5	0	0.235028	type 5
V9HWB4	HEL-S-89n	EHFIKLYKKKTGKD	0.5	0.5	0.431056	0.370911	type 3
V9HWB4	HEL-S-89n	EHFIKLYKKKTGKDVR	0.5	0.5	0.437026	0.417497	type 3
V9HWB4	HEL-S-89n	REVEKAKRALSSQHQ	0.5	0.5	0.0161592	0.0142808	type 3
V9HWB4	HEL-S-89n	MEHFIKLYKKKTGKDVRK	0.5	0.5	0.163148	0.128701	type 3
V9HWB4	HEL-S-89n	IKLYKKKTGKDVR	0.5	0.5	0.0319915	0.0424678	type 3
V9HWB4	HEL-S-89n	MEHFIKLYKKKTGKDVR	0.5	0.5	0.351137	0.296727	type 3
V9HWB4	HEL-S-89n	EHFIKLYKKKTGKDVRK	0.5	0.5	0.0473948	0.0461385	type 3
V9HWB4	HEL-S-89n	FIKLYKKKTGKDVR	0.5	0.5	0.0438245	0.0418888	type 3
V9HWB4	HEL-S-89n	IKLYKKKTGKDVRK	0.5	0.5	0.00658367	0	type 3
P84098	RPL19	ILMEHIHKL	0.5	0.5	0.822492	0.934582	type 3
P84098	RPL19	IIRKPVTVHSRARCR	0.5	0.5	0.00952567	0	type 3
P62249	RPS16	KLLEPVLLL	1	0	0.613154	0.830714	type 4
A0A024R4K3	MDH2	KHGVYNPNKIFGVTT	0.5	0.5	0.507607	0.480134	type 3
A0A024R4K3	MDH2	KKHGVYNPNKIFGVTT	0.5	0.5	0.577537	0.546857	type 3
Q9HCE0	EPG5	GSIRTWIGQKMHG	0.5	0.5	0.290979	0.310891	type 3
P61221	ABCE1	VVKRFILHAKKTAFVVE	0.5	0.5	0.579771	0.487376	type 3
Q14201	BTG3	MEVKPSSVTA	0.5	0.5	0	0.155738	type 3
B3KNK9	HEL46	LQDQLKTLQRNYGRLQ	0.5	0.5	0.540957	0.446108	type 3
B3KNK9	HEL46	DQLKTLQRNYGRLQ	0.5	0.5	0.696139	0.670288	type 3
B3KT21		EDIIRNIARHLAQ	0.5	0.5	0.523646	0.530431	type 3
Q546E0	FUT8	HPVIGVHVRRTDK	0.5	0.5	0.100519	0.081044	type 3
Q546E0	FUT8	KHPVIGVHVRRTDK	0.5	0.5	0.0744252	0.0576108	type 3
Q546E0	FUT8	KHPVIGVHVRRTDKVG	0.5	0.5	0.148761	0.119039	type 3
Q546E0	FUT8	VEEHFQLLARRMQVDKK	0.5	0.5	0.679494	0.623571	type 3
P62136	PPP1CA	SIIGRLLEV	0.5	0.5	0.236589	0.581849	type 4
P07900	HSP90AA1	SGKELHINLIPNKQD	0.5	0.5	0.70921	0.717179	type 3
P07900	HSP90AA1	SGKELHINLIPNKQDRT	0.5	0.5	0.725176	0.691142	type 3
P07900	HSP90AA1	DPSKLDSGKELHINLIPNKQDR	0.5	0.5	0.597071	0.573339	type 3
P07900	HSP90AA1	DPSKLDSGKELHINLIPNKQDRT	0.5	0.5	0.743186	0.71485	type 3
P07900	HSP90AA1	SGKELHINLIPNKQDR	0.5	0.5	0.674307	0.661978	type 3
P07900	HSP90AA1	EERRIKEIVKKHSQ	0.5	0.5	0.0964837	0.0676352	type 3
P07900	HSP90AA1	DPSKLDSGKELHINLIPNKQD	0.5	0.5	0.552945	0.584777	type 3
P07900	HSP90AA1	ERRIKEIVKKHSQ	0.5	0.5	0.0165199	0.0131051	type 3
P07900	HSP90AA1	ENQKHIYYITGETKDQ	0.5	0.5	0.15827	0.134445	type 3
P07900	HSP90AA1	EERRIKEIVKKHSQFIG	0.5	0.5	0.374892	0.277266	type 3
P07900	HSP90AA1	ENQKHIYYITGETKDQVA	0.5	0.5	0.13985	0.15875	type 3
A0A024R6C0	NPC2	KGQSYSVNVTFTSNIQSKSSKA	0.5	0.5	0.429898	0.532487	type 3
P48739	PITPNB	DETQKELETMRKRGSVR	0.5	0.5	0.187229	0.147029	type 3
XP_005268265		HDNIIAYYNHFMDN	0.5	0.5	0.362327	0.346175	type 3
XP_005268265		DNIIAYYNHFMDN	0.5	0.5	0.462751	0.555681	type 3
XP_005268265		GGQQVGMHSKGTQTAKE	0.5	0.5	0.022481	0.02223	type 3
XP_005268265		GGQQVGMHSKGTQTAKEE	0.5	0.5	0.0605008	0.0565508	type 3
A0A024RDG6	SCARB2	APIIMSFPHFYQADE	0.5	0.5	0.450657	0.392143	type 3
A0A024RDG6	SCARB2	APIIMSFPHFYQADER	0.5	0.5	0.75962	0.714037	type 3
A0A024RDG6	SCARB2	REIIEAMLKAYQQK	0.5	0.5	0.468159	0.352171	type 3
XP_005254344		AELLSAVKRSLART	0.5	0.5	0.589877	0.57376	type 3
P05067	APP	SLDDLQPWHSFGADS	0.5	0.5	0.867446	0.870546	type 3
P05067	APP	QPVTIQNWCKRGRKQ	0.5	0.5	0.819729	0.814725	type 3
P05067	APP	QPVTIQNWCKRGRKQ	0.5	0.5	0.732656	0.730651	type 3
P05067	APP	LDDLQPWHSFGADS	0.5	0.5	0.97778	0.980053	type 3
P05067	APP	LDDLQPWHSFGADSVPANTE	0.5	0.5	0.646007	0.646377	type 3
P05067	APP	DDLQPWHSFGADSVPA	0.5	0.5	0.907148	0.909822	type 3
P05067	APP	LDDLQPWHSFGADSVPAN	0.5	0.5	0.948505	0.940767	type 3
P05067	APP	LDDLQPWHSFGADSVPANTEN	0.5	0.5	0.82432	0.829045	type 3
P05067	APP	SLDDLQPWHSFGADSVPAN	0.5	0.5	0.72338	0.699386	type 3
P05067	APP	DDLQPWHSFGADS	0.5	0.5	0.930388	0.939036	type 3
P05067	APP	LDDLQPWHSFGADSVP	0.5	0.5	0.909859	0.89895	type 3
P05067	APP	DRQHTLKHFEHVRMVDPK	0.5	0.5	0.829522	0.822786	type 3
P05067	APP	DRQHTLKHFEHVRMVDPKK	0.5	0.5	0.247484	0.168573	type 3
P05067	APP	LKKYVRAEQKDRQH	0.5	0.5	0.0121263	0.0105128	type 3
P05067	APP	LDDLQPWHSFGAD	0.5	0.5	0.692512	0.715205	type 3
P05067	APP	DAEFRHDSGYEVHHQK	0.5	0.5	0.0522979	0.0552145	type 3
P05067	APP	LDDLQPWHSFGADSVPA	0.5	0.5	0.978699	0.97888	type 3
P05067	APP	VFNMLKKYVRAEQKDRQ	0.5	0.5	0.276141	0.241932	type 3
P05067	APP	DDLQPWHSFGADSVPAN	0.5	0.5	0.737622	0.701282	type 3
P05067	APP	MDAEFRHDSGYEVHHQ	0.5	0.5	0.109399	0.0993982	type 3
P05067	APP	QPVTIQNWCKRGRK	0.5	0.5	0.476089	0.264218	type 6
P05067	APP	RQHTLKHFEHVRMVDP	0.5	0.5	0.262542	0.162424	type 3
P05067	APP	SLDDLQPWHSFGADSVPA	0.5	0.5	0.961119	0.951619	type 3
P05067	APP	VFNMLKKYVRAEQKDR	0.5	0.5	0.217731	0	type 5
P05067	APP	AKERLEAKHRERMSQ	0.5	0.5	0.0190096	0	type 3
A0A024R814	RPL7	QIFNGTFVKL	0.5	0.5	0.452687	0.794679	type 4
A0A024R814	RPL7	KINKKRIAL	0.5	0.5	0.136949	0.329318	type 3
A0A024R816	TTYH3	RPEPLRAVQRLQGLLET	0.5	0.5	0.532373	0.425417	type 3
P23284	PPIB	VPKTVDNFVALATGEKGFG	0.5	0.5	0.257781	0.198744	type 3
Q14473		PKVKAHGKK	0.5	0.5	0.0479081	0.046533	type 3
Q14473		GNPKVKAHGKK	0.5	0.5	0.0827797	0.0551831	type 3
Q548N1	VPS28	EEVKLYKNAREREK	0.5	0.5	0.839015	0.85043	type 3
A0A024QZY1	JTV1	ALKDIVINANPASPP	0.5	0.5	0.853174	0.844412	type 3
A0A024QZY1	JTV1	KDIVINANPASPP	0.5	0.5	0.771457	0.762684	type 3
A0A024R071	NUP155	DGEEIERFFKLHQEDQ	0.5	0.5	0.719274	0.674477	type 3
A0A024R071	NUP155	GDGEEIERFFKLHQEDQ	0.5	0.5	0.700486	0.651752	type 3
A0A024R071	NUP155	DGEEIERFFKLHQEDQA	0.5	0.5	0.532632	0.473291	type 3
A0A024R071	NUP155	GDGEEIERFFKLHQEDQA	0.5	0.5	0.498656	0.352978	type 3
Q13137	CALCOCO2	EIEQHNKELCKENQE	0.5	0.5	0.127372	0.159505	type 3
Q13137	CALCOCO2	EVEEIEQHNKELCKENQE	0.5	0.5	0.350772	0.34319	type 3
Q13137	CALCOCO2	SENEIICNALQRQKER	0.5	0.5	0.563693	0.651054	type 3
Q13137	CALCOCO2	GEVEEIEQHNKELCKENQE	0.5	0.5	0.556472	0.640907	type 3
Q13137	CALCOCO2	LSENEIICNALQRQKER	0.5	0.5	0.371896	0.431379	type 3
Q96HE7	ERO1A	DVETIDRFNNYRLFPR	0.5	0.5	0.685183	0.618329	type 3
B2RBC8		SSNSMLVFLKKFQTADD	0.5	0.5	0.336744	0.280968	type 3
P46531	NOTCH1	VISDFIYQGASLHNQTD	0.5	0.5	0.739317	0.692691	type 3
P46531	NOTCH1	GQQMIFPYYGREEELRKHP	0.5	0.5	0.75688	0.715241	type 3
P46531	NOTCH1	DEYNLVRSPQLH	0.5	0.5	0.65257	0.677956	type 3
P46531	NOTCH1	DEYNLVRSPQLHG	0.5	0.5	0.846759	0.840102	type 3
P46531	NOTCH1	GPSSLAVHTILPQESPA	0.5	0.5	0.888821	0.856952	type 3
P46531	NOTCH1	LLDEYNLVRSPQLHG	0.5	0.5	0.658068	0.662335	type 3
P46531	NOTCH1	QPLGPSSLAVHTILPQE	0.5	0.5	0.82934	0.802251	type 3
P46531	NOTCH1	GPSSLAVHTILPQE	0.5	0.5	0.863165	0.822808	type 3
P46531	NOTCH1	EEELRKHPIKRAAEG	0.5	0.5	0.0846727	0.0765902	type 3
P46531	NOTCH1	DAQGVFQILIRNRATDLD	0.5	0.5	0.486356	0.488641	type 3
P46531	NOTCH1	VISDFIYQGASLHNQT	0.5	0.5	0.350523	0.372319	type 3
P46531	NOTCH1	GVFQILIRNRATDLDAR	0.5	0.5	0.582544	0.52946	type 3
P46531	NOTCH1	GQQMIFPYYGREEELR	0.5	0.5	0.598575	0.6839	type 3
P46531	NOTCH1	GVLLSRKRRRQ	0.5	0.5	0.0488511	0.0385774	type 3
P46531	NOTCH1	VFQILIRNRATDLDAR	0.5	0.5	0.520288	0.527188	type 3
P46531	NOTCH1	GVFQILIRNRATDLD	0.5	0.5	0.730769	0.758417	type 3
P46531	NOTCH1	GVFQILIRNRATDLDA	0.5	0.5	0.720445	0.694829	type 3
P46531	NOTCH1	GVLLSRKRRRQH	0.5	0.5	0.0389064	0.016342	type 3
P46531	NOTCH1	GVLLSRKRRRQHG	0.5	0.5	0.0448135	0.0596302	type 3
P46531	NOTCH1	QPLGPSSLAVHTILPQESPA	0.5	0.5	0.814214	0.779852	type 3
P46531	NOTCH1	HTNVVFKRDAHGQQ	0.5	0.5	0.0240606	0.0173673	type 3
P46531	NOTCH1	DVQPLGPSSLAVHTILPQE	0.5	0.5	0.576388	0	type 5
P46531	NOTCH1	EPSQADVQPLGPSSLAVHTILPQE	0.5	0.5	0.387003	0	type 5
P46531	NOTCH1	DAQGVFQILIRNRATD	0.5	0.5	0.276204	0	type 5
P46531	NOTCH1	CGVLLSRKRRRQ	0.5	0.5	0	0.00712575	type 3
V9HW80	HEL-S-70	SDEKIRMNRVVRNNLR	0.5	0.5	0.73935	0.715101	type 3
Q6WKZ4	RAB11FIP1	SGDLRENMAPANSEAT	0.5	0.5	0.105177	0.118864	type 3
Q5VWC4	PSMD4	DAVNIVCHSKTRSNPEN	0.5	0.5	0.42567	0.429341	type 3
Q5VWC4	PSMD4	AVNIVCHSKTRSNPEN	0.5	0.5	0.184452	0.15594	type 3
V9HW88	HEL-S-99n	GPGTKKVHVIFNYKGKNVLIN	0.5	0.5	0.825108	0.820745	type 3
V9HW88	HEL-S-99n	KGKNVLINKDIRCKDDE	0.5	0.5	0.44813	0.472159	type 3
V9HW88	HEL-S-99n	GPGTKKVHVIFNYKGKN	0.5	0.5	0.403319	0.28571	type 3
V9HW88	HEL-S-99n	GPGTKKVHVIFNYKGKNVLINK	0.5	0.5	0.405051	0.512418	type 3
V9HW88	HEL-S-99n	KGKNVLINKDIRCKDDEF	0.5	0.5	0.351657	0.338232	type 3
V9HW88	HEL-S-99n	HPEIDNPEYSPDPSIYAYDN	0.5	0.5	0.447078	0.464415	type 3
V9HW88	HEL-S-99n	KVHVIFNYKGKNVLIN	0.5	0.5	0.46798	0.300686	type 3
V9HW88	HEL-S-99n	GPGTKKVHVIFNYKGKNV	0.5	0.5	0.11369	0.0931568	type 3
Q9UHA4	LAMTOR3	KNKSIICYYNTYQVVQ	0.5	0.5	0.900023	0.902526	type 3
Q9UHA4	LAMTOR3	NTYQVVQFNRLPLVV	0.5	0.5	0.328446	0.286488	type 3
Q9UHA4	LAMTOR3	SKLGLSKNKSIICYYNT	0.5	0.5	0.618776	0.642666	type 3
Q9UHA4	LAMTOR3	KNKSIICYYNTYQVVQFN	0.5	0.5	0.34688	0.23207	type 3
Q9UHA4	LAMTOR3	NTYQVVQFNRLPLVVS	0.5	0.5	0.472664	0.342652	type 3
Q9UHA4	LAMTOR3	KSIICYYNTYQVVQ	0.5	0.5	0.534643	0.48427	type 3
Q9UHA4	LAMTOR3	NKSIICYYNTYQVV	0.5	0.5	0.509596	0.437593	type 3
Q9UHA4	LAMTOR3	KNKSIICYYNTYQVVQ	0.5	0.5	0.63748	0.713595	type 3
Q9UHA4	LAMTOR3	NKSIICYYNTYQVVQ	0.5	0.5	0.319461	0	type 5
Q00653	NFKB2	NPGLDGIIEYDDFKLNSS	0.5	0.5	0.589268	0.554301	type 3
Q00653	NFKB2	VIEQIVYVIHHAQDLG	0.5	0.5	0.116905	0.104238	type 3
A8KAQ3		DDRGIVYSKSLDRH	0.5	0.5	0.159346	0.140104	type 3
A8KAQ3		DDRGIVYSKSLDRHL	0.5	0.5	0.301634	0.325431	type 3
A0A024RDY3	LAMP1	DATIQAYLSNSSFSRG	0.5	0.5	0.521521	0.568476	type 3
A0A024RDY3	LAMP1	DPSLVIAFGRGHT	0.5	0.5	0.49273	0.476011	type 3
A0A024RDY3	LAMP1	DPSLVIAFGRGHTL	0.5	0.5	0.693985	0.701128	type 3
A0A024RDY3	LAMP1	HDATIQAYLSNSSFSR	0.5	0.5	0.455405	0.537993	type 3
A0A024RDY3	LAMP1	DATIQAYLSNSSFSR	0.5	0.5	0.364143	0.40712	type 3
A0A024RDY3	LAMP1	NSYKCNAEEHVRVT	0.5	0.5	0.14905	0.129989	type 3
A0A024RDY3	LAMP1	SDPSLVIAFGRGHTLT	0.5	0.5	0.441637	0.529289	type 3
A0A024RDY3	LAMP1	LPSDATVVLNRSSCGKEN	0.5	0.5	0.395696	0	type 5
XP_006716927		RGYQMDLATGVCK	0.5	0.5	0.396922	0.354268	type 3
XP_005262326		STWLKLNKKVTAQDVR	0.5	0.5	0.311308	0.283502	type 3
P49189	ALDH9A1	YPFQIASWKSAPALA	0.5	0.5	0.518932	0.518097	type 3
O75326	SEMA7A	IMEIQPFRRAAAIQ	0.5	0.5	0.707988	0.753728	type 3
O75326	SEMA7A	NIMEIQPFRRAAAIQT	0.5	0.5	0.883624	0.859508	type 3
O75326	SEMA7A	FNIMEIQPFRRAAAIQT	0.5	0.5	0.445461	0.35509	type 3
O75326	SEMA7A	NIMEIQPFRRAAAIQ	0.5	0.5	0.653952	0.687762	type 3
O75326	SEMA7A	EPGEQEHSFAFNIMEIQPFR	0.5	0.5	0.242446	0.221366	type 3
A0A024R2K1	RAB5A	AGQERYHSLAPMYYRGAQ	0.5	0.5	0.487684	0.464394	type 3
A0A024R2K1	RAB5A	DTAGQERYHSLAPMYYRGAQ	0.5	0.5	0.40827	0.414947	type 3
A0A024R2K1	RAB5A	GQERYHSLAPMYYRG	0.5	0.5	0.322378	0.299934	type 3
A0A024R2K1	RAB5A	SPNIVIALSGNKADL	0.5	0.5	0.379157	0.444205	type 3
A0A024R2K1	RAB5A	DDTTVKFEIWDTAGQER	0.5	0.5	0.616102	0.504804	type 3
A0A024R2K1	RAB5A	AKNWVKELQRQASPNIV	0.5	0.5	0.741844	0.689696	type 3
A0A024R2K1	RAB5A	DDTTVKFEIWDTAGQERYH	0.5	0.5	0.920234	0.902736	type 3
A0A024R2K1	RAB5A	ASPNIVIALSGNKADL	0.5	0.5	0.8027	0.731437	type 3
A0A024R2K1	RAB5A	EESFARAKNWVKELQ	0.5	0.5	0.585451	0.585933	type 3
A0A024R2K1	RAB5A	DTAGQERYHSLAPMYYRGAQA	0.5	0.5	0.17064	0.213708	type 3
A0A024R2K1	RAB5A	ASPNIVIALSGNKADLA	0.5	0.5	0.409733	0.486861	type 3
X5CKE2	HLA-DPA1	DPPEVTVFPKEPVE	0.5	0.5	0.876722	0.853826	type 3
X5CKE2	HLA-DPA1	DPPEVTVFPKEPVEL	0.5	0.5	0.859919	0.829478	type 3
X5CKE2	HLA-DPA1	DPPEVTVFPKEPVELG	0.5	0.5	0.627306	0.558171	type 3
X5CKE2	HLA-DPA1	DPPEVTVFPKEPVELGQPN	0.5	0.5	0.622762	0.512646	type 3
XP_006716956		TYADLRFVKAPLKKS	0.5	0.5	0.497275	0.496751	type 3
XP_006716956		YADLRFVKAPLKKS	0.5	0.5	0.330964	0.323218	type 3
E9PFW3	AP2M1	SDHDVIKWVRYIGRSG	0.5	0.5	0.56026	0.524296	type 3
E9PFW3	AP2M1	DAFRVNVIHARQQ	0.5	0.5	0.186605	0.233774	type 3
P30044	PRDX5	LDDSLVSIFGNRRLKR	0.5	0.5	0.593398	0.607672	type 3
P30044	PRDX5	DDSLVSIFGNRRLKR	0.5	0.5	0.540864	0.553349	type 3
P30044	PRDX5	LDDSLVSIFGNRRLK	0.5	0.5	0	0.424601	type 5
P13473	LAMP2	GAFQINTFDLR	0.5	0.5	0.593028	0.673007	type 3
P13473	LAMP2	APLGSSYMCNKEQTVSVSG	0.5	0.5	0.505543	0.485043	type 3
P13473	LAMP2	DVVQHYWDVLVQA	0.5	0.5	0.192333	0.207034	type 3
O14662	STX16	LLLRNNSIQNRQ	0.5	0.5	0.437768	0.474903	type 3
O14662	STX16	LLLRNNSIQNRQL	0.5	0.5	0.711483	0.740319	type 3
O14662	STX16	DAFLLLRNNSIQNRQL	0.5	0.5	0.625245	0.599611	type 3
O14662	STX16	DAFLLLRNNSIQNRQ	0.5	0.5	0.74262	0.720869	type 3
O14662	STX16	DAFLLLRNNSIQNRQLL	0.5	0.5	0.216703	0.141926	type 3
V9HWE1	HEL113	FGGPGTASRPSSS	0.5	0.5	0.568486	0.527054	type 3
V9HWE1	HEL113	FGGPGTASRP	0.5	0.5	0.51833	0.38538	type 3
V9HWE1	HEL113	YVTTSTRTYSLGSA	0.5	0.5	0.227213	0	type 5
Q6ICP4	ARHH	NSFLNLKNKWIGEIRS	0.5	0.5	0.582677	0.476744	type 3
H0YMD1	LDLR	NRKTILEDEKRLAHPFS	0.5	0.5	0.573051	0.491566	type 3
H0YMD1	LDLR	NRKTILEDEKRLAHP	0.5	0.5	0.215739	0.159631	type 3
H0YMD1	LDLR	RKTILEDEKRLAHPFS	0.5	0.5	0.305584	0.129175	type 3
H0YMD1	LDLR	GNRKTILEDEKRLAHPFS	0.5	0.5	0.308965	0.230676	type 3
H0YMD1	LDLR	LDRSEYTSLIPNLRNVVA	0.5	0.5	0.432513	0.391364	type 3
H0YMD1	LDLR	GGNRKTILEDEKRLAHPFS	0.5	0.5	0.193301	0	type 3
P05023	ATP1A1	DDILKYHTEIVFARTSPQ	0.5	0.5	0.911925	0.905552	type 3
P05023	ATP1A1	DILKYHTEIVFARTSPQ	0.5	0.5	0.815745	0.776539	type 3
P05023	ATP1A1	DDILKYHTEIVFARTSPQQ	0.5	0.5	0.69391	0.69132	type 3
P05023	ATP1A1	DRIPADLRIISANGCKVDN	0.5	0.5	0.584542	0.545825	type 3
P05023	ATP1A1	IPADLRIISANGCKVDN	0.5	0.5	0.854036	0.877382	type 3
P05023	ATP1A1	DDILKYHTEIVFARTSP	0.5	0.5	0.392624	0	type 5
P05023	ATP1A1	KLIIRRRPGGWVE	0.5	0.5	0.198895	0	type 3
O60449	LY75	YNFIITKNRHMATT	0.5	0.5	0.631196	0.613177	type 3
O60449	LY75	YNFIITKNRHMATTQ	0.5	0.5	0.79031	0.764132	type 3
O60449	LY75	YNFIITKNRHMATTQD	0.5	0.5	0.889786	0.870556	type 3
O60449	LY75	YNFIITKNRHMATTQDE	0.5	0.5	0.815188	0.810522	type 3
O60449	LY75	YNFIITKNRHMATTQD	0.5	0.5	0.247972	0.244851	type 3
O60449	LY75	GEYNWATVGGRRRA	0.5	0.5	0.452903	0.534166	type 3
O60449	LY75	EEKLKYVCKRKGEK	0.5	0.5	0.0319617	0.0234931	type 3
O60449	LY75	EDIVKRDGFPLWVG	0.5	0.5	0.34638	0.512966	type 3
P49458	SRP9	DVKKIEKFHSQLMR	1	0	0	0.16104	type 2
A0A024R1P2	RAC2	DNYSANVMVDSKPVN	0.5	0.5	0.54699	0.512618	type 3
P33527	ABCC1	VPQQAWIQNDSLRENIL	0.5	0.5	0.57898	0.566229	type 3
Q541A5	ufd1	TGDVIAINYNEKIYELR	0.5	0.5	0.245618	0.345372	type 3
P31994	FCGR2B	SPESDSIQWFHNGNLIPTHT	0.5	0.5	0.86162	0.862547	type 3
P31994	FCGR2B	SPESDSIQWFHNGNLIPT	0.5	0.5	0.791241	0.768602	type 3
P31994	FCGR2B	SDSIQWFHNGNLIPT	0.5	0.5	0.325069	0.424678	type 3
O75132	ZBED4	DEPAENLAEKSLPLP	0.5	0.5	0.993925	0.995447	type 3
Q96GS6	ABHD17A	ELDTIEVFPTKSARGNR	0.5	0.5	0.405415	0.448278	type 3
Q96GS6	ABHD17A	DTIEVFPTKSARGN	0.5	0.5	0.259419	0.229584	type 3
Q96GS6	ABHD17A	DTIEVFPTKSARGNR	0.5	0.5	0	0.261254	type 5
Q6L8Q7	PDE12	ATNALKGHAKAAAAKK	0.5	0.5	0.00147524	0.00107147	type 3
A0A024R9D7	DECR1	HPNIVINNAAGNFISPT	0.5	0.5	0.496886	0.508091	type 3
V9HW12	HEL-S-2a	VLRQITVNDLPVGRSVDE	0.5	0.5	0.757492	0.764456	type 3
V9HW12	HEL-S-2a	VLRQITVNDLPVGRSVD	0.5	0.5	0.68254	0.706202	type 3
A0A024RC48	GALNT1	FYIISPGVTKVDYG	0.5	0.5	0.527388	0.554782	type 3
A0A024RC48	GALNT1	SGLIRARLKGAAVS	0.5	0.5	0.502141	0.430371	type 3
Q6NVC0	SLC25A5	VKIYKSDGIKGLYQ	0.5	0.5	0.377279	0.516058	type 3
Q6NVC0	SLC25A5	VKIYKSDGIKG	0.5	0.5	0.632449	0.72894	type 3
Q6NVC0	SLC25A5	DCLVKIYKSDGIKG	0.5	0.5	0.474079	0.475801	type 3
Q6NVC0	SLC25A5	GDCLVKIYKSDGIKG	0.5	0.5	0.505013	0.466694	type 3
Q6NVC0	SLC25A5	DCLVKIYKSDGIKG	0.5	0.5	0.501736	0.519345	type 3
D6W5K2	TMSB10	TLPTKETIEQEKRSEIS	0.5	0.5	0.296693	0.400891	type 3
A0A024RC42	CDH2	EDGMVYAVRSFPLSSE	0.5	0.5	0.643494	0.661705	type 3
A0A024RC42	CDH2	VDEDGMVYAVRSFPLSSE	0.5	0.5	0.579067	0.615901	type 3
A0A024RC42	CDH2	VDEDGMVYAVRSFPLSSEH	0.5	0.5	0.900693	0.916767	type 3
A0A024RC42	CDH2	DEDGMVYAVRSFPLSSEH	0.5	0.5	0.733507	0.761137	type 3
A0A024RC42	CDH2	QPPTGIFIINPISGQL	0.5	0.5	0.468931	0.586633	type 3
A0A024RC42	CDH2	VDEDGMVYAVRSFPLSSEHA	0.5	0.5	0.649953	0.826437	type 3
A0A024RC42	CDH2	DEDGMVYAVRSFPLSSE	0.5	0.5	0.765774	0.732471	type 3
A0A024RC42	CDH2	GMVYAVRSFPLSSE	0.5	0.5	0.77078	0.821013	type 3
A0A024RC42	CDH2	EDGMVYAVRSFPLSSEH	0.5	0.5	0.474691	0.522705	type 3
A0A024RC42	CDH2	GPGADQPPTGIFIINPISGQLSVTKP	0.5	0.5	0.242257	0.219238	type 3
A0A024RC42	CDH2	QPPTGIFIINPISGQLS	0.5	0.5	0.317086	0.409839	type 3
A0A024RC42	CDH2	NPIDIVINVIDMNDNRPE	0.5	0.5	0	0.137317	type 3
Q92734	TFG	TPPPSGPNPYARNRPPFG	0.5	0.5	0.550362	0.655423	type 3
Q92734	TFG	TPPPSGPNPYARNRPPFGQGYT	0.5	0.5	0.5335	0.545818	type 3
Q8WUM4	PDCD6IP	DEGLKIAAKHYQFAS	0.5	0.5	0.615724	0.477527	type 3
Q14697	GANAB	LPGQGEVWYDIQSYQKHH	0.5	0.5	0.581943	0.512279	type 3
Q14697	GANAB	GEVWYDIQSYQKHH	0.5	0.5	0.369177	0.405616	type 3
B7Z4C8	RPL31	TINIHKRIHG	0.5	0.5	0.0649744	0.0617067	type 3
B7Z4C8	RPL31	REYTINIHKRIHGVG	0.5	0.5	0.279205	0.298684	type 3
B7Z4C8	RPL31	REYTINIHKRIHGVGFK	0.5	0.5	0.387543	0.315892	type 3
B7Z4C8	RPL31	TINIHKRIHGVGFK	0.5	0.5	0.16476	0.133302	type 3
B7Z4C8	RPL31	REYTINIHKRIHG	0.5	0.5	0.326045	0.25135	type 3
Q59GY2		GIIKAFRNIPGIT	0.5	0.5	0.686759	0.692103	type 3
A0A023T6R1	FLJ10292	YLRYYVGHKGKFGHE	0.5	0.5	0	0.118535	type 3
A0A024R496	CAB39	DRHNFTIMTKYISKPEN	0.5	0.5	0.356825	0.215496	type 3
A0A024R9G4	FAM49B	LNALRYTTKHLNDETT	0.5	0.5	0.600248	0.605399	type 3
A4D2P0	RAC1	DNYSANVMVDGKPVN	0.5	0.5	0.34056	0.317087	type 3
A0A024R7W0	IMPAD1	TPRIVVSRSHSGMVK	0.5	0.5	0.808747	0.804225	type 3
A0A024R7W0	IMPAD1	ASIRMNHQALVRKLPD	0.5	0.5	0.607939	0.600453	type 3
A0A024R7W0	IMPAD1	LASIRMNHQALVRK	0.5	0.5	0.552348	0.503929	type 3
A0A024R7W0	IMPAD1	LASIRMNHQALVRKLPD	0.5	0.5	0.864915	0.834761	type 3
A0A024R7W0	IMPAD1	LLASIRMNHQALVRKLPD	0.5	0.5	0.743072	0.695265	type 3
A0A024R7W0	IMPAD1	GLLASIRMNHQALVRKLPD	0.5	0.5	0.713588	0.684088	type 3
A0A024R7W0	IMPAD1	EKTPRIVVSRSHSGMVK	0.5	0.5	0.235791	0.214915	type 3
A0A024R7W0	IMPAD1	ESNVLHEKSKGKTREGAED	0.5	0.5	0.019387	0.0190386	type 3
A0A024R7W0	IMPAD1	TPRIVVSRSHSGMVKQ	0.5	0.5	0.318659	0.171591	type 3
A0A024R7W0	IMPAD1	TPRIVVSRSHSGMV	0.5	0.5	0.424469	0.437221	type 3
A0A024R7W0	IMPAD1	ESNVLHEKSKGKTREGAEDK	0.5	0.5	0.004865	0.00562317	type 3
A0A024R7W0	IMPAD1	ESNVLHEKSKGKTREGAE	0.5	0.5	0	0.00623423	type 3
A0A024R7W0	IMPAD1	YNEKTPRIVVSRSHSGMVK	0.5	0.5	0.0916419	0	type 3
P04075	ALDOA	IGGVILFHETLYQKADD	0.5	0.5	0.933809	0.92646	type 3
P04075	ALDOA	TPSALAIMENANVLAR	0.5	0.5	0.488126	0.486917	type 3
P04075	ALDOA	TPSALAIMENANVLARYAS	0.5	0.5	0.174196	0.204986	type 3
P04075	ALDOA	TPSALAIMENANVLARYA	0.5	0.5	0.24172	0.257447	type 3
P04075	ALDOA	TPSALAIMENANVLARY	0.5	0.5	0.113047	0.104929	type 3
P04075	ALDOA	GVILFHETLYQKADD	0.5	0.5	0.571807	0.527985	type 3
XP_005247411		SPRHKMKIIKSLQKN	0.5	0.5	0.0957591	0.0808702	type 3
XP_005247411		DGDVVHGFYNPAVSR	0.5	0.5	0.521811	0.503591	type 3
XP_005247411		IVDGDVVHGFYNPAVSRIVE	0.5	0.5	0.581962	0.592684	type 3
XP_005247411		EQVIKYCTTYQSKG	0.5	0.5	0.570025	0.528273	type 3
XP_005247411		IIKSLQKNGSVVAMTGD	0.5	0.5	0.570267	0.606276	type 3
XP_005247411		VDGDVVHGFYNPAVSR	0.5	0.5	0.624335	0.554688	type 3
XP_005247411		MKIIKSLQKNGSVV	0.5	0.5	0.485067	0.456202	type 3
XP_005247411		SPRHKMKIIKSLQK	0.5	0.5	0.0955333	0.056517	type 3
XP_005247411		MGTLVRCGKAKGVVIG	0.5	0.5	0.430898	0.395375	type 3
XP_005247411		EQVIKYCTTYQSKG	0.5	0.5	0.269488	0.276931	type 3
XP_005247411		YEQVIKYCTTYQSKG	0.5	0.5	0.358712	0.298632	type 3
XP_005247411		MGTLVRCGKAKGVVIG	0.5	0.5	0.660994	0.646501	type 3
XP_005247411		WKKYISQFKNPLIML	0.5	0.5	0.39356	0.359468	type 3
XP_005247411		SEQKWMAVKCVHRTQQD	0.5	0.5	0.217274	0.13515	type 3
XP_005247411		MKIIKSLQKNGSVVA	0.5	0.5	0.607082	0.491412	type 3
XP_005247411		IVDGDVVHGFYNPAVSRIV	0.5	0.5	0.885929	0.886323	type 3
XP_005247411		EQVIKYCTTYQSKGQT	0.5	0.5	0.365737	0.348342	type 3
XP_005247411		VIVDGDVVHGFYNPAVSRIVE	0.5	0.5	0.2031	0.1587	type 3
XP_005247411		AEEQVARFQKIPNGEN	0.5	0.5	0.297236	0.148728	type 3
Q96A54	ADIPOR1	VPTMHFTIAEGFVK	0.5	0.5	0.638658	0.701163	type 3
A0JP11	PIK3R4	DGTVKIWNSQKMEGKT	0.5	0.5	0.348699	0.353905	type 3
B2RB23		APIEVKTKKGKQT	0.5	0.5	0.00452023	0	type 3
XP_005253288		LPTMAQMEKALSIG	0.5	0.5	0.152246	0.143421	type 3
P02452	COL1A1	KSGEYWIDPNQGCNLDA	0.5	0.5	0.49493	0.422136	type 3
B1AP13	CD55	DHYGYRQSVTYACNKG	0.5	0.5	0.326818	0.294295	type 3
B1AP13	CD55	FPVGTVVEYECRPGYR	0.5	0.5	0.898431	0.857688	type 3
B1AP13	CD55	SVTYACNKGFTMIG	0.5	0.5	0.6652	0.563014	type 3
B1AP13	CD55	FPVGTVVEYECRPGYRREPS	0.5	0.5	0.512986	0.476152	type 3
B1AP13	CD55	ATISFSCNTGYKLFG	0.5	0.5	0.397945	0.3888	type 3
B1AP13	CD55	WSTAVEFCKKKSCPNPG	0.5	0.5	0.149986	0	type 3
B1AP13	CD55	VVEYECRPGYRREPS	0.5	0.5	0.438756	0.259257	type 3
Q59ET0		DPEHSYEFKHSRPKKP	0.5	0.5	0.289714	0.278469	type 3
Q59ET0		DPEHSYEFKHSRPKKPR	0.5	0.5	0	0.026839	type 3
Q06830	PRDX1	ILRQITVNDLPVGRS	0.5	0.5	0.670844	0.689863	type 3
Q06830	PRDX1	ILRQITVNDLPVGRSVD	0.5	0.5	0.937369	0.941603	type 3
Q06830	PRDX1	ILRQITVNDLPVGRSVDE	0.5	0.5	0.928519	0.923232	type 3
Q06830	PRDX1	DDKGILRQITVNDLPVGRSVDE	0.5	0.5	0.652981	0.664576	type 3
Q06830	PRDX1	IDDKGILRQITVNDLPVGRSVD	0.5	0.5	0.500693	0.466003	type 3
Q06830	PRDX1	IDDKGILRQITVNDLPVGRSVDE	0.5	0.5	0.841926	0.827489	type 3
Q06830	PRDX1	DKGILRQITVNDLPVGRSVDE	0.5	0.5	0.680096	0.605614	type 3
Q06830	PRDX1	IIDDKGILRQITVNDLPVGRSVDE	0.5	0.5	0.437064	0.440659	type 3
Q06830	PRDX1	DDKGILRQITVNDLPVGRSVD	0.5	0.5	0.541243	0.532049	type 3
Q06830	PRDX1	IDDKGILRQITVNDLPVGRSVDET	0.5	0.5	0.392243	0.274079	type 3
XP_005274301		SAPKLEGELKGPELD	0.5	0.5	0.434554	0.406346	type 3
A6XND5		VDALNSQKKYFGRS	0.5	0.5	0.135769	0.132213	type 3
Q0P5N8	TMSB4X	MAEIEKFDKSKLKK	0.5	0.5	0.129736	0	type 3
Q86SF2	GALNT7	GNQLFRINEANQLMQ	0.5	0.5	0.67874	0.715131	type 3
Q86SF2	GALNT7	GNQLFRINEANQLMQYD	0.5	0.5	0.597124	0.572607	type 3
Q86SF2	GALNT7	GNQLFRINEANQLM	0.5	0.5	0.339292	0.504148	type 3
Q86SF2	GALNT7	GNQLFRINEANQLMQYDQ	0.5	0.5	0.209002	0.327115	type 3
XP_006714878		VDHFRFNRAALINVG	0.5	0.5	0.703027	0.714024	type 3
P38646	HSPA9	TTPSVVAFTADGERLVG	0.5	0.5	0.761463	0.72253	type 3
P38646	HSPA9	NPNNTFYATKRLIGRRYD	0.5	0.5	0.764694	0.751071	type 3
P38646	HSPA9	DAWVEAHGKLYSPSQ	0.5	0.5	0.372346	0.230641	type 3
P38646	HSPA9	LRHIVKEFKRETGVD	0.5	0.5	0.099084	0	type 3
P38646	HSPA9	GDAWVEAHGKLYSPSQIG	0.5	0.5	0.393349	0	type 5
P38646	HSPA9	NPNNTFYATKRLIGRRYDDPE	0.5	0.5	0.793157	0	type 5
Q5QNS2	HLA-DOB	NSRLDLLERSRQAVDG	0.5	0.5	0.296905	0.317572	type 3
P25774	CTSS	VLKEAVANKGPVSVG	0.5	0.5	0.257077	0.340648	type 3
P25774	CTSS	DVLKEAVANKGPVSVG	0.5	0.5	0.467701	0.532213	type 3
P25774	CTSS	DVLKEAVANKGPVSVGVD	0.5	0.5	0.684324	0.711592	type 3
P25774	CTSS	KNLKFVMLHNLEHSM	0.5	0.5	0.652503	0.700842	type 3
P25774	CTSS	DPTLDHHWHLWKKTYGK	0.5	0.5	0.731055	0.751558	type 3
P25774	CTSS	DPTLDHHWHLWKKTYGKQ	0.5	0.5	0.967263	0.967269	type 3
P25774	CTSS	DPTLDHHWHLWKKTYGKQY	0.5	0.5	0.986031	0.983778	type 3
P25774	CTSS	DPTLDHHWHLWKKTYGKQYK	0.5	0.5	0.986399	0.984983	type 3
P25774	CTSS	DPTLDHHWHLWKKTYGKQYKE	0.5	0.5	0.981136	0.97561	type 3
P25774	CTSS	DHHWHLWKKTYGKQY	0.5	0.5	0.955571	0.943745	type 3
P25774	CTSS	DHHWHLWKKTYGKQYK	0.5	0.5	0.784104	0.748582	type 3
P25774	CTSS	LDHHWHLWKKTYGKQ	0.5	0.5	0.93267	0.917349	type 3
P25774	CTSS	LDHHWHLWKKTYGKQY	0.5	0.5	0.978623	0.972344	type 3
P25774	CTSS	LDHHWHLWKKTYGKQYK	0.5	0.5	0.975846	0.968043	type 3
P25774	CTSS	LDHHWHLWKKTYGKQYKE	0.5	0.5	0.93009	0.907252	type 3
P25774	CTSS	PTLDHHWHLWKKTYGKQYK	0.5	0.5	0.551616	0.50471	type 3
P25774	CTSS	KDPTLDHHWHLWKKTYGKQY	0.5	0.5	0.723757	0.569743	type 3
P25774	CTSS	LDHHWHLWKKTYGK	0.5	0.5	0.541881	0.494523	type 3
P25774	CTSS	DHHWHLWKKTYGKQ	0.5	0.5	0.633135	0.807576	type 3
P25774	CTSS	EDVLKEAVANKGPVSVG	0.5	0.5	0.296922	0.363522	type 3
P25774	CTSS	VLKEAVANKGPVSVGVD	0.5	0.5	0.763372	0.784771	type 3
P25774	CTSS	KDPTLDHHWHLWKKTYGKQYK	0.5	0.5	0.590604	0.672011	type 3
P25774	CTSS	YDSKYRAATCSKYTE	0.5	0.5	0.18263	0.216588	type 3
P25774	CTSS	KNLKFVMLHNLEHS	0.5	0.5	0.341656	0.356627	type 3
P25774	CTSS	EDVLKEAVANKGPVSVGVD	0.5	0.5	0.705795	0.795129	type 3
P25774	CTSS	DHHWHLWKKTYGK	0.5	0.5	0.196532	0.221003	type 3
P25774	CTSS	NLKFVMLHNLEHSM	0.5	0.5	0.434442	0.499961	type 3
P25774	CTSS	DHHWHLWKKTYGKQYKE	0.5	0.5	0.148787	0.169719	type 3
P25774	CTSS	GGFMTTAFQYIIDNK	0.5	0.5	0.152113	0.268905	type 3
P25774	CTSS	TLDHHWHLWKKTYGKQYKE	0.5	0.5	0.131507	0.243168	type 3
P25774	CTSS	EKNLKFVMLHNLEHSMG	0.5	0.5	0.588459	0.422873	type 3
P25774	CTSS	HHWHLWKKTYGKQYK	0.5	0.5	0.279373	0.285187	type 3
P25774	CTSS	KNLKFVMLHNLEHSMG	0.5	0.5	0.331226	0	type 5
XP_006722113		DDTYIKAYLRRAQ	0.5	0.5	0.49161	0.452305	type 3
A0A024QYX8	WAS	IRQGIQLNKTPGAPES	0.5	0.5	0.253598	0.291969	type 3
Q8IUH5	ZDHHC17	RIDLVKYYISKGAIVDQ	0.5	0.5	0.456452	0.447229	type 3
V9HVZ4	HEL-S-162eP	DAPMFVMGVNHEKYD	0.5	0.5	0.613943	0.602279	type 3
V9HVZ4	HEL-S-162eP	DAPMFVMGVNHEKYDN	0.5	0.5	0.954024	0.950441	type 3
V9HVZ4	HEL-S-162eP	DAPMFVMGVNHEKYDNSL	0.5	0.5	0.864071	0.858447	type 3
V9HVZ4	HEL-S-162eP	ENGKLVINGNPITIF	0.5	0.5	0.456951	0.46735	type 3
V9HVZ4	HEL-S-162eP	APMFVMGVNHEKYDN	0.5	0.5	0.843046	0.822332	type 3
V9HVZ4	HEL-S-162eP	NGKLVINGNPITIFQ	0.5	0.5	0.789074	0.804873	type 3
V9HVZ4	HEL-S-162eP	NGKLVINGNPITIF	0.5	0.5	0.816587	0.857125	type 3
V9HVZ4	HEL-S-162eP	NGKLVINGNPITIFQ	0.5	0.5	0.978188	0.982541	type 3
V9HVZ4	HEL-S-162eP	NGKLVINGNPITIFQE	0.5	0.5	0.900923	0.917494	type 3
V9HVZ4	HEL-S-162eP	NGKLVINGNPITIFQERDPS	0.5	0.5	0.875509	0.895838	type 3
V9HVZ4	HEL-S-162eP	FGRIGRLVTRAAFNSG	0.5	0.5	0.851031	0.859183	type 3
V9HVZ4	HEL-S-162eP	AENGKLVINGNPITIFQ	0.5	0.5	0.916217	0.921598	type 3
V9HVZ4	HEL-S-162eP	AENGKLVINGNPITIFQE	0.5	0.5	0.627111	0.625558	type 3
V9HVZ4	HEL-S-162eP	AENGKLVINGNPITIFQERDPS	0.5	0.5	0.869332	0.865447	type 3
V9HVZ4	HEL-S-162eP	YDNSLKIISNASCT	0.5	0.5	0.91087	0.92425	type 3
V9HVZ4	HEL-S-162eP	YDNSLKIISNASCTT	0.5	0.5	0.906529	0.926376	type 3
V9HVZ4	HEL-S-162eP	YDNSLKIISNASCTTN	0.5	0.5	0.98885	0.991222	type 3
V9HVZ4	HEL-S-162eP	GKLVINGNPITIFQ	0.5	0.5	0.89631	0.912272	type 3
V9HVZ4	HEL-S-162eP	APSADAPMFVMGVNHEKYDN	0.5	0.5	0.818781	0.817054	type 3
V9HVZ4	HEL-S-162eP	DNSLKIISNASCTT	0.5	0.5	0.72079	0.781499	type 3
V9HVZ4	HEL-S-162eP	DNSLKIISNASCTTN	0.5	0.5	0.716809	0.75587	type 3
V9HVZ4	HEL-S-162eP	SNRVVDLMAHMASKE	0.5	0.5	0.945634	0.951292	type 3
V9HVZ4	HEL-S-162eP	DAPMFVMGVNHEKYDNSLK	0.5	0.5	0.53604	0.574682	type 3
V9HVZ4	HEL-S-162eP	GFGRIGRLVTRAAFNSG	0.5	0.5	0.960629	0.961947	type 3
V9HVZ4	HEL-S-162eP	APSADAPMFVMGVNHEKYDNSLK	0.5	0.5	0.441977	0.424184	type 3
V9HVZ4	HEL-S-162eP	NGKLVINGNPITIF	0.5	0.5	0.203483	0.248606	type 3
V9HVZ4	HEL-S-162eP	GRIGRLVTRAAFNSG	0.5	0.5	0.573474	0.474716	type 3
V9HVZ4	HEL-S-162eP	APSADAPMFVMGVNHEKYDNSL	0.5	0.5	0.826951	0.82059	type 3
V9HVZ4	HEL-S-162eP	APMFVMGVNHEKYDNSL	0.5	0.5	0.61643	0.616549	type 3
V9HVZ4	HEL-S-162eP	GFGRIGRLVTRAAFNSGK	0.5	0.5	0.743111	0.671584	type 3
V9HVZ4	HEL-S-162eP	YDNSLKIISNASCTTN	0.5	0.5	0.463246	0.400607	type 3
V9HVZ4	HEL-S-162eP	DAPMFVMGVNHEKYDN	0.5	0.5	0.231138	0.276598	type 3
V9HVZ4	HEL-S-162eP	NGKLVINGNPIT	0.5	0.5	0.539316	0.572352	type 3
V9HVZ4	HEL-S-162eP	NGKLVINGNPITIFQERDP	0.5	0.5	0.436092	0.373719	type 3
V9HVZ4	HEL-S-162eP	AENGKLVINGNPITIF	0.5	0.5	0.461732	0.544718	type 3
V9HVZ4	HEL-S-162eP	GKLVINGNPITIF	0.5	0.5	0.628615	0.559792	type 3
V9HVZ4	HEL-S-162eP	GKLVINGNPITIFQERDPS	0.5	0.5	0.307263	0.279318	type 3
V9HVZ4	HEL-S-162eP	ADAPMFVMGVNHEKYDN	0.5	0.5	0.362039	0.296692	type 3
V9HVZ4	HEL-S-162eP	ENGKLVINGNPITIFQERDPS	0.5	0.5	0.389801	0.471382	type 3
V9HVZ4	HEL-S-162eP	NGKLVINGNPITI	0.5	0.5	0.565713	0.617204	type 3
V9HVZ4	HEL-S-162eP	FVMGVNHEKYDN	0.5	0.5	0.865081	0.849026	type 3
V9HVZ4	HEL-S-162eP	GFGRIGRLVTRAAFNSGKVD	0.5	0.5	0.834977	0.812567	type 3
V9HVZ4	HEL-S-162eP	PMFVMGVNHEKYDN	0.5	0.5	0.395412	0.358062	type 3
V9HVZ4	HEL-S-162eP	FVMGVNHEKYDNSL	0.5	0.5	0.593441	0.650651	type 3
V9HVZ4	HEL-S-162eP	ADAPMFVMGVNHEKYDNSL	0.5	0.5	0.608869	0.495586	type 3
V9HVZ4	HEL-S-162eP	ENGKLVINGNPITIFQ	0.5	0.5	0.867808	0.891566	type 3
V9HVZ4	HEL-S-162eP	KYDDIKKVVKQASEGPL	0.5	0.5	0.629889	0.598222	type 3
V9HVZ4	HEL-S-162eP	NRVVDLMAHMASKE	0.5	0.5	0.556211	0.506248	type 3
V9HVZ4	HEL-S-162eP	APMFVMGVNHEKYDNS	0.5	0.5	0.360668	0.349848	type 3
V9HVZ4	HEL-S-162eP	NGKLVINGNPITIFQE	0.5	0.5	0.165897	0.18649	type 3
V9HVZ4	HEL-S-162eP	GKLVINGNPITIFQE	0.5	0.5	0.376181	0.310106	type 3
V9HVZ4	HEL-S-162eP	GPLKGILGYTEHQVVSSD	0.5	0.5	0.696093	0.708761	type 3
V9HVZ4	HEL-S-162eP	FVMGVNHEKYD	0.5	0.5	0	0.248828	type 5
Q54A71	HLA-F	GSHSLRYFSTAVSRPGRG	0.5	0.5	0.421369	0.454128	type 3
Q54A71	HLA-F	GPQYWEWTTGYAKANAQ	0.5	0.5	0.434674	0.455639	type 3
Q658P3	STEAP3	SGDFARSLATRLVG	0.5	0.5	0.546746	0.60997	type 3
B7ZLW8	MTR	IIFDPNILTI	0.5	0.5	0	0.037148	type 3
Q8N6G5	CSGALNACT2	LPSEYGVIPFESFTLMK	0.5	0.5	0.0823468	0.0901102	type 3
XP_006719583		DAFLSLFQSHGLKPE	0.5	0.5	0.475087	0.484221	type 3
XP_006719583		DAFLSLFQSHGLKPEA	0.5	0.5	0.27183	0.287646	type 3
P05556	ITGB1	GEVFNELVGKQRISGNLDSPEGGFD	0.5	0.5	0.546015	0.545777	type 3
P05556	ITGB1	KGEVFNELVGKQRISGN	0.5	0.5	0.690766	0.701665	type 3
P05556	ITGB1	VFNELVGKQRISGNLD	0.5	0.5	0.731903	0.727743	type 3
P05556	ITGB1	NKGEVFNELVGKQRISGNLD	0.5	0.5	0.437947	0.449999	type 3
P05556	ITGB1	GEVFNELVGKQRISGNLD	0.5	0.5	0.516141	0.437887	type 3
P05556	ITGB1	FNELVGKQRISGNLD	0.5	0.5	0.251605	0.345641	type 3
F5GYQ1	ATP6V0D1	IDDRLKEKMVVEFRHMRNH	0.5	0.5	0.116424	0	type 3
X5CMJ9	PSM8	MDSGYRPNLSPEEAYD	0.5	0.5	0.638108	0.66789	type 3
X5CMJ9	PSM8	DSGYRPNLSPEEAYDL	0.5	0.5	0.668924	0.65996	type 3
X5CMJ9	PSM8	DSGYRPNLSPEEAYD	0.5	0.5	0.852112	0.871829	type 3
X5CMJ9	PSM8	DSGYRPNLSPEEAY	0.5	0.5	0.252737	0.365387	type 3
X5CMJ9	PSM8	GRRAIAYATHRDSYSGG	0.5	0.5	0.312842	0	type 5
P06734	FCER2	LQADLSSFKSQELNERN	0.5	0.5	0.930625	0.91987	type 3
P06734	FCER2	LLLWHWDTTQSLKQ	0.5	0.5	0.888085	0.830171	type 3
P06734	FCER2	LLWHWDTTQSLKQ	0.5	0.5	0.892128	0.879616	type 3
P06734	FCER2	QADLSSFKSQELNERN	0.5	0.5	0.931822	0.902299	type 3
P06734	FCER2	GLQADLSSFKSQELNERN	0.5	0.5	0.859204	0.835689	type 3
P06734	FCER2	ADLSSFKSQELNERN	0.5	0.5	0.854463	0.875506	type 3
P06734	FCER2	ADLSSFKSQELNERNE	0.5	0.5	0.657307	0.663617	type 3
P06734	FCER2	ELEELRAEQQRLKSQD	0.5	0.5	0.936877	0.926581	type 3
P06734	FCER2	ELRAEQQRLKSQD	0.5	0.5	0.145187	0.131066	type 3
P06734	FCER2	LQADLSSFKSQELNER	0.5	0.5	0.639872	0.536798	type 3
P06734	FCER2	QADLSSFKSQELNER	0.5	0.5	0.805355	0.756403	type 3
P06734	FCER2	GLQADLSSFKSQELNERNE	0.5	0.5	0.629775	0.588958	type 3
P06734	FCER2	ELEELRAEQQRLKSQDL	0.5	0.5	0.804375	0.797444	type 3
P06734	FCER2	ADLSSFKSQELNERNEASDLL	0.5	0.5	0.707225	0.702323	type 3
P06734	FCER2	ELEELRAEQQRLKSQDLE	0.5	0.5	0.853733	0.844208	type 3
P06734	FCER2	LSSFKSQELNERN	0.5	0.5	0.528873	0.480685	type 3
P06734	FCER2	ADLSSFKSQELNERNEASD	0.5	0.5	0.391248	0.407826	type 3
P06734	FCER2	LLWHWDTTQSLKQLE	0.5	0.5	0.319801	0.35605	type 3
P06734	FCER2	LEELRAEQQRLKSQD	0.5	0.5	0.371977	0.311294	type 3
P06734	FCER2	ADLSSFKSQELN	0.5	0.5	0.531332	0.528101	type 3
P06734	FCER2	DFLTKHASHTGSWIG	0.5	0.5	0.54883	0.540475	type 3
P06734	FCER2	LQADLSSFKSQELNERNEA	0.5	0.5	0.249041	0.189024	type 3
P06734	FCER2	SPEEQDFLTKHASHTGSWIG	0.5	0.5	0.924643	0.921122	type 3
P06734	FCER2	GLQADLSSFKSQELNERNEASD	0.5	0.5	0.395967	0.305836	type 3
P06734	FCER2	SPEEQDFLTKHASHTGSWIGL	0.5	0.5	0.341771	0.380394	type 3
P06734	FCER2	ADLSSFKSQELNERNEA	0.5	0.5	0.286177	0.369512	type 3
P06734	FCER2	QDFLTKHASHTGSWIG	0.5	0.5	0	0.656917	type 5
A0A024R5L0	PRCP	DFAELIKHLKRTIPG	0.5	0.5	0.4273	0.40884	type 3
A0A024R5L0	PRCP	LRPALRALGSLHLPTNPT	0.5	0.5	0.706371	0.697252	type 3
A0A024R5L0	PRCP	ASNFLQPLPAWPIK	0.5	0.5	0	0.198411	type 3
P54802	NAGLU	GPEGNILDYANKQLAG	0.5	0.5	0.645342	0.682833	type 3
A0A059RUZ1	COX2	METVWTILP	0.5	0.5	0	0.241097	type 5
A0A024R4H0		VPTIDIHMNQIGFER	0.5	0.5	0.858721	0.848404	type 3
A0A024R4H0		VPTIDIHMNQIGFERE	0.5	0.5	0.956497	0.957213	type 3
A0A024R4H0		VPTIDIHMNQIGFEREWH	0.5	0.5	0.421593	0.321861	type 3
A0A024R4H0		NVPTIDIHMNQIGFERE	0.5	0.5	0.761475	0.756663	type 3
A0A024R4H0		VPTIDIHMNQIGFEREW	0.5	0.5	0.370339	0.450764	type 3
A0A024R4H0		GGQKVRLLKKALEKHAD	0.5	0.5	0.615079	0.433038	type 3
A0A024R4H0		VPTIDIHMNQIGFERE	0.5	0.5	0.560633	0.574538	type 3
A0A024R4H0		APRKGWTLMHPGRLT	0.5	0.5	0.403025	0.407175	type 3
A0A024R4H0		NVPTIDIHMNQIGFER	0.5	0.5	0.372937	0.34187	type 3
A0A024R4H0		NVPTIDIHMNQIGFEREWH	0.5	0.5	0.369835	0.471373	type 3
A0A024R4H0		GGGQKVRLLKKALEKHAD	0.5	0.5	0.266013	0	type 5
A0A024R4H0		ISNIYLIKGSALRGEL	0.5	0.5	0.277419	0	type 5
XP_005260227		SARMKLNWAVAAGAEDPGPA	0.5	0.5	0.927171	0.923663	type 3
XP_005260227		SSARMKLNWAVAAGAEDPGPA	0.5	0.5	0.868868	0.858168	type 3
XP_005260227		GQSSARMKLNWAVAAGAEDPGPA	0.5	0.5	0.562359	0.527645	type 3
XP_005260227		SPILFAFSHLESSD	0.5	0.5	0.360345	0.279859	type 3
XP_005260227		SARMKLNWAVAAGAE	0.5	0.5	0.68335	0.660974	type 3
XP_005260227		SPILFAFSHLESSDGE	0.5	0.5	0.330813	0.232856	type 3
XP_005260227		SPILFAFSHLESSDG	0.5	0.5	0.279113	0.221892	type 3
P50991	CCT4	DLRDIKIVKKLGGTIDD	0.5	0.5	0.643468	0.623223	type 3
P50991	CCT4	VDLRDIKIVKKLGGTIDD	0.5	0.5	0.38171	0	type 5
B2R880		KVQTLEAWVIHGGRED	0.5	0.5	0.897734	0.884724	type 3
B2R880		KVQTLEAWVIHGGREDS	0.5	0.5	0.855383	0.840105	type 3
B2R880		KVQTLEAWVIHGGREDSR	0.5	0.5	0.648398	0.560721	type 3
B2R880		QPEKVQTLEAWVIHGGRED	0.5	0.5	0.562245	0.505536	type 3
B2R880		NPVSVFWKTVSRR	0.5	0.5	0.969553	0.96861	type 3
B2R880		VQTLEAWVIHGGRED	0.5	0.5	0.771761	0.738855	type 3
B2R880		VQTLEAWVIHGGREDS	0.5	0.5	0.629219	0.631146	type 3
B2R880		NPVSVFWKTVSRRFA	0.5	0.5	0.428742	0.375781	type 3
B2R880		NPVSVFWKTVSR	0.5	0.5	0.690884	0.64306	type 3
B2R880		KVQTLEAWVIHGGRE	0.5	0.5	0.453892	0.330226	type 3
B2R880		QPEKVQTLEAWVIHGGREDS	0.5	0.5	0.410293	0.342872	type 3
B2R880		NNPVSVFWKTVSRR	0.5	0.5	0.249844	0.337179	type 3
I3L0A0	PEDS1-UBE2V1	VDPRAISVLAKWQNSYS	0.5	0.5	0.339552	0	type 5
B2RC41		DLVTEYHGNFSAWSG	0.5	0.5	0.517968	0.517247	type 3
B2RC41		KEIHLYQTFVVQLQDPR	0.5	0.5	0.571942	0.516716	type 3
B2RC41		QKKEIHLYQTFVVQLQDP	0.5	0.5	0.818248	0.812426	type 3
B2RC41		QKKEIHLYQTFVVQLQDPR	0.5	0.5	0.921198	0.916516	type 3
B2RC41		KKEIHLYQTFVVQLQDPR	0.5	0.5	0.917387	0.896157	type 3
B2RC41		KKEIHLYQTFVVQLQDPREPR	0.5	0.5	0.83919	0.766193	type 3
B2RC41		KKEIHLYQTFVVQLQDP	0.5	0.5	0.798934	0.802519	type 3
B2RC41		LQKKEIHLYQTFVVQ	0.5	0.5	0.983619	0.982535	type 3
B2RC41		QKKEIHLYQTFVVQLQ	0.5	0.5	0.773253	0.74834	type 3
B2RC41		KKEIHLYQTFVVQLQ	0.5	0.5	0.887651	0.878129	type 3
B2RC41		KKEIHLYQTFVVQ	0.5	0.5	0.992267	0.990925	type 3
B2RC41		KKEIHLYQTFVVQLQDPREP	0.5	0.5	0.766295	0.639028	type 3
B2RC41		LQKKEIHLYQTFVVQLQDPREP	0.5	0.5	0.309852	0.322082	type 3
B2RC41		QKKEIHLYQTFVVQLQDPREP	0.5	0.5	0.7079	0.677515	type 3
B2RC41		KEIHLYQTFVVQ	0.5	0.5	0.930012	0.934545	type 3
B2RC41		LEDLVTEYHGNFSAWSG	0.5	0.5	0.314549	0.276108	type 3
B2RC41		QKKEIHLYQTFVVQ	0.5	0.5	0.991368	0.991532	type 3
B2RC41		KKEIHLYQTFVV	0.5	0.5	0.844932	0.844802	type 3
B2RC41		QKKEIHLYQTFVV	0.5	0.5	0.881151	0.875755	type 3
B2RC41		LQKKEIHLYQTFVV	0.5	0.5	0.835887	0.81542	type 3
B2RC41		KEIHLYQTFVVQLQ	0.5	0.5	0	0.397314	type 5
B2RC41		KKEIHLYQTFVVQL	0.5	0.5	0.782023	0.77759	type 3
A0A024R5U5	ADAM10	LRLDFHAHGRHFNLRM	0.5	0.5	0.759692	0.717769	type 3
A0A024R5U5	ADAM10	APSGSSGGICEKSKLYSDGK	0.5	0.5	0.767029	0.710091	type 3
A0A024R5U5	ADAM10	APSGSSGGICEKSKLYSDGKK	0.5	0.5	0.811336	0.736838	type 3
A0A024R5U5	ADAM10	APSGSSGGICEKSKLYSDGKK	0.5	0.5	0.497266	0.502142	type 3
A0A024R5U5	ADAM10	SSGGICEKSKLYSDGKK	0.5	0.5	0.427823	0.419739	type 3
A0A024R5U5	ADAM10	RLDFHAHGRHFNLR	0.5	0.5	0.474545	0.40312	type 3
A0A024R5U5	ADAM10	GPELLRKKRTTSAE	0.5	0.5	0.0576246	0.0564315	type 3
A0A024R5U5	ADAM10	EAVIAQISSHVKAID	0.5	0.5	0.563731	0.59823	type 3
A0A024R5U5	ADAM10	EAVIAQISSHVKAIDT	0.5	0.5	0.765478	0.73779	type 3
A0A024R5U5	ADAM10	FPNIGVEKFLELNSE	0.5	0.5	0.500414	0.531125	type 3
A0A024R5U5	ADAM10	DEFKVETSNKVLDYD	0.5	0.5	0.695449	0.703198	type 3
A0A024R5U5	ADAM10	SGGICEKSKLYSDGK	0.5	0.5	0.705026	0.601847	type 3
A0A024R5U5	ADAM10	SGGICEKSKLYSDGKK	0.5	0.5	0.327314	0.261106	type 3
A0A024R5U5	ADAM10	LRLDFHAHGRHFNLR	0.5	0.5	0.529291	0.486861	type 3
A0A024R5U5	ADAM10	GPELLRKKRTTSAEK	0.5	0.5	0.069554	0.0579223	type 3
A0A024R5U5	ADAM10	GPELLRKKRTTSAEKN	0.5	0.5	0.0587345	0.0507673	type 3
A0A024R5U5	ADAM10	LDFHAHGRHFNLR	0.5	0.5	0.443839	0.457668	type 3
A0A024R5U5	ADAM10	FPNIGVEKFLELNSEQ	0.5	0.5	0.24317	0.275894	type 3
A0A024R5U5	ADAM10	SGGICEKSKLYSDGKK	0.5	0.5	0.283089	0.262167	type 3
A0A024R5U5	ADAM10	LRLDFHAHGRHFNLRM	0.5	0.5	0.378533	0.394893	type 3
A0A024R5U5	ADAM10	GICEKSKLYSDGKK	0.5	0.5	0.0304959	0.0316682	type 3
A0A024R5U5	ADAM10	RLDFHAHGRHFNLRM	0.5	0.5	0.49865	0.549244	type 3
A0A024R5U5	ADAM10	DEFKVETSNKVLDYDT	0.5	0.5	0.726867	0.689691	type 3
A0A024R5U5	ADAM10	GGICEKSKLYSDGKK	0.5	0.5	0.0552648	0.0557941	type 3
A0A024R5U5	ADAM10	GSSGGICEKSKLYSDGKK	0.5	0.5	0.0538229	0.0332429	type 3
A0A024R5U5	ADAM10	KSKLYSDGKKKSLNTG	0.5	0.5	0.0448733	0.0329115	type 3
A0A024R5U5	ADAM10	SSGGICEKSKLYSDGKK	0.5	0.5	0.427132	0.355568	type 3
A0A024R5U5	ADAM10	ADHSVFERMRKYQMTG	0.5	0.5	0.782508	0.841136	type 3
A0A024R5U5	ADAM10	EKSKLYSDGKKKSLNTG	0.5	0.5	0.0736514	0.0838001	type 3
A0A024R5U5	ADAM10	EAVIAQISSHVK	0.5	0.5	0.535133	0.502682	type 3
A0A024R5U5	ADAM10	GSSGGICEKSKLYSDGK	0.5	0.5	0.10991	0.105427	type 3
A0A024R5U5	ADAM10	FSDEFKVETSNKVLDYD	0.5	0.5	0.628491	0.603352	type 3
A0A024R5U5	ADAM10	APSGSSGGICEKSKLYSDGK	0.5	0.5	0.165527	0.115536	type 3
A0A024R5U5	ADAM10	GAPSGSSGGICEKSKLYSDGKK	0.5	0.5	0.0696283	0.0483984	type 3
B4E0X1		HPSDIEVDLLKNGERIEK	0.5	0.5	0.967274	0.972574	type 3
B4E0X1		HPSDIEVDLLKNGERIEKV	0.5	0.5	0.843818	0.873156	type 3
B4E0X1		HPSDIEVDLLKNGERIEKVE	0.5	0.5	0.931432	0.934587	type 3
B4E0X1		TPTEKDEYACRVNH	0.5	0.5	0.397121	0.40001	type 3
B4E0X1		IQVYSRHPAE	0.5	0.5	0.969913	0.967976	type 3
B4E0X1		IQVYSRHPAEN	0.5	0.5	0.99173	0.993851	type 3
B4E0X1		IQVYSRHPAENGK	0.5	0.5	0.541484	0.628306	type 3
B4E0X1		SNFLNCYVSGFHPS	0.5	0.5	0.72554	0.824136	type 3
B4E0X1		YYTEFTPTEKDEYA	0.5	0.5	0.398374	0.470801	type 3
B4E0X1		KIQVYSRHPAEN	0.5	0.5	0.132872	0.448924	type 6
B4E0X1		VYSRHPAEN	0.5	0.5	0.980274	0.981234	type 3
B4E0X1		IEKVEHSDLSFSKD	0.5	0.5	0.361764	0.433764	type 3
B4E0X1		YSRHPAEN	0.5	0.5	0.968594	0.971363	type 3
B4E0X1		RIEKVEHSDLSFSKD	0.5	0.5	0.200843	0.194138	type 3
B4E0X1		HPSDIEVDLLKNGERIE	0.5	0.5	0.602679	0.697145	type 3
B4E0X1		LNCYVSGFHPSDIEVD	0.5	0.5	0.654137	0.804206	type 3
B4E0X1		VYSRHPAE	0.5	0.5	0.881563	0.897158	type 3
B4E0X1		TPTEKDEYACRVNHVT	0.5	0.5	0.369872	0.451537	type 3
B4E0X1		IQVYSRHPA	0.5	0.5	0.725849	0.779116	type 3
B4E0X1		IQVYSRHPAENGKSN	0.5	0.5	0.110978	0.159694	type 3
B4E0X1		IQVYSRHPAENGK	0.5	0.5	0.123123	0.124054	type 3
B4E0X1		IQVYSRHPAENGKS	0.5	0.5	0.283348	0.194121	type 3
B4E0X1		DIEVDLLKNGERIEK	0.5	0.5	0.528819	0.66959	type 3
B4E0X1		YVSGFHPSDIEVD	0.5	0.5	0.448343	0.662042	type 6
B4E0X1		IEKVEHSDLSFSKDWS	0.5	0.5	0.6162	0.63483	type 3
B4E0X1		TPTEKDEYACRVNHVTLSQPK	0.5	0.5	0.319487	0.351711	type 3
B4E0X1		ERIEKVEHSDLSFSKDWS	0.5	0.5	0.197138	0.255335	type 3
B4E0X1		SNFLNCYVSGFHPSD	0.5	0.5	0.401272	0.473985	type 3
B4E0X1		SRHPAENGK	0.5	0.5	0.595239	0.597389	type 3
B4E0X1		QVYSRHPAE	0.5	0.5	0.94499	0.945732	type 3
B4E0X1		QVYSRHPAEN	0.5	0.5	0.97942	0.98336	type 3
B4E0X1		QVYSRHPAENGK	0.5	0.5	0.128855	0.209878	type 3
B4E0X1		VYSRHPAENGK	0.5	0.5	0.859273	0.891014	type 3
B4E0X1		IQVYSRHPAENG	0.5	0.5	0	0.439314	type 5
B4E0X1		GKSNFLNCYVSGFHPSD	0.5	0.5	0	0.301328	type 5
B4E0X1		DIEVDLLKNGERIEKV	0.5	0.5	0	0.242166	type 5
J3KQ48	PTRH2	APDEETLIALLAHAK	0.5	0.5	0.789317	0.786405	type 3
J3KQ48	PTRH2	APDEETLIALLAHAKM	0.5	0.5	0.753812	0.756401	type 3
J3KQ48	PTRH2	APDEETLIALLAHAKM	0.5	0.5	0.564127	0.641118	type 3
J3KQ48	PTRH2	APDEETLIALLAHAKMLG	0.5	0.5	0.212291	0.247308	type 3
J3KQ48	PTRH2	APDEETLIALLAHAKMLG	0.5	0.5	0.3097	0.333888	type 3
J3KQ48	PTRH2	APDEETLIALLAHAKML	0.5	0.5	0.141279	0.175443	type 3
J3KQ48	PTRH2	EETLIALLAHAKM	0.5	0.5	0.104734	0.143178	type 3
A0A024RA61	HNRNPA2B1	GPMKSGNFGGS	0.5	0.5	0.13916	0.17443	type 3
A2A274	ACO2	GTGAIVEYHGPGVDS	0.5	0.5	0.385927	0.333122	type 3
A2A274	ACO2	LEKNINIVRKRLNRPLT	0.5	0.5	0.487908	0.449455	type 3
A2A274	ACO2	LEKNINIVRKRLNRP	0.5	0.5	0.344084	0.200557	type 3
A2A274	ACO2	EKNINIVRKRLNRP	0.5	0.5	0.0826801	0.0819148	type 3
XP_005271447		GPYPQRKVITFNRYSHDFN	0.5	0.5	0.644415	0.611197	type 3
XP_005271447		NPKATLRYFQHLLGKQADNP	0.5	0.5	0.425305	0.443225	type 3
XP_005271447		HDFNFHINYGDLGFLGPE	0.5	0.5	0.162426	0.23192	type 3
A0A024R866	RPL35	QLDDLKVEL	0.5	0.5	0	0.829273	type 5
Q9BTU6	PI4K2A	DPGFDRGQFHKQIAVMRGQI	0.5	0.5	0.645123	0.605102	type 3
Q9BTU6	PI4K2A	VDQKLELNIVPRTK	0.5	0.5	0.871845	0.869958	type 3
Q9BTU6	PI4K2A	VDQKLELNIVPRTKV	0.5	0.5	0.788166	0.770326	type 3
Q9BTU6	PI4K2A	VDQKLELNIVPRTKVV	0.5	0.5	0.627194	0.639396	type 3
Q9BTU6	PI4K2A	VDQKLELNIVPRTKVVY	0.5	0.5	0.861252	0.855779	type 3
P12931	SRC	SLQQLVAYYSKHADG	0.5	0.5	0.334257	0.383915	type 3
P12931	SRC	LQQLVAYYSKHADG	0.5	0.5	0.354987	0.416365	type 3
A8K486		GMNIVEAMERFGSRN	0.5	0.5	0.780235	0.751218	type 3
A8K486		GMNIVEAMERFGSRNG	0.5	0.5	0.305437	0.28038	type 3
A8K486		MNIVEAMERFGSRN	0.5	0.5	0.864328	0.845487	type 3
A8K486		MNIVEAMERFGSRNG	0.5	0.5	0.580218	0.541271	type 3
A8K486		VKEGMNIVEAMERFGSR	0.5	0.5	0.598188	0.56461	type 3
A8K486		GGKSIYGEKFEDEN	0.5	0.5	0.489146	0.569205	type 3
A8K486		EKFEDENFILKHTGPGILS	0.5	0.5	0.360696	0.322053	type 3
A8K486		VKEGMNIVEAMERFG	0.5	0.5	0.285022	0.32677	type 3
A8K486		TAENFRALSTGEKGFG	0.5	0.5	0.644652	0.622303	type 3
A8K486		GGKSIYGEKFEDENFI	0.5	0.5	0.549867	0.693646	type 3
A8K486		NIVEAMERFGSRN	0.5	0.5	0.490128	0.554338	type 3
A8K486		EGMNIVEAMERFGSRN	0.5	0.5	0.506713	0.353442	type 3
A8K486		VSFELFADKVPKTAEN	0.5	0.5	0.584623	0.500216	type 3
A8K486		GKVKEGMNIVEAMERFGSRN	0.5	0.5	0.299704	0.185209	type 3
A8K486		VPKTAENFRALSTGEKG	0.5	0.5	0.159737	0	type 3
Q6IAX2	RPL21	INVRIEHIKHSKSRDS	0.5	0.5	0.0332885	0	type 3
Q9Y5W9	SNX11	YREFVWLRKQLQRNAG	0.5	0.5	0.484221	0.364244	type 3
Q08117	TLE5	KQAEIVKRL	0.5	0.5	0.182646	0.41184	type 4
B2R659		ADKVVEEIRRRGGKA	0.5	0.5	0.643445	0.645888	type 3
B2R659		KVVEEIRRRGGKA	0.5	0.5	0.131264	0.126746	type 3
B2R659		AADKVVEEIRRRGGKA	0.5	0.5	0.342221	0.307563	type 3
B2R659		ADKVVEEIRRRGGKAVA	0.5	0.5	0.156961	0.162994	type 3
B2R659		DKVVEEIRRRGGKA	0.5	0.5	0.36463	0.454432	type 3
B2R659		ADKVVEEIRRRGGKAV	0.5	0.5	0	0.16083	type 3
XP_005270919		NQGEVVKHYKIRNLDN	0.5	0.5	0.121966	0.124312	type 3
XP_005260538		RELVVDFLSYKLSQK	0.5	0.5	0.561005	0.355246	type 6
Q969X5	ERGIC1	FEGQFSINKVPGNFHVS	0.5	0.5	0.782971	0.789041	type 3
Q969X5	ERGIC1	FEGQFSINKVPGNFH	0.5	0.5	0.441894	0.501459	type 3
Q969X5	ERGIC1	EGQFSINKVPGNFH	0.5	0.5	0	0.310708	type 5
Q2L6I5	HLA-E	GSHSLKYFHTSVSRPG	0	1	0.457073	0.503027	type 2
Q2L6I5	HLA-E	GAVVAAVIWRKK	0	1	0.506391	0.561033	type 2
Q2L6I5	HLA-E	GAVVAAVIWRKKS	0	1	0.772344	0.831133	type 2
Q2L6I5	HLA-E	VSGAVVAAVIWRKKS	0	1	0.578023	0.658212	type 2
Q2L6I5	HLA-E	GSHSLKYFHTSVSRPGRG	0	1	0.333487	0.286334	type 2
Q2L6I5	HLA-E	SHSLKYFHTSVSRPG	0	1	0.256194	0.231631	type 2
Q2L6I5	HLA-E	LKYFHTSVSRPGRGEPR	0	1	0.255845	0.295547	type 2
Q2L6I5	HLA-E	VSGAVVAAVIWRKK	0	1	0.360251	0.487607	type 2
Q2L6I5	HLA-E	GSHSLKYFHTSVSRPGRGEPR	0	1	0.226261	0.223598	type 2
Q2L6I5	HLA-E	GAVVAAVIWRKKSSG	0	1	0.200718	0.317384	type 2
Q2L6I5	HLA-E	TAVDTAAQISEQKSN	0	1	0	0.106879	type 2
Q14766	LTBP1	HPPEASVQIHQVSRIDGPTGQK	0.5	0.5	0.349788	0.298728	type 3
Q14766	LTBP1	GGSRLQVHQKQQLQG	0.5	0.5	0.940841	0.891248	type 3
Q14766	LTBP1	GGGSRLQVHQKQQLQG	0.5	0.5	0.127112	0.0906231	type 3
Q14766	LTBP1	SGGGSRLQVHQKQQLQG	0.5	0.5	0.0758576	0.0627376	type 3
Q14766	LTBP1	GSRLQVHQKQQLQG	0.5	0.5	0.0791662	0.081582	type 3
Q14766	LTBP1	HPPEASVQIHQVSRIDGPTGQ	0.5	0.5	0.230245	0.188825	type 3
A0A024R918	FAM20B	GGQKVVFKPKRYSRDH	0.5	0.5	0.219182	0.175754	type 3
A0A024R918	FAM20B	GQKVVFKPKRYSRDH	0.5	0.5	0.0588353	0.0511147	type 3
A0A024R918	FAM20B	EGGQKVVFKPKRYSRDH	0.5	0.5	0.032337	0.0230454	type 3
A0A024R918	FAM20B	GGQKVVFKPKRYSRDHVVE	0.5	0.5	0.139028	0	type 3
Q68DH5	LMBRD2	KQVIYSVQRHRR	0.5	0.5	0.0796944	0.0464677	type 3
P61289	PSME3	QLVDIIEKV	0.5	0.5	0	0.554458	type 5
A0A024R911	XPR1	EKELAKINTFYSEKLAEAQ	0.5	0.5	0.802989	0.796935	type 3
A0A024R911	XPR1	KELAKINTFYSEKLAEAQ	0.5	0.5	0.557093	0.521478	type 3
A0A024R911	XPR1	LAKINTFYSEKLAEAQ	0.5	0.5	0.903108	0.876548	type 3
A0A024R911	XPR1	NRSWKYNQSISLRRP	0.5	0.5	0.718863	0.685905	type 3
A0A024R911	XPR1	LPHSGDIIATVFAPLE	0.5	0.5	0.162377	0.16842	type 3
A0A024R911	XPR1	RSWKYNQSISLRRP	0.5	0.5	0.802785	0.784872	type 3
A0A024R911	XPR1	KNRSWKYNQSISLRRP	0.5	0.5	0.801517	0.782598	type 3
A0A024R911	XPR1	ELAKINTFYSEKLAEAQ	0.5	0.5	0.754179	0.760879	type 3
A0A024R911	XPR1	KNRSWKYNQSISLRRPR	0.5	0.5	0.295974	0.200065	type 3
A0A024R911	XPR1	NRSWKYNQSISLRRPR	0.5	0.5	0.344258	0.258714	type 3
A0A024R911	XPR1	RKILKKHDKILE	0.5	0.5	0.0365435	0.0222485	type 3
A0A024R911	XPR1	KNRSWKYNQSISLRRP	0.5	0.5	0.438082	0.428049	type 3
A0A024R911	XPR1	RSWKYNQSISLRRPR	0.5	0.5	0.39913	0.250044	type 3
A0A024R911	XPR1	LAKINTFYSEKLAEA	0.5	0.5	0.727136	0.719468	type 3
P07737	PFN1	QDAAIVGYKDSPSVW	0.5	0.5	0.643254	0.658474	type 3
P07737	PFN1	DRSSFYVNGLTLGGQ	0.5	0.5	0.73305	0.755182	type 3
P07737	PFN1	DAAIVGYKDSPSVW	0.5	0.5	0.609974	0.624904	type 3
P07737	PFN1	AAIVGYKDSPSVW	0.5	0.5	0.669058	0.693652	type 3
P07737	PFN1	DRSSFYVNGLTLGGQK	0.5	0.5	0.358214	0.424919	type 3
P07737	PFN1	QDAAIVGYKDSPSVWA	0.5	0.5	0.479065	0.502606	type 3
P07737	PFN1	DGEFSMDLRTKSTGGAPT	0.5	0.5	0.304268	0.312968	type 3
P07737	PFN1	AAIVGYKDSPSVWA	0.5	0.5	0.464926	0.430685	type 3
P62851	RPS25	SKGLIKLVSKHRAQVIY	0.5	0.5	0.444769	0.2615	type 3
P62851	RPS25	SKGLIKLVSKHRAQVIYT	0.5	0.5	0.308388	0.281557	type 3
P62851	RPS25	KGLIKLVSKHRAQ	0.5	0.5	0.0645904	0.0496255	type 3
B2RBR9		LIPQLVANVTNPNSTEH	0.5	0.5	0.935422	0.935365	type 3
B2RBR9		LIPQLVANVTNPNSTEHM	0.5	0.5	0.716844	0.752456	type 3
B2RBR9		GTETYRPSSASQCVAG	0.5	0.5	0.268692	0.295087	type 3
B2RBR9		WPELIPQLVANVTNPNSTEH	0.5	0.5	0.407527	0.437644	type 3
B2RBR9		GTETYRPSSASQCVA	0.5	0.5	0.176083	0.194914	type 3
B2RBR9		IPQLVANVTNPNSTEH	0.5	0.5	0.604833	0.600826	type 3
B2RBR9		WPELIPQLVANVTNPNSTEHM	0.5	0.5	0.217763	0.278699	type 3
B2RBR9		FLVELSRVLANPGN	0.5	0.5	0	0.241066	type 5
O43852	CALU	VDELKDWIKFAQKR	0.5	0.5	0.596366	0.546342	type 3
A0A024RC00	CTPS2	DADSTEFRPNAPVPLVIDMPEHNPG	0.5	0.5	0.326102	0.270288	type 3
A0A024RC00	CTPS2	DADSTEFRPNAPVPLVIDMPE	0.5	0.5	0.434608	0.38504	type 3
A0A024RC00	CTPS2	DADSTEFRPNAPVPLVID	0.5	0.5	0	0.278952	type 5
Q9Y3L5	RAP2C	YRKEIEVDSSPSVLEILD	0.5	0.5	0.722869	0.685639	type 3
Q9BYX7	POTEKP	PSIVGRPRHQG	0.5	0.5	0.919046	0.910039	type 3
Q9BYX7	POTEKP	EKIWHHTFYNELR	0.5	0.5	0.707783	0.725001	type 3
Q9BYX7	POTEKP	FPSIVGRPRHQG	0.5	0.5	0.936015	0.926632	type 3
Q9BYX7	POTEKP	DDMEKIWHHTFYNELR	0.5	0.5	0.506981	0.639668	type 3
Q9BYX7	POTEKP	VFPSIVGRPRHQG	0.5	0.5	0.936868	0.943652	type 3
Q9BYX7	POTEKP	MEKIWHHTFYNELR	0.5	0.5	0.230272	0.303716	type 3
Q9BYX7	POTEKP	DDMEKIWHHTFYNEL	0.5	0.5	0.300715	0.344257	type 3
A0A024RBY4	EIF2S3	AEHNDLQYA	0.5	0.5	0	0.276926	type 5
Q9NQC7	CYLD	NTQVHLHPKRLNHKYNP	0.5	0.5	0.134346	0.102323	type 3
A0A024R9C1	PABPC1	TVPQYKYAAGVRNPQQH	0.5	0.5	0.13687	0.152011	type 3
P14384	CPM	TPDDDVFQYLAHTYASRNP	0.5	0.5	0.424215	0.384745	type 3
P62917	RPL8	KPILKAGRAYHKY	0.5	0.5	0.062544	0.0707126	type 3
P62917	RPL8	APAGRKVGL	0.5	0.5	0.123115	0.316439	type 3
Q5U043		VPKLVSEYMSKKIKVDE	0.5	0.5	0.503526	0.51825	type 3
B2RBI2		DFGNYLFNFASAATKK	0.5	0.5	0.480769	0.424494	type 3
B2RBI2		DFGNYLFNFASAATK	0.5	0.5	0.136244	0.155314	type 3
B2RBI2		KDFGNYLFNFASAATKK	0.5	0.5	0.471206	0.457838	type 3
Q10471	GALNT2	IQSRLELRKKLSCKPFK	0.5	0.5	0.402234	0.387008	type 3
Q10471	GALNT2	QRKQWRVDLPATSVVIT	0.5	0.5	0.647009	0.550618	type 3
Q10471	GALNT2	FPGGSGTVFARNTRRAAEVW	0.5	0.5	0.869792	0.87221	type 3
O15400	STX7	EREKEFVARVRASSR	0.5	0.5	0.408906	0.367265	type 3
O15400	STX7	KETDKYIKEFGSLPTTPSEQ	0.5	0.5	0.527246	0.577993	type 3
O15400	STX7	TDKYIKEFGSLPTTPSEQ	0.5	0.5	0.886508	0.883779	type 3
O15400	STX7	AEREKEFVARVRASSR	0.5	0.5	0.241284	0.217501	type 3
O15400	STX7	ETDKYIKEFGSLPTTPSEQRQ	0.5	0.5	0.453925	0.444574	type 3
O15400	STX7	KETDKYIKEFGSLPTTPSEQRQ	0.5	0.5	0.423535	0.382904	type 3
O15400	STX7	TDKYIKEFGSLPTTPS	0.5	0.5	0.87631	0.887063	type 3
O15400	STX7	ETDKYIKEFGSLPTTPSEQ	0.5	0.5	0.636937	0.712617	type 3
O15400	STX7	EREKEFVARVRASSRVS	0.5	0.5	0.258784	0.171293	type 3
O15400	STX7	REKEFVARVRASSRVS	0.5	0.5	0.142702	0.114835	type 3
O15400	STX7	TDKYIKEFGSLPTTPSEQRQ	0.5	0.5	0.239102	0.212489	type 3
O15400	STX7	DKYIKEFGSLPTTPS	0.5	0.5	0.47759	0.504004	type 3
O15400	STX7	KERNLVSWESQTQPQVQ	0.5	0.5	0.477356	0.380442	type 3
O15400	STX7	ETDKYIKEFGSLPTTPS	0.5	0.5	0	0.585921	type 5
XP_005257841		VASFRSWKRIPVVV	0.5	0.5	0.651373	0.580085	type 3
XP_005257841		ALIAISNYRLHIK	0.5	0.5	0.421236	0.530404	type 3
XP_005263429		STLSLEVNKSPETKNDR	0.5	0.5	0.262627	0.210733	type 3
A0A024R210	IFITM1	VPDHVVWSLFNTL	0.5	0.5	0.138943	0.206755	type 3
H0UI06	COX7A2	AVASFPKKQE	0.5	0.5	0.383875	0.437309	type 3
P02792	FTL	AGLGEYLFERLTLKHD	0.5	0.5	0.536153	0.520329	type 3
P02792	FTL	GVSHFFRELAEEKR	0.5	0.5	0.618731	0.61216	type 3
P02792	FTL	GVSHFFRELAEEKRE	0.5	0.5	0.466516	0.423162	type 3
P02792	FTL	GVSHFFRELAEEKREG	0.5	0.5	0.843025	0.820286	type 3
P02792	FTL	GVSHFFRELAEEKREGYE	0.5	0.5	0.773983	0.748155	type 3
P02792	FTL	VSHFFRELAEEKREG	0.5	0.5	0.857361	0.811065	type 3
P02792	FTL	VSHFFRELAEEKREGY	0.5	0.5	0.495075	0.432294	type 3
P02792	FTL	VSHFFRELAEEKREGYE	0.5	0.5	0.55359	0.555244	type 3
P02792	FTL	GVSHFFRELAEEKREGY	0.5	0.5	0.559247	0.558983	type 3
P02792	FTL	VSHFFRELAEEKRE	0.5	0.5	0.288872	0.239662	type 3
P02792	FTL	VSHFFRELAEEKR	0.5	0.5	0.29286	0.329104	type 3
Q9UNP9	PPIE	DENFILKHTGPGLLS	0.5	0.5	0.647173	0.62317	type 3
Q9NSY1	BMP2K	LQQLHLQHRHPHQQQ	0.5	0.5	0.0400251	0	type 3
Q6UWB1	IL27RA	DKLLVWGTKAGQPLWPP	0.5	0.5	0.833313	0.844578	type 3
Q8TCG2	PI4K2B	IRNLILPYISDMNFVQ	0.5	0.5	0.201374	0.332318	type 3
Q8TCG2	PI4K2B	IRNLILPYISDMNFVQ	0.5	0.5	0.194763	0.279432	type 3
Q9Y3E0	GOLT1B	VDKVGESNNMV	0.5	0.5	0.156504	0.13489	type 3
A0A024R6K8	WARS	TAKQIKTKVNKHAFSGG	0	1	0.119727	0.134529	type 2
A0A024R6K8	WARS	DTAKQIKTKVNKHAFSGGR	0	1	0.0788033	0.083573	type 2
A0A024R6K8	WARS	IDYDKLIVRFGSSKIDK	0	1	0	0.304084	type 1
O19741	HLA-DRB3	NREEYARFDSDVGVYRAVTPQ	0.5	0.5	0.333415	0.35511	type 3
A0A024R466		ISFQPAVAGIKGDK	0.5	0.5	0.748842	0.806131	type 3
A0A024R466		KISFQPAVAGIKGDK	0.5	0.5	0.685624	0.655356	type 3
A0A024R466		DKADKASASAPAPASAT	0.5	0.5	0.0879354	0.0898138	type 3
A0A024R466		DPADIIHDFQRGLTAYHD	0.5	0.5	0.471832	0.303059	type 3
A0A024R466		NAIRHFENTFVVE	0.5	0.5	0.953737	0.950301	type 3
A0A024R466		EDVKIYLDENYERIN	0.5	0.5	0.583968	0.720626	type 3
A0A024R466		DVKIYLDENYERIN	0.5	0.5	0.825058	0.887629	type 3
A0A024R466		NAIRHFENTFVV	0.5	0.5	0.492819	0.542937	type 3
A0A024R466		NCNAIRHFENTFVVET	0.5	0.5	0.649126	0.717842	type 3
A0A024R466		DKADKASASAPAPASA	0.5	0.5	0.071237	0.0766023	type 3
A0A024R466		DPADIIHDFQRGLTAYHDISLDK	0.5	0.5	0.128375	0.145619	type 3
A0A024R466		ADKASASAPAPASAT	0.5	0.5	0.0388977	0.0430192	type 3
A0A024R466		GDKADKASASAPAPASA	0.5	0.5	0.027577	0.0314485	type 3
A0A024R466		NAIRHFENTFVVET	0.5	0.5	0.953875	0.947661	type 3
A0A024R466		VPVPQFGGGDPADIIHDF	0.5	0.5	0.191215	0.220737	type 3
A0A024R466		GDPADIIHDFQRGLTAYHD	0.5	0.5	0.305764	0.179107	type 3
A0A024R466		GDKADKASASAPAPASAT	0.5	0.5	0.0736228	0.0650791	type 3
A0A024R466		NCNAIRHFENTFVVET	0.5	0.5	0.612126	0.689545	type 3
A0A024R466		AIRHFENTFVVE	0.5	0.5	0.452744	0.439584	type 3
A0A024R466		AIRHFENTFVVET	0.5	0.5	0.574842	0.566696	type 3
A0A024R466		NAIRHFENTFVVETL	0.5	0.5	0.947697	0.932823	type 3
A0A024R466		QRGLTAYHDISLDK	0.5	0.5	0.299969	0.290166	type 3
XP_005262425		LPIHLHQKHH	0.5	0.5	0.0584024	0.0528783	type 3
A0A024R507	MS4A1	TPYINIYNCEPANPSEK	0.5	0.5	0.822125	0.835012	type 3
A0A024R507	MS4A1	RPKSNIVLL	0.5	0.5	0.818566	0.886388	type 3
Q9UJZ1	STOML2	KEIVINVPEQSAVT	0.5	0.5	0.689372	0.705521	type 3
Q9UJZ1	STOML2	LKEIVINVPEQSAVT	0.5	0.5	0.423271	0.477221	type 3
Q9UJZ1	STOML2	AEAIRILAA	0.5	0.5	0	0.425658	type 5
Q9UJZ1	STOML2	KEIVINVPEQSA	0.5	0.5	0.357268	0.476002	type 3
A8K3Q3		SPASPPNYMYNPIKTLKT	0.5	0.5	0.635746	0.658258	type 3
A8K3Q3		GTLNMLGLAKRVGARL	0.5	0.5	0.32498	0.306565	type 3
A8K3Q3		KAIHYFRKELEYQ	0.5	0.5	0.297504	0.388613	type 3
A8K3Q3		GTLNMLGLAKRVGAR	0.5	0.5	0.739422	0.673467	type 3
A8K3Q3		SPASPPNYMYNPIKTLKTNT	0.5	0.5	0.491313	0.556299	type 3
A8K3Q3		LNKAIHYFRKELEYQ	0.5	0.5	0.488875	0.418286	type 3
Q86SR1	GALNT10	SDHRIFMNTCNPSS	0.5	0.5	0.268203	0.301407	type 3
Q9UNE7	STUB1	SELHSYLSRLIAAER	0.5	0.5	0.672949	0.681716	type 3
Q9UNE7	STUB1	QESELHSYLSRLIAAE	0.5	0.5	0.899647	0.914156	type 3
Q9UNE7	STUB1	QESELHSYLSRLIAAER	0.5	0.5	0.821926	0.809194	type 3
Q9UNE7	STUB1	ESELHSYLSRLIA	0.5	0.5	0.510817	0.537418	type 3
Q9UNE7	STUB1	ESELHSYLSRLIAA	0.5	0.5	0.489195	0.554588	type 3
Q9UNE7	STUB1	ESELHSYLSRLIAAER	0.5	0.5	0.83167	0.820099	type 3
Q9UNE7	STUB1	IHQESELHSYLSRLIAAER	0.5	0.5	0.392013	0.428211	type 3
Q9UNE7	STUB1	SELHSYLSRLIAAE	0.5	0.5	0.575452	0.60073	type 3
Q9UNE7	STUB1	ESELHSYLSRLIAAE	0.5	0.5	0.945477	0.939714	type 3
Q9UNE7	STUB1	HQESELHSYLSRLIAAER	0.5	0.5	0.537998	0.468353	type 3
Q9UNE7	STUB1	DDIPSALRIAKKKRWNSIEER	0.5	0.5	0.413305	0.391625	type 3
Q9UNE7	STUB1	ELHSYLSRLIAAER	0.5	0.5	0.398259	0.407742	type 3
Q9UNE7	STUB1	IHQESELHSYLSRLIAAE	0.5	0.5	0.334575	0.429932	type 3
Q9UNE7	STUB1	DDIPSALRIAKKKRWNS	0.5	0.5	0.408405	0.410662	type 3
P48723	HSPA13	DSNPQNTIYDAKRFIGKIFTA	0.5	0.5	0.175658	0.246734	type 3
P48723	HSPA13	NPQNTIYDAKRFIGK	0.5	0.5	0.650636	0.547128	type 3
P48723	HSPA13	NPQNTIYDAKRFIGKIFT	0.5	0.5	0.642848	0.608781	type 3
P48723	HSPA13	NPQNTIYDAKRFIGKIFTA	0.5	0.5	0.15288	0.141336	type 3
P48723	HSPA13	DSNPQNTIYDAKRFIGKIFT	0.5	0.5	0.132041	0.204835	type 3
P48723	HSPA13	SVGVFFPGTGKVKVIPD	0.5	0.5	0.500726	0.536898	type 3
P48723	HSPA13	SVGVFFPGTGKVKVIPDEN	0.5	0.5	0.408633	0.385178	type 3
P48723	HSPA13	DSNPQNTIYDAKRFIGK	0.5	0.5	0.527577	0.558638	type 3
P48723	HSPA13	NTIYDAKRFIGKIFT	0.5	0.5	0.409366	0.367164	type 3
Q09328	MGAT5	DNILQRIGKLESKVDN	0.5	0.5	0.392526	0.313508	type 3
Q09328	MGAT5	NIPSYVKNHGILSGRD	0.5	0.5	0.858769	0.86013	type 3
Q09328	MGAT5	NIPSYVKNHGILSGRDL	0.5	0.5	0.819712	0.857231	type 3
Q09328	MGAT5	IPSYVKNHGILSGRD	0.5	0.5	0.261987	0.192066	type 3
Q5Y7C6	HLA-DQA1	LTNIAVLKHNLNSLI	0.5	0.5	0.634841	0.665761	type 3
Q5Y7C6	HLA-DQA1	IAVLKHNLNSLIKR	0.5	0.5	0.393051	0.391224	type 3
Q5Y7C6	HLA-DQA1	ALTNIAVLKHNLNSLI	0.5	0.5	0.460669	0.490351	type 3
Q53SS8	PCBP1	TIRLLMHGKEVGSIIG	0.5	0.5	0.827478	0.795534	type 3
Q53SS8	PCBP1	IRLLMHGKEVGSIIG	0.5	0.5	0.574612	0.534504	type 3
XP_005246698		STKTIDSWMSIMVPKR	0.5	0.5	0.935159	0.919642	type 3
XP_005246698		RPHDNIVISPHGIAS	0.5	0.5	0.948232	0.937509	type 3
XP_005246698		RPHDNIVISPHGIASV	0.5	0.5	0.704737	0.696189	type 3
XP_005246698		RPHDNIVISPHGIASVL	0.5	0.5	0.928684	0.913055	type 3
XP_005246698		RPHDNIVISPHGIASVLG	0.5	0.5	0.916835	0.909195	type 3
XP_005246698		KTIDSWMSIMVPKR	0.5	0.5	0.789213	0.800575	type 3
J3KQE5	RAN	VKAKSIVFHRKK	0.5	0.5	0.0100465	0.0122703	type 3
J3KQE5	RAN	KAKSIVFHRKKNLQ	0.5	0.5	0.0311187	0.0192224	type 3
J3KQE5	RAN	AKSIVFHRKKNLQYYD	0.5	0.5	0.13337	0.124737	type 3
J3KQE5	RAN	HPLVFHTNRGPIKFN	0.5	0.5	0.658246	0.605645	type 3
J3KQE5	RAN	VFHTNRGPIKFN	0.5	0.5	0.182486	0.364562	type 3
A8K9T5		TDRVYFVNHNTKTTQWE	0.5	0.5	0.316074	0.368837	type 3
P42229	STAT5A	LDDELIQWKRRQQ	0.5	0.5	0.35897	0.40392	type 3
Q99623	PHB2	NLQDESFTRGSDSLIKGKK	0.5	0.5	0.399008	0.346921	type 3
Q99623	PHB2	YPIIYDIRARPRKISSPT	0.5	0.5	0.784069	0.703961	type 3
Q8N884	CGAS	KDTDVIMKRKRGGSPA	0.5	0.5	0.072918	0.0730326	type 3
Q8N884	CGAS	DTDVIMKRKRGGSPA	0.5	0.5	0.0622805	0.0753331	type 3
[truncated: 3,001 more rows]
